# Supplementary material for: Who Gets the Guns? How Democratic Values and Security Threats Affect American Attitudes Toward Military Aid
Source: J Conflict Resolut. 2025 Oct 28;70(6):986–1017. doi: 10.1177/00220027251388634 (PMC13211145; doi:10.1177/00220027251388634)
Supplement: Supplemental Material - Who Gets the Guns? How Democratic Values and Security Threats Affect American Attitudes Toward Military Aid [file sj-zip-2-jcr-10.1177_00220027251388634.zip]

Archive with 30 entries (30 files):
- Aid_Descriptive_Results.csv
- AntiTerror_Descriptive_Results.csv
- Bilendi_2024_Original_Data.csv
- Bilendi2024_Data_Use.dta
- Cleaning - Williamson - JCR.do
- Code - Williamson - JCR.do
- conditional_interaction_plots.jpg
- DemPromotion_Descriptive_Results.csv
- descriptive_military_aid_plots.jpg
- inter_iso_combined_plots.jpg
- Lucid_2019_Original_Data.csv
- Lucid_2021_Original_Data.csv
- Lucid_2023_Original_Data.csv
- Lucid2019_Data_Use.dta
- Lucid2021_Data_Use.dta
- Lucid2023_Data_Use.dta
- main_effect_plot.jpg
- README Williamson JCR 2025.txt
- Security_Democracy_Conditional_Effect_Coefficients.csv
- Security_Democracy_Conditional_Effects_Internationalist.csv
- Security_Democracy_Conditional_Effects_Isolationist.csv
- Security_Democracy_Conditional_Interaction_Coefficients.csv
- Security_Democracy_Conditional_Interaction_Internationalist.csv
- Security_Democracy_Conditional_Interaction_Isolationist.csv
- Security_Democracy_Main_Effect_Coefficients.csv
- Williamson - JCR - Plots Replication.R
- YouGov_2016_Original_Data.csv
- YouGov_2017_Original_Data.dta
- YouGov2016_Data_Use.dta
- YouGov2017_Data_Use.dta
