# Supplementary material for: Who Gets the Guns? How Democratic Values and Security Threats Affect American Attitudes Toward Military Aid
Source: J Conflict Resolut. 2025 Oct 28;70(6):986–1017. doi: 10.1177/00220027251388634 (PMC13211145; doi:10.1177/00220027251388634)
Supplement: Supplemental Material - Who Gets the Guns? How Democratic Values and Security Threats Affect American Attitudes Toward Military Aid [file sj-zip-2-jcr-10.1177_00220027251388634.zip › Aid_Descriptive_Results.csv]

term	estimate	std.error	statistic	p.value	model
Internationalism	0.38	0.026			Lucid 2019
Republican	0.129	0.033			Lucid 2019
Democrat	0.14	0.031			Lucid 2019
Democracy Important	0.005	0.026			Lucid 2019
Male	0.062	0.025			Lucid 2019
Above Median Age	0.026	0.027			Lucid 2019
University	0.008	0.025			Lucid 2019
White	-0.061	0.028			Lucid 2019
News Interest	0.079	0.027			Lucid 2019
Internationalism	0.395	0.022			Lucid 2021
Republican	0.093	0.026			Lucid 2021
Democrat	0.039	0.025			Lucid 2021
Democracy Important	0.038	0.021			Lucid 2021
Male	0.104	0.02			Lucid 2021
Above Median Age	-0.013	0.021			Lucid 2021
University	0.015	0.02			Lucid 2021
White	0	0.02			Lucid 2021
News Interest	0.076	0.022			Lucid 2021
Internationalism	0.316	0.025			Lucid 2023
Republican	0.053	0.031			Lucid 2023
Democrat	0.085	0.029			Lucid 2023
Democracy Important	0.009	0.026			Lucid 2023
Male	0.053	0.024			Lucid 2023
Above Median Age	-0.086	0.026			Lucid 2023
University	0.003	0.026			Lucid 2023
White	0.019	0.027			Lucid 2023
News Interest	0.146	0.028			Lucid 2023
Internationalism	0.318	0.015			Bilendi 2024
Republican	0.045	0.019			Bilendi 2024
Democrat	0.091	0.018			Bilendi 2024
Democracy Important	0.063	0.015			Bilendi 2024
Male	0.069	0.015			Bilendi 2024
Above Median Age	0.019	0.017			Bilendi 2024
University	0.029	0.015			Bilendi 2024
White	-0.011	0.017			Bilendi 2024
News Interest	0.061	0.015			Bilendi 2024
