# Supplementary material for: Who Gets the Guns? How Democratic Values and Security Threats Affect American Attitudes Toward Military Aid
Source: J Conflict Resolut. 2025 Oct 28;70(6):986–1017. doi: 10.1177/00220027251388634 (PMC13211145; doi:10.1177/00220027251388634)
Supplement: Supplemental Material - Who Gets the Guns? How Democratic Values and Security Threats Affect American Attitudes Toward Military Aid [file sj-zip-2-jcr-10.1177_00220027251388634.zip › AntiTerror_Descriptive_Results.csv]

term	estimate	std.error	statistic	p.value	model
Internationalism	0.212	0.023			Lucid 2019
Republican	0.075	0.028			Lucid 2019
Democrat	0.035	0.027			Lucid 2019
Democracy Important	0.074	0.023			Lucid 2019
Male	0.042	0.022			Lucid 2019
Above Median Age	0.051	0.024			Lucid 2019
University	0.004	0.022			Lucid 2019
White	-0.005	0.026			Lucid 2019
News Interest	0.007	0.023			Lucid 2019
Internationalism	0.279	0.0195			Lucid 2021
Republican	0.059	0.025			Lucid 2021
Democrat	0.048	0.023			Lucid 2021
Democracy Important	0.088	0.02			Lucid 2021
Male	0.047	0.019			Lucid 2021
Above Median Age	0.12	0.02			Lucid 2021
University	0.012	0.019			Lucid 2021
White	0.053	0.022			Lucid 2021
News Interest	0.012	0.019			Lucid 2021
Internationalism	0.148	0.023			Lucid 2023
Republican	0.095	0.028			Lucid 2023
Democrat	0.062	0.027			Lucid 2023
Democracy Important	0.001	0.023			Lucid 2023
Male	0.037	0.022			Lucid 2023
Above Median Age	0.035	0.024			Lucid 2023
University	0.05	0.022			Lucid 2023
White	0.009	0.025			Lucid 2023
News Interest	0.142	0.027			Lucid 2023
Internationalism	0.187	0.014			Bilendi 2024
Republican	0.093	0.018			Bilendi 2024
Democrat	0.091	0.018			Bilendi 2024
Democracy Important	0.036	0.015			Bilendi 2024
Male	0.073	0.015			Bilendi 2024
Above Median Age	0.11	0.016			Bilendi 2024
University	0.013	0.015			Bilendi 2024
White	0.01	0.016			Bilendi 2024
News Interest	0.045	0.015			Bilendi 2024
