# Supplementary material for: Who Gets the Guns? How Democratic Values and Security Threats Affect American Attitudes Toward Military Aid
Source: J Conflict Resolut. 2025 Oct 28;70(6):986–1017. doi: 10.1177/00220027251388634 (PMC13211145; doi:10.1177/00220027251388634)
Supplement: Supplemental Material - Who Gets the Guns? How Democratic Values and Security Threats Affect American Attitudes Toward Military Aid [file sj-zip-2-jcr-10.1177_00220027251388634.zip › Bilendi_2024_Original_Data.csv]

StartDate	EndDate	Q_RecaptchaScore	Duration (in seconds)	attention	Age	State	Gender	dem_important_1	education	Income	internationalism	coop_vs_mil_inter_1	coop_vs_mil_inter_2	religion	race	aid_support	partisanship	ideology	vote2024	gaza_follow_closely	fp_questions_1	fp_questions_2	fp_questions_3	region_treatment	governance_treatment	security_treatment
10/12/2024 09:45	10/12/2024 09:46	0.10000000149011612	35	Climate change	52	Pennsylvania	Male
10/12/2024 09:46	10/12/2024 09:46	1	25	Inflation in many countries	49	Washington	Male
10/12/2024 09:46	10/12/2024 09:47	1	61	Inflation in many countries	40	California	Male
10/12/2024 09:46	10/12/2024 09:47	1	55	Russia-Ukraine war	45	Kentucky	Female
10/12/2024 09:46	10/12/2024 09:51	1	289	Trade war between US and China	38	Washington	Male	9	Professional degree	$120,001 to $130,000	Strongly agree	Strongly agree	Strongly agree	Jewish	White	Agree	Strong Republican	Very liberal	Voted for Trump	Very closely	Strongly agree	Agree	Agree	Asia	The country's government has a reputation for violating human rights.	There are no direct threats to US security in this country.
10/12/2024 09:46	10/12/2024 09:52	1	363	Trade war between US and China	47	Illinois	Male	2	Some college	$20,000 or less	Neither agree nor disagree	Neither agree nor disagree	Neither agree nor disagree	Other	Black or African American	Neither agree nor disagree	Independent	Moderate	Did not vote	Somewhat closely	Neither agree nor disagree	Neither agree nor disagree	Neither agree nor disagree	the Middle East	The country's government is democratic and has a reputation for respecting human rights.	The country's military is currently fighting a terrorist group that has attacked the United States and killed dozens of American citizens.
10/12/2024 09:46	10/12/2024 09:53	1	444	Trade war between US and China	46	South Dakota	Female	9	2 year university degree	$60,001 to $70,000	Neither agree nor disagree	Strongly agree	Somewhat agree	Christian	White	Agree	Strong Democrat	Moderate	Voted for Harris	Somewhat closely	Neither agree nor disagree	Agree	Agree	the Middle East	The country's government is democratic.	There are no direct threats to US security in this country.
10/12/2024 09:45	10/12/2024 09:54	0.8999999761581421	497	Trade war between US and China	60	Ohio	Male	5	High school graduate	$20,001 to $30,000	Somewhat disagree	Strongly disagree	Strongly disagree	Other	White	Strongly agree	Independent	Moderate	Did not vote	Not that closely	Neither agree nor disagree	Somewhat agree	Somewhat disagree	Asia	The country's government is authoritarian.	The country's military is currently fighting a terrorist group that has attacked the United States and killed dozens of American citizens.
10/12/2024 09:47	10/12/2024 09:54	1	434	Trade war between US and China	49	Louisiana	Male	4	Some college	$20,000 or less	Strongly disagree	Strongly disagree	Strongly disagree	Christian	Black or African American	Strongly disagree	Independent	Moderate	Voted for Trump	Not that closely	Strongly disagree	Agree	Somewhat agree	Africa	The country's government is authoritarian and has a reputation for violating human rights.	There are no direct threats to US security in this country.
10/12/2024 09:46	10/12/2024 09:54	1	495	Trade war between US and China	44	Kentucky	Female	6	High school graduate	$30,001 to $40,000	Somewhat agree	Neither agree nor disagree	Neither agree nor disagree	Christian	White	Somewhat agree	Strong Republican	Moderate	Voted for Trump	Somewhat closely	Neither agree nor disagree	Neither agree nor disagree	Neither agree nor disagree	Africa	The country's government has a reputation for violating human rights.	There are no direct threats to US security in this country.
10/12/2024 09:46	10/12/2024 09:55	1	528	Trade war between US and China	64	Michigan	Male	10	Some college	$20,000 or less	Disagree	Somewhat disagree	Somewhat agree	Christian	White	Strongly disagree	Strong Democrat	Somewhat liberal	Voted for another candidate	Not that closely	Disagree	Strongly agree	Agree	Asia	The country's government has a reputation for respecting human rights.	The country's military is currently fighting a terrorist group that has attacked the United States and killed dozens of American citizens.
10/12/2024 09:46	10/12/2024 09:55	0.5	537	Trade war between US and China	63	Maryland	Female	6	2 year university degree	More than $150,000	Neither agree nor disagree	Somewhat agree	Somewhat agree	Christian	White	Agree	Strong Republican	Somewhat conservative	Voted for Trump	Somewhat closely	Neither agree nor disagree	Neither agree nor disagree	Somewhat agree	the Middle East	The country's government is authoritarian.	The country's military is currently fighting a terrorist group that has attacked the United States and killed dozens of American citizens.
10/12/2024 09:46	10/12/2024 09:55	1	503	Trade war between US and China	35	Ohio	Female	5	Professional degree	$90,001 to $100,000	Disagree	Somewhat agree	Somewhat disagree	Other	Black or African American	Somewhat disagree	Independent	Somewhat liberal	Did not vote	Not at all	Somewhat agree	Somewhat disagree	Neither agree nor disagree	Asia	The country's government has a reputation for violating human rights.	The country's military is currently fighting a terrorist group that has attacked the United States and killed dozens of American citizens.
10/12/2024 09:45	10/12/2024 09:55	1	558	Trade war between US and China	76	California	Male	10	4 year university degree	$90,001 to $100,000	Neither agree nor disagree	Strongly agree	Somewhat disagree	Atheist or Agnostic	White	Disagree	Strong Democrat	Very liberal	Voted for Harris	Not that closely	Somewhat agree	Agree	Somewhat agree	Africa	The country's government is democratic.	There are no direct threats to US security in this country.
10/12/2024 09:46	10/12/2024 09:55	1	559	Trade war between US and China	35	Indiana	Female	5	High school graduate	$90,001 to $100,000	Neither agree nor disagree	Somewhat agree	Strongly agree	Christian	White	Somewhat agree	Strong Republican	Very conservative	Voted for Trump	Not that closely	Neither agree nor disagree	Neither agree nor disagree	Strongly agree	Asia	The country's government is authoritarian and has a reputation for violating human rights.	The country's military is currently fighting a terrorist group that has attacked the United States and killed dozens of American citizens.
10/12/2024 09:45	10/12/2024 09:56	1	629	Trade war between US and China	74	Pennsylvania	Male	10	Professional degree	$60,001 to $70,000	Agree	Strongly agree	Somewhat disagree	Atheist or Agnostic	White	Agree	Independent	Moderate	Voted for Harris	Somewhat closely	Agree	Agree	Somewhat agree	the Middle East	The country's government is democratic and has a reputation for respecting human rights.	There are no direct threats to US security in this country.
10/12/2024 09:45	10/12/2024 09:56	1	657	Trade war between US and China	75	Pennsylvania	Male	10	2 year university degree	$40,001 to $50,000	Agree	Strongly agree	Somewhat agree	Christian	White	Strongly agree	Strong Republican	Very conservative	Voted for Trump	Very closely	Somewhat agree	Agree	Somewhat agree	the Middle East	The country's government is democratic and has a reputation for respecting human rights.	There are no direct threats to US security in this country.
10/12/2024 09:46	10/12/2024 09:57	1	647	Trade war between US and China	70	Wisconsin	Male	8	4 year university degree	$90,001 to $100,000	Neither agree nor disagree	Somewhat disagree	Somewhat agree	Christian	White	Somewhat agree	Lean Republican	Somewhat conservative	Voted for Trump	Somewhat closely	Somewhat agree	Somewhat disagree	Somewhat agree	Africa	The country's government is authoritarian.	The country's military is currently fighting a terrorist group that has attacked the United States and killed dozens of American citizens.
10/12/2024 09:46	10/12/2024 09:57	1	685	Trade war between US and China	47	Iowa	Female	6	4 year university degree	$20,000 or less	Agree	Strongly agree	Strongly agree	Christian	White	Strongly agree	Strong Democrat	Moderate	Voted for Harris	Somewhat closely	Strongly agree	Agree	Strongly agree	the Middle East	The country's government is authoritarian and has a reputation for violating human rights.	The country's military is currently fighting a terrorist group that has attacked the United States and killed dozens of American citizens.
10/12/2024 09:46	10/12/2024 09:57	1	692	Trade war between US and China	74	Texas	Female	5	Some college	$20,001 to $30,000	Somewhat disagree	Somewhat disagree	Somewhat disagree	Christian	White	Strongly disagree	Lean Republican	Very conservative	Voted for Trump	Very closely	Strongly disagree	Somewhat disagree	Somewhat agree	Africa	The country's government has a reputation for respecting human rights.	There are no direct threats to US security in this country.
10/12/2024 09:46	10/12/2024 09:59	0.800000012	801	Trade war between US and China	67	California	Female	10	4 year university degree	$60,001 to $70,000	Neither agree nor disagree	Strongly agree	Somewhat agree	Christian	White	Agree	Strong Democrat	Somewhat liberal	Voted for Harris	Somewhat closely	Neither agree nor disagree	Agree	Neither agree nor disagree	Asia	The country's government is democratic.	There are no direct threats to US security in this country.
10/12/2024 09:46	10/12/2024 10:00	1	803	Trade war between US and China	45	Georgia	Male	10	High school graduate	$90,001 to $100,000	Somewhat disagree	Somewhat agree	Somewhat agree	Christian	White	Somewhat agree	Independent	Somewhat conservative	Voted for Trump	Somewhat closely	Agree	Agree	Agree	Asia	The country's government is democratic.	There are no direct threats to US security in this country.
10/12/2024 09:46	10/12/2024 10:02	1	932	Trade war between US and China	42	Pennsylvania	Male	5	High school graduate	$20,000 or less	Strongly disagree	Neither agree nor disagree	Strongly disagree	Other	White	Somewhat agree	Something else	Very conservative	Voted for Trump	Not that closely	Strongly disagree	Neither agree nor disagree	Neither agree nor disagree	the Middle East	The country's government is authoritarian and has a reputation for violating human rights.	The country's military is currently fighting a terrorist group that has attacked the United States and killed dozens of American citizens.
10/12/2024 09:46	10/12/2024 10:03	1	992	Trade war between US and China	69	Illinois	Female	9	Some college	$60,001 to $70,000	Neither agree nor disagree	Somewhat agree	Neither agree nor disagree	Atheist or Agnostic	White	Neither agree nor disagree	Strong Democrat	Somewhat liberal	Voted for Harris	Not that closely	Neither agree nor disagree	Neither agree nor disagree	Somewhat agree	Africa	The country's government is authoritarian.	The country's military is currently fighting a terrorist group that has attacked the United States and killed dozens of American citizens.
10/12/2024 09:46	10/12/2024 10:07	1	1242	Trade war between US and China	71	Kentucky	Female	10	High school graduate	$30,001 to $40,000	Disagree	Somewhat agree	Somewhat agree	Christian	White	Strongly disagree	Lean Democrat	Somewhat conservative	Voted for Trump	Somewhat closely	Disagree	Agree	Strongly agree	Asia	The country's government has a reputation for respecting human rights.	There are no direct threats to US security in this country.
10/12/2024 10:10	10/12/2024 10:10	1	30	Climate change	30	California	Female
10/12/2024 10:10	10/12/2024 10:11	1	28	Climate change	46	New York	Female
10/12/2024 10:10	10/12/2024 10:11	1	29	Climate change	29	Georgia	Female
10/12/2024 10:10	10/12/2024 10:11	1	24	Inflation in many countries	53	Illinois	Female
10/12/2024 10:10	10/12/2024 10:11	1	22	Inflation in many countries	49	Kentucky	Female
10/12/2024 10:12	10/12/2024 10:15	1	177	Inflation in many countries	43	Ohio	Female
10/12/2024 10:10	10/12/2024 10:15	1	279	Trade war between US and China	51	Michigan	Female	7	Some college	$40,001 to $50,000	Neither agree nor disagree	Somewhat disagree	Somewhat agree	Christian	White	Somewhat disagree	Independent	Moderate	Did not vote	Somewhat closely	Neither agree nor disagree	Agree	Somewhat agree	the Middle East	The country's government has a reputation for violating human rights.	There are no direct threats to US security in this country.
10/12/2024 10:10	10/12/2024 10:16	1	392	Trade war between US and China	45	Florida	Female	3	Less than high school	$20,000 or less	Neither agree nor disagree	Strongly agree	Strongly disagree	Other	White	Somewhat agree	Independent	Moderate	Voted for Trump	Not that closely	Neither agree nor disagree	Neither agree nor disagree	Neither agree nor disagree	Africa	The country's government is democratic and has a reputation for respecting human rights.	The country's military is currently fighting a terrorist group that has attacked the United States and killed dozens of American citizens.
10/12/2024 10:10	10/12/2024 10:18	1	463	Trade war between US and China	64	Michigan	Female	7	Some college	$80,001 to $90,000	Disagree	Somewhat agree	Somewhat disagree	Christian	White	Somewhat disagree	Lean Republican	Moderate	Voted for Trump	Not that closely	Neither agree nor disagree	Somewhat agree	Agree	Asia	The country's government is authoritarian.	The country's military is currently fighting a terrorist group that has attacked the United States and killed dozens of American citizens.
10/12/2024 10:10	10/12/2024 10:20	1	599	Trade war between US and China	56	Pennsylvania	Female	6	High school graduate	$20,000 or less	Neither agree nor disagree	Somewhat agree	Somewhat agree	Christian	White	Agree	Strong Republican	Moderate	Voted for Trump	Not that closely	Neither agree nor disagree	Neither agree nor disagree	Somewhat agree	the Middle East	The country's government is democratic.	The country's military is currently fighting a terrorist group that has attacked the United States and killed dozens of American citizens.
10/12/2024 10:11	10/12/2024 10:20	1	542	Inflation in many countries	27	Mississippi	Female
10/12/2024 10:10	10/12/2024 10:20	1	629	Trade war between US and China	57	Pennsylvania	Male	10	High school graduate	$140,001 to $150,000	Somewhat disagree	Somewhat agree	Somewhat agree	Atheist or Agnostic	White	Somewhat disagree	Independent	Very conservative	Voted for another candidate	Somewhat closely	Somewhat disagree	Somewhat agree	Somewhat disagree	Africa	The country's government is democratic and has a reputation for respecting human rights.	There are no direct threats to US security in this country.
10/12/2024 10:10	10/12/2024 10:21	1	658	Trade war between US and China	78	Arizona	Female	10	Some college	$80,001 to $90,000	Neither agree nor disagree	Somewhat agree	Neither agree nor disagree	Christian	White	Somewhat agree	Independent	Moderate	Voted for Trump	Not that closely	Somewhat agree	Somewhat agree	Agree	the Middle East	The country's government has a reputation for respecting human rights.	The country's military is currently fighting a terrorist group that has attacked the United States and killed dozens of American citizens.
10/12/2024 09:46	10/12/2024 10:21	1	2094	Climate change	45	Pennsylvania	Male
10/12/2024 10:10	10/12/2024 10:21	1	666	Trade war between US and China	75	Michigan	Female	10	4 year university degree	$90,001 to $100,000	Neither agree nor disagree	Somewhat agree	Somewhat agree	Christian	White	Neither agree nor disagree	Strong Republican	Somewhat conservative	Voted for Trump	Somewhat closely	Neither agree nor disagree	Agree	Somewhat agree	Africa	The country's government is authoritarian and has a reputation for violating human rights.	The country's military is currently fighting a terrorist group that has attacked the United States and killed dozens of American citizens.
10/12/2024 10:10	10/12/2024 10:21	1	667	Trade war between US and China	50	Virginia	Male	10	2 year university degree	$50,001 to $60,000	Neither agree nor disagree	Somewhat agree	Somewhat agree	Christian	White	Somewhat agree	Strong Democrat	Moderate	Voted for Harris	Not that closely	Somewhat agree	Somewhat agree	Somewhat agree	Asia	The country's government has a reputation for violating human rights.	There are no direct threats to US security in this country.
10/12/2024 10:10	10/12/2024 10:24	1	834	Trade war between US and China	46	Oregon	Male	5	High school graduate	$80,001 to $90,000	Somewhat disagree	Neither agree nor disagree	Neither agree nor disagree	Atheist or Agnostic	White	Strongly disagree	Lean Republican	Moderate	Voted for Trump	Not that closely	Strongly disagree	Neither agree nor disagree	Somewhat agree	the Middle East	The country's government is authoritarian.	There are no direct threats to US security in this country.
10/12/2024 10:10	10/12/2024 10:27	1	990	Trade war between US and China	68	North Carolina	Male	10	Some college	$40,001 to $50,000	Disagree	Somewhat disagree	Somewhat agree	Christian	White	Disagree	Independent	Very conservative	Voted for Trump	Somewhat closely	Disagree	Strongly agree	Somewhat disagree	Asia	The country's government is democratic.	There are no direct threats to US security in this country.
10/12/2024 09:48	10/12/2024 10:29	0.800000012	2449	Trade war between US and China	29	Louisiana	Female	5	Some college	$20,000 or less	Agree	Strongly agree	Strongly agree	Christian	Black or African American	Strongly agree	Lean Republican	Somewhat liberal	Voted for Trump	Somewhat closely	Strongly agree	Agree	Agree	Africa	The country's government is authoritarian and has a reputation for violating human rights.	There are no direct threats to US security in this country.
10/12/2024 10:41	10/12/2024 10:41	1	5
10/12/2024 10:46	10/12/2024 10:47	0.699999988	66	Climate change	29	Indiana	Female
10/12/2024 10:48	10/12/2024 10:48	1	41	Climate change	21	Georgia	Male
10/12/2024 10:45	10/12/2024 10:51	1	410	Trade war between US and China	23	Pennsylvania	Female	1	Some college	$40,001 to $50,000	Neither agree nor disagree	Neither agree nor disagree	Neither agree nor disagree	Other	White	Neither agree nor disagree	Independent	Moderate	Voted for Harris	Somewhat closely	Neither agree nor disagree	Neither agree nor disagree	Neither agree nor disagree	the Middle East	The country's government is democratic and has a reputation for respecting human rights.	The country's military is currently fighting a terrorist group that has attacked the United States and killed dozens of American citizens.
10/12/2024 10:46	10/12/2024 10:55	1	511	Trade war between US and China	30	Kansas	Male	10	High school graduate	$20,000 or less	Disagree	Strongly agree	Strongly disagree	Other	White	Strongly agree	Something else	Moderate	Did not vote	Not at all	Somewhat agree	Neither agree nor disagree	Neither agree nor disagree	Africa	The country's government has a reputation for violating human rights.	The country's military is currently fighting a terrorist group that has attacked the United States and killed dozens of American citizens.
10/12/2024 10:51	10/12/2024 10:58	1	402	Trade war between US and China	25	Texas	Female	5	High school graduate	$20,000 or less	Neither agree nor disagree	Somewhat agree	Neither agree nor disagree	Christian	Black or African American	Neither agree nor disagree	Independent	Very liberal	Did not vote	Not that closely	Somewhat agree	Neither agree nor disagree	Neither agree nor disagree	Asia	The country's government has a reputation for respecting human rights.	There are no direct threats to US security in this country.
10/12/2024 10:50	10/12/2024 10:58	1	503	Trade war between US and China	30	California	Male	8	Some college	$140,001 to $150,000	Neither agree nor disagree	Somewhat agree	Somewhat disagree	Christian	Hispanic or Latino	Somewhat disagree	Lean Republican	Moderate	Voted for Trump	Somewhat closely	Disagree	Somewhat disagree	Somewhat agree	Asia	The country's government is authoritarian and has a reputation for violating human rights.	The country's military is currently fighting a terrorist group that has attacked the United States and killed dozens of American citizens.
10/12/2024 10:52	10/12/2024 11:00	0.699999988	487
10/12/2024 10:58	10/12/2024 11:01	0.699999988	181	Trade war between US and China	20	Ohio	Female	4	Some college	$90,001 to $100,000	Somewhat agree	Neither agree nor disagree	Neither agree nor disagree	Christian	Hispanic or Latino	Neither agree nor disagree	Strong Republican	Very conservative	Voted for Trump	Somewhat closely	Neither agree nor disagree	Somewhat agree	Somewhat agree	Africa	The country's government is democratic.	There are no direct threats to US security in this country.
10/12/2024 10:51	10/12/2024 11:03	1	766	Trade war between US and China	29	New York	Male	10	4 year university degree	$60,001 to $70,000	Neither agree nor disagree	Strongly agree	Somewhat disagree	Atheist or Agnostic	White	Neither agree nor disagree	Strong Democrat	Very liberal	Voted for Harris	Very closely	Somewhat disagree	Somewhat agree	Neither agree nor disagree	the Middle East	The country's government is authoritarian.	The country's military is currently fighting a terrorist group that has attacked the United States and killed dozens of American citizens.
10/12/2024 10:58	10/12/2024 11:04	1	307	Trade war between US and China	21	Pennsylvania	Female	3	High school graduate	$20,000 or less	Strongly agree	Somewhat agree	Strongly agree	Atheist or Agnostic	White	Somewhat disagree	Independent	Moderate	Did not vote	Not that closely	Somewhat agree	Somewhat agree	Agree	the Middle East	The country's government has a reputation for violating human rights.	There are no direct threats to US security in this country.
10/12/2024 10:57	10/12/2024 11:08	1	657	Trade war between US and China	29	New York	Female	7	4 year university degree	$60,001 to $70,000	Disagree	Somewhat disagree	Strongly disagree	Christian	White	Somewhat disagree	Strong Republican	Somewhat conservative	Voted for Trump	Very closely	Somewhat agree	Strongly agree	Agree	Asia	The country's government is democratic and has a reputation for respecting human rights.	The country's military is currently fighting a terrorist group that has attacked the United States and killed dozens of American citizens.
10/12/2024 10:57	10/12/2024 11:09	1	701	Trade war between US and China	28	Ohio	Female	7	4 year university degree	$40,001 to $50,000	Somewhat disagree	Strongly agree	Somewhat agree	Atheist or Agnostic	White	Somewhat agree	Lean Democrat	Somewhat liberal	Voted for Harris	Not that closely	Neither agree nor disagree	Neither agree nor disagree	Agree	Africa	The country's government has a reputation for respecting human rights.	There are no direct threats to US security in this country.
10/12/2024 10:59	10/12/2024 11:11	1	669	Trade war between US and China	22	California	Male	10	Some college	$40,001 to $50,000	Somewhat agree	Strongly agree	Somewhat disagree	Other	White	Strongly agree	Lean Democrat	Somewhat liberal	Voted for Harris	Somewhat closely	Agree	Agree	Strongly agree	the Middle East	The country's government has a reputation for violating human rights.	The country's military is currently fighting a terrorist group that has attacked the United States and killed dozens of American citizens.
10/12/2024 10:47	10/12/2024 11:14	1	1636	Trade war between US and China	27	Virginia	Female	10	4 year university degree	$40,001 to $50,000	Agree	Strongly agree	Neither agree nor disagree	Christian	White	Agree	Lean Democrat	Somewhat liberal	Voted for Harris	Somewhat closely	Neither agree nor disagree	Neither agree nor disagree	Agree	Asia	The country's government is democratic.	There are no direct threats to US security in this country.
10/12/2024 11:12	10/12/2024 11:15	1	177	Trade war between US and China	29	Ohio	Male	6	High school graduate	$20,001 to $30,000	Neither agree nor disagree	Neither agree nor disagree	Neither agree nor disagree	Christian	Black or African American	Neither agree nor disagree	Strong Democrat	Somewhat liberal	Voted for Harris	Very closely	Neither agree nor disagree	Neither agree nor disagree	Neither agree nor disagree	Africa	The country's government is democratic and has a reputation for respecting human rights.	The country's military is currently fighting a terrorist group that has attacked the United States and killed dozens of American citizens.
10/12/2024 11:13	10/12/2024 11:18	1	311	Trade war between US and China	30	Connecticut	Female	6	4 year university degree	$30,001 to $40,000	Somewhat agree	Somewhat agree	Somewhat agree	Christian	White	Agree	Lean Republican	Moderate	Voted for Trump	Somewhat closely	Somewhat agree	Somewhat agree	Neither agree nor disagree	the Middle East	The country's government has a reputation for respecting human rights.	There are no direct threats to US security in this country.
10/12/2024 11:19	10/12/2024 11:19	1	33	Inflation in many countries	30	Georgia	Male
10/12/2024 11:15	10/12/2024 11:20	0.8999999761581421	311	Trade war between US and China	22	Rhode Island	Male	7	4 year university degree	$20,001 to $30,000	Neither agree nor disagree	Neither agree nor disagree	Neither agree nor disagree	Christian	White	Neither agree nor disagree	Lean Democrat	Somewhat liberal	Did not vote	Not that closely	Neither agree nor disagree	Neither agree nor disagree	Disagree	Asia	The country's government is authoritarian.	The country's military is currently fighting a terrorist group that has attacked the United States and killed dozens of American citizens.
10/12/2024 11:16	10/12/2024 11:20	0.4000000059604645	265	Trade war between US and China	28	Washington	Female	4	Less than high school	$20,000 or less	Neither agree nor disagree	Neither agree nor disagree	Neither agree nor disagree	Christian	Black or African American	Neither agree nor disagree	Independent	Moderate	Did not vote	Not at all	Neither agree nor disagree	Neither agree nor disagree	Neither agree nor disagree	Africa	The country's government is democratic and has a reputation for respecting human rights.	There are no direct threats to US security in this country.
10/12/2024 11:21	10/12/2024 11:22	1	39	Inflation in many countries	27	Arkansas	Female
10/12/2024 11:06	10/12/2024 11:22	1	963	Trade war between US and China	29	Louisiana	Female	5	Some college	$20,000 or less	Neither agree nor disagree	Neither agree nor disagree	Neither agree nor disagree	Christian	Black or African American	Neither agree nor disagree	Independent	Moderate	Voted for Harris	Somewhat closely	Neither agree nor disagree	Neither agree nor disagree	Neither agree nor disagree	Africa	The country's government is authoritarian and has a reputation for violating human rights.	There are no direct threats to US security in this country.
10/12/2024 11:16	10/12/2024 11:31	1	857	Trade war between US and China	29	Florida	Female	5	High school graduate	$50,001 to $60,000	Neither agree nor disagree	Neither agree nor disagree	Neither agree nor disagree	Atheist or Agnostic	Mixed Race	Somewhat agree	Strong Republican	Moderate	Voted for Trump	Not that closely	Neither agree nor disagree	Neither agree nor disagree	Neither agree nor disagree	Asia	The country's government is authoritarian and has a reputation for violating human rights.	The country's military is currently fighting a terrorist group that has attacked the United States and killed dozens of American citizens.
10/12/2024 10:10	10/12/2024 11:32	0.800000012	4893	Trade war between US and China	54	Virginia	Female	1	2 year university degree	$90,001 to $100,000	Neither agree nor disagree	Somewhat agree	Neither agree nor disagree	Christian	White	Somewhat agree	Strong Democrat	Somewhat liberal	Voted for Harris	Not that closely	Agree	Somewhat agree	Agree	the Middle East	The country's government is democratic.	The country's military is currently fighting a terrorist group that has attacked the United States and killed dozens of American citizens.
10/12/2024 11:32	10/12/2024 11:32	0.699999988	38	Inflation in many countries	27	North Carolina	Female
10/12/2024 11:27	10/12/2024 11:39	1	715	Trade war between US and China	27	Illinois	Female	9	4 year university degree	$50,001 to $60,000	Somewhat disagree	Neither agree nor disagree	Neither agree nor disagree	Christian	White	Somewhat agree	Lean Democrat	Moderate	Voted for Harris	Not that closely	Somewhat agree	Somewhat disagree	Neither agree nor disagree	Asia	The country's government is authoritarian.	There are no direct threats to US security in this country.
10/12/2024 11:44	10/12/2024 11:51	1	402	Trade war between US and China	29	North Carolina	Male	7	High school graduate	$20,000 or less	Neither agree nor disagree	Neither agree nor disagree	Neither agree nor disagree	Christian	Black or African American	Neither agree nor disagree	Something else	Moderate	Did not vote	Not at all	Neither agree nor disagree	Neither agree nor disagree	Neither agree nor disagree	Africa	The country's government has a reputation for respecting human rights.	The country's military is currently fighting a terrorist group that has attacked the United States and killed dozens of American citizens.
10/12/2024 10:12	10/12/2024 12:06	1	6868	Trade war between US and China	34	New Jersey	Female	10	4 year university degree	$120,001 to $130,000	Neither agree nor disagree	Strongly agree	Strongly agree	Jewish	White	Strongly agree	Lean Republican	Very liberal	Voted for Trump	Very closely	Strongly disagree	Strongly agree	Strongly agree	the Middle East	The country's government has a reputation for violating human rights.	There are no direct threats to US security in this country.
10/12/2024 12:08	10/12/2024 12:12	1	241	Trade war between US and China	30	Texas	Female	9	4 year university degree	$60,001 to $70,000	Neither agree nor disagree	Neither agree nor disagree	Neither agree nor disagree	Christian	White	Neither agree nor disagree	Lean Republican	Somewhat conservative	Voted for Trump	Not that closely	Neither agree nor disagree	Neither agree nor disagree	Neither agree nor disagree	Africa	The country's government is democratic.	The country's military is currently fighting a terrorist group that has attacked the United States and killed dozens of American citizens.
10/12/2024 11:17	10/12/2024 12:30	1	4378	Trade war between US and China	30	Illinois	Male	5	High school graduate	$20,000 or less	Agree	Neither agree nor disagree	Somewhat disagree	Other	White	Neither agree nor disagree	Independent	Moderate	Did not vote	Not that closely	Somewhat agree	Neither agree nor disagree	Neither agree nor disagree	the Middle East	The country's government is democratic and has a reputation for respecting human rights.	There are no direct threats to US security in this country.
10/12/2024 10:43	10/12/2024 12:42	1	7137	Trade war between US and China	30	California	Male	4	High school graduate	$20,000 or less	Neither agree nor disagree	Somewhat agree	Somewhat agree	Christian	Black or African American	Agree	Lean Democrat	Moderate	Did not vote	Not at all	Neither agree nor disagree	Neither agree nor disagree	Agree	Asia	The country's government has a reputation for respecting human rights.	The country's military is currently fighting a terrorist group that has attacked the United States and killed dozens of American citizens.
10/12/2024 12:51	10/12/2024 13:13	1	1300	Trade war between US and China	26	California	Female	8	2 year university degree	$30,001 to $40,000	Agree	Strongly agree	Somewhat agree	Christian	American Indian or Alaska Native	Strongly agree	Independent	Somewhat liberal	Did not vote	Somewhat closely	Strongly agree	Strongly agree	Strongly agree	the Middle East	The country's government is authoritarian.	There are no direct threats to US security in this country.
10/12/2024 13:03	10/12/2024 13:13	1	590	Trade war between US and China	28	Virginia	Female	6	2 year university degree	$90,001 to $100,000	Somewhat disagree	Somewhat agree	Somewhat disagree	Christian	Mixed Race	Agree	Independent	Moderate	Did not vote	Not that closely	Neither agree nor disagree	Neither agree nor disagree	Agree	Asia	The country's government is authoritarian and has a reputation for violating human rights.	The country's military is currently fighting a terrorist group that has attacked the United States and killed dozens of American citizens.
10/12/2024 13:06	10/12/2024 13:15	1	589	Trade war between US and China	27	California	Female	10	2 year university degree	$50,001 to $60,000	Somewhat disagree	Strongly agree	Somewhat disagree	Christian	East Asian	Agree	Independent	Moderate	Did not vote	Not that closely	Agree	Agree	Agree	Africa	The country's government has a reputation for violating human rights.	There are no direct threats to US security in this country.
10/12/2024 13:24	10/12/2024 13:28	1	271	Trade war between US and China	22	Florida	Male	7	4 year university degree	$70,001 to $80,000	Agree	Strongly agree	Somewhat agree	Christian	Hispanic or Latino	Somewhat agree	Lean Republican	Moderate	Voted for Trump	Somewhat closely	Strongly agree	Agree	Agree	the Middle East	The country's government is democratic.	There are no direct threats to US security in this country.
10/12/2024 13:50	10/12/2024 14:03	1	813	Trade war between US and China	28	Oklahoma	Female	10	4 year university degree	$20,001 to $30,000	Strongly agree	Strongly agree	Somewhat agree	Hindu	South Asian	Somewhat disagree	Independent	Somewhat liberal	Did not vote	Somewhat closely	Somewhat agree	Strongly agree	Strongly agree	Asia	The country's government has a reputation for violating human rights.	The country's military is currently fighting a terrorist group that has attacked the United States and killed dozens of American citizens.
10/12/2024 14:18	10/12/2024 14:23	1	335	Trade war between US and China	23	California	Male	7	2 year university degree	$60,001 to $70,000	Agree	Strongly agree	Strongly agree	Buddhist	Black or African American	Somewhat agree	Independent	Very liberal	Voted for Harris	Somewhat closely	Agree	Agree	Strongly agree	Africa	The country's government is democratic and has a reputation for respecting human rights.	The country's military is currently fighting a terrorist group that has attacked the United States and killed dozens of American citizens.
10/12/2024 14:27	10/12/2024 14:28	1	25	Inflation in many countries	30	Maryland	Male
10/12/2024 14:51	10/12/2024 14:56	1	332	Trade war between US and China	22	Maryland	Male	5	Professional degree	$80,001 to $90,000	Somewhat disagree	Neither agree nor disagree	Somewhat disagree	Atheist or Agnostic	White	Agree	Lean Republican	Somewhat conservative	Voted for Trump	Somewhat closely	Somewhat agree	Neither agree nor disagree	Agree	Asia	The country's government has a reputation for respecting human rights.	There are no direct threats to US security in this country.
10/12/2024 14:47	10/12/2024 15:04	0.6000000238418579	1055	Trade war between US and China	27	Georgia	Female	10	4 year university degree	$70,001 to $80,000	Somewhat agree	Strongly agree	Somewhat agree	Christian	Black or African American	Agree	Strong Democrat	Moderate	Voted for Harris	Not that closely	Agree	Somewhat agree	Strongly agree	the Middle East	The country's government is authoritarian and has a reputation for violating human rights.	There are no direct threats to US security in this country.
10/12/2024 15:35	10/12/2024 15:35	0.8999999761581421	25	Climate change	26	Colorado	Female
10/12/2024 15:45	10/12/2024 15:55	1	562	Trade war between US and China	29	North Carolina	Female	10	4 year university degree	$40,001 to $50,000	Somewhat disagree	Strongly agree	Strongly disagree	Christian	South Asian	Neither agree nor disagree	Lean Democrat	Somewhat liberal	Voted for Harris	Not that closely	Neither agree nor disagree	Somewhat agree	Somewhat agree	Africa	The country's government is authoritarian.	There are no direct threats to US security in this country.
10/12/2024 15:43	10/12/2024 15:59	0.5	990	Trade war between US and China	26	Oklahoma	Male	8	4 year university degree	$50,001 to $60,000	Strongly disagree	Somewhat disagree	Somewhat agree	Christian	American Indian or Alaska Native	Somewhat agree	Independent	Moderate	Voted for Harris	Somewhat closely	Somewhat agree	Somewhat agree	Somewhat disagree	Africa	The country's government is authoritarian.	The country's military is currently fighting a terrorist group that has attacked the United States and killed dozens of American citizens.
10/12/2024 15:51	10/12/2024 16:01	0.8999999761581421	646	Trade war between US and China	28	California	Male	8	4 year university degree	$60,001 to $70,000	Neither agree nor disagree	Strongly agree	Somewhat agree	Atheist or Agnostic	East Asian	Somewhat agree	Lean Democrat	Somewhat liberal	Voted for Harris	Not at all	Disagree	Agree	Agree	Asia	The country's government has a reputation for violating human rights.	The country's military is currently fighting a terrorist group that has attacked the United States and killed dozens of American citizens.
10/12/2024 15:52	10/12/2024 16:02	1	587	Trade war between US and China	30	New Mexico	Male	9	2 year university degree	$140,001 to $150,000	Neither agree nor disagree	Somewhat agree	Somewhat agree	Christian	Hispanic or Latino	Somewhat agree	Lean Democrat	Moderate	Voted for Trump	Somewhat closely	Somewhat agree	Agree	Disagree	the Middle East	The country's government is democratic and has a reputation for respecting human rights.	The country's military is currently fighting a terrorist group that has attacked the United States and killed dozens of American citizens.
10/12/2024 17:00	10/12/2024 17:06	1	398	Trade war between US and China	28	Texas	Female	8	4 year university degree	$40,001 to $50,000	Agree	Somewhat agree	Strongly agree	Christian	Black or African American	Neither agree nor disagree	Lean Democrat	Very liberal	Voted for Harris	Somewhat closely	Neither agree nor disagree	Somewhat agree	Agree	the Middle East	The country's government is authoritarian and has a reputation for violating human rights.	There are no direct threats to US security in this country.
10/12/2024 16:59	10/12/2024 17:08	1	535	Trade war between US and China	22	North Carolina	Female	9	4 year university degree	$60,001 to $70,000	Somewhat disagree	Somewhat disagree	Somewhat agree	Hindu	South Asian	Agree	Lean Democrat	Somewhat liberal	Voted for Harris	Not that closely	Agree	Agree	Somewhat agree	Asia	The country's government is democratic.	There are no direct threats to US security in this country.
10/12/2024 17:13	10/12/2024 17:14	1	32	Inflation in many countries	30	Ohio	Female
10/12/2024 17:13	10/12/2024 17:14	0.20000000298023224	31	Renewed civil war in Syria	25	Tennessee	Male
10/12/2024 17:15	10/12/2024 17:16	1	32	Climate change	29	Michigan	Female
10/12/2024 17:16	10/12/2024 17:17	1	36
10/12/2024 17:17	10/12/2024 17:17	1	37	Climate change	25	Florida	Female
10/12/2024 17:14	10/12/2024 17:19	1	324	Trade war between US and China	26	Pennsylvania	Female	10	Professional degree	$120,001 to $130,000	Somewhat agree	Somewhat agree	Somewhat agree	Christian	White	Somewhat agree	Lean Democrat	Moderate	Voted for Harris	Somewhat closely	Agree	Strongly agree	Somewhat agree	Africa	The country's government has a reputation for respecting human rights.	The country's military is currently fighting a terrorist group that has attacked the United States and killed dozens of American citizens.
10/12/2024 17:14	10/12/2024 17:20	1	402	Trade war between US and China	23	Minnesota	Male	9	High school graduate	$50,001 to $60,000	Neither agree nor disagree	Strongly agree	Strongly disagree	Atheist or Agnostic	White	Neither agree nor disagree	Strong Democrat	Very liberal	Voted for Harris	Somewhat closely	Neither agree nor disagree	Neither agree nor disagree	Neither agree nor disagree	Asia	The country's government is democratic.	There are no direct threats to US security in this country.
10/12/2024 17:14	10/12/2024 17:21	1	393	Trade war between US and China	27	New Jersey	Female	6	4 year university degree	$40,001 to $50,000	Neither agree nor disagree	Strongly agree	Strongly disagree	Atheist or Agnostic	White	Disagree	Something else	Very liberal	Voted for Harris	Very closely	Disagree	Neither agree nor disagree	Strongly disagree	Africa	The country's government is authoritarian and has a reputation for violating human rights.	The country's military is currently fighting a terrorist group that has attacked the United States and killed dozens of American citizens.
10/12/2024 17:16	10/12/2024 17:22	0.699999988	361	Trade war between US and China	27	Texas	Female	7	High school graduate	$40,001 to $50,000	Strongly agree	Somewhat agree	Somewhat agree	Christian	White	Agree	Something else	Very conservative	Did not vote	Not at all	Somewhat agree	Somewhat agree	Somewhat agree	the Middle East	The country's government is democratic and has a reputation for respecting human rights.	The country's military is currently fighting a terrorist group that has attacked the United States and killed dozens of American citizens.
10/12/2024 17:16	10/12/2024 17:22	1	351	Trade war between US and China	28	New York	Female	7	4 year university degree	$20,001 to $30,000	Agree	Neither agree nor disagree	Somewhat agree	Christian	White	Somewhat agree	Strong Republican	Somewhat conservative	Voted for Trump	Not that closely	Agree	Somewhat agree	Somewhat agree	Africa	The country's government is authoritarian.	There are no direct threats to US security in this country.
10/12/2024 17:22	10/12/2024 17:23	1	65	Inflation in many countries	26	North Carolina	Female
10/12/2024 17:13	10/12/2024 17:24	1	692	Trade war between US and China	28	Oklahoma	Female	7	Some college	$140,001 to $150,000	Somewhat disagree	Somewhat agree	Somewhat agree	Christian	White	Agree	Lean Democrat	Somewhat liberal	Voted for Harris	Not that closely	Neither agree nor disagree	Agree	Somewhat disagree	the Middle East	The country's government has a reputation for respecting human rights.	There are no direct threats to US security in this country.
10/12/2024 17:15	10/12/2024 17:28	1	801	Trade war between US and China	29	Texas	Female	8	High school graduate	$20,001 to $30,000	Somewhat agree	Somewhat agree	Somewhat agree	Christian	White	Somewhat agree	Lean Republican	Somewhat conservative	Voted for Trump	Not that closely	Somewhat agree	Agree	Somewhat agree	Asia	The country's government has a reputation for violating human rights.	The country's military is currently fighting a terrorist group that has attacked the United States and killed dozens of American citizens.
10/12/2024 17:15	10/12/2024 17:28	1	806	Trade war between US and China	30	North Carolina	Female	5	High school graduate	$30,001 to $40,000	Agree	Somewhat disagree	Neither agree nor disagree	Christian	White	Strongly disagree	Strong Democrat	Moderate	Did not vote	Not that closely	Somewhat disagree	Somewhat agree	Somewhat agree	Africa	The country's government is democratic and has a reputation for respecting human rights.	The country's military is currently fighting a terrorist group that has attacked the United States and killed dozens of American citizens.
10/12/2024 17:29	10/12/2024 17:31	0.8999999761581421	98	Climate change	25	New York	Female
10/12/2024 17:27	10/12/2024 17:32	1	299	Inflation in many countries	29	South Carolina	Female
10/12/2024 17:16	10/12/2024 17:32	1	979	Trade war between US and China	26	Texas	Male	7	High school graduate	$80,001 to $90,000	Somewhat agree	Somewhat agree	Somewhat disagree	Atheist or Agnostic	White	Agree	Lean Democrat	Somewhat liberal	Voted for Harris	Somewhat closely	Agree	Agree	Somewhat agree	the Middle East	The country's government has a reputation for respecting human rights.	There are no direct threats to US security in this country.
10/12/2024 17:28	10/12/2024 17:33	1	299	Trade war between US and China	26	Louisiana	Male	9	High school graduate	$60,001 to $70,000	Strongly agree	Somewhat agree	Strongly agree	Other	White	Strongly agree	Strong Republican	Very liberal	Voted for Trump	Somewhat closely	Strongly agree	Strongly agree	Agree	Africa	The country's government is democratic.	The country's military is currently fighting a terrorist group that has attacked the United States and killed dozens of American citizens.
10/12/2024 17:14	10/12/2024 17:33	1	1091	Trade war between US and China	29	Maryland	Female	5	High school graduate	$20,000 or less	Strongly disagree	Neither agree nor disagree	Strongly disagree	Atheist or Agnostic	Black or African American	Strongly disagree	Independent	Moderate	Did not vote	Not at all	Strongly disagree	Strongly disagree	Strongly disagree	the Middle East	The country's government is authoritarian.	The country's military is currently fighting a terrorist group that has attacked the United States and killed dozens of American citizens.
10/12/2024 17:31	10/12/2024 17:33	1	98	Inflation in many countries	28	North Carolina	Female
10/12/2024 17:29	10/12/2024 17:35	0.699999988	310	Trade war between US and China	24	Maryland	Female	8	Less than high school	$20,000 or less	Neither agree nor disagree	Somewhat agree	Neither agree nor disagree	Other	White	Neither agree nor disagree	Strong Republican	Moderate	Did not vote	Somewhat closely	Somewhat agree	Somewhat agree	Agree	the Middle East	The country's government has a reputation for violating human rights.	The country's military is currently fighting a terrorist group that has attacked the United States and killed dozens of American citizens.
10/12/2024 17:17	10/12/2024 17:35	1	1048	Trade war between US and China	27	North Carolina	Male	10	High school graduate	$60,001 to $70,000	Strongly agree	Strongly agree	Strongly agree	Christian	Black or African American	Strongly agree	Strong Republican	Very conservative	Voted for Trump	Very closely	Strongly agree	Strongly agree	Strongly agree	Asia	The country's government is authoritarian and has a reputation for violating human rights.	There are no direct threats to US security in this country.
10/12/2024 17:31	10/12/2024 17:35	1	211	Trade war between US and China	29	Florida	Male	4	2 year university degree	$20,000 or less	Somewhat agree	Neither agree nor disagree	Somewhat agree	Atheist or Agnostic	Hispanic or Latino	Somewhat agree	Lean Democrat	Somewhat liberal	Voted for Harris	Not that closely	Somewhat agree	Somewhat agree	Agree	Asia	The country's government is democratic and has a reputation for respecting human rights.	The country's military is currently fighting a terrorist group that has attacked the United States and killed dozens of American citizens.
10/12/2024 17:30	10/12/2024 17:35	1	260	Trade war between US and China	28	Maryland	Female	7	Professional degree	$90,001 to $100,000	Agree	Strongly agree	Neither agree nor disagree	Christian	White	Agree	Strong Republican	Somewhat liberal	Voted for Trump	Somewhat closely	Somewhat agree	Somewhat agree	Agree	Africa	The country's government has a reputation for respecting human rights.	There are no direct threats to US security in this country.
10/12/2024 17:33	10/12/2024 17:37	1	263	Trade war between US and China	28	Virginia	Female	6	High school graduate	$20,000 or less	Neither agree nor disagree	Neither agree nor disagree	Neither agree nor disagree	Christian	Middle Eastern or North African	Somewhat disagree	Strong Republican	Moderate	Did not vote	Not that closely	Neither agree nor disagree	Neither agree nor disagree	Neither agree nor disagree	Africa	The country's government is democratic.	The country's military is currently fighting a terrorist group that has attacked the United States and killed dozens of American citizens.
10/12/2024 17:28	10/12/2024 17:38	0.6000000238418579	608	Trade war between US and China	48	Michigan	Male	3	Some college	$50,001 to $60,000	Neither agree nor disagree	Strongly agree	Strongly disagree	Christian	White	Strongly disagree	Independent	Moderate	Voted for Trump	Not that closely	Somewhat disagree	Neither agree nor disagree	Neither agree nor disagree	Asia	The country's government is authoritarian and has a reputation for violating human rights.	There are no direct threats to US security in this country.
10/12/2024 17:12	10/12/2024 17:38	1	1534	Trade war between US and China	27	Michigan	Male	1	High school graduate	$20,000 or less	Neither agree nor disagree	Strongly agree	Strongly disagree	Other	White	Strongly disagree	Independent	Moderate	Did not vote	Not at all	Strongly disagree	Neither agree nor disagree	Neither agree nor disagree	Asia	The country's government has a reputation for violating human rights.	There are no direct threats to US security in this country.
10/12/2024 17:30	10/12/2024 17:41	1	652	Trade war between US and China	25	Missouri	Male	10	4 year university degree	$60,001 to $70,000	Strongly agree	Strongly agree	Neither agree nor disagree	Other	White	Somewhat disagree	Independent	Somewhat liberal	Voted for Harris	Somewhat closely	Somewhat agree	Strongly agree	Somewhat disagree	the Middle East	The country's government is authoritarian and has a reputation for violating human rights.	The country's military is currently fighting a terrorist group that has attacked the United States and killed dozens of American citizens.
10/12/2024 17:35	10/12/2024 17:41	0.699999988	365	Trade war between US and China	30	Illinois	Male	8	2 year university degree	$20,000 or less	Strongly disagree	Somewhat disagree	Neither agree nor disagree	Christian	White	Somewhat disagree	Strong Republican	Somewhat conservative	Voted for Trump	Somewhat closely	Disagree	Somewhat disagree	Disagree	Africa	The country's government is democratic.	There are no direct threats to US security in this country.
10/12/2024 17:30	10/12/2024 17:42	1	739	Trade war between US and China	26	Iowa	Male	9	4 year university degree	$50,001 to $60,000	Somewhat disagree	Somewhat disagree	Somewhat agree	Christian	White	Somewhat disagree	Strong Republican	Very conservative	Voted for Trump	Not that closely	Somewhat disagree	Somewhat agree	Somewhat agree	Asia	The country's government has a reputation for respecting human rights.	There are no direct threats to US security in this country.
10/12/2024 17:13	10/12/2024 17:49	1	2104	Trade war between US and China	29	New York	Male	8	High school graduate	$20,000 or less	Neither agree nor disagree	Neither agree nor disagree	Neither agree nor disagree	Other	Black or African American	Neither agree nor disagree	Independent	Moderate	Did not vote	Not at all	Neither agree nor disagree	Neither agree nor disagree	Neither agree nor disagree	the Middle East	The country's government is authoritarian.	There are no direct threats to US security in this country.
10/12/2024 17:28	10/12/2024 19:11	0.8999999761581421	6171	Trade war between US and China	30	Tennessee	Female	10	Some college	$40,001 to $50,000	Somewhat disagree	Somewhat agree	Somewhat disagree	Christian	Black or African American	Neither agree nor disagree	Lean Democrat	Moderate	Voted for Harris	Not at all	Somewhat disagree	Agree	Somewhat agree	Asia	The country's government has a reputation for violating human rights.	The country's military is currently fighting a terrorist group that has attacked the United States and killed dozens of American citizens.
11/12/2024 11:18	11/12/2024 11:27	1	508	Trade war between US and China	64	Delaware	Non-binary	5	2 year university degree	$40,001 to $50,000	Agree	Neither agree nor disagree	Somewhat agree	Hindu	Hispanic or Latino	Somewhat agree	Independent	Very conservative	Voted for another candidate	Somewhat closely	Somewhat agree	Agree	Agree	the Middle East	The country's government is democratic and has a reputation for respecting human rights.	The country's military is currently fighting a terrorist group that has attacked the United States and killed dozens of American citizens.
11/12/2024 17:50	11/12/2024 17:51	1	27	Climate change	49	New Mexico	Female
11/12/2024 17:50	11/12/2024 17:51	1	37
11/12/2024 17:51	11/12/2024 17:51	1	28	Inflation in many countries	35	Florida	Female
11/12/2024 17:51	11/12/2024 17:51	1	31	Climate change	73	Maryland	Male
11/12/2024 17:51	11/12/2024 17:52	0.8999999761581421	52	Renewed civil war in Syria	67	Kentucky	Female
11/12/2024 17:51	11/12/2024 17:52	1	94	Russia-Ukraine war	56	Florida	Male
11/12/2024 17:52	11/12/2024 17:52	1	38	Climate change	38	Oklahoma	Female
11/12/2024 17:51	11/12/2024 17:52	1	64	Climate change	66	Oregon	Female
11/12/2024 17:51	11/12/2024 17:54	1	181	Trade war between US and China	55	Kentucky	Female	8	4 year university degree	$50,001 to $60,000	Agree	Somewhat agree	Somewhat agree	Other	White	Strongly agree	Strong Republican	Moderate	Voted for Trump	Somewhat closely	Agree	Agree	Agree	Africa	The country's government is authoritarian.	There are no direct threats to US security in this country.
11/12/2024 17:51	11/12/2024 17:54	1	190	Trade war between US and China	28	Georgia	Female	9	Some college	$70,001 to $80,000	Agree	Strongly agree	Somewhat disagree	Christian	White	Somewhat agree	Lean Democrat	Very liberal	Voted for Harris	Very closely	Somewhat agree	Somewhat agree	Agree	Africa	The country's government is democratic and has a reputation for respecting human rights.	There are no direct threats to US security in this country.
11/12/2024 17:51	11/12/2024 17:54	1	197	Trade war between US and China	45	California	Male	9	Professional degree	$140,001 to $150,000	Strongly agree	Somewhat agree	Strongly agree	Christian	White	Strongly agree	Strong Democrat	Very conservative	Voted for Harris	Very closely	Strongly agree	Agree	Strongly agree	the Middle East	The country's government has a reputation for respecting human rights.	The country's military is currently fighting a terrorist group that has attacked the United States and killed dozens of American citizens.
11/12/2024 17:51	11/12/2024 17:55	1	243	Trade war between US and China	51	North Carolina	Female	3	High school graduate	$20,000 or less	Neither agree nor disagree	Neither agree nor disagree	Somewhat disagree	Christian	Black or African American	Neither agree nor disagree	Lean Democrat	Moderate	Voted for another candidate	Not that closely	Neither agree nor disagree	Neither agree nor disagree	Neither agree nor disagree	Asia	The country's government is democratic.	There are no direct threats to US security in this country.
11/12/2024 17:51	11/12/2024 17:56	1	310	Trade war between US and China	20	District of Columbia	Female	4	Some college	$20,001 to $30,000	Disagree	Neither agree nor disagree	Somewhat agree	Atheist or Agnostic	White	Strongly agree	Lean Democrat	Moderate	Voted for Harris	Somewhat closely	Strongly agree	Somewhat agree	Agree	Africa	The country's government is authoritarian.	The country's military is currently fighting a terrorist group that has attacked the United States and killed dozens of American citizens.
11/12/2024 17:50	11/12/2024 17:57	0.800000012	389	Trade war between US and China	42	Florida	Male	8	Professional degree	More than $150,000	Agree	Strongly agree	Somewhat agree	Muslim	White	Agree	Strong Republican	Very liberal	Voted for Trump	Somewhat closely	Strongly agree	Strongly agree	Agree	the Middle East	The country's government is authoritarian and has a reputation for violating human rights.	There are no direct threats to US security in this country.
11/12/2024 17:51	11/12/2024 17:57	1	380	Trade war between US and China	61	California	Male	10	2 year university degree	$20,000 or less	Somewhat agree	Strongly agree	Strongly agree	Christian	White	Strongly agree	Strong Democrat	Very liberal	Voted for Harris	Very closely	Strongly agree	Strongly agree	Strongly agree	Africa	The country's government is democratic.	The country's military is currently fighting a terrorist group that has attacked the United States and killed dozens of American citizens.
11/12/2024 17:51	11/12/2024 17:57	1	357	Trade war between US and China	60	North Carolina	Female	9	2 year university degree	$30,001 to $40,000	Strongly disagree	Strongly disagree	Strongly agree	Other	White	Strongly disagree	Something else	Very conservative	Did not vote	Not that closely	Strongly disagree	Strongly disagree	Strongly disagree	Asia	The country's government has a reputation for violating human rights.	The country's military is currently fighting a terrorist group that has attacked the United States and killed dozens of American citizens.
11/12/2024 17:50	11/12/2024 17:58	0.800000012	427	Trade war between US and China	52	California	Female	8	Professional degree	$80,001 to $90,000	Neither agree nor disagree	Neither agree nor disagree	Strongly agree	Christian	Hispanic or Latino	Somewhat disagree	Independent	Somewhat conservative	Voted for Trump	Very closely	Somewhat disagree	Neither agree nor disagree	Somewhat agree	Asia	The country's government is democratic and has a reputation for respecting human rights.	There are no direct threats to US security in this country.
11/12/2024 17:51	11/12/2024 17:58	1	436	Trade war between US and China	68	Maryland	Male	8	Professional degree	$70,001 to $80,000	Somewhat agree	Strongly agree	Somewhat agree	Atheist or Agnostic	White	Somewhat disagree	Lean Democrat	Somewhat liberal	Voted for Harris	Somewhat closely	Somewhat agree	Agree	Neither agree nor disagree	Africa	The country's government has a reputation for violating human rights.	The country's military is currently fighting a terrorist group that has attacked the United States and killed dozens of American citizens.
11/12/2024 17:51	11/12/2024 17:59	1	486	Trade war between US and China	51	California	Female	10	4 year university degree	$70,001 to $80,000	Disagree	Strongly agree	Somewhat disagree	Christian	East Asian	Disagree	Lean Republican	Somewhat conservative	Voted for Trump	Not that closely	Somewhat disagree	Neither agree nor disagree	Agree	Asia	The country's government has a reputation for violating human rights.	The country's military is currently fighting a terrorist group that has attacked the United States and killed dozens of American citizens.
11/12/2024 17:51	11/12/2024 17:59	1	477	Trade war between US and China	49	Nevada	Male	10	4 year university degree	$20,001 to $30,000	Strongly disagree	Neither agree nor disagree	Strongly agree	Christian	White	Strongly disagree	Strong Democrat	Very liberal	Voted for Harris	Somewhat closely	Strongly disagree	Strongly agree	Strongly agree	Asia	The country's government is authoritarian.	The country's military is currently fighting a terrorist group that has attacked the United States and killed dozens of American citizens.
11/12/2024 17:50	11/12/2024 17:59	1	554	Trade war between US and China	75	Tennessee	Female	10	4 year university degree	$20,000 or less	Agree	Strongly agree	Somewhat agree	Christian	White	Neither agree nor disagree	Strong Democrat	Somewhat liberal	Voted for Harris	Not that closely	Somewhat agree	Strongly agree	Somewhat agree	the Middle East	The country's government is authoritarian.	There are no direct threats to US security in this country.
11/12/2024 17:51	11/12/2024 17:59	1	513	Trade war between US and China	59	Virginia	Female	10	2 year university degree	$20,000 or less	Somewhat agree	Somewhat agree	Strongly agree	Christian	White	Neither agree nor disagree	Strong Republican	Very conservative	Voted for Trump	Not at all	Agree	Agree	Neither agree nor disagree	the Middle East	The country's government has a reputation for respecting human rights.	There are no direct threats to US security in this country.
11/12/2024 17:50	11/12/2024 17:59	1	557	Trade war between US and China	66	Delaware	Female	10	High school graduate	$60,001 to $70,000	Neither agree nor disagree	Somewhat agree	Somewhat agree	Christian	White	Neither agree nor disagree	Strong Democrat	Moderate	Voted for Harris	Not at all	Neither agree nor disagree	Neither agree nor disagree	Agree	the Middle East	The country's government is authoritarian and has a reputation for violating human rights.	There are no direct threats to US security in this country.
11/12/2024 17:50	11/12/2024 18:00	1	615	Trade war between US and China	70	Florida	Male	10	Some college	$70,001 to $80,000	Somewhat disagree	Strongly agree	Somewhat agree	Christian	White	Somewhat agree	Lean Democrat	Moderate	Voted for Harris	Not that closely	Neither agree nor disagree	Strongly agree	Strongly agree	Africa	The country's government is democratic and has a reputation for respecting human rights.	There are no direct threats to US security in this country.
11/12/2024 17:51	11/12/2024 18:01	0.8999999761581421	595	Trade war between US and China	50	Tennessee	Male	8	High school graduate	$20,001 to $30,000	Strongly disagree	Somewhat agree	Strongly agree	Christian	White	Agree	Strong Republican	Somewhat conservative	Voted for Trump	Somewhat closely	Neither agree nor disagree	Somewhat agree	Somewhat agree	the Middle East	The country's government is authoritarian and has a reputation for violating human rights.	The country's military is currently fighting a terrorist group that has attacked the United States and killed dozens of American citizens.
11/12/2024 17:50	11/12/2024 18:01	1	612	Trade war between US and China	60	Florida	Female	10	4 year university degree	$30,001 to $40,000	Strongly disagree	Strongly disagree	Somewhat agree	Atheist or Agnostic	White	Strongly disagree	Lean Republican	Somewhat conservative	Voted for Trump	Somewhat closely	Strongly disagree	Strongly disagree	Strongly disagree	Asia	The country's government is democratic.	There are no direct threats to US security in this country.
11/12/2024 17:51	11/12/2024 18:01	1	624	Trade war between US and China	66	Kentucky	Female	10	High school graduate	$50,001 to $60,000	Somewhat agree	Somewhat agree	Somewhat agree	Christian	White	Agree	Strong Republican	Very conservative	Voted for Trump	Not that closely	Agree	Agree	Agree	Asia	The country's government has a reputation for respecting human rights.	There are no direct threats to US security in this country.
11/12/2024 17:50	11/12/2024 18:01	1	667	Trade war between US and China	73	Florida	Male	2	High school graduate	$50,001 to $60,000	Agree	Somewhat agree	Somewhat agree	Christian	White	Somewhat agree	Strong Republican	Moderate	Voted for Trump	Not that closely	Strongly disagree	Agree	Somewhat disagree	Africa	The country's government has a reputation for respecting human rights.	The country's military is currently fighting a terrorist group that has attacked the United States and killed dozens of American citizens.
11/12/2024 17:50	11/12/2024 18:02	1	735	Trade war between US and China	65	Maryland	Male	7	Doctorate	$70,001 to $80,000	Neither agree nor disagree	Somewhat agree	Neither agree nor disagree	Christian	Middle Eastern or North African	Strongly disagree	Lean Republican	Somewhat conservative	Voted for Trump	Not that closely	Strongly disagree	Strongly disagree	Neither agree nor disagree	Africa	The country's government is authoritarian.	There are no direct threats to US security in this country.
11/12/2024 17:51	11/12/2024 18:03	1	740	Trade war between US and China	52	Idaho	Female	6	4 year university degree	$20,001 to $30,000	Somewhat disagree	Somewhat agree	Somewhat agree	Christian	Mixed Race	Agree	Independent	Moderate	Voted for another candidate	Not that closely	Agree	Somewhat agree	Agree	the Middle East	The country's government is authoritarian and has a reputation for violating human rights.	The country's military is currently fighting a terrorist group that has attacked the United States and killed dozens of American citizens.
11/12/2024 17:51	11/12/2024 18:03	1	737	Trade war between US and China	82	Hawaii	Male	10	Professional degree	$90,001 to $100,000	Agree	Somewhat agree	Somewhat agree	Christian	Native Hawaiian or Other Pacific Islander	Agree	Independent	Moderate	Voted for Harris	Somewhat closely	Agree	Strongly agree	Agree	Asia	The country's government has a reputation for violating human rights.	The country's military is currently fighting a terrorist group that has attacked the United States and killed dozens of American citizens.
11/12/2024 17:51	11/12/2024 18:03	1	744	Trade war between US and China	72	California	Female	10	Some college	$20,001 to $30,000	Neither agree nor disagree	Strongly agree	Strongly agree	Atheist or Agnostic	White	Agree	Strong Democrat	Somewhat liberal	Voted for Harris	Not that closely	Strongly agree	Strongly agree	Strongly agree	Asia	The country's government has a reputation for respecting human rights.	The country's military is currently fighting a terrorist group that has attacked the United States and killed dozens of American citizens.
11/12/2024 17:50	11/12/2024 18:03	1	789	Trade war between US and China	46	Florida	Female	10	4 year university degree	$40,001 to $50,000	Disagree	Strongly agree	Strongly agree	Atheist or Agnostic	White	Agree	Lean Democrat	Somewhat liberal	Voted for Harris	Not that closely	Agree	Strongly agree	Agree	the Middle East	The country's government is democratic.	There are no direct threats to US security in this country.
11/12/2024 17:50	11/12/2024 18:06	1	936	Trade war between US and China	61	Tennessee	Female	10	High school graduate	$40,001 to $50,000	Neither agree nor disagree	Somewhat agree	Strongly agree	Christian	White	Strongly agree	Independent	Moderate	Voted for Trump	Very closely	Strongly agree	Strongly agree	Strongly agree	the Middle East	The country's government is democratic and has a reputation for respecting human rights.	There are no direct threats to US security in this country.
11/12/2024 17:51	11/12/2024 18:06	1	919	Trade war between US and China	87	Maryland	Female	7	High school graduate	$20,001 to $30,000	Somewhat agree	Neither agree nor disagree	Somewhat agree	Other	White	Somewhat disagree	Strong Democrat	Moderate	Voted for Harris	Not that closely	Somewhat agree	Somewhat agree	Somewhat agree	Africa	The country's government is authoritarian and has a reputation for violating human rights.	The country's military is currently fighting a terrorist group that has attacked the United States and killed dozens of American citizens.
11/12/2024 17:51	11/12/2024 18:07	1	981	Trade war between US and China	46	Florida	Female	8	4 year university degree	$20,000 or less	Neither agree nor disagree	Somewhat agree	Somewhat agree	Atheist or Agnostic	Hispanic or Latino	Neither agree nor disagree	Independent	Somewhat liberal	Voted for another candidate	Somewhat closely	Neither agree nor disagree	Strongly agree	Neither agree nor disagree	the Middle East	The country's government has a reputation for violating human rights.	There are no direct threats to US security in this country.
11/12/2024 17:52	11/12/2024 18:09	1	1019	Trade war between US and China	62	North Carolina	Female	10	High school graduate	$60,001 to $70,000	Somewhat disagree	Neither agree nor disagree	Somewhat disagree	Atheist or Agnostic	White	Neither agree nor disagree	Lean Republican	Moderate	Voted for Trump	Somewhat closely	Somewhat disagree	Neither agree nor disagree	Somewhat agree	Asia	The country's government is authoritarian.	There are no direct threats to US security in this country.
11/12/2024 17:51	11/12/2024 18:10	1	1158	Trade war between US and China	71	Alabama	Male	9	Some college	$40,001 to $50,000	Somewhat disagree	Neither agree nor disagree	Neither agree nor disagree	Christian	White	Somewhat agree	Strong Republican	Very conservative	Voted for Trump	Not that closely	Somewhat agree	Neither agree nor disagree	Somewhat agree	Africa	The country's government is democratic and has a reputation for respecting human rights.	The country's military is currently fighting a terrorist group that has attacked the United States and killed dozens of American citizens.
11/12/2024 17:51	11/12/2024 18:12	1	1281	Trade war between US and China	67	Delaware	Male	9	4 year university degree	$120,001 to $130,000	Somewhat disagree	Strongly agree	Somewhat agree	Jewish	White	Agree	Lean Democrat	Moderate	Voted for Harris	Somewhat closely	Agree	Strongly agree	Strongly agree	Asia	The country's government is authoritarian.	The country's military is currently fighting a terrorist group that has attacked the United States and killed dozens of American citizens.
11/12/2024 17:51	11/12/2024 18:13	1	1336	Trade war between US and China	79	North Carolina	Male	10	4 year university degree	$80,001 to $90,000	Neither agree nor disagree	Strongly agree	Somewhat agree	Christian	White	Agree	Lean Democrat	Moderate	Voted for Harris	Somewhat closely	Agree	Somewhat agree	Agree	Africa	The country's government is democratic.	The country's military is currently fighting a terrorist group that has attacked the United States and killed dozens of American citizens.
11/12/2024 17:51	11/12/2024 18:14	1	1383	Trade war between US and China	25	Oklahoma	Female	10	Some college	$20,000 or less	Somewhat agree	Strongly agree	Somewhat agree	Christian	American Indian or Alaska Native	Strongly disagree	Independent	Somewhat conservative	Did not vote	Not that closely	Agree	Neither agree nor disagree	Neither agree nor disagree	Africa	The country's government is authoritarian and has a reputation for violating human rights.	There are no direct threats to US security in this country.
11/12/2024 17:50	11/12/2024 18:17	1	1604	Trade war between US and China	60	Texas	Male	8	Professional degree	$140,001 to $150,000	Somewhat disagree	Somewhat agree	Somewhat disagree	Buddhist	East Asian	Somewhat agree	Independent	Moderate	Did not vote	Somewhat closely	Somewhat agree	Somewhat agree	Agree	Asia	The country's government has a reputation for violating human rights.	There are no direct threats to US security in this country.
11/12/2024 18:19	11/12/2024 18:19	1	21	Inflation in many countries	44	Texas	Female
11/12/2024 18:19	11/12/2024 18:19	1	31	Inflation in many countries	42	Arkansas	Female
11/12/2024 18:19	11/12/2024 18:20	1	36	Climate change	54	Texas	Female
11/12/2024 18:20	11/12/2024 18:20	0.699999988	26	Renewed civil war in Syria	40	Georgia	Female
11/12/2024 18:20	11/12/2024 18:20	1	33	Climate change	35	California	Female
11/12/2024 18:20	11/12/2024 18:20	1	37	Russia-Ukraine war	62	California	Male
11/12/2024 18:20	11/12/2024 18:21	1	47	Inflation in many countries	60	Georgia	Female
11/12/2024 18:19	11/12/2024 18:21	1	103	Russia-Ukraine war	81	California	Male
11/12/2024 18:19	11/12/2024 18:21	1	90	Climate change	31	New Mexico	Female
11/12/2024 18:20	11/12/2024 18:21	1	107	Climate change	32	California	Female
11/12/2024 18:20	11/12/2024 18:22	1	108	Climate change	83	South Carolina	Female
11/12/2024 18:20	11/12/2024 18:22	1	141	Trade war between US and China	33	Texas	Female	6	Some college	$50,001 to $60,000	Neither agree nor disagree	Strongly disagree	Neither agree nor disagree	Other	Black or African American	Somewhat agree	Lean Democrat	Somewhat liberal	Voted for Trump	Not that closely	Somewhat disagree	Somewhat agree	Neither agree nor disagree	the Middle East	The country's government has a reputation for respecting human rights.	The country's military is currently fighting a terrorist group that has attacked the United States and killed dozens of American citizens.
11/12/2024 18:19	11/12/2024 18:25	1	352	Trade war between US and China	30	Ohio	Female	6	2 year university degree	$20,000 or less	Agree	Somewhat agree	Neither agree nor disagree	Christian	Mixed Race	Neither agree nor disagree	Strong Democrat	Moderate	Voted for Trump	Somewhat closely	Somewhat disagree	Agree	Strongly agree	Africa	The country's government has a reputation for respecting human rights.	The country's military is currently fighting a terrorist group that has attacked the United States and killed dozens of American citizens.
11/12/2024 18:19	11/12/2024 18:26	1	414	Trade war between US and China	65	Oklahoma	Female	5	Less than high school	$20,001 to $30,000	Strongly disagree	Neither agree nor disagree	Neither agree nor disagree	Christian	White	Neither agree nor disagree	Strong Republican	Very conservative	Voted for Trump	Not that closely	Neither agree nor disagree	Neither agree nor disagree	Neither agree nor disagree	the Middle East	The country's government has a reputation for violating human rights.	The country's military is currently fighting a terrorist group that has attacked the United States and killed dozens of American citizens.
11/12/2024 18:20	11/12/2024 18:26	1	403	Trade war between US and China	23	Florida	Female	7	Some college	$50,001 to $60,000	Neither agree nor disagree	Somewhat agree	Somewhat disagree	Atheist or Agnostic	Mixed Race	Neither agree nor disagree	Independent	Moderate	Did not vote	Not that closely	Neither agree nor disagree	Neither agree nor disagree	Neither agree nor disagree	Africa	The country's government is democratic and has a reputation for respecting human rights.	There are no direct threats to US security in this country.
11/12/2024 18:19	11/12/2024 18:26	1	455	Trade war between US and China	50	Tennessee	Female	10	Some college	$20,001 to $30,000	Somewhat agree	Neither agree nor disagree	Neither agree nor disagree	Christian	Mixed Race	Disagree	Lean Republican	Somewhat conservative	Voted for Trump	Somewhat closely	Neither agree nor disagree	Neither agree nor disagree	Agree	Asia	The country's government is democratic.	There are no direct threats to US security in this country.
11/12/2024 18:19	11/12/2024 18:27	1	463	Trade war between US and China	42	Florida	Female	2	Less than high school	$20,000 or less	Agree	Strongly agree	Somewhat agree	Christian	White	Strongly agree	Strong Republican	Very conservative	Did not vote	Not that closely	Strongly agree	Neither agree nor disagree	Strongly agree	the Middle East	The country's government is authoritarian and has a reputation for violating human rights.	There are no direct threats to US security in this country.
11/12/2024 18:19	11/12/2024 18:28	1	524	Trade war between US and China	76	Florida	Female	10	High school graduate	$40,001 to $50,000	Neither agree nor disagree	Neither agree nor disagree	Neither agree nor disagree	Christian	White	Neither agree nor disagree	Strong Republican	Very conservative	Voted for Trump	Not that closely	Neither agree nor disagree	Neither agree nor disagree	Agree	Asia	The country's government is democratic and has a reputation for respecting human rights.	There are no direct threats to US security in this country.
11/12/2024 18:20	11/12/2024 18:28	1	492	Trade war between US and China	34	North Carolina	Female	8	Less than high school	$20,000 or less	Agree	Somewhat agree	Somewhat disagree	Christian	Black or African American	Somewhat agree	Strong Republican	Very liberal	Voted for Trump	Somewhat closely	Somewhat disagree	Somewhat agree	Somewhat agree	Africa	The country's government is authoritarian.	The country's military is currently fighting a terrorist group that has attacked the United States and killed dozens of American citizens.
11/12/2024 18:20	11/12/2024 18:28	1	510	Trade war between US and China	22	Georgia	Female	4	High school graduate	$20,000 or less	Strongly disagree	Strongly agree	Somewhat disagree	Other	White	Strongly disagree	Independent	Somewhat liberal	Did not vote	Somewhat closely	Somewhat disagree	Somewhat disagree	Somewhat agree	the Middle East	The country's government is authoritarian and has a reputation for violating human rights.	The country's military is currently fighting a terrorist group that has attacked the United States and killed dozens of American citizens.
11/12/2024 18:19	11/12/2024 18:28	1	545	Trade war between US and China	68	California	Female	10	4 year university degree	$50,001 to $60,000	Disagree	Somewhat agree	Somewhat disagree	Christian	White	Strongly agree	Strong Republican	Somewhat conservative	Voted for Trump	Somewhat closely	Disagree	Agree	Neither agree nor disagree	Asia	The country's government is authoritarian.	There are no direct threats to US security in this country.
11/12/2024 18:19	11/12/2024 18:29	1	586	Trade war between US and China	67	Florida	Female	8	2 year university degree	$50,001 to $60,000	Neither agree nor disagree	Neither agree nor disagree	Neither agree nor disagree	Christian	White	Neither agree nor disagree	Strong Democrat	Very liberal	Voted for Harris	Not at all	Neither agree nor disagree	Neither agree nor disagree	Neither agree nor disagree	the Middle East	The country's government is democratic.	The country's military is currently fighting a terrorist group that has attacked the United States and killed dozens of American citizens.
11/12/2024 18:19	11/12/2024 18:29	1	583	Trade war between US and China	51	New Mexico	Female	10	2 year university degree	$20,000 or less	Neither agree nor disagree	Somewhat agree	Neither agree nor disagree	Christian	White	Somewhat agree	Lean Republican	Moderate	Voted for Trump	Not that closely	Agree	Agree	Agree	Africa	The country's government has a reputation for respecting human rights.	There are no direct threats to US security in this country.
11/12/2024 18:19	11/12/2024 18:30	1	615	Trade war between US and China	67	North Carolina	Female	10	2 year university degree	$30,001 to $40,000	Somewhat disagree	Strongly agree	Somewhat disagree	Christian	White	Somewhat agree	Lean Democrat	Very conservative	Voted for Harris	Not that closely	Agree	Somewhat agree	Strongly agree	Africa	The country's government is democratic and has a reputation for respecting human rights.	There are no direct threats to US security in this country.
11/12/2024 18:20	11/12/2024 18:30	1	585	Trade war between US and China	71	Florida	Male	10	Some college	$80,001 to $90,000	Somewhat agree	Strongly disagree	Somewhat agree	Christian	White	Strongly disagree	Independent	Moderate	Voted for Trump	Somewhat closely	Strongly disagree	Agree	Agree	Asia	The country's government has a reputation for violating human rights.	The country's military is currently fighting a terrorist group that has attacked the United States and killed dozens of American citizens.
11/12/2024 18:19	11/12/2024 18:30	1	663	Trade war between US and China	63	Florida	Female	8	4 year university degree	$20,000 or less	Neither agree nor disagree	Neither agree nor disagree	Somewhat disagree	Christian	White	Neither agree nor disagree	Something else	Somewhat conservative	Voted for another candidate	Not that closely	Agree	Agree	Agree	Asia	The country's government is democratic.	The country's military is currently fighting a terrorist group that has attacked the United States and killed dozens of American citizens.
11/12/2024 18:19	11/12/2024 18:31	1	691	Trade war between US and China	64	California	Male	10	2 year university degree	$20,000 or less	Somewhat agree	Somewhat agree	Somewhat disagree	Christian	White	Strongly disagree	Independent	Very conservative	Voted for another candidate	Very closely	Neither agree nor disagree	Strongly agree	Somewhat agree	the Middle East	The country's government has a reputation for respecting human rights.	There are no direct threats to US security in this country.
11/12/2024 18:20	11/12/2024 18:31	1	657	Trade war between US and China	30	Kentucky	Female	10	Some college	$20,000 or less	Agree	Strongly agree	Somewhat agree	Christian	Mixed Race	Strongly agree	Strong Democrat	Very liberal	Voted for Harris	Very closely	Agree	Strongly agree	Agree	Africa	The country's government has a reputation for violating human rights.	The country's military is currently fighting a terrorist group that has attacked the United States and killed dozens of American citizens.
11/12/2024 18:20	11/12/2024 18:31	1	705	Trade war between US and China	70	Idaho	Female	8	2 year university degree	$100,001 to $110,000	Neither agree nor disagree	Strongly agree	Somewhat agree	Christian	White	Somewhat disagree	Independent	Somewhat conservative	Voted for Harris	Not that closely	Neither agree nor disagree	Neither agree nor disagree	Somewhat agree	Africa	The country's government is authoritarian.	There are no direct threats to US security in this country.
11/12/2024 18:20	11/12/2024 18:32	1	710	Trade war between US and China	79	Colorado	Male	10	Professional degree	More than $150,000	Somewhat agree	Somewhat agree	Somewhat disagree	Christian	White	Strongly agree	Strong Republican	Very conservative	Voted for Trump	Somewhat closely	Somewhat agree	Agree	Agree	Asia	The country's government is democratic and has a reputation for respecting human rights.	There are no direct threats to US security in this country.
11/12/2024 18:19	11/12/2024 18:32	1	769	Trade war between US and China	83	Texas	Male	10	4 year university degree	$40,001 to $50,000	Somewhat disagree	Somewhat disagree	Somewhat agree	Christian	White	Strongly agree	Lean Republican	Very conservative	Voted for Trump	Very closely	Somewhat agree	Somewhat agree	Agree	Africa	The country's government is democratic and has a reputation for respecting human rights.	The country's military is currently fighting a terrorist group that has attacked the United States and killed dozens of American citizens.
11/12/2024 18:20	11/12/2024 18:32	1	723	Trade war between US and China	69	Texas	Female	10	Professional degree	$70,001 to $80,000	Disagree	Somewhat disagree	Somewhat disagree	Christian	Black or African American	Somewhat disagree	Lean Democrat	Moderate	Voted for Harris	Not at all	Neither agree nor disagree	Somewhat agree	Neither agree nor disagree	Asia	The country's government is authoritarian and has a reputation for violating human rights.	There are no direct threats to US security in this country.
11/12/2024 18:19	11/12/2024 18:32	1	781	Trade war between US and China	48	Georgia	Male	9	Professional degree	$20,001 to $30,000	Somewhat agree	Strongly agree	Somewhat agree	Atheist or Agnostic	White	Neither agree nor disagree	Independent	Moderate	Voted for Harris	Somewhat closely	Somewhat agree	Agree	Agree	Africa	The country's government has a reputation for respecting human rights.	There are no direct threats to US security in this country.
11/12/2024 18:20	11/12/2024 18:32	1	731	Trade war between US and China	61	Hawaii	Female	10	2 year university degree	More than $150,000	Agree	Strongly agree	Somewhat agree	Christian	White	Strongly agree	Lean Republican	Moderate	Voted for Harris	Very closely	Agree	Agree	Strongly agree	the Middle East	The country's government is authoritarian and has a reputation for violating human rights.	The country's military is currently fighting a terrorist group that has attacked the United States and killed dozens of American citizens.
11/12/2024 18:20	11/12/2024 18:33	1	787	Trade war between US and China	71	California	Male	10	4 year university degree	More than $150,000	Somewhat disagree	Somewhat disagree	Somewhat agree	Christian	White	Somewhat disagree	Strong Republican	Very conservative	Voted for another candidate	Somewhat closely	Somewhat disagree	Neither agree nor disagree	Somewhat agree	Africa	The country's government is democratic and has a reputation for respecting human rights.	There are no direct threats to US security in this country.
11/12/2024 18:19	11/12/2024 18:33	1	827	Trade war between US and China	61	Florida	Female	5	2 year university degree	$40,001 to $50,000	Strongly disagree	Neither agree nor disagree	Strongly disagree	Christian	White	Strongly disagree	Strong Republican	Very conservative	Voted for Trump	Very closely	Disagree	Strongly disagree	Strongly disagree	the Middle East	The country's government is authoritarian and has a reputation for violating human rights.	There are no direct threats to US security in this country.
11/12/2024 18:20	11/12/2024 18:33	1	782	Trade war between US and China	76	Michigan	Female	6	High school graduate	$20,000 or less	Strongly disagree	Neither agree nor disagree	Neither agree nor disagree	Christian	White	Disagree	Strong Republican	Somewhat conservative	Voted for Trump	Not at all	Strongly disagree	Neither agree nor disagree	Neither agree nor disagree	Asia	The country's government is democratic.	The country's military is currently fighting a terrorist group that has attacked the United States and killed dozens of American citizens.
11/12/2024 18:19	11/12/2024 18:33	1	849	Trade war between US and China	56	Tennessee	Female	10	Some college	$60,001 to $70,000	Somewhat agree	Strongly agree	Strongly agree	Christian	White	Neither agree nor disagree	Strong Republican	Very conservative	Voted for Trump	Very closely	Neither agree nor disagree	Strongly agree	Agree	the Middle East	The country's government has a reputation for violating human rights.	The country's military is currently fighting a terrorist group that has attacked the United States and killed dozens of American citizens.
11/12/2024 18:20	11/12/2024 18:33	0.8999999761581421	832	Trade war between US and China	27	Ohio	Female	5	Professional degree	$30,001 to $40,000	Neither agree nor disagree	Strongly agree	Neither agree nor disagree	Other	White	Neither agree nor disagree	Something else	Moderate	Did not vote	Not at all	Neither agree nor disagree	Neither agree nor disagree	Neither agree nor disagree	Asia	The country's government is authoritarian.	The country's military is currently fighting a terrorist group that has attacked the United States and killed dozens of American citizens.
11/12/2024 18:19	11/12/2024 18:34	1	864	Trade war between US and China	78	Arizona	Female	10	Some college	More than $150,000	Somewhat disagree	Somewhat agree	Neither agree nor disagree	Christian	White	Somewhat disagree	Independent	Somewhat conservative	Voted for Trump	Not that closely	Agree	Strongly agree	Strongly agree	the Middle East	The country's government has a reputation for violating human rights.	There are no direct threats to US security in this country.
11/12/2024 18:19	11/12/2024 18:35	1	961	Trade war between US and China	30	Missouri	Male	9	4 year university degree	$120,001 to $130,000	Somewhat disagree	Strongly agree	Somewhat agree	Atheist or Agnostic	East Asian	Strongly agree	Lean Democrat	Somewhat liberal	Voted for Harris	Not that closely	Strongly agree	Agree	Agree	the Middle East	The country's government is democratic.	The country's military is currently fighting a terrorist group that has attacked the United States and killed dozens of American citizens.
11/12/2024 18:20	11/12/2024 18:35	1	909	Trade war between US and China	47	Oklahoma	Female	10	High school graduate	$20,001 to $30,000	Strongly disagree	Strongly agree	Strongly agree	Christian	White	Neither agree nor disagree	Lean Republican	Somewhat conservative	Voted for Trump	Not that closely	Somewhat agree	Agree	Agree	Africa	The country's government is authoritarian.	There are no direct threats to US security in this country.
11/12/2024 18:19	11/12/2024 18:39	1	1168	Trade war between US and China	46	Georgia	Female	7	Professional degree	$20,001 to $30,000	Somewhat disagree	Strongly agree	Strongly agree	Christian	White	Agree	Strong Republican	Very conservative	Voted for Trump	Very closely	Neither agree nor disagree	Strongly agree	Somewhat disagree	Asia	The country's government has a reputation for respecting human rights.	The country's military is currently fighting a terrorist group that has attacked the United States and killed dozens of American citizens.
11/12/2024 18:20	11/12/2024 18:39	1	1156	Trade war between US and China	60	North Carolina	Female	5	Some college	$120,001 to $130,000	Somewhat disagree	Somewhat disagree	Somewhat disagree	Christian	White	Strongly disagree	Independent	Somewhat conservative	Voted for Trump	Not that closely	Disagree	Neither agree nor disagree	Somewhat agree	Africa	The country's government is authoritarian and has a reputation for violating human rights.	The country's military is currently fighting a terrorist group that has attacked the United States and killed dozens of American citizens.
11/12/2024 18:20	11/12/2024 18:43	1	1383	Trade war between US and China	77	Florida	Male	10	4 year university degree	$90,001 to $100,000	Somewhat disagree	Somewhat agree	Somewhat agree	Christian	White	Somewhat agree	Independent	Moderate	Voted for Trump	Somewhat closely	Neither agree nor disagree	Somewhat agree	Agree	the Middle East	The country's government has a reputation for respecting human rights.	There are no direct threats to US security in this country.
11/12/2024 18:19	11/12/2024 18:50	1	1867	Trade war between US and China	52	North Carolina	Female	10	2 year university degree	$70,001 to $80,000	Somewhat disagree	Neither agree nor disagree	Somewhat agree	Atheist or Agnostic	White	Disagree	Independent	Somewhat conservative	Voted for Trump	Somewhat closely	Disagree	Neither agree nor disagree	Somewhat agree	Asia	The country's government is democratic.	There are no direct threats to US security in this country.
11/12/2024 18:50	11/12/2024 18:50	1	28	Climate change	39	California	Female
11/12/2024 18:50	11/12/2024 18:51	1	18
11/12/2024 18:51	11/12/2024 18:52	1	18	Inflation in many countries	25	New York	Male
11/12/2024 18:51	11/12/2024 18:52	1	56	Inflation in many countries	38	Texas	Male
11/12/2024 18:51	11/12/2024 18:52	1	47	Climate change	25	Alabama	Female
11/12/2024 18:51	11/12/2024 18:52	1	48	Climate change	63	Tennessee	Female
11/12/2024 18:51	11/12/2024 18:53	0.699999988	101	Trade war between US and China	22	Virginia	Female	9	2 year university degree	$40,001 to $50,000	Neither agree nor disagree	Somewhat disagree	Neither agree nor disagree	Jewish	Native Hawaiian or Other Pacific Islander	Somewhat agree	Strong Republican	Somewhat conservative	Voted for another candidate	Not that closely	Agree	Agree	Somewhat agree	Africa	The country's government is democratic and has a reputation for respecting human rights.	The country's military is currently fighting a terrorist group that has attacked the United States and killed dozens of American citizens.
11/12/2024 18:51	11/12/2024 18:56	1	253	Trade war between US and China	30	Indiana	Female	4	High school graduate	$20,000 or less	Strongly agree	Neither agree nor disagree	Neither agree nor disagree	Christian	Hispanic or Latino	Neither agree nor disagree	Strong Republican	Very conservative	Voted for Trump	Very closely	Agree	Agree	Agree	the Middle East	The country's government is authoritarian.	There are no direct threats to US security in this country.
11/12/2024 18:50	11/12/2024 18:56	1	344	Trade war between US and China	40	California	Female	8	Professional degree	$30,001 to $40,000	Agree	Somewhat agree	Strongly agree	Christian	Mixed Race	Neither agree nor disagree	Strong Democrat	Moderate	Did not vote	Not that closely	Strongly agree	Agree	Strongly agree	Asia	The country's government has a reputation for violating human rights.	There are no direct threats to US security in this country.
11/12/2024 18:50	11/12/2024 18:57	1	399	Trade war between US and China	67	South Carolina	Female	10	4 year university degree	$90,001 to $100,000	Agree	Strongly agree	Somewhat agree	Atheist or Agnostic	White	Agree	Lean Democrat	Somewhat liberal	Voted for Harris	Somewhat closely	Strongly agree	Strongly agree	Strongly agree	the Middle East	The country's government has a reputation for respecting human rights.	The country's military is currently fighting a terrorist group that has attacked the United States and killed dozens of American citizens.
11/12/2024 18:51	11/12/2024 18:57	1	415	Trade war between US and China	69	Florida	Male	8	Some college	$90,001 to $100,000	Somewhat disagree	Neither agree nor disagree	Somewhat agree	Atheist or Agnostic	White	Somewhat agree	Independent	Moderate	Voted for Harris	Not that closely	Somewhat agree	Somewhat agree	Somewhat agree	Africa	The country's government has a reputation for violating human rights.	The country's military is currently fighting a terrorist group that has attacked the United States and killed dozens of American citizens.
11/12/2024 18:51	11/12/2024 18:58	1	395	Trade war between US and China	54	Kentucky	Female	10	4 year university degree	$60,001 to $70,000	Neither agree nor disagree	Strongly agree	Somewhat agree	Christian	Mixed Race	Somewhat agree	Strong Democrat	Somewhat liberal	Voted for Harris	Somewhat closely	Somewhat agree	Strongly agree	Agree	Asia	The country's government is authoritarian and has a reputation for violating human rights.	The country's military is currently fighting a terrorist group that has attacked the United States and killed dozens of American citizens.
11/12/2024 18:51	11/12/2024 18:58	1	413	Trade war between US and China	49	Texas	Female	10	4 year university degree	$50,001 to $60,000	Agree	Strongly agree	Somewhat disagree	Christian	Black or African American	Somewhat agree	Lean Democrat	Moderate	Voted for Harris	Very closely	Disagree	Strongly disagree	Disagree	Africa	The country's government is democratic and has a reputation for respecting human rights.	There are no direct threats to US security in this country.
11/12/2024 18:51	11/12/2024 18:58	1	382	Trade war between US and China	71	California	Female	10	2 year university degree	$90,001 to $100,000	Neither agree nor disagree	Strongly agree	Neither agree nor disagree	Christian	White	Neither agree nor disagree	Lean Democrat	Somewhat liberal	Did not vote	Somewhat closely	Strongly agree	Strongly agree	Strongly agree	Asia	The country's government is authoritarian.	There are no direct threats to US security in this country.
11/12/2024 18:50	11/12/2024 19:00	1	578	Trade war between US and China	69	Florida	Female	10	4 year university degree	$60,001 to $70,000	Neither agree nor disagree	Neither agree nor disagree	Somewhat agree	Jewish	White	Somewhat agree	Strong Republican	Somewhat conservative	Voted for Trump	Somewhat closely	Neither agree nor disagree	Somewhat agree	Somewhat agree	Asia	The country's government has a reputation for violating human rights.	There are no direct threats to US security in this country.
11/12/2024 18:50	11/12/2024 19:00	1	587	Trade war between US and China	59	Nevada	Female	8	4 year university degree	$90,001 to $100,000	Neither agree nor disagree	Somewhat agree	Neither agree nor disagree	Christian	East Asian	Neither agree nor disagree	Independent	Moderate	Did not vote	Not that closely	Somewhat agree	Somewhat agree	Agree	Africa	The country's government is democratic and has a reputation for respecting human rights.	The country's military is currently fighting a terrorist group that has attacked the United States and killed dozens of American citizens.
11/12/2024 18:51	11/12/2024 19:00	1	543	Trade war between US and China	57	Oregon	Female	10	4 year university degree	$60,001 to $70,000	Somewhat agree	Strongly agree	Somewhat disagree	Atheist or Agnostic	White	Neither agree nor disagree	Strong Democrat	Very liberal	Voted for Harris	Not that closely	Somewhat agree	Agree	Somewhat agree	Asia	The country's government is authoritarian and has a reputation for violating human rights.	There are no direct threats to US security in this country.
11/12/2024 18:51	11/12/2024 19:00	1	509	Trade war between US and China	79	California	Male	10	4 year university degree	$80,001 to $90,000	Somewhat disagree	Strongly agree	Somewhat disagree	Jewish	White	Agree	Strong Democrat	Somewhat liberal	Voted for Harris	Somewhat closely	Somewhat agree	Somewhat agree	Neither agree nor disagree	Africa	The country's government has a reputation for respecting human rights.	There are no direct threats to US security in this country.
11/12/2024 18:51	11/12/2024 19:00	1	548	Trade war between US and China	74	Georgia	Female	10	Some college	$20,000 or less	Neither agree nor disagree	Strongly agree	Somewhat agree	Christian	Black or African American	Neither agree nor disagree	Strong Democrat	Moderate	Voted for Harris	Not at all	Neither agree nor disagree	Neither agree nor disagree	Neither agree nor disagree	the Middle East	The country's government is democratic.	The country's military is currently fighting a terrorist group that has attacked the United States and killed dozens of American citizens.
11/12/2024 18:51	11/12/2024 19:00	1	526	Trade war between US and China	72	California	Female	10	Doctorate	$50,001 to $60,000	Neither agree nor disagree	Somewhat agree	Neither agree nor disagree	Christian	White	Somewhat agree	Lean Democrat	Moderate	Voted for Harris	Somewhat closely	Neither agree nor disagree	Somewhat agree	Neither agree nor disagree	the Middle East	The country's government is authoritarian.	The country's military is currently fighting a terrorist group that has attacked the United States and killed dozens of American citizens.
11/12/2024 18:50	11/12/2024 19:00	1	609	Trade war between US and China	29	Florida	Female	5	Some college	$100,001 to $110,000	Neither agree nor disagree	Neither agree nor disagree	Strongly disagree	Other	Hispanic or Latino	Neither agree nor disagree	Independent	Moderate	Voted for Trump	Not that closely	Neither agree nor disagree	Neither agree nor disagree	Neither agree nor disagree	the Middle East	The country's government is democratic.	The country's military is currently fighting a terrorist group that has attacked the United States and killed dozens of American citizens.
11/12/2024 18:52	11/12/2024 19:01	1	586	Trade war between US and China	40	Kentucky	Female	10	High school graduate	$70,001 to $80,000	Neither agree nor disagree	Strongly agree	Strongly agree	Christian	White	Neither agree nor disagree	Strong Republican	Moderate	Voted for Trump	Somewhat closely	Somewhat agree	Strongly agree	Strongly agree	Africa	The country's government is authoritarian and has a reputation for violating human rights.	The country's military is currently fighting a terrorist group that has attacked the United States and killed dozens of American citizens.
11/12/2024 18:51	11/12/2024 19:02	1	651	Trade war between US and China	69	Arizona	Male	10	4 year university degree	$110,001 to $120,000	Somewhat agree	Strongly agree	Somewhat agree	Christian	White	Somewhat disagree	Strong Democrat	Moderate	Voted for Harris	Somewhat closely	Somewhat agree	Agree	Neither agree nor disagree	the Middle East	The country's government has a reputation for violating human rights.	There are no direct threats to US security in this country.
11/12/2024 18:51	11/12/2024 19:02	1	682	Trade war between US and China	51	Idaho	Female	10	4 year university degree	$20,000 or less	Strongly agree	Strongly agree	Strongly disagree	Christian	Hispanic or Latino	Strongly agree	Strong Democrat	Very liberal	Voted for Harris	Very closely	Strongly agree	Strongly agree	Agree	Asia	The country's government is authoritarian.	The country's military is currently fighting a terrorist group that has attacked the United States and killed dozens of American citizens.
11/12/2024 18:52	11/12/2024 19:03	1	667	Trade war between US and China	43	California	Female	10	High school graduate	$50,001 to $60,000	Neither agree nor disagree	Neither agree nor disagree	Neither agree nor disagree	Christian	White	Neither agree nor disagree	Strong Republican	Very conservative	Voted for Trump	Very closely	Neither agree nor disagree	Neither agree nor disagree	Neither agree nor disagree	Asia	The country's government has a reputation for respecting human rights.	There are no direct threats to US security in this country.
11/12/2024 18:51	11/12/2024 19:03	1	736	Trade war between US and China	72	Hawaii	Male	6	Some college	$30,001 to $40,000	Neither agree nor disagree	Neither agree nor disagree	Neither agree nor disagree	Other	East Asian	Somewhat agree	Independent	Moderate	Voted for Harris	Not at all	Somewhat agree	Somewhat agree	Agree	the Middle East	The country's government is democratic.	The country's military is currently fighting a terrorist group that has attacked the United States and killed dozens of American citizens.
11/12/2024 18:50	11/12/2024 19:04	1	791	Trade war between US and China	75	Nevada	Female	10	High school graduate	$70,001 to $80,000	Strongly disagree	Somewhat agree	Strongly disagree	Christian	White	Somewhat agree	Lean Republican	Somewhat conservative	Voted for Trump	Not that closely	Agree	Strongly agree	Strongly agree	Africa	The country's government is democratic and has a reputation for respecting human rights.	There are no direct threats to US security in this country.
11/12/2024 18:51	11/12/2024 19:05	1	807	Trade war between US and China	43	Arizona	Female	10	Some college	$20,000 or less	Neither agree nor disagree	Strongly agree	Strongly disagree	Other	Hispanic or Latino	Strongly agree	Strong Democrat	Moderate	Voted for another candidate	Not that closely	Strongly agree	Agree	Agree	Asia	The country's government is democratic.	There are no direct threats to US security in this country.
11/12/2024 18:51	11/12/2024 19:05	1	824	Trade war between US and China	41	Washington	Male	8	4 year university degree	More than $150,000	Agree	Somewhat agree	Somewhat disagree	Christian	White	Agree	Lean Democrat	Somewhat liberal	Voted for Trump	Not that closely	Somewhat agree	Somewhat disagree	Strongly agree	the Middle East	The country's government is authoritarian.	The country's military is currently fighting a terrorist group that has attacked the United States and killed dozens of American citizens.
11/12/2024 18:51	11/12/2024 19:05	1	834	Trade war between US and China	52	Georgia	Female	4	Some college	$40,001 to $50,000	Strongly agree	Strongly agree	Neither agree nor disagree	Christian	White	Somewhat disagree	Independent	Moderate	Voted for Trump	Not at all	Neither agree nor disagree	Agree	Neither agree nor disagree	Africa	The country's government has a reputation for violating human rights.	The country's military is currently fighting a terrorist group that has attacked the United States and killed dozens of American citizens.
11/12/2024 18:51	11/12/2024 19:05	1	873	Trade war between US and China	56	Kentucky	Female	10	Less than high school	$20,000 or less	Disagree	Neither agree nor disagree	Strongly agree	Christian	Black or African American	Strongly disagree	Lean Republican	Moderate	Did not vote	Not that closely	Strongly disagree	Neither agree nor disagree	Neither agree nor disagree	Asia	The country's government is democratic.	There are no direct threats to US security in this country.
11/12/2024 18:51	11/12/2024 19:06	1	876	Trade war between US and China	55	Arizona	Female	10	Doctorate	$130,001 to $140,000	Neither agree nor disagree	Neither agree nor disagree	Somewhat agree	Christian	East Asian	Agree	Lean Democrat	Somewhat liberal	Voted for Harris	Somewhat closely	Agree	Agree	Strongly agree	Africa	The country's government has a reputation for violating human rights.	The country's military is currently fighting a terrorist group that has attacked the United States and killed dozens of American citizens.
11/12/2024 18:51	11/12/2024 19:06	1	881	Trade war between US and China	37	Florida	Female	3	Some college	$40,001 to $50,000	Disagree	Neither agree nor disagree	Neither agree nor disagree	Christian	White	Somewhat disagree	Strong Republican	Somewhat conservative	Voted for Trump	Not at all	Neither agree nor disagree	Somewhat agree	Agree	Asia	The country's government is authoritarian and has a reputation for violating human rights.	The country's military is currently fighting a terrorist group that has attacked the United States and killed dozens of American citizens.
11/12/2024 18:51	11/12/2024 19:06	1	907	Trade war between US and China	73	Florida	Female	10	Doctorate	More than $150,000	Neither agree nor disagree	Strongly agree	Somewhat disagree	Hindu	South Asian	Somewhat disagree	Strong Democrat	Somewhat liberal	Voted for Harris	Somewhat closely	Neither agree nor disagree	Agree	Agree	the Middle East	The country's government has a reputation for respecting human rights.	There are no direct threats to US security in this country.
11/12/2024 18:51	11/12/2024 19:09	0.8999999761581421	1080	Trade war between US and China	48	West Virginia	Female	5	High school graduate	$20,000 or less	Strongly disagree	Neither agree nor disagree	Neither agree nor disagree	Other	White	Somewhat agree	Lean Republican	Moderate	Voted for Trump	Not at all	Somewhat agree	Somewhat agree	Somewhat agree	the Middle East	The country's government is authoritarian.	The country's military is currently fighting a terrorist group that has attacked the United States and killed dozens of American citizens.
11/12/2024 18:51	11/12/2024 19:10	1	1130	Trade war between US and China	61	Utah	Female	9	Some college	$20,000 or less	Strongly disagree	Strongly agree	Strongly disagree	Other	White	Neither agree nor disagree	Something else	Moderate	Did not vote	Not at all	Neither agree nor disagree	Neither agree nor disagree	Somewhat agree	Asia	The country's government is authoritarian and has a reputation for violating human rights.	The country's military is currently fighting a terrorist group that has attacked the United States and killed dozens of American citizens.
11/12/2024 18:51	11/12/2024 19:11	1	1206	Trade war between US and China	59	Florida	Female	5	High school graduate	$20,000 or less	Somewhat disagree	Neither agree nor disagree	Neither agree nor disagree	Christian	White	Somewhat agree	Lean Republican	Moderate	Did not vote	Not at all	Somewhat agree	Somewhat agree	Agree	Africa	The country's government is democratic and has a reputation for respecting human rights.	There are no direct threats to US security in this country.
11/12/2024 18:50	11/12/2024 19:11	1	1241	Trade war between US and China	75	Oregon	Male	10	Some college	$90,001 to $100,000	Neither agree nor disagree	Strongly agree	Somewhat agree	Christian	White	Somewhat agree	Strong Republican	Very conservative	Voted for Trump	Somewhat closely	Somewhat agree	Somewhat agree	Somewhat agree	Africa	The country's government is democratic and has a reputation for respecting human rights.	There are no direct threats to US security in this country.
11/12/2024 18:51	11/12/2024 19:13	1	1300	Trade war between US and China	40	Washington	Male	8	4 year university degree	$90,001 to $100,000	Disagree	Strongly agree	Strongly disagree	Atheist or Agnostic	East Asian	Somewhat agree	Lean Democrat	Moderate	Voted for Harris	Not at all	Neither agree nor disagree	Strongly agree	Strongly agree	Asia	The country's government has a reputation for respecting human rights.	The country's military is currently fighting a terrorist group that has attacked the United States and killed dozens of American citizens.
11/12/2024 18:51	11/12/2024 19:18	1	1619	Trade war between US and China	56	Maryland	Female	7	Some college	$30,001 to $40,000	Strongly agree	Strongly agree	Strongly disagree	Christian	White	Somewhat agree	Strong Republican	Somewhat conservative	Voted for Trump	Somewhat closely	Somewhat agree	Neither agree nor disagree	Strongly agree	the Middle East	The country's government is authoritarian.	There are no direct threats to US security in this country.
11/12/2024 19:21	11/12/2024 19:21	0.800000012	23	Climate change	68	California	Male
11/12/2024 19:21	11/12/2024 19:22	1	16
11/12/2024 19:21	11/12/2024 19:22	1	31	Climate change	36	South Carolina	Male
11/12/2024 19:21	11/12/2024 19:22	1	63
11/12/2024 19:21	11/12/2024 19:22	1	67	Inflation in many countries	38	North Carolina	Female
11/12/2024 19:21	11/12/2024 19:23	1	74	Climate change	60	North Carolina	Male
11/12/2024 19:22	11/12/2024 19:23	1	34	Climate change	67	Colorado	Female
11/12/2024 19:21	11/12/2024 19:24	1	173	Climate change	54	Tennessee	Female
11/12/2024 19:23	11/12/2024 19:24	0.8999999761581421	74	Renewed civil war in Syria	46	North Carolina	Female
11/12/2024 18:51	11/12/2024 19:26	1	2070	Trade war between US and China	69	North Carolina	Female	3	High school graduate	$20,001 to $30,000	Strongly disagree	Strongly agree	Strongly disagree	Other	White	Strongly disagree	Something else	Somewhat conservative	Did not vote	Somewhat closely	Strongly disagree	Strongly disagree	Strongly disagree	Africa	The country's government is democratic and has a reputation for respecting human rights.	The country's military is currently fighting a terrorist group that has attacked the United States and killed dozens of American citizens.
11/12/2024 19:22	11/12/2024 19:27	0.8999999761581421	261	Trade war between US and China	47	Georgia	Male	10	Professional degree	More than $150,000	Strongly agree	Somewhat agree	Strongly agree	Christian	White	Strongly agree	Strong Republican	Very liberal	Voted for Harris	Very closely	Strongly agree	Agree	Agree	Africa	The country's government is authoritarian and has a reputation for violating human rights.	There are no direct threats to US security in this country.
11/12/2024 18:50	11/12/2024 19:27	1	2204	Trade war between US and China	64	Colorado	Male	7	High school graduate	$70,001 to $80,000	Somewhat agree	Somewhat agree	Neither agree nor disagree	Christian	White	Strongly agree	Lean Republican	Somewhat conservative	Voted for Trump	Very closely	Agree	Agree	Strongly agree	Asia	The country's government is democratic.	The country's military is currently fighting a terrorist group that has attacked the United States and killed dozens of American citizens.
11/12/2024 19:21	11/12/2024 19:28	1	392	Trade war between US and China	77	Tennessee	Male	9	2 year university degree	$20,001 to $30,000	Somewhat agree	Strongly agree	Neither agree nor disagree	Christian	White	Somewhat agree	Strong Republican	Moderate	Voted for Trump	Not that closely	Strongly agree	Strongly agree	Strongly agree	Asia	The country's government has a reputation for violating human rights.	The country's military is currently fighting a terrorist group that has attacked the United States and killed dozens of American citizens.
11/12/2024 19:21	11/12/2024 19:28	1	398	Trade war between US and China	59	Florida	Female	10	Some college	$70,001 to $80,000	Agree	Strongly agree	Somewhat agree	Christian	White	Strongly agree	Strong Democrat	Very liberal	Voted for Harris	Not that closely	Agree	Agree	Agree	Africa	The country's government is authoritarian and has a reputation for violating human rights.	There are no direct threats to US security in this country.
11/12/2024 18:51	11/12/2024 19:30	1	2316	Trade war between US and China	89	California	Female	10	Less than high school	$40,001 to $50,000	Neither agree nor disagree	Somewhat agree	Somewhat agree	Christian	White	Somewhat agree	Strong Democrat	Somewhat liberal	Voted for Harris	Not that closely	Somewhat agree	Agree	Agree	the Middle East	The country's government has a reputation for violating human rights.	There are no direct threats to US security in this country.
11/12/2024 19:22	11/12/2024 19:30	1	463	Trade war between US and China	80	Texas	Female	7	High school graduate	$60,001 to $70,000	Neither agree nor disagree	Strongly agree	Somewhat agree	Christian	White	Somewhat agree	Lean Republican	Moderate	Voted for Trump	Somewhat closely	Agree	Agree	Agree	Africa	The country's government is democratic and has a reputation for respecting human rights.	There are no direct threats to US security in this country.
11/12/2024 19:21	11/12/2024 19:30	1	538	Trade war between US and China	67	North Carolina	Female	10	2 year university degree	$40,001 to $50,000	Somewhat agree	Strongly agree	Neither agree nor disagree	Christian	White	Somewhat agree	Independent	Somewhat liberal	Voted for Harris	Not that closely	Somewhat agree	Agree	Agree	the Middle East	The country's government has a reputation for respecting human rights.	The country's military is currently fighting a terrorist group that has attacked the United States and killed dozens of American citizens.
11/12/2024 19:22	11/12/2024 19:31	1	494	Trade war between US and China	61	California	Female	10	4 year university degree	$50,001 to $60,000	Strongly agree	Strongly agree	Strongly agree	Buddhist	South Asian	Strongly agree	Strong Democrat	Very liberal	Voted for Harris	Not at all	Strongly agree	Strongly agree	Strongly agree	Asia	The country's government is democratic.	The country's military is currently fighting a terrorist group that has attacked the United States and killed dozens of American citizens.
11/12/2024 19:22	11/12/2024 19:31	1	494	Trade war between US and China	54	Texas	Female	10	Some college	$30,001 to $40,000	Strongly agree	Strongly agree	Somewhat agree	Other	White	Somewhat agree	Strong Democrat	Very liberal	Voted for Harris	Somewhat closely	Agree	Strongly agree	Neither agree nor disagree	the Middle East	The country's government is authoritarian.	There are no direct threats to US security in this country.
11/12/2024 19:22	11/12/2024 19:31	1	550	Trade war between US and China	44	West Virginia	Female	7	2 year university degree	$90,001 to $100,000	Neither agree nor disagree	Somewhat agree	Somewhat agree	Christian	White	Neither agree nor disagree	Independent	Somewhat conservative	Voted for Trump	Somewhat closely	Somewhat disagree	Neither agree nor disagree	Somewhat agree	the Middle East	The country's government is authoritarian.	There are no direct threats to US security in this country.
11/12/2024 19:22	11/12/2024 19:31	0.8999999761581421	540	Trade war between US and China	33	California	Male	10	Less than high school	$90,001 to $100,000	Agree	Strongly agree	Neither agree nor disagree	Christian	Hispanic or Latino	Somewhat agree	Lean Democrat	Somewhat liberal	Voted for Harris	Somewhat closely	Agree	Agree	Strongly agree	Africa	The country's government is authoritarian and has a reputation for violating human rights.	The country's military is currently fighting a terrorist group that has attacked the United States and killed dozens of American citizens.
11/12/2024 17:50	11/12/2024 19:32	1	6090	Trade war between US and China	32	Oregon	Female	10	High school graduate	$60,001 to $70,000	Disagree	Strongly agree	Strongly disagree	Atheist or Agnostic	White	Somewhat disagree	Strong Democrat	Very liberal	Voted for Harris	Very closely	Disagree	Agree	Neither agree nor disagree	the Middle East	The country's government is democratic.	The country's military is currently fighting a terrorist group that has attacked the United States and killed dozens of American citizens.
11/12/2024 19:22	11/12/2024 19:32	1	592	Trade war between US and China	69	Kentucky	Female	10	4 year university degree	More than $150,000	Somewhat agree	Strongly agree	Somewhat disagree	Christian	White	Somewhat disagree	Lean Republican	Somewhat liberal	Voted for Harris	Not that closely	Somewhat disagree	Somewhat disagree	Somewhat agree	Asia	The country's government has a reputation for violating human rights.	There are no direct threats to US security in this country.
11/12/2024 19:21	11/12/2024 19:32	1	624	Trade war between US and China	58	North Carolina	Male	10	4 year university degree	More than $150,000	Neither agree nor disagree	Strongly agree	Neither agree nor disagree	Christian	White	Agree	Independent	Moderate	Voted for Harris	Not that closely	Somewhat agree	Neither agree nor disagree	Somewhat agree	Africa	The country's government is democratic and has a reputation for respecting human rights.	The country's military is currently fighting a terrorist group that has attacked the United States and killed dozens of American citizens.
11/12/2024 19:22	11/12/2024 19:32	1	617	Trade war between US and China	64	Oklahoma	Female	8	Some college	$20,001 to $30,000	Neither agree nor disagree	Somewhat agree	Somewhat disagree	Other	White	Neither agree nor disagree	Something else	Moderate	Did not vote	Not that closely	Neither agree nor disagree	Somewhat agree	Somewhat agree	Africa	The country's government is democratic.	There are no direct threats to US security in this country.
11/12/2024 19:22	11/12/2024 19:32	1	607	Trade war between US and China	76	Hawaii	Female	10	High school graduate	$20,001 to $30,000	Strongly agree	Somewhat agree	Neither agree nor disagree	Buddhist	East Asian	Somewhat disagree	Independent	Moderate	Did not vote	Not at all	Somewhat agree	Somewhat agree	Somewhat disagree	the Middle East	The country's government has a reputation for respecting human rights.	The country's military is currently fighting a terrorist group that has attacked the United States and killed dozens of American citizens.
11/12/2024 19:22	11/12/2024 19:32	1	631	Trade war between US and China	71	West Virginia	Male	10	4 year university degree	$90,001 to $100,000	Neither agree nor disagree	Neither agree nor disagree	Somewhat agree	Christian	White	Neither agree nor disagree	Strong Republican	Very conservative	Voted for Trump	Not that closely	Neither agree nor disagree	Agree	Strongly agree	Asia	The country's government has a reputation for violating human rights.	There are no direct threats to US security in this country.
11/12/2024 19:22	11/12/2024 19:32	1	631	Trade war between US and China	56	Georgia	Male	10	4 year university degree	$50,001 to $60,000	Somewhat disagree	Somewhat disagree	Neither agree nor disagree	Christian	White	Somewhat agree	Strong Republican	Very conservative	Voted for Trump	Very closely	Somewhat disagree	Agree	Somewhat agree	the Middle East	The country's government is democratic and has a reputation for respecting human rights.	There are no direct threats to US security in this country.
11/12/2024 18:52	11/12/2024 19:33	1	2448	Trade war between US and China	57	Virginia	Male	7	4 year university degree	$20,001 to $30,000	Agree	Somewhat agree	Somewhat agree	Christian	White	Agree	Lean Republican	Somewhat liberal	Voted for Trump	Not that closely	Somewhat disagree	Somewhat agree	Agree	Asia	The country's government is democratic.	The country's military is currently fighting a terrorist group that has attacked the United States and killed dozens of American citizens.
11/12/2024 19:21	11/12/2024 19:33	1	698	Trade war between US and China	25	Washington	Female	10	2 year university degree	$40,001 to $50,000	Neither agree nor disagree	Strongly agree	Neither agree nor disagree	Atheist or Agnostic	Black or African American	Strongly agree	Strong Democrat	Very liberal	Voted for Harris	Very closely	Agree	Neither agree nor disagree	Strongly agree	the Middle East	The country's government has a reputation for respecting human rights.	The country's military is currently fighting a terrorist group that has attacked the United States and killed dozens of American citizens.
11/12/2024 19:22	11/12/2024 19:33	1	635	Trade war between US and China	65	Alabama	Female	9	Some college	$30,001 to $40,000	Neither agree nor disagree	Somewhat agree	Somewhat agree	Christian	White	Somewhat disagree	Independent	Somewhat conservative	Voted for Trump	Somewhat closely	Somewhat disagree	Somewhat disagree	Somewhat disagree	Africa	The country's government is authoritarian.	There are no direct threats to US security in this country.
11/12/2024 19:22	11/12/2024 19:34	1	720	Trade war between US and China	74	California	Female	8	4 year university degree	$40,001 to $50,000	Agree	Neither agree nor disagree	Somewhat agree	Christian	White	Agree	Strong Republican	Somewhat conservative	Voted for Trump	Somewhat closely	Agree	Somewhat agree	Neither agree nor disagree	Asia	The country's government is authoritarian and has a reputation for violating human rights.	The country's military is currently fighting a terrorist group that has attacked the United States and killed dozens of American citizens.
11/12/2024 19:21	11/12/2024 19:34	1	773	Trade war between US and China	81	North Carolina	Male	10	2 year university degree	$40,001 to $50,000	Disagree	Somewhat agree	Strongly disagree	Christian	White	Somewhat disagree	Independent	Somewhat conservative	Voted for Trump	Not at all	Disagree	Disagree	Neither agree nor disagree	the Middle East	The country's government has a reputation for respecting human rights.	The country's military is currently fighting a terrorist group that has attacked the United States and killed dozens of American citizens.
11/12/2024 19:22	11/12/2024 19:35	1	772	Trade war between US and China	42	Georgia	Female	3	Some college	$20,001 to $30,000	Somewhat disagree	Somewhat disagree	Somewhat disagree	Christian	White	Somewhat disagree	Independent	Moderate	Voted for Trump	Not that closely	Somewhat disagree	Neither agree nor disagree	Somewhat agree	Asia	The country's government is democratic and has a reputation for respecting human rights.	There are no direct threats to US security in this country.
11/12/2024 19:22	11/12/2024 19:35	1	768	Trade war between US and China	73	Colorado	Male	10	2 year university degree	$50,001 to $60,000	Strongly agree	Strongly agree	Strongly agree	Christian	White	Strongly agree	Strong Republican	Very conservative	Voted for Trump	Very closely	Agree	Agree	Strongly agree	the Middle East	The country's government has a reputation for violating human rights.	There are no direct threats to US security in this country.
11/12/2024 19:22	11/12/2024 19:36	1	826	Trade war between US and China	51	Kentucky	Female	1	Some college	$50,001 to $60,000	Strongly agree	Strongly agree	Somewhat agree	Christian	White	Strongly disagree	Strong Republican	Somewhat liberal	Voted for Trump	Somewhat closely	Somewhat agree	Agree	Strongly agree	Africa	The country's government is democratic and has a reputation for respecting human rights.	There are no direct threats to US security in this country.
11/12/2024 19:22	11/12/2024 19:36	1	846	Trade war between US and China	70	West Virginia	Female	10	High school graduate	$50,001 to $60,000	Agree	Somewhat agree	Strongly agree	Christian	White	Agree	Strong Republican	Very conservative	Voted for Trump	Somewhat closely	Agree	Disagree	Agree	Africa	The country's government is authoritarian.	The country's military is currently fighting a terrorist group that has attacked the United States and killed dozens of American citizens.
11/12/2024 19:21	11/12/2024 19:36	1	916	Trade war between US and China	46	Kentucky	Female	1	Some college	$20,000 or less	Neither agree nor disagree	Neither agree nor disagree	Neither agree nor disagree	Christian	Mixed Race	Agree	Something else	Moderate	Did not vote	Not at all	Neither agree nor disagree	Neither agree nor disagree	Neither agree nor disagree	the Middle East	The country's government has a reputation for violating human rights.	The country's military is currently fighting a terrorist group that has attacked the United States and killed dozens of American citizens.
11/12/2024 19:21	11/12/2024 19:36	1	902	Trade war between US and China	60	Colorado	Female	10	2 year university degree	$20,000 or less	Neither agree nor disagree	Somewhat agree	Neither agree nor disagree	Other	White	Neither agree nor disagree	Independent	Moderate	Voted for Harris	Not at all	Neither agree nor disagree	Strongly agree	Strongly agree	Africa	The country's government is democratic.	There are no direct threats to US security in this country.
11/12/2024 19:21	11/12/2024 19:37	1	913	Trade war between US and China	40	Texas	Female	8	Professional degree	$60,001 to $70,000	Neither agree nor disagree	Neither agree nor disagree	Neither agree nor disagree	Hindu	South Asian	Agree	Independent	Somewhat liberal	Did not vote	Somewhat closely	Somewhat agree	Neither agree nor disagree	Somewhat agree	Africa	The country's government is democratic.	There are no direct threats to US security in this country.
11/12/2024 18:51	11/12/2024 19:37	1	2798	Trade war between US and China	33	Florida	Female	5	High school graduate	$20,001 to $30,000	Somewhat agree	Somewhat agree	Neither agree nor disagree	Christian	Black or African American	Agree	Lean Democrat	Somewhat liberal	Voted for Harris	Not at all	Agree	Agree	Agree	the Middle East	The country's government has a reputation for respecting human rights.	There are no direct threats to US security in this country.
11/12/2024 19:22	11/12/2024 19:38	1	944	Trade war between US and China	49	Tennessee	Male	10	Professional degree	More than $150,000	Strongly agree	Strongly agree	Neither agree nor disagree	Christian	White	Strongly agree	Strong Democrat	Very conservative	Voted for Trump	Very closely	Strongly agree	Strongly agree	Strongly agree	the Middle East	The country's government is authoritarian and has a reputation for violating human rights.	The country's military is currently fighting a terrorist group that has attacked the United States and killed dozens of American citizens.
11/12/2024 19:22	11/12/2024 19:39	1	1030	Trade war between US and China	40	Maryland	Female	9	Some college	$20,000 or less	Strongly agree	Strongly agree	Strongly agree	Other	Black or African American	Strongly agree	Strong Democrat	Very liberal	Voted for Harris	Not that closely	Strongly agree	Strongly agree	Somewhat disagree	Asia	The country's government is authoritarian.	The country's military is currently fighting a terrorist group that has attacked the United States and killed dozens of American citizens.
11/12/2024 19:22	11/12/2024 19:39	1	1038	Trade war between US and China	74	Arizona	Female	9	4 year university degree	$40,001 to $50,000	Neither agree nor disagree	Strongly agree	Somewhat disagree	Christian	White	Agree	Strong Democrat	Somewhat liberal	Voted for Harris	Not that closely	Somewhat agree	Neither agree nor disagree	Agree	Asia	The country's government has a reputation for respecting human rights.	There are no direct threats to US security in this country.
11/12/2024 18:52	11/12/2024 19:42	1	3001
11/12/2024 19:22	11/12/2024 19:42	0.8999999761581421	1197	Trade war between US and China	46	Florida	Female	10	Professional degree	$40,001 to $50,000	Strongly disagree	Strongly disagree	Strongly disagree	Christian	White	Disagree	Independent	Somewhat conservative	Voted for Trump	Not that closely	Somewhat disagree	Agree	Somewhat disagree	Asia	The country's government is authoritarian and has a reputation for violating human rights.	The country's military is currently fighting a terrorist group that has attacked the United States and killed dozens of American citizens.
11/12/2024 19:22	11/12/2024 19:45	1	1407	Trade war between US and China	65	Maryland	Female	8	High school graduate	$30,001 to $40,000	Somewhat disagree	Somewhat agree	Neither agree nor disagree	Christian	White	Agree	Lean Republican	Moderate	Voted for Trump	Not that closely	Somewhat agree	Neither agree nor disagree	Somewhat agree	Asia	The country's government is authoritarian.	The country's military is currently fighting a terrorist group that has attacked the United States and killed dozens of American citizens.
11/12/2024 19:22	11/12/2024 19:51	1	1759	Trade war between US and China	74	Oregon	Male	10	Some college	$20,000 or less	Strongly agree	Strongly agree	Strongly agree	Atheist or Agnostic	White	Agree	Independent	Moderate	Voted for another candidate	Very closely	Strongly agree	Strongly agree	Strongly agree	the Middle East	The country's government has a reputation for violating human rights.	The country's military is currently fighting a terrorist group that has attacked the United States and killed dozens of American citizens.
11/12/2024 19:22	11/12/2024 19:58	1	2177	Trade war between US and China	31	California	Female	10	4 year university degree	$20,001 to $30,000	Disagree	Somewhat agree	Somewhat disagree	Other	Mixed Race	Somewhat agree	Independent	Moderate	Voted for Harris	Somewhat closely	Neither agree nor disagree	Strongly agree	Strongly agree	the Middle East	The country's government is democratic and has a reputation for respecting human rights.	There are no direct threats to US security in this country.
11/12/2024 20:08	11/12/2024 20:08	1	19	Climate change	33	Colorado	Female
11/12/2024 20:08	11/12/2024 20:09	1	37	Climate change	75	California	Male
11/12/2024 20:09	11/12/2024 20:10	1	26
11/12/2024 20:09	11/12/2024 20:10	1	64	Inflation in many countries	69	West Virginia	Female
11/12/2024 20:08	11/12/2024 20:10	1	82		63	Virginia	Female
11/12/2024 20:09	11/12/2024 20:10	1	31	Inflation in many countries	31	Virginia	Female
11/12/2024 20:09	11/12/2024 20:10	1	37	Inflation in many countries	44	North Carolina	Female
11/12/2024 20:10	11/12/2024 20:10	1	30
11/12/2024 20:09	11/12/2024 20:10	1	88	Climate change	32	North Carolina	Male
11/12/2024 20:09	11/12/2024 20:10	1	46	Inflation in many countries	27	Texas	Female
11/12/2024 20:10	11/12/2024 20:10	1	34	Inflation in many countries	53	Texas	Male
11/12/2024 20:10	11/12/2024 20:11	0.800000012	39	Climate change	36	Kentucky	Female
11/12/2024 20:09	11/12/2024 20:14	1	270	Trade war between US and China	25	Virginia	Female	9	Professional degree	More than $150,000	Neither agree nor disagree	Somewhat agree	Somewhat agree	Christian	White	Somewhat agree	Strong Republican	Somewhat conservative	Voted for Trump	Somewhat closely	Somewhat agree	Agree	Agree	Asia	The country's government has a reputation for respecting human rights.	The country's military is currently fighting a terrorist group that has attacked the United States and killed dozens of American citizens.
11/12/2024 20:09	11/12/2024 20:14	1	313	Trade war between US and China	55	Virginia	Female	1	High school graduate	$20,000 or less	Neither agree nor disagree	Neither agree nor disagree	Neither agree nor disagree	Christian	Black or African American	Neither agree nor disagree	Independent	Moderate	Did not vote	Not that closely	Neither agree nor disagree	Neither agree nor disagree	Neither agree nor disagree	Africa	The country's government is authoritarian and has a reputation for violating human rights.	There are no direct threats to US security in this country.
11/12/2024 20:09	11/12/2024 20:15	1	357	Trade war between US and China	76	North Carolina	Female	8	Professional degree	$60,001 to $70,000	Somewhat agree	Somewhat agree	Somewhat agree	Jewish	White	Somewhat agree	Lean Democrat	Somewhat liberal	Voted for Harris	Not that closely	Agree	Agree	Agree	the Middle East	The country's government has a reputation for respecting human rights.	There are no direct threats to US security in this country.
11/12/2024 20:09	11/12/2024 20:15	1	352	Trade war between US and China	31	Florida	Female	8	4 year university degree	$40,001 to $50,000	Agree	Somewhat agree	Strongly disagree	Christian	Black or African American	Somewhat agree	Independent	Moderate	Voted for Harris	Somewhat closely	Neither agree nor disagree	Agree	Somewhat agree	Asia	The country's government has a reputation for violating human rights.	The country's military is currently fighting a terrorist group that has attacked the United States and killed dozens of American citizens.
11/12/2024 20:08	11/12/2024 20:15	1	438	Trade war between US and China	61	Kentucky	Female	5	High school graduate	$20,000 or less	Neither agree nor disagree	Neither agree nor disagree	Strongly disagree	Other	White	Neither agree nor disagree	Something else	Moderate	Did not vote	Not that closely	Neither agree nor disagree	Neither agree nor disagree	Neither agree nor disagree	the Middle East	The country's government is democratic.	The country's military is currently fighting a terrorist group that has attacked the United States and killed dozens of American citizens.
11/12/2024 20:09	11/12/2024 20:15	1	351	Trade war between US and China	30	North Carolina	Female	10	Professional degree	$60,001 to $70,000	Somewhat disagree	Somewhat disagree	Somewhat agree	Christian	White	Somewhat agree	Lean Republican	Somewhat conservative	Voted for Trump	Somewhat closely	Neither agree nor disagree	Agree	Neither agree nor disagree	Asia	The country's government is democratic and has a reputation for respecting human rights.	There are no direct threats to US security in this country.
11/12/2024 20:10	11/12/2024 20:16	1	392	Trade war between US and China	77	Arizona	Male	9	2 year university degree	$90,001 to $100,000	Neither agree nor disagree	Somewhat agree	Somewhat agree	Christian	White	Agree	Strong Republican	Very conservative	Voted for Trump	Not at all	Somewhat agree	Agree	Somewhat agree	Africa	The country's government is authoritarian.	The country's military is currently fighting a terrorist group that has attacked the United States and killed dozens of American citizens.
11/12/2024 20:08	11/12/2024 20:17	1	519	Trade war between US and China	55	North Carolina	Female	5	2 year university degree	$20,000 or less	Neither agree nor disagree	Somewhat agree	Neither agree nor disagree	Christian	White	Somewhat agree	Lean Democrat	Moderate	Voted for Harris	Somewhat closely	Somewhat agree	Somewhat agree	Somewhat agree	Africa	The country's government is democratic and has a reputation for respecting human rights.	There are no direct threats to US security in this country.
11/12/2024 20:09	11/12/2024 20:17	1	440	Trade war between US and China	21	Texas	Male	10	High school graduate	$40,001 to $50,000	Disagree	Somewhat disagree	Somewhat agree	Atheist or Agnostic	White	Strongly agree	Strong Republican	Somewhat conservative	Voted for Trump	Not that closely	Somewhat disagree	Agree	Neither agree nor disagree	Asia	The country's government is authoritarian.	There are no direct threats to US security in this country.
11/12/2024 20:10	11/12/2024 20:17	1	430	Trade war between US and China	24	Ohio	Female	5	Some college	$50,001 to $60,000	Neither agree nor disagree	Neither agree nor disagree	Neither agree nor disagree	Christian	White	Neither agree nor disagree	Something else	Very conservative	Did not vote	Not at all	Neither agree nor disagree	Neither agree nor disagree	Neither agree nor disagree	the Middle East	The country's government has a reputation for violating human rights.	The country's military is currently fighting a terrorist group that has attacked the United States and killed dozens of American citizens.
11/12/2024 20:08	11/12/2024 20:17	1	530	Trade war between US and China	69	Mississippi	Male	7	High school graduate	$20,001 to $30,000	Strongly disagree	Strongly agree	Strongly agree	Jewish	White	Agree	Strong Democrat	Very liberal	Did not vote	Very closely	Agree	Strongly agree	Somewhat agree	Africa	The country's government is democratic.	The country's military is currently fighting a terrorist group that has attacked the United States and killed dozens of American citizens.
11/12/2024 20:08	11/12/2024 20:17	1	537	Trade war between US and China	68	California	Female	10	4 year university degree	$40,001 to $50,000	Strongly agree	Strongly agree	Somewhat disagree	Jewish	White	Strongly agree	Lean Democrat	Somewhat conservative	Voted for Harris	Very closely	Agree	Agree	Strongly agree	the Middle East	The country's government is authoritarian and has a reputation for violating human rights.	The country's military is currently fighting a terrorist group that has attacked the United States and killed dozens of American citizens.
11/12/2024 20:09	11/12/2024 20:18	1	533	Trade war between US and China	67	California	Male	10	Professional degree	$100,001 to $110,000	Somewhat disagree	Somewhat agree	Somewhat disagree	Buddhist	East Asian	Somewhat agree	Something else	Moderate	Voted for Trump	Somewhat closely	Somewhat agree	Agree	Strongly agree	Asia	The country's government has a reputation for respecting human rights.	There are no direct threats to US security in this country.
11/12/2024 20:10	11/12/2024 20:18	1	503	Trade war between US and China	62	Tennessee	Female	7	High school graduate	$20,000 or less	Somewhat disagree	Neither agree nor disagree	Neither agree nor disagree	Christian	White	Neither agree nor disagree	Independent	Moderate	Did not vote	Not at all	Neither agree nor disagree	Neither agree nor disagree	Neither agree nor disagree	the Middle East	The country's government is democratic.	There are no direct threats to US security in this country.
11/12/2024 20:08	11/12/2024 20:18	1	589	Trade war between US and China	71	Louisiana	Female	10	4 year university degree	$60,001 to $70,000	Disagree	Neither agree nor disagree	Somewhat agree	Christian	White	Somewhat agree	Strong Republican	Very conservative	Voted for Trump	Somewhat closely	Somewhat disagree	Strongly agree	Agree	Africa	The country's government is authoritarian.	The country's military is currently fighting a terrorist group that has attacked the United States and killed dozens of American citizens.
11/12/2024 20:10	11/12/2024 20:18	1	507	Trade war between US and China	63	Oklahoma	Male	9	Less than high school	$20,000 or less	Strongly agree	Strongly agree	Strongly agree	Christian	White	Strongly agree	Strong Democrat	Somewhat conservative	Did not vote	Not that closely	Agree	Strongly agree	Strongly agree	the Middle East	The country's government has a reputation for respecting human rights.	The country's military is currently fighting a terrorist group that has attacked the United States and killed dozens of American citizens.
11/12/2024 20:09	11/12/2024 20:19	1	565	Trade war between US and China	66	Tennessee	Male	7	Some college	$50,001 to $60,000	Somewhat disagree	Somewhat agree	Somewhat disagree	Atheist or Agnostic	White	Somewhat disagree	Strong Republican	Somewhat conservative	Voted for Trump	Not that closely	Strongly disagree	Disagree	Agree	Asia	The country's government is democratic and has a reputation for respecting human rights.	The country's military is currently fighting a terrorist group that has attacked the United States and killed dozens of American citizens.
11/12/2024 20:10	11/12/2024 20:19	1	575	Trade war between US and China	63	California	Male	3	4 year university degree	$50,001 to $60,000	Somewhat agree	Neither agree nor disagree	Neither agree nor disagree	Atheist or Agnostic	White	Somewhat agree	Something else	Somewhat conservative	Did not vote	Somewhat closely	Somewhat agree	Neither agree nor disagree	Somewhat agree	Asia	The country's government is democratic.	The country's military is currently fighting a terrorist group that has attacked the United States and killed dozens of American citizens.
11/12/2024 20:10	11/12/2024 20:20	1	584	Trade war between US and China	72	North Carolina	Female	8	4 year university degree	$60,001 to $70,000	Neither agree nor disagree	Neither agree nor disagree	Somewhat agree	Christian	White	Somewhat disagree	Strong Republican	Very conservative	Voted for Trump	Somewhat closely	Neither agree nor disagree	Somewhat agree	Somewhat agree	the Middle East	The country's government is authoritarian and has a reputation for violating human rights.	There are no direct threats to US security in this country.
11/12/2024 20:09	11/12/2024 20:20	1	629	Renewed civil war in Syria	28	Virginia	Male
11/12/2024 20:08	11/12/2024 20:20	1	693	Trade war between US and China	50	Tennessee	Female	10	High school graduate	$30,001 to $40,000	Somewhat agree	Strongly agree	Somewhat disagree	Christian	White	Somewhat agree	Lean Democrat	Moderate	Voted for Harris	Somewhat closely	Strongly agree	Strongly agree	Strongly agree	Africa	The country's government has a reputation for violating human rights.	There are no direct threats to US security in this country.
11/12/2024 20:10	11/12/2024 20:20	1	646	Trade war between US and China	36	Tennessee	Female	3	Some college	$20,000 or less		Neither agree nor disagree	Neither agree nor disagree	Other	Black or African American	Neither agree nor disagree	Something else	Moderate	Did not vote	Not at all	Neither agree nor disagree	Neither agree nor disagree	Neither agree nor disagree	Asia	The country's government is authoritarian and has a reputation for violating human rights.	There are no direct threats to US security in this country.
11/12/2024 20:10	11/12/2024 20:21	1	660	Trade war between US and China	52	North Carolina	Male	9	Doctorate	$20,000 or less	Strongly agree	Strongly agree	Strongly agree	Christian	White	Strongly agree	Strong Republican	Somewhat liberal	Voted for Trump	Very closely	Strongly agree	Strongly agree	Strongly agree	Asia	The country's government is authoritarian.	There are no direct threats to US security in this country.
11/12/2024 20:08	11/12/2024 20:21	1	740	Trade war between US and China	68	Virginia	Male	7	4 year university degree	$40,001 to $50,000	Strongly agree	Somewhat agree	Somewhat agree	Christian	White	Strongly agree	Strong Democrat	Somewhat liberal	Voted for Harris	Somewhat closely	Strongly agree	Strongly agree	Agree	Africa	The country's government has a reputation for violating human rights.	There are no direct threats to US security in this country.
11/12/2024 20:09	11/12/2024 20:21	1	722	Trade war between US and China	53	Arizona	Female	10	4 year university degree	$90,001 to $100,000	Somewhat disagree	Somewhat agree	Neither agree nor disagree	Christian	White	Neither agree nor disagree	Strong Democrat	Very liberal	Voted for Harris	Not at all	Neither agree nor disagree	Strongly agree	Agree	the Middle East	The country's government is democratic.	There are no direct threats to US security in this country.
11/12/2024 20:10	11/12/2024 20:22	1	698	Trade war between US and China	75	California	Female	10	Some college	$20,000 or less	Agree	Strongly agree	Somewhat disagree	Christian	White	Somewhat agree	Strong Democrat	Very liberal	Voted for Harris	Somewhat closely	Somewhat agree	Somewhat agree	Somewhat disagree	the Middle East	The country's government is democratic and has a reputation for respecting human rights.	The country's military is currently fighting a terrorist group that has attacked the United States and killed dozens of American citizens.
11/12/2024 20:10	11/12/2024 20:22	1	745	Trade war between US and China	78	Florida	Male	10	4 year university degree	$40,001 to $50,000	Somewhat agree	Somewhat agree	Somewhat agree	Christian	White	Agree	Strong Republican	Somewhat conservative	Voted for Trump	Somewhat closely	Somewhat agree	Agree	Strongly agree	Africa	The country's government has a reputation for respecting human rights.	The country's military is currently fighting a terrorist group that has attacked the United States and killed dozens of American citizens.
11/12/2024 20:08	11/12/2024 20:23	1	843	Trade war between US and China	62	Arizona	Female	10	High school graduate	$50,001 to $60,000	Somewhat agree	Somewhat agree	Neither agree nor disagree	Other	White	Agree	Strong Democrat	Moderate	Voted for Harris	Somewhat closely	Somewhat agree	Agree	Neither agree nor disagree	Africa	The country's government is democratic and has a reputation for respecting human rights.	The country's military is currently fighting a terrorist group that has attacked the United States and killed dozens of American citizens.
11/12/2024 20:10	11/12/2024 20:23	1	811	Trade war between US and China	59	Texas	Male	10	Some college	$110,001 to $120,000	Somewhat disagree	Somewhat agree	Somewhat agree	Christian	White	Somewhat disagree	Strong Republican	Very conservative	Voted for Trump	Very closely	Somewhat disagree	Neither agree nor disagree	Strongly agree	Africa	The country's government is authoritarian.	There are no direct threats to US security in this country.
11/12/2024 20:09	11/12/2024 20:23	1	867	Trade war between US and China	68	Florida	Female	10	High school graduate	$40,001 to $50,000	Somewhat disagree	Strongly agree	Somewhat agree	Christian	Black or African American	Somewhat agree	Strong Democrat	Moderate	Voted for Harris	Very closely	Agree	Strongly agree	Strongly agree	Asia	The country's government has a reputation for respecting human rights.	There are no direct threats to US security in this country.
11/12/2024 20:09	11/12/2024 20:24	1	872	Trade war between US and China	77	North Carolina	Female	10	4 year university degree	$100,001 to $110,000	Disagree	Somewhat disagree	Somewhat agree	Other	White	Somewhat agree	Lean Republican	Somewhat conservative	Voted for Trump	Somewhat closely	Agree	Neither agree nor disagree	Agree	Asia	The country's government has a reputation for violating human rights.	The country's military is currently fighting a terrorist group that has attacked the United States and killed dozens of American citizens.
11/12/2024 18:20	11/12/2024 20:24	1	7443	Trade war between US and China	54	Florida	Female	10	4 year university degree	$20,001 to $30,000	Neither agree nor disagree	Somewhat agree	Neither agree nor disagree	Hindu	South Asian	Somewhat disagree	Lean Democrat	Moderate	Voted for Harris	Not that closely	Somewhat agree	Neither agree nor disagree	Somewhat agree	Africa	The country's government is authoritarian and has a reputation for violating human rights.	There are no direct threats to US security in this country.
11/12/2024 20:08	11/12/2024 20:24	1	975	Trade war between US and China	66	Florida	Male	4	2 year university degree	$30,001 to $40,000	Disagree	Somewhat agree	Somewhat disagree	Other	White	Strongly disagree	Strong Republican	Moderate	Voted for Trump	Not at all	Disagree	Disagree	Somewhat agree	Asia	The country's government is authoritarian.	The country's military is currently fighting a terrorist group that has attacked the United States and killed dozens of American citizens.
11/12/2024 17:51	11/12/2024 20:25	1	9235	Trade war between US and China	68	Tennessee	Female	9	Professional degree	$90,001 to $100,000	Somewhat agree	Somewhat disagree	Somewhat agree	Christian	White	Somewhat disagree	Strong Republican	Very conservative	Voted for Trump	Very closely	Agree	Agree	Agree	the Middle East	The country's government is authoritarian and has a reputation for violating human rights.	The country's military is currently fighting a terrorist group that has attacked the United States and killed dozens of American citizens.
11/12/2024 20:09	11/12/2024 20:26	1	994	Trade war between US and China	23	Ohio	Male	9	High school graduate	$70,001 to $80,000	Neither agree nor disagree	Somewhat agree	Neither agree nor disagree	Other	White	Neither agree nor disagree	Independent	Moderate	Did not vote	Somewhat closely	Neither agree nor disagree	Agree	Agree	Africa	The country's government is democratic and has a reputation for respecting human rights.	There are no direct threats to US security in this country.
11/12/2024 20:10	11/12/2024 20:28	1	1065	Trade war between US and China	70	Alabama	Female	10	4 year university degree	$90,001 to $100,000	Somewhat disagree	Somewhat disagree	Somewhat disagree	Christian	White	Agree	Strong Republican	Somewhat conservative	Voted for Trump	Somewhat closely	Somewhat agree	Somewhat agree	Somewhat agree	the Middle East	The country's government is authoritarian and has a reputation for violating human rights.	The country's military is currently fighting a terrorist group that has attacked the United States and killed dozens of American citizens.
11/12/2024 20:17	11/12/2024 20:31	1	815	Trade war between US and China	63	Georgia	Female	8	Some college	$40,001 to $50,000	Somewhat disagree	Somewhat disagree	Somewhat agree	Christian	White	Somewhat agree	Strong Republican	Very conservative	Voted for Trump	Not that closely	Somewhat agree	Somewhat agree	Agree	Asia	The country's government is democratic.	The country's military is currently fighting a terrorist group that has attacked the United States and killed dozens of American citizens.
11/12/2024 20:09	11/12/2024 20:31	1	1355	Trade war between US and China	82	Kentucky	Male	10	Professional degree	$50,001 to $60,000	Somewhat disagree	Strongly disagree	Somewhat agree	Christian	White	Agree	Strong Republican	Very conservative	Voted for Trump	Very closely	Strongly disagree	Disagree	Strongly agree	Africa	The country's government has a reputation for violating human rights.	There are no direct threats to US security in this country.
11/12/2024 20:09	11/12/2024 20:38	1	1715	Trade war between US and China	38	Washington	Male	9	Professional degree	$130,001 to $140,000	Agree	Strongly agree	Somewhat disagree	Christian	White	Agree	Strong Democrat	Very liberal	Voted for Harris	Somewhat closely	Neither agree nor disagree	Somewhat agree	Strongly agree	the Middle East	The country's government has a reputation for respecting human rights.	There are no direct threats to US security in this country.
11/12/2024 20:40	11/12/2024 20:40	1	28	Russia-Ukraine war	30	Louisiana	Male
11/12/2024 20:39	11/12/2024 20:40	1	42	Russia-Ukraine war	59	Georgia	Male
11/12/2024 20:40	11/12/2024 20:41	1	35	Inflation in many countries	45	Virginia	Female
11/12/2024 20:40	11/12/2024 20:41	1	21
11/12/2024 20:40	11/12/2024 20:41	1	39	Inflation in many countries	53	North Carolina	Male
11/12/2024 20:40	11/12/2024 20:41	1	30	Climate change	35	Oklahoma	Female
11/12/2024 20:40	11/12/2024 20:41	1	31	Inflation in many countries	44	Florida	Male
11/12/2024 20:40	11/12/2024 20:41	1	34	Climate change	51	Texas	Female
11/12/2024 20:40	11/12/2024 20:41	0.30000001192092896	41	Inflation in many countries	62	Nevada	Male
11/12/2024 20:40	11/12/2024 20:42	1	101	Russia-Ukraine war	22	Texas	Female
11/12/2024 20:40	11/12/2024 20:42	1	163	Climate change	67	Florida	Female
11/12/2024 20:40	11/12/2024 20:45	1	296	Trade war between US and China	39	Arkansas	Female	9	High school graduate	$30,001 to $40,000	Agree	Somewhat agree	Neither agree nor disagree	Other	Black or African American	Neither agree nor disagree	Strong Democrat	Moderate	Voted for Harris	Somewhat closely	Agree	Somewhat agree	Somewhat agree	Africa	The country's government is democratic.	There are no direct threats to US security in this country.
11/12/2024 20:40	11/12/2024 20:45	1	323	Trade war between US and China	29	New Jersey	Female	9	Some college	$20,000 or less	Somewhat agree	Somewhat agree	Somewhat agree	Christian	Black or African American	Strongly agree	Strong Democrat	Somewhat liberal	Voted for Trump	Somewhat closely	Strongly agree	Strongly agree	Agree	the Middle East	The country's government has a reputation for respecting human rights.	The country's military is currently fighting a terrorist group that has attacked the United States and killed dozens of American citizens.
11/12/2024 20:39	11/12/2024 20:46	1	382	Trade war between US and China	68	Texas	Female	10	Less than high school	$20,000 or less	Strongly agree	Strongly agree	Strongly agree	Other	White	Strongly agree	Strong Democrat	Moderate	Voted for Harris	Not that closely	Strongly agree	Strongly agree	Strongly agree	the Middle East	The country's government is democratic and has a reputation for respecting human rights.	There are no direct threats to US security in this country.
11/12/2024 20:09	11/12/2024 20:46	1	2242	Trade war between US and China	37	North Carolina	Female	5	High school graduate	$20,000 or less	Neither agree nor disagree	Strongly agree	Strongly disagree	Christian	Black or African American	Somewhat agree	Strong Democrat	Moderate	Did not vote	Not at all	Agree	Neither agree nor disagree	Agree	Asia	The country's government is authoritarian.	The country's military is currently fighting a terrorist group that has attacked the United States and killed dozens of American citizens.
11/12/2024 20:39	11/12/2024 20:46	1	428	Trade war between US and China	47	Colorado	Male	9	Professional degree	More than $150,000	Neither agree nor disagree	Strongly agree	Somewhat disagree	Atheist or Agnostic	White	Somewhat agree	Lean Democrat	Somewhat liberal	Voted for Harris	Not that closely	Somewhat agree	Somewhat agree	Agree	Asia	The country's government has a reputation for violating human rights.	There are no direct threats to US security in this country.
11/12/2024 20:40	11/12/2024 20:47	1	423	Trade war between US and China	76	California	Female	10	Professional degree	More than $150,000	Neither agree nor disagree	Somewhat agree	Neither agree nor disagree	Atheist or Agnostic	Mixed Race	Neither agree nor disagree	Strong Democrat	Somewhat liberal	Voted for Harris	Not at all	Somewhat agree	Agree	Agree	the Middle East	The country's government is authoritarian and has a reputation for violating human rights.	There are no direct threats to US security in this country.
11/12/2024 20:39	11/12/2024 20:47	1	458	Trade war between US and China	62	Tennessee	Male	10	Some college	$60,001 to $70,000	Agree	Strongly disagree	Somewhat disagree	Christian	White	Strongly agree	Strong Republican	Somewhat conservative	Voted for Trump	Very closely	Neither agree nor disagree	Agree	Agree	Africa	The country's government has a reputation for respecting human rights.	The country's military is currently fighting a terrorist group that has attacked the United States and killed dozens of American citizens.
11/12/2024 20:39	11/12/2024 20:47	0.8999999761581421	456	Trade war between US and China	68	Florida	Male	10	4 year university degree	$50,001 to $60,000	Somewhat agree	Somewhat agree	Somewhat agree	Christian	White	Somewhat agree	Strong Republican	Somewhat conservative	Voted for Trump	Very closely	Somewhat agree	Strongly agree	Strongly agree	Africa	The country's government is authoritarian and has a reputation for violating human rights.	The country's military is currently fighting a terrorist group that has attacked the United States and killed dozens of American citizens.
11/12/2024 20:40	11/12/2024 20:48	1	470	Trade war between US and China	72	Arizona	Male	10	4 year university degree	$50,001 to $60,000	Somewhat disagree	Strongly agree	Somewhat disagree	Jewish	White	Strongly agree	Strong Democrat	Very liberal	Voted for Harris	Somewhat closely	Agree	Agree	Agree	Asia	The country's government has a reputation for violating human rights.	The country's military is currently fighting a terrorist group that has attacked the United States and killed dozens of American citizens.
11/12/2024 20:40	11/12/2024 20:48	1	529	Trade war between US and China	54	Florida	Female	10	High school graduate	$50,001 to $60,000	Neither agree nor disagree	Somewhat agree	Somewhat agree	Atheist or Agnostic	White	Neither agree nor disagree	Strong Republican	Moderate	Voted for Trump	Somewhat closely	Neither agree nor disagree	Neither agree nor disagree	Neither agree nor disagree	Asia	The country's government is democratic.	There are no direct threats to US security in this country.
11/12/2024 20:40	11/12/2024 20:49	1	528	Trade war between US and China	46	Louisiana	Male	10	Professional degree	More than $150,000	Strongly agree	Somewhat agree	Strongly agree	Christian	White	Strongly agree	Lean Democrat	Moderate	Voted for Harris	Very closely	Strongly agree	Agree	Agree	Africa	The country's government has a reputation for violating human rights.	The country's military is currently fighting a terrorist group that has attacked the United States and killed dozens of American citizens.
11/12/2024 20:40	11/12/2024 20:49	1	508	Trade war between US and China	59	Texas	Female	7	High school graduate	$110,001 to $120,000	Strongly disagree	Strongly disagree	Strongly disagree	Christian	White	Strongly disagree	Strong Republican	Somewhat conservative	Voted for Trump	Somewhat closely	Disagree	Neither agree nor disagree	Somewhat agree	the Middle East	The country's government is authoritarian.	There are no direct threats to US security in this country.
11/12/2024 20:40	11/12/2024 20:49	1	549	Trade war between US and China	75	Florida	Female	10	Professional degree	$140,001 to $150,000	Strongly disagree	Strongly agree	Somewhat agree	Christian	White	Somewhat agree	Strong Republican	Moderate	Voted for Trump	Somewhat closely	Somewhat agree	Strongly agree	Somewhat agree	Asia	The country's government is democratic and has a reputation for respecting human rights.	There are no direct threats to US security in this country.
11/12/2024 20:40	11/12/2024 20:50	1	590	Trade war between US and China	34	Alabama	Female	10	High school graduate	$30,001 to $40,000	Neither agree nor disagree	Neither agree nor disagree	Somewhat agree	Other	White	Strongly disagree	Strong Republican	Very conservative	Voted for Trump	Very closely	Neither agree nor disagree	Neither agree nor disagree	Neither agree nor disagree	the Middle East	The country's government is authoritarian.	The country's military is currently fighting a terrorist group that has attacked the United States and killed dozens of American citizens.
11/12/2024 20:41	11/12/2024 20:51	1	605	Trade war between US and China	56	Arizona	Male	10	4 year university degree	$60,001 to $70,000	Somewhat agree	Neither agree nor disagree	Somewhat agree	Christian	White	Neither agree nor disagree	Independent	Moderate	Voted for Trump	Somewhat closely	Somewhat agree	Agree	Agree	Africa	The country's government is democratic.	The country's military is currently fighting a terrorist group that has attacked the United States and killed dozens of American citizens.
11/12/2024 20:39	11/12/2024 20:52	1	723	Trade war between US and China	68	Utah	Female	10	Some college	$80,001 to $90,000	Neither agree nor disagree	Somewhat agree	Somewhat agree	Christian	White	Agree	Lean Republican	Somewhat conservative	Voted for Trump	Somewhat closely	Somewhat agree	Agree	Somewhat agree	Africa	The country's government is democratic and has a reputation for respecting human rights.	There are no direct threats to US security in this country.
11/12/2024 20:40	11/12/2024 20:52	1	726	Trade war between US and China	77	Alabama	Male	10	High school graduate	$30,001 to $40,000	Neither agree nor disagree	Strongly agree	Strongly disagree	Christian	Black or African American	Strongly disagree	Lean Republican	Moderate	Voted for Trump	Not that closely	Strongly disagree	Strongly agree	Strongly agree	Asia	The country's government is authoritarian and has a reputation for violating human rights.	There are no direct threats to US security in this country.
11/12/2024 20:40	11/12/2024 20:53	1	789	Trade war between US and China	72	Colorado	Female	10	High school graduate	$70,001 to $80,000	Neither agree nor disagree	Strongly agree	Neither agree nor disagree	Christian	White	Strongly agree	Strong Democrat	Very liberal	Voted for Harris	Somewhat closely	Agree	Somewhat agree	Agree	the Middle East	The country's government has a reputation for respecting human rights.	The country's military is currently fighting a terrorist group that has attacked the United States and killed dozens of American citizens.
11/12/2024 20:40	11/12/2024 20:53	1	766	Trade war between US and China	57	California	Male	10	Doctorate	$20,001 to $30,000	Somewhat disagree	Somewhat disagree	Somewhat agree	Christian	White	Somewhat disagree	Lean Republican	Moderate	Voted for Trump	Somewhat closely	Neither agree nor disagree	Agree	Agree	the Middle East	The country's government is democratic.	The country's military is currently fighting a terrorist group that has attacked the United States and killed dozens of American citizens.
11/12/2024 20:40	11/12/2024 20:53	1	824	Trade war between US and China	26	Michigan	Female	9	4 year university degree	$100,001 to $110,000	Somewhat disagree	Somewhat disagree	Neither agree nor disagree	Atheist or Agnostic	White	Somewhat agree	Lean Democrat	Very liberal	Did not vote	Not that closely	Somewhat disagree	Neither agree nor disagree	Neither agree nor disagree	Asia	The country's government is authoritarian.	The country's military is currently fighting a terrorist group that has attacked the United States and killed dozens of American citizens.
11/12/2024 20:39	11/12/2024 20:54	1	891	Trade war between US and China	63	Tennessee	Male	10	4 year university degree	More than $150,000	Disagree	Somewhat agree	Somewhat agree	Christian	White	Somewhat disagree	Strong Republican	Somewhat conservative	Voted for Trump	Somewhat closely	Somewhat disagree	Agree	Somewhat agree	Africa	The country's government is democratic and has a reputation for respecting human rights.	There are no direct threats to US security in this country.
11/12/2024 20:41	11/12/2024 20:55	0.8999999761581421	860	Trade war between US and China	65	Louisiana	Female	10	High school graduate	$20,000 or less	Somewhat disagree	Somewhat disagree	Somewhat agree	Christian	White	Somewhat disagree	Lean Republican	Somewhat conservative	Voted for Trump	Somewhat closely	Somewhat disagree	Agree	Somewhat agree	Africa	The country's government has a reputation for respecting human rights.	There are no direct threats to US security in this country.
11/12/2024 20:42	11/12/2024 20:56	1	827	Trade war between US and China	33	California	Female	7	4 year university degree	More than $150,000	Agree	Somewhat agree	Somewhat agree	Christian	White	Agree	Strong Democrat	Very conservative	Voted for Harris	Very closely	Agree	Agree	Agree	the Middle East	The country's government has a reputation for violating human rights.	The country's military is currently fighting a terrorist group that has attacked the United States and killed dozens of American citizens.
11/12/2024 20:40	11/12/2024 20:58	1	1079	Trade war between US and China	75	New Mexico	Female	8	Professional degree	$20,000 or less	Somewhat disagree	Neither agree nor disagree	Somewhat agree	Christian	White	Somewhat disagree	Something else	Somewhat conservative	Voted for Trump	Somewhat closely	Neither agree nor disagree	Neither agree nor disagree	Agree	Asia	The country's government is authoritarian and has a reputation for violating human rights.	There are no direct threats to US security in this country.
11/12/2024 20:39	11/12/2024 21:00	1	1285	Trade war between US and China	49	Louisiana	Male	10	Doctorate	$140,001 to $150,000	Neither agree nor disagree	Somewhat agree	Neither agree nor disagree	Atheist or Agnostic	East Asian	Strongly agree	Strong Democrat	Very liberal	Voted for Harris	Very closely	Strongly agree	Agree	Agree	the Middle East	The country's government is democratic and has a reputation for respecting human rights.	The country's military is currently fighting a terrorist group that has attacked the United States and killed dozens of American citizens.
11/12/2024 20:41	11/12/2024 21:02	1	1262	Trade war between US and China	63	Arizona	Female	10	2 year university degree	$70,001 to $80,000	Agree	Somewhat agree	Somewhat agree	Atheist or Agnostic	White	Strongly agree	Strong Democrat	Very liberal	Voted for Harris	Somewhat closely	Agree	Strongly agree	Somewhat agree	Asia	The country's government is democratic.	There are no direct threats to US security in this country.
11/12/2024 20:40	11/12/2024 21:02	1	1322	Trade war between US and China	47	Texas	Female	10	Some college	$120,001 to $130,000	Neither agree nor disagree	Somewhat agree	Somewhat agree	Christian	Mixed Race	Neither agree nor disagree	Something else	Somewhat conservative	Did not vote	Not that closely	Somewhat agree	Agree	Somewhat agree	the Middle East	The country's government has a reputation for violating human rights.	There are no direct threats to US security in this country.
11/12/2024 20:40	11/12/2024 21:04	0.4000000059604645	1454	Trade war between US and China	74	Florida	Male	8	High school graduate	$30,001 to $40,000	Neither agree nor disagree	Neither agree nor disagree	Neither agree nor disagree	Christian	White	Agree	Lean Republican	Moderate	Voted for Harris	Somewhat closely	Neither agree nor disagree	Neither agree nor disagree	Neither agree nor disagree	Africa	The country's government is authoritarian.	The country's military is currently fighting a terrorist group that has attacked the United States and killed dozens of American citizens.
11/12/2024 20:40	11/12/2024 21:07	1	1610	Trade war between US and China	44	Texas	Female	9	Some college	$20,001 to $30,000	Disagree	Strongly agree	Somewhat disagree	Christian	Black or African American	Strongly agree	Lean Democrat	Moderate	Voted for Harris	Not that closely	Somewhat agree	Strongly agree	Agree	Africa	The country's government has a reputation for respecting human rights.	The country's military is currently fighting a terrorist group that has attacked the United States and killed dozens of American citizens.
11/12/2024 21:11	11/12/2024 21:12	1	51	Climate change	30	Illinois	Female
11/12/2024 21:11	11/12/2024 21:12	1	89	Climate change	26	Oregon	Female
11/12/2024 21:12	11/12/2024 21:13	1	28	Climate change	21	California	Female
11/12/2024 21:12	11/12/2024 21:13	1	56	Inflation in many countries	37	California	Male
11/12/2024 21:11	11/12/2024 21:14	1	212	Trade war between US and China	24	Texas	Female	6	Some college	$70,001 to $80,000	Somewhat agree	Neither agree nor disagree	Somewhat disagree	Other	Hispanic or Latino	Neither agree nor disagree	Independent	Moderate	Voted for Harris	Somewhat closely	Somewhat agree	Somewhat agree	Neither agree nor disagree	the Middle East	The country's government has a reputation for violating human rights.	The country's military is currently fighting a terrorist group that has attacked the United States and killed dozens of American citizens.
11/12/2024 21:10	11/12/2024 21:16	1	362	Trade war between US and China	22	Ohio	Female	6	High school graduate	$20,000 or less	Strongly agree	Somewhat agree	Neither agree nor disagree	Other	American Indian or Alaska Native	Strongly agree	Independent	Somewhat liberal	Did not vote	Somewhat closely	Strongly agree	Agree	Neither agree nor disagree	Asia	The country's government is authoritarian and has a reputation for violating human rights.	The country's military is currently fighting a terrorist group that has attacked the United States and killed dozens of American citizens.
11/12/2024 20:40	11/12/2024 21:16	1	2188	Trade war between US and China	55	Kentucky	Male	10	Less than high school	$20,000 or less	Neither agree nor disagree	Somewhat agree	Somewhat agree	Christian	White	Neither agree nor disagree	Strong Republican	Very conservative	Voted for Trump	Not that closely	Neither agree nor disagree	Neither agree nor disagree	Somewhat agree	Africa	The country's government has a reputation for respecting human rights.	There are no direct threats to US security in this country.
11/12/2024 21:11	11/12/2024 21:17	1	383	Trade war between US and China	57	Virginia	Male	9	Professional degree	$130,001 to $140,000	Somewhat disagree	Strongly disagree	Strongly disagree	Christian	White	Disagree	Strong Republican	Very conservative	Voted for Trump	Somewhat closely	Strongly disagree	Strongly disagree	Strongly disagree	Asia	The country's government is authoritarian.	There are no direct threats to US security in this country.
11/12/2024 21:10	11/12/2024 21:17	1	416	Trade war between US and China	80	Florida	Male	8	High school graduate	$20,000 or less	Somewhat agree	Strongly agree	Somewhat agree	Christian	White	Neither agree nor disagree	Independent	Moderate	Voted for Harris	Not that closely	Somewhat agree	Agree	Strongly agree	Asia	The country's government is democratic.	The country's military is currently fighting a terrorist group that has attacked the United States and killed dozens of American citizens.
11/12/2024 20:40	11/12/2024 21:17	1	2214	Trade war between US and China	68	California	Female	8	2 year university degree	$130,001 to $140,000	Somewhat agree	Somewhat agree	Somewhat disagree	Christian	White	Agree	Strong Democrat	Moderate	Voted for Harris	Somewhat closely	Disagree	Neither agree nor disagree	Somewhat agree	Asia	The country's government is authoritarian and has a reputation for violating human rights.	There are no direct threats to US security in this country.
11/12/2024 21:10	11/12/2024 21:17	0.800000012	430	Trade war between US and China	66	New Mexico	Male	8	2 year university degree	$20,001 to $30,000	Somewhat agree	Strongly agree	Strongly disagree	Other	Hispanic or Latino	Somewhat agree	Something else	Moderate	Did not vote	Not that closely	Somewhat disagree	Somewhat agree	Agree	the Middle East	The country's government is democratic and has a reputation for respecting human rights.	There are no direct threats to US security in this country.
11/12/2024 21:13	11/12/2024 21:17	1	268	Trade war between US and China	52	Florida	Male	10	Doctorate	More than $150,000	Neither agree nor disagree	Neither agree nor disagree	Neither agree nor disagree	Christian	White	Strongly agree	Strong Republican	Very conservative	Voted for Trump	Very closely	Neither agree nor disagree	Neither agree nor disagree	Neither agree nor disagree	Africa	The country's government is democratic.	There are no direct threats to US security in this country.
11/12/2024 21:11	11/12/2024 21:17	1	398	Trade war between US and China	21	Michigan	Female	7	Some college	$70,001 to $80,000	Agree	Somewhat agree	Somewhat agree	Atheist or Agnostic	White	Agree	Lean Democrat	Somewhat liberal	Voted for Harris	Somewhat closely	Agree	Agree	Agree	Africa	The country's government is democratic and has a reputation for respecting human rights.	The country's military is currently fighting a terrorist group that has attacked the United States and killed dozens of American citizens.
11/12/2024 21:12	11/12/2024 21:19	0.8999999761581421	400	Trade war between US and China	18	Pennsylvania	Female	6	High school graduate	$20,000 or less	Somewhat disagree	Somewhat agree	Somewhat agree	Christian	White	Somewhat agree	Strong Democrat	Somewhat liberal	Did not vote	Not that closely	Agree	Somewhat agree	Somewhat agree	Africa	The country's government has a reputation for respecting human rights.	There are no direct threats to US security in this country.
11/12/2024 21:10	11/12/2024 21:19	1	507	Trade war between US and China	23	California	Male	5	High school graduate	$20,000 or less	Somewhat agree	Somewhat agree	Somewhat agree	Christian	Hispanic or Latino	Agree	Independent	Moderate	Voted for another candidate	Somewhat closely	Somewhat agree	Agree	Somewhat agree	Asia	The country's government has a reputation for violating human rights.	The country's military is currently fighting a terrorist group that has attacked the United States and killed dozens of American citizens.
11/12/2024 21:12	11/12/2024 21:19	1	434	Russia-Ukraine war	44	Washington	Male
11/12/2024 21:10	11/12/2024 21:20	1	579	Trade war between US and China	28	Indiana	Female	9	Some college	$50,001 to $60,000	Somewhat disagree	Strongly agree	Somewhat agree	Christian	White	Somewhat agree	Independent	Somewhat liberal	Voted for another candidate	Not that closely	Somewhat disagree	Neither agree nor disagree	Agree	the Middle East	The country's government is authoritarian.	The country's military is currently fighting a terrorist group that has attacked the United States and killed dozens of American citizens.
11/12/2024 21:11	11/12/2024 21:20	0.699999988	552	Trade war between US and China	29	Florida	Female	10	High school graduate	$20,000 or less	Strongly agree	Strongly agree	Neither agree nor disagree	Christian	Black or African American	Strongly agree	Strong Democrat	Moderate	Voted for Harris	Somewhat closely	Strongly agree	Strongly agree	Strongly agree	Africa	The country's government is authoritarian.	There are no direct threats to US security in this country.
11/12/2024 21:12	11/12/2024 21:23	1	674	Trade war between US and China	66	California	Male	9	2 year university degree	$90,001 to $100,000	Neither agree nor disagree	Strongly agree	Somewhat agree	Jewish	White	Agree	Strong Democrat	Somewhat liberal	Voted for Harris	Not that closely	Somewhat agree	Somewhat agree	Somewhat agree	the Middle East	The country's government has a reputation for respecting human rights.	The country's military is currently fighting a terrorist group that has attacked the United States and killed dozens of American citizens.
11/12/2024 21:11	11/12/2024 21:23	1	731	Trade war between US and China	58	Arizona	Male	10	Some college	$20,000 or less	Disagree	Strongly agree	Strongly agree	Christian	White	Strongly disagree	Independent	Moderate	Voted for Harris	Not at all	Agree	Strongly agree	Strongly disagree	Africa	The country's government has a reputation for violating human rights.	The country's military is currently fighting a terrorist group that has attacked the United States and killed dozens of American citizens.
11/12/2024 21:12	11/12/2024 21:24	0.699999988	711	Trade war between US and China	42	Texas	Male	6	2 year university degree	More than $150,000	Somewhat disagree	Somewhat disagree	Somewhat agree	Christian	White	Somewhat disagree	Lean Republican	Moderate	Did not vote	Not that closely	Somewhat disagree	Somewhat agree	Somewhat agree	Asia	The country's government is democratic and has a reputation for respecting human rights.	The country's military is currently fighting a terrorist group that has attacked the United States and killed dozens of American citizens.
11/12/2024 21:11	11/12/2024 21:24	0.10000000149011612	735	Trade war between US and China	44	Arizona	Male	9	High school graduate	More than $150,000	Somewhat agree	Strongly agree	Neither agree nor disagree	Other	White	Agree	Something else	Moderate	Voted for Trump	Not that closely	Agree	Agree	Agree	the Middle East	The country's government is democratic and has a reputation for respecting human rights.	There are no direct threats to US security in this country.
11/12/2024 21:12	11/12/2024 21:24	1	688	Trade war between US and China	29	Alabama	Female	9	Less than high school	$30,001 to $40,000	Strongly disagree	Strongly agree	Somewhat disagree	Other	White	Strongly disagree	Independent	Very conservative	Did not vote	Somewhat closely	Neither agree nor disagree	Strongly disagree	Neither agree nor disagree	the Middle East	The country's government is democratic.	There are no direct threats to US security in this country.
11/12/2024 21:11	11/12/2024 21:24	1	801	Trade war between US and China	73	Washington	Male	10	4 year university degree	$90,001 to $100,000	Somewhat agree	Strongly agree	Strongly disagree	Atheist or Agnostic	White	Neither agree nor disagree	Strong Democrat	Very liberal	Voted for Harris	Very closely	Neither agree nor disagree	Neither agree nor disagree	Strongly agree	Africa	The country's government is authoritarian.	The country's military is currently fighting a terrorist group that has attacked the United States and killed dozens of American citizens.
11/12/2024 21:13	11/12/2024 21:24	1	681	Trade war between US and China	67	Arizona	Male	10	4 year university degree	$60,001 to $70,000	Somewhat agree	Somewhat agree	Strongly agree	Christian	White	Somewhat agree	Strong Republican	Somewhat conservative	Voted for Trump	Somewhat closely	Strongly agree	Strongly agree	Strongly agree	Africa	The country's government is democratic.	There are no direct threats to US security in this country.
11/12/2024 21:11	11/12/2024 21:24	1	821	Trade war between US and China	26	Tennessee	Female	3	Some college	$20,001 to $30,000	Neither agree nor disagree	Neither agree nor disagree	Neither agree nor disagree	Christian	Mixed Race	Neither agree nor disagree	Something else	Moderate	Did not vote	Not at all	Neither agree nor disagree	Neither agree nor disagree	Neither agree nor disagree	the Middle East	The country's government is authoritarian.	There are no direct threats to US security in this country.
11/12/2024 21:12	11/12/2024 21:26	1	836	Trade war between US and China	80	Florida	Female	10	2 year university degree	$50,001 to $60,000	Neither agree nor disagree	Strongly agree	Somewhat agree	Jewish	White	Agree	Strong Republican	Somewhat conservative	Voted for Trump	Very closely	Somewhat agree	Agree	Agree	Asia	The country's government has a reputation for respecting human rights.	The country's military is currently fighting a terrorist group that has attacked the United States and killed dozens of American citizens.
11/12/2024 21:13	11/12/2024 21:26	1	781	Trade war between US and China	72	Florida	Male	9	Professional degree	More than $150,000	Neither agree nor disagree	Somewhat agree	Somewhat agree	Christian	White	Somewhat disagree	Lean Republican	Somewhat conservative	Voted for Trump	Somewhat closely	Neither agree nor disagree	Neither agree nor disagree	Somewhat agree	the Middle East	The country's government is authoritarian and has a reputation for violating human rights.	There are no direct threats to US security in this country.
11/12/2024 21:13	11/12/2024 21:27	1	829	Trade war between US and China	63	Nevada	Male	10	High school graduate	$120,001 to $130,000	Strongly disagree	Strongly agree	Somewhat disagree	Christian	Hispanic or Latino	Strongly agree	Strong Republican	Very conservative	Voted for Trump	Very closely	Strongly disagree	Strongly agree	Strongly agree	Asia	The country's government is democratic and has a reputation for respecting human rights.	There are no direct threats to US security in this country.
11/12/2024 21:10	11/12/2024 21:27	1	992	Trade war between US and China	32	North Carolina	Male	10	Some college	$60,001 to $70,000	Agree	Strongly agree	Neither agree nor disagree	Christian	White	Disagree	Lean Democrat	Somewhat liberal	Voted for Harris	Very closely	Neither agree nor disagree	Somewhat agree	Neither agree nor disagree	Asia	The country's government has a reputation for violating human rights.	There are no direct threats to US security in this country.
11/12/2024 21:10	11/12/2024 21:29	1	1160	Trade war between US and China	67	North Carolina	Male	9	Some college	$20,000 or less	Neither agree nor disagree	Somewhat agree	Somewhat agree	Christian	Black or African American	Somewhat agree	Lean Democrat	Somewhat conservative	Voted for Harris	Somewhat closely	Agree	Somewhat agree	Agree	Africa	The country's government is democratic.	The country's military is currently fighting a terrorist group that has attacked the United States and killed dozens of American citizens.
11/12/2024 21:10	11/12/2024 21:30	1	1184	Trade war between US and China	53	California	Male	10	4 year university degree	$120,001 to $130,000	Somewhat disagree	Somewhat agree	Somewhat agree	Other	White	Somewhat agree	Strong Democrat	Very liberal	Voted for Harris	Very closely	Agree	Strongly agree	Agree	Asia	The country's government is authoritarian and has a reputation for violating human rights.	The country's military is currently fighting a terrorist group that has attacked the United States and killed dozens of American citizens.
11/12/2024 21:12	11/12/2024 21:31	1	1159	Trade war between US and China	71	Maryland	Female	1	Professional degree	$20,000 or less	Somewhat disagree	Somewhat disagree	Somewhat agree	Christian	Hispanic or Latino	Somewhat agree	Strong Democrat	Somewhat liberal	Voted for Harris	Somewhat closely	Somewhat agree	Somewhat agree	Disagree	Africa	The country's government has a reputation for respecting human rights.	The country's military is currently fighting a terrorist group that has attacked the United States and killed dozens of American citizens.
11/12/2024 21:11	11/12/2024 21:32	1	1228	Trade war between US and China	66	Georgia	Male	10	4 year university degree	$110,001 to $120,000	Disagree	Strongly disagree	Neither agree nor disagree	Christian	White	Strongly disagree	Independent	Moderate	Voted for Trump	Not that closely	Somewhat disagree	Somewhat disagree	Somewhat agree	the Middle East	The country's government has a reputation for violating human rights.	There are no direct threats to US security in this country.
11/12/2024 21:12	11/12/2024 21:35	1	1326	Trade war between US and China	67	Texas	Male	10	2 year university degree	$20,000 or less	Neither agree nor disagree	Somewhat agree	Strongly agree	Christian	White	Neither agree nor disagree	Strong Democrat	Somewhat liberal	Voted for Trump	Somewhat closely	Agree	Agree	Agree	Africa	The country's government is democratic and has a reputation for respecting human rights.	There are no direct threats to US security in this country.
11/12/2024 21:11	11/12/2024 21:40	1	1705	Trade war between US and China	69	Mississippi	Male	9	Professional degree	$50,001 to $60,000	Neither agree nor disagree	Strongly agree	Somewhat agree	Jewish	White	Somewhat disagree	Lean Republican	Somewhat conservative	Voted for Trump	Not that closely	Neither agree nor disagree	Somewhat agree	Agree	Asia	The country's government is authoritarian and has a reputation for violating human rights.	The country's military is currently fighting a terrorist group that has attacked the United States and killed dozens of American citizens.
11/12/2024 21:41	11/12/2024 21:41	1	12
11/12/2024 21:42	11/12/2024 21:42	1	10
11/12/2024 21:43	11/12/2024 21:43	1	38	Inflation in many countries	37	California	Male
11/12/2024 21:43	11/12/2024 21:43	0.6000000238418579	29	Russia-Ukraine war	46	Oklahoma	Male
11/12/2024 21:44	11/12/2024 21:44	1	28	Russia-Ukraine war	29	Illinois	Female
11/12/2024 21:44	11/12/2024 21:45	1	38	Inflation in many countries	24	New Jersey	Male
11/12/2024 21:45	11/12/2024 21:46	1	51	Climate change	43	California	Male
11/12/2024 21:45	11/12/2024 21:46	1	28	Inflation in many countries	53	Delaware	Male
11/12/2024 21:46	11/12/2024 21:47	1	58	Inflation in many countries	64	California	Male
11/12/2024 21:46	11/12/2024 21:47	1	66	Climate change	55	California	Male
11/12/2024 21:43	11/12/2024 21:47	1	249	Trade war between US and China	25	Iowa	Male	10	High school graduate	$20,000 or less	Strongly agree	Strongly agree	Strongly agree	Other	Black or African American	Strongly agree	Independent	Moderate	Did not vote	Somewhat closely	Strongly agree	Strongly agree	Strongly agree	the Middle East	The country's government is authoritarian and has a reputation for violating human rights.	There are no direct threats to US security in this country.
11/12/2024 21:42	11/12/2024 21:49	1	384	Trade war between US and China	33	Florida	Male	5	4 year university degree	More than $150,000	Agree	Somewhat agree	Somewhat disagree	Christian	White	Somewhat agree	Lean Republican	Moderate	Voted for Trump	Not that closely	Agree	Somewhat disagree	Neither agree nor disagree	Asia	The country's government is authoritarian.	The country's military is currently fighting a terrorist group that has attacked the United States and killed dozens of American citizens.
11/12/2024 21:12	11/12/2024 21:49	1	2209	Trade war between US and China	51	Florida	Male	10	Some college	$50,001 to $60,000	Somewhat agree	Strongly agree	Strongly agree	Atheist or Agnostic	Black or African American	Agree	Lean Democrat	Moderate	Voted for Harris	Very closely	Strongly agree	Strongly agree	Strongly agree	Asia	The country's government has a reputation for violating human rights.	The country's military is currently fighting a terrorist group that has attacked the United States and killed dozens of American citizens.
11/12/2024 21:42	11/12/2024 21:50	0.699999988	464	Trade war between US and China	65	Virginia	Male	9	2 year university degree	$20,001 to $30,000	Strongly agree	Strongly agree	Strongly agree	Christian	White	Neither agree nor disagree	Strong Democrat	Very conservative	Voted for Harris	Very closely	Strongly agree	Strongly agree	Strongly agree	the Middle East	The country's government has a reputation for respecting human rights.	The country's military is currently fighting a terrorist group that has attacked the United States and killed dozens of American citizens.
11/12/2024 21:43	11/12/2024 21:51	1	464	Trade war between US and China	76	Tennessee	Male	10	Professional degree	$30,001 to $40,000	Somewhat disagree	Strongly agree	Somewhat agree	Atheist or Agnostic	White	Strongly agree	Strong Democrat	Somewhat liberal	Voted for Harris	Somewhat closely	Strongly agree	Neither agree nor disagree	Agree	Africa	The country's government is democratic.	There are no direct threats to US security in this country.
11/12/2024 21:45	11/12/2024 21:51	1	398	Trade war between US and China	34	Florida	Male	10	Professional degree	$140,001 to $150,000	Strongly agree		Strongly agree	Muslim	White	Strongly agree	Strong Democrat	Very liberal	Voted for Harris	Very closely	Strongly agree	Strongly agree	Agree	Asia	The country's government is authoritarian and has a reputation for violating human rights.	The country's military is currently fighting a terrorist group that has attacked the United States and killed dozens of American citizens.
11/12/2024 21:42	11/12/2024 21:51	1	550	Trade war between US and China	73	South Carolina	Male	8	4 year university degree	$100,001 to $110,000	Strongly agree	Strongly agree	Neither agree nor disagree	Jewish	White	Neither agree nor disagree	Strong Democrat	Moderate	Voted for Harris	Very closely	Strongly agree	Strongly agree	Strongly agree	the Middle East	The country's government is authoritarian.	There are no direct threats to US security in this country.
11/12/2024 21:46	11/12/2024 21:52	1	329	Inflation in many countries	33	Washington	Male
11/12/2024 21:42	11/12/2024 21:52	1	569	Trade war between US and China	54	Florida	Male	10	Professional degree	More than $150,000	Disagree	Strongly agree	Strongly agree	Christian	Black or African American	Strongly agree	Lean Democrat	Somewhat liberal	Voted for Harris	Somewhat closely	Somewhat agree	Somewhat disagree	Strongly agree	Africa	The country's government is democratic.	The country's military is currently fighting a terrorist group that has attacked the United States and killed dozens of American citizens.
11/12/2024 21:46	11/12/2024 21:52	1	396	Trade war between US and China	27	Texas	Female	6	High school graduate	$20,001 to $30,000	Neither agree nor disagree	Strongly agree	Strongly disagree	Christian	White	Neither agree nor disagree	Strong Republican	Moderate	Voted for Trump	Not that closely	Neither agree nor disagree	Neither agree nor disagree	Strongly agree	Asia	The country's government has a reputation for violating human rights.	There are no direct threats to US security in this country.
11/12/2024 21:45	11/12/2024 21:53	1	473	Trade war between US and China	50	Oklahoma	Male	8	4 year university degree	$40,001 to $50,000	Somewhat disagree	Somewhat agree	Somewhat disagree	Christian	White	Agree	Lean Democrat	Somewhat liberal	Voted for Harris	Not that closely	Somewhat disagree	Somewhat agree	Agree	the Middle East	The country's government has a reputation for violating human rights.	The country's military is currently fighting a terrorist group that has attacked the United States and killed dozens of American citizens.
11/12/2024 21:42	11/12/2024 21:53	1	656	Trade war between US and China	30	Hawaii	Male	10	High school graduate	$30,001 to $40,000	Agree	Strongly agree	Strongly agree	Christian	Mixed Race	Strongly agree	Independent	Moderate	Voted for Harris	Not that closely	Agree	Strongly agree	Somewhat agree	the Middle East	The country's government has a reputation for respecting human rights.	The country's military is currently fighting a terrorist group that has attacked the United States and killed dozens of American citizens.
11/12/2024 21:42	11/12/2024 21:54	1	724	Trade war between US and China	45	Texas	Male	10	2 year university degree	$60,001 to $70,000	Strongly disagree	Somewhat agree	Strongly disagree	Jewish	Black or African American	Agree	Lean Republican	Somewhat conservative	Did not vote	Very closely	Disagree	Disagree	Agree	Africa	The country's government is democratic and has a reputation for respecting human rights.	There are no direct threats to US security in this country.
11/12/2024 21:44	11/12/2024 21:54	1	609	Trade war between US and China	48	Utah	Male	9	4 year university degree	$20,000 or less	Somewhat disagree	Somewhat agree	Somewhat agree	Other	White	Somewhat disagree	Lean Democrat	Somewhat liberal	Voted for Harris	Somewhat closely	Disagree	Somewhat disagree	Somewhat agree	Asia	The country's government is authoritarian.	There are no direct threats to US security in this country.
11/12/2024 21:45	11/12/2024 21:56	1	649	Trade war between US and China	72	Texas	Male	10	4 year university degree	$100,001 to $110,000	Somewhat agree	Somewhat agree	Somewhat agree	Christian	White	Strongly agree	Strong Republican	Somewhat conservative	Voted for Trump	Somewhat closely	Somewhat agree	Agree	Agree	Africa	The country's government is democratic and has a reputation for respecting human rights.	The country's military is currently fighting a terrorist group that has attacked the United States and killed dozens of American citizens.
11/12/2024 21:42	11/12/2024 21:57	1	911	Trade war between US and China	39	Texas	Male	9	Professional degree	More than $150,000	Neither agree nor disagree	Strongly agree	Somewhat agree	Atheist or Agnostic	White	Somewhat agree	Lean Republican	Moderate	Did not vote	Not at all	Somewhat agree	Somewhat agree	Agree	Asia	The country's government has a reputation for violating human rights.	The country's military is currently fighting a terrorist group that has attacked the United States and killed dozens of American citizens.
11/12/2024 21:43	11/12/2024 21:57	1	854	Trade war between US and China	71	Kentucky	Male	10	2 year university degree	$80,001 to $90,000	Somewhat agree	Somewhat agree	Somewhat disagree	Christian	White	Somewhat agree	Strong Democrat	Very liberal	Voted for Harris	Somewhat closely	Neither agree nor disagree	Agree	Agree	the Middle East	The country's government is democratic.	There are no direct threats to US security in this country.
11/12/2024 21:43	11/12/2024 21:57	1	842	Trade war between US and China	63	California	Male	10	Some college	$50,001 to $60,000	Somewhat agree	Strongly agree	Somewhat agree	Christian	White	Agree	Strong Democrat	Somewhat liberal	Voted for Harris	Very closely	Agree	Strongly agree	Strongly agree	Asia	The country's government has a reputation for respecting human rights.	There are no direct threats to US security in this country.
11/12/2024 21:44	11/12/2024 21:57	1	815	Trade war between US and China	77	Arizona	Male	9	Some college	$40,001 to $50,000	Somewhat disagree	Somewhat disagree	Somewhat agree	Christian	White	Somewhat agree	Independent	Somewhat conservative	Voted for Trump	Very closely	Somewhat agree	Agree	Agree	Africa	The country's government is authoritarian and has a reputation for violating human rights.	The country's military is currently fighting a terrorist group that has attacked the United States and killed dozens of American citizens.
11/12/2024 21:47	11/12/2024 21:58	1	681	Trade war between US and China	48	Georgia	Male	5	Less than high school	$20,001 to $30,000	Somewhat agree	Somewhat agree	Somewhat agree	Christian	White	Agree	Independent	Moderate	Did not vote	Not that closely	Somewhat agree	Somewhat agree	Agree	the Middle East	The country's government is authoritarian and has a reputation for violating human rights.	There are no direct threats to US security in this country.
11/12/2024 21:45	11/12/2024 21:59	1	798	Trade war between US and China	85	Arizona	Male	10	High school graduate	$30,001 to $40,000	Disagree	Neither agree nor disagree	Somewhat agree	Christian	White	Strongly agree	Strong Democrat	Moderate	Voted for Harris	Somewhat closely	Neither agree nor disagree	Agree	Somewhat agree	Africa	The country's government is democratic.	There are no direct threats to US security in this country.
11/12/2024 21:44	11/12/2024 21:59	0.5	897	Trade war between US and China	21	Mississippi	Male	10	High school graduate	$70,001 to $80,000	Strongly agree	Strongly agree	Somewhat disagree	Atheist or Agnostic	White	Strongly agree	Lean Democrat	Very liberal	Voted for Harris	Somewhat closely	Strongly agree	Strongly agree	Somewhat agree	Africa	The country's government is democratic and has a reputation for respecting human rights.	The country's military is currently fighting a terrorist group that has attacked the United States and killed dozens of American citizens.
11/12/2024 21:44	11/12/2024 21:59	1	888	Trade war between US and China	32	North Carolina	Male	10	High school graduate	$30,001 to $40,000	Somewhat disagree	Somewhat disagree	Strongly disagree	Christian	White	Strongly disagree	Strong Republican	Very conservative	Voted for Trump	Somewhat closely	Strongly disagree	Agree	Somewhat agree	Asia	The country's government is authoritarian.	There are no direct threats to US security in this country.
11/12/2024 21:46	11/12/2024 22:03	1	1002	Trade war between US and China	70	Oklahoma	Male	8	2 year university degree	$60,001 to $70,000	Agree	Somewhat agree	Strongly agree	Christian	White	Agree	Strong Republican	Somewhat conservative	Voted for Trump	Somewhat closely	Somewhat agree	Somewhat agree	Agree	Asia	The country's government is democratic and has a reputation for respecting human rights.	The country's military is currently fighting a terrorist group that has attacked the United States and killed dozens of American citizens.
11/12/2024 21:42	11/12/2024 22:06	0.800000012	1416	Trade war between US and China	38	South Carolina	Male	6	High school graduate	$20,001 to $30,000	Somewhat disagree	Somewhat agree	Somewhat disagree	Christian	White	Strongly agree	Strong Democrat	Very conservative	Voted for Harris	Somewhat closely	Strongly agree	Strongly agree	Strongly agree	the Middle East	The country's government is authoritarian and has a reputation for violating human rights.	There are no direct threats to US security in this country.
11/12/2024 21:46	11/12/2024 22:08	1	1324	Trade war between US and China	26	New Jersey	Female	6	High school graduate	$60,001 to $70,000	Strongly disagree	Somewhat agree	Neither agree nor disagree	Atheist or Agnostic	White	Somewhat agree	Lean Democrat	Somewhat liberal	Did not vote	Not that closely	Strongly disagree	Strongly disagree	Neither agree nor disagree	Africa	The country's government is democratic.	The country's military is currently fighting a terrorist group that has attacked the United States and killed dozens of American citizens.
11/12/2024 21:13	11/12/2024 22:11	1	3461	Climate change	54	North Carolina	Female
11/12/2024 22:13	11/12/2024 22:14	1	26
11/12/2024 22:13	11/12/2024 22:14	1	32	Inflation in many countries	29	South Carolina	Male
11/12/2024 22:13	11/12/2024 22:14	0.8999999761581421	64	Climate change	56	South Carolina	Male
11/12/2024 21:46	11/12/2024 22:14	0.800000012	1658	Trade war between US and China	31	Virginia	Male	4	High school graduate	$20,000 or less	Strongly agree	Strongly agree	Neither agree nor disagree	Christian	Black or African American	Strongly agree	Independent	Moderate	Voted for Trump	Somewhat closely	Agree	Agree	Strongly agree	Asia	The country's government is authoritarian.	There are no direct threats to US security in this country.
11/12/2024 22:14	11/12/2024 22:14	1	33	Climate change	52	Mississippi	Male
11/12/2024 22:16	11/12/2024 22:16	1	24	Climate change	42	Texas	Male
11/12/2024 22:15	11/12/2024 22:18	1	183	Trade war between US and China	30	Texas	Male	9	High school graduate	$20,000 or less	Agree	Neither agree nor disagree	Somewhat disagree	Christian	White	Agree	Lean Democrat	Somewhat liberal	Voted for another candidate	Somewhat closely	Agree	Strongly agree	Neither agree nor disagree	the Middle East	The country's government has a reputation for respecting human rights.	The country's military is currently fighting a terrorist group that has attacked the United States and killed dozens of American citizens.
11/12/2024 22:17	11/12/2024 22:18	0.8999999761581421	51	Climate change	24	Mississippi	Female
11/12/2024 22:18	11/12/2024 22:19	1	27	Inflation in many countries	25	California	Male
11/12/2024 22:14	11/12/2024 22:22	1	479	Trade war between US and China	69	Delaware	Male	10	Professional degree	$120,001 to $130,000	Agree	Somewhat agree	Strongly agree	Christian	White	Somewhat disagree	Lean Republican	Somewhat conservative	Voted for another candidate	Very closely	Agree	Somewhat agree	Agree	Africa	The country's government has a reputation for violating human rights.	There are no direct threats to US security in this country.
11/12/2024 22:13	11/12/2024 22:22	1	533	Trade war between US and China	33	New Mexico	Male	9	High school graduate	$90,001 to $100,000	Disagree	Somewhat agree	Somewhat agree	Other	White	Disagree	Independent	Moderate	Did not vote	Not that closely	Disagree	Neither agree nor disagree	Neither agree nor disagree	the Middle East	The country's government is authoritarian and has a reputation for violating human rights.	The country's military is currently fighting a terrorist group that has attacked the United States and killed dozens of American citizens.
11/12/2024 22:17	11/12/2024 22:22	1	318	Trade war between US and China	49	Georgia	Male	10	Professional degree	$140,001 to $150,000	Strongly agree	Somewhat agree	Strongly agree	Muslim	White	Strongly agree	Strong Democrat	Very liberal	Voted for Harris	Very closely	Strongly agree	Agree	Agree	Africa	The country's government has a reputation for violating human rights.	There are no direct threats to US security in this country.
11/12/2024 22:17	11/12/2024 22:24	0.800000012	385	Trade war between US and China	21	Kansas	Female	10	High school graduate	$50,001 to $60,000	Neither agree nor disagree	Strongly agree	Strongly disagree	Atheist or Agnostic	White	Somewhat disagree	Independent	Very liberal	Did not vote	Somewhat closely	Strongly disagree	Strongly disagree	Strongly disagree	Asia	The country's government is democratic.	The country's military is currently fighting a terrorist group that has attacked the United States and killed dozens of American citizens.
11/12/2024 22:17	11/12/2024 22:24	1	404	Trade war between US and China	59	Texas	Male	10	4 year university degree	$60,001 to $70,000	Neither agree nor disagree	Strongly agree	Neither agree nor disagree	Christian	White	Agree	Independent	Somewhat liberal	Voted for Trump	Very closely	Somewhat agree	Somewhat agree	Neither agree nor disagree	Asia	The country's government is authoritarian.	There are no direct threats to US security in this country.
11/12/2024 22:13	11/12/2024 22:25	1	745	Trade war between US and China	21	Indiana	Female	8	High school graduate	$60,001 to $70,000	Agree	Somewhat agree	Somewhat disagree	Atheist or Agnostic	Black or African American	Strongly agree	Strong Democrat	Moderate	Voted for Harris	Somewhat closely	Agree	Somewhat agree	Somewhat agree	Africa	The country's government is democratic and has a reputation for respecting human rights.	The country's military is currently fighting a terrorist group that has attacked the United States and killed dozens of American citizens.
11/12/2024 22:18	11/12/2024 22:25	0.800000012	438	Trade war between US and China	56	Tennessee	Male	9	Some college	$30,001 to $40,000	Somewhat agree	Somewhat agree	Somewhat agree	Christian	White	Somewhat agree	Lean Democrat	Moderate	Did not vote	Not that closely	Somewhat agree	Somewhat agree	Somewhat agree	Asia	The country's government is authoritarian and has a reputation for violating human rights.	The country's military is currently fighting a terrorist group that has attacked the United States and killed dozens of American citizens.
11/12/2024 22:16	11/12/2024 22:25	0.699999988	572	Trade war between US and China	29	North Carolina	Male	10	High school graduate	$20,001 to $30,000	Neither agree nor disagree	Somewhat agree	Somewhat agree	Other	Black or African American	Somewhat agree	Strong Democrat	Somewhat conservative	Voted for Harris	Somewhat closely	Agree	Strongly agree	Agree	the Middle East	The country's government is democratic.	There are no direct threats to US security in this country.
11/12/2024 22:13	11/12/2024 22:25	0.800000012	719	Trade war between US and China	37	Georgia	Male	10	High school graduate	$30,001 to $40,000	Strongly agree	Strongly agree	Strongly disagree	Other	White	Agree	Lean Democrat	Moderate	Voted for Harris	Very closely	Disagree	Somewhat disagree	Strongly agree	the Middle East	The country's government has a reputation for respecting human rights.	There are no direct threats to US security in this country.
11/12/2024 22:17	11/12/2024 22:26	1	553	Trade war between US and China	82	California	Male	10	4 year university degree	$20,001 to $30,000	Agree	Strongly agree	Neither agree nor disagree	Atheist or Agnostic	White	Strongly agree	Strong Democrat	Very liberal	Voted for Harris	Very closely	Strongly agree	Strongly agree	Strongly agree	Africa	The country's government has a reputation for respecting human rights.	There are no direct threats to US security in this country.
11/12/2024 22:16	11/12/2024 22:27	1	616	Trade war between US and China	55	Florida	Male	6	High school graduate	$20,000 or less	Neither agree nor disagree	Strongly agree	Somewhat agree	Christian	Black or African American	Agree	Lean Democrat	Moderate	Voted for Harris	Not that closely	Neither agree nor disagree	Somewhat agree	Agree	the Middle East	The country's government is authoritarian.	There are no direct threats to US security in this country.
11/12/2024 22:16	11/12/2024 22:27	1	686	Trade war between US and China	71	Utah	Male	10	High school graduate	$140,001 to $150,000	Somewhat disagree	Somewhat agree	Strongly agree	Christian	White	Somewhat disagree	Strong Republican	Very conservative	Voted for Trump	Somewhat closely	Neither agree nor disagree	Somewhat agree	Neither agree nor disagree	Africa	The country's government has a reputation for violating human rights.	The country's military is currently fighting a terrorist group that has attacked the United States and killed dozens of American citizens.
11/12/2024 22:18	11/12/2024 22:27	1	571	Trade war between US and China	28	Virginia	Female	8	High school graduate	$20,001 to $30,000	Strongly agree	Neither agree nor disagree	Strongly agree	Christian	Black or African American	Disagree	Something else	Moderate	Voted for Trump	Somewhat closely	Somewhat agree	Strongly agree	Neither agree nor disagree	Asia	The country's government is democratic and has a reputation for respecting human rights.	The country's military is currently fighting a terrorist group that has attacked the United States and killed dozens of American citizens.
11/12/2024 22:13	11/12/2024 22:28	1	898	Trade war between US and China	74	California	Male	10	Professional degree	$90,001 to $100,000	Neither agree nor disagree	Strongly agree	Somewhat agree	Christian	White	Agree	Lean Democrat	Moderate	Voted for Harris	Somewhat closely	Somewhat agree	Somewhat agree	Somewhat agree	Asia	The country's government is democratic and has a reputation for respecting human rights.	There are no direct threats to US security in this country.
11/12/2024 22:13	11/12/2024 22:28	1	904	Trade war between US and China	41	Georgia	Male	10	4 year university degree	$100,001 to $110,000	Somewhat agree	Somewhat disagree	Somewhat agree	Christian	White	Strongly agree	Strong Republican	Very conservative	Voted for Trump	Very closely	Agree	Somewhat agree	Somewhat agree	Africa	The country's government has a reputation for respecting human rights.	The country's military is currently fighting a terrorist group that has attacked the United States and killed dozens of American citizens.
11/12/2024 22:13	11/12/2024 22:29	1	929	Trade war between US and China	84	South Carolina	Male	10	High school graduate	$20,001 to $30,000	Neither agree nor disagree	Strongly agree	Strongly agree	Christian	White	Somewhat agree	Lean Republican	Very conservative	Voted for Trump	Not that closely	Somewhat agree	Agree	Agree	the Middle East	The country's government is authoritarian.	The country's military is currently fighting a terrorist group that has attacked the United States and killed dozens of American citizens.
11/12/2024 22:19	11/12/2024 22:29	1	596	Trade war between US and China	48	North Carolina	Male	4	High school graduate	$20,000 or less	Neither agree nor disagree	Somewhat agree	Somewhat disagree	Atheist or Agnostic	Hispanic or Latino	Disagree	Independent	Very liberal	Voted for Harris	Somewhat closely	Somewhat agree	Somewhat agree	Neither agree nor disagree	Asia	The country's government has a reputation for violating human rights.	There are no direct threats to US security in this country.
11/12/2024 22:17	11/12/2024 22:31	1	803	Trade war between US and China	79	Florida	Male	10	Some college	$90,001 to $100,000	Somewhat disagree	Somewhat disagree	Somewhat agree	Jewish	White	Strongly agree	Strong Republican	Very conservative	Voted for Trump	Somewhat closely	Strongly disagree	Somewhat disagree	Somewhat agree	the Middle East	The country's government is democratic.	The country's military is currently fighting a terrorist group that has attacked the United States and killed dozens of American citizens.
11/12/2024 22:18	11/12/2024 22:33	1	911	Trade war between US and China	30	Missouri	Female	7	4 year university degree	$140,001 to $150,000	Disagree	Somewhat agree	Somewhat agree	Atheist or Agnostic	White	Neither agree nor disagree	Independent	Moderate	Voted for Harris	Not that closely	Somewhat agree	Neither agree nor disagree	Somewhat agree	Africa	The country's government is authoritarian and has a reputation for violating human rights.	There are no direct threats to US security in this country.
11/12/2024 22:17	11/12/2024 22:34	1	1001	Trade war between US and China	25	Oklahoma	Male	8	High school graduate	$70,001 to $80,000	Somewhat disagree	Somewhat agree	Somewhat agree	Other	White	Agree	Lean Democrat	Somewhat liberal	Did not vote	Not that closely	Somewhat agree	Somewhat agree	Somewhat agree	Asia	The country's government is authoritarian.	There are no direct threats to US security in this country.
11/12/2024 22:20	11/12/2024 22:35	1	912	Trade war between US and China	48	California	Male	8	Some college	More than $150,000	Somewhat disagree	Strongly agree	Somewhat disagree	Other	Black or African American	Somewhat agree	Independent	Moderate	Did not vote	Not that closely	Strongly agree	Strongly agree	Strongly agree	Africa	The country's government is authoritarian and has a reputation for violating human rights.	There are no direct threats to US security in this country.
11/12/2024 22:17	11/12/2024 22:39	1	1329	Trade war between US and China	24	Alabama	Female	7	4 year university degree	$20,000 or less	Strongly agree	Somewhat agree	Strongly agree	Christian	Black or African American	Strongly agree	Strong Democrat	Very liberal	Voted for Harris	Somewhat closely	Strongly agree	Strongly agree	Agree	the Middle East	The country's government is democratic and has a reputation for respecting human rights.	There are no direct threats to US security in this country.
11/12/2024 22:17	11/12/2024 22:40	1	1410	Trade war between US and China	49	Kentucky	Male	9	4 year university degree	$20,001 to $30,000	Neither agree nor disagree	Strongly agree	Strongly agree	Atheist or Agnostic	White	Strongly agree	Strong Democrat	Very liberal	Voted for Harris	Not that closely	Strongly agree	Strongly agree	Strongly agree	Africa	The country's government is democratic and has a reputation for respecting human rights.	There are no direct threats to US security in this country.
11/12/2024 22:15	11/12/2024 22:42	0.8999999761581421	1602	Trade war between US and China	64	California	Male	10	4 year university degree	$110,001 to $120,000	Disagree	Somewhat agree	Somewhat agree	Atheist or Agnostic	White	Agree	Strong Democrat	Moderate	Voted for Harris	Not at all	Agree	Agree	Agree	Africa	The country's government has a reputation for violating human rights.	The country's military is currently fighting a terrorist group that has attacked the United States and killed dozens of American citizens.
11/12/2024 21:44	11/12/2024 22:44	1	3558	Trade war between US and China	65	Texas	Male	10	Some college	$40,001 to $50,000	Disagree	Neither agree nor disagree	Somewhat agree	Christian	Black or African American	Somewhat agree	Strong Democrat	Moderate	Voted for Harris	Very closely	Agree	Strongly agree	Agree	the Middle East	The country's government is authoritarian.	The country's military is currently fighting a terrorist group that has attacked the United States and killed dozens of American citizens.
11/12/2024 22:15	11/12/2024 22:44	1	1751	Trade war between US and China	41	North Carolina	Male	8	Professional degree	$140,001 to $150,000	Strongly agree	Somewhat disagree	Strongly disagree	Christian	White	Strongly agree	Strong Republican	Somewhat conservative	Voted for Trump	Somewhat closely	Agree	Agree	Strongly agree	Asia	The country's government is democratic.	The country's military is currently fighting a terrorist group that has attacked the United States and killed dozens of American citizens.
11/12/2024 22:18	11/12/2024 22:45	0.8999999761581421	1607	Trade war between US and China	74	Tennessee	Male	8	2 year university degree	$20,000 or less	Neither agree nor disagree	Neither agree nor disagree	Strongly agree	Other	White	Neither agree nor disagree	Something else	Somewhat conservative	Did not vote	Not that closely	Neither agree nor disagree	Somewhat disagree	Somewhat agree	the Middle East	The country's government has a reputation for respecting human rights.	The country's military is currently fighting a terrorist group that has attacked the United States and killed dozens of American citizens.
11/12/2024 22:16	11/12/2024 22:45	1	1736	Trade war between US and China	26	Pennsylvania	Male	9	4 year university degree	$50,001 to $60,000	Strongly agree	Strongly agree	Somewhat agree	Christian	White	Strongly agree	Strong Republican	Very conservative	Voted for Trump	Very closely	Strongly agree	Strongly agree	Agree	the Middle East	The country's government has a reputation for respecting human rights.	There are no direct threats to US security in this country.
11/12/2024 22:45	11/12/2024 22:46	1	43	Climate change	22	Nevada	Male
11/12/2024 22:45	11/12/2024 22:46	1	93	Climate change	71	North Carolina	Male
11/12/2024 22:47	11/12/2024 22:48	1	34	Inflation in many countries	26	Wisconsin	Female
11/12/2024 22:48	11/12/2024 22:48	1	14
11/12/2024 22:46	11/12/2024 22:48	1	149	Trade war between US and China	31	Texas	Male	9	4 year university degree	$90,001 to $100,000	Strongly agree	Strongly agree	Strongly agree	Christian	White	Strongly agree	Strong Democrat	Very liberal	Voted for Harris	Very closely	Strongly agree	Strongly agree	Strongly agree	Africa	The country's government is authoritarian and has a reputation for violating human rights.	The country's military is currently fighting a terrorist group that has attacked the United States and killed dozens of American citizens.
11/12/2024 22:48	11/12/2024 22:48	1	43	Russia-Ukraine war	69	California	Male
11/12/2024 22:49	11/12/2024 22:49	0.6000000238418579	48	Climate change	30	Kentucky	Male
11/12/2024 22:45	11/12/2024 22:49	1	295	Trade war between US and China	48	Arkansas	Male	10	Professional degree	More than $150,000	Strongly agree	Somewhat agree	Strongly agree	Christian	White	Strongly agree	Strong Democrat	Very conservative	Voted for Trump	Very closely	Strongly agree	Strongly agree	Agree	Asia	The country's government has a reputation for violating human rights.	There are no direct threats to US security in this country.
11/12/2024 22:47	11/12/2024 22:50	1	185	Trade war between US and China	34	Virginia	Male	3	High school graduate	$20,000 or less	Neither agree nor disagree	Neither agree nor disagree	Neither agree nor disagree	Jewish	Black or African American	Neither agree nor disagree	Strong Democrat	Moderate	Did not vote	Not that closely	Neither agree nor disagree	Neither agree nor disagree	Neither agree nor disagree	Asia	The country's government is authoritarian.	The country's military is currently fighting a terrorist group that has attacked the United States and killed dozens of American citizens.
11/12/2024 22:43	11/12/2024 22:50	1	397	Trade war between US and China	27	California	Female	7	4 year university degree	$70,001 to $80,000	Agree	Strongly agree	Somewhat agree	Christian	East Asian	Somewhat agree	Lean Republican	Moderate	Voted for Harris	Somewhat closely	Agree	Agree	Agree	the Middle East	The country's government is democratic.	The country's military is currently fighting a terrorist group that has attacked the United States and killed dozens of American citizens.
11/12/2024 22:44	11/12/2024 22:50	1	355	Trade war between US and China	33	Texas	Male	6	4 year university degree	$70,001 to $80,000	Strongly agree	Somewhat agree	Somewhat agree	Christian	White	Agree	Strong Republican	Very conservative	Voted for Trump	Somewhat closely	Strongly agree	Strongly agree	Strongly agree	Asia	The country's government is authoritarian.	There are no direct threats to US security in this country.
11/12/2024 22:48	11/12/2024 22:51	1	144	Trade war between US and China	18	New York	Male	8	High school graduate	$20,000 or less	Strongly agree	Neither agree nor disagree	Somewhat disagree	Other	Hispanic or Latino	Somewhat agree	Strong Democrat	Moderate	Did not vote	Somewhat closely	Strongly agree	Agree	Somewhat agree	Africa	The country's government is democratic and has a reputation for respecting human rights.	The country's military is currently fighting a terrorist group that has attacked the United States and killed dozens of American citizens.
11/12/2024 22:47	11/12/2024 22:51	1	228	Trade war between US and China	21	New Jersey	Female	7	High school graduate	$20,000 or less	Agree	Strongly agree	Somewhat agree	Christian	Black or African American	Somewhat agree	Strong Republican	Moderate	Voted for Trump	Somewhat closely	Agree	Somewhat agree	Strongly agree	Africa	The country's government is democratic and has a reputation for respecting human rights.	The country's military is currently fighting a terrorist group that has attacked the United States and killed dozens of American citizens.
11/12/2024 22:47	11/12/2024 22:52	1	263	Trade war between US and China	27	Texas	Male	9	Some college	$40,001 to $50,000	Neither agree nor disagree	Neither agree nor disagree	Somewhat agree	Christian	Black or African American	Somewhat agree	Lean Democrat	Moderate	Voted for Harris	Somewhat closely	Somewhat agree	Somewhat disagree	Agree	Asia	The country's government is authoritarian and has a reputation for violating human rights.	There are no direct threats to US security in this country.
11/12/2024 22:44	11/12/2024 22:52	1	460	Trade war between US and China	74	North Carolina	Male	10	Some college	$110,001 to $120,000	Somewhat agree	Somewhat agree	Somewhat agree	Christian	Middle Eastern or North African	Agree	Lean Democrat	Somewhat conservative	Voted for Harris	Somewhat closely	Somewhat agree	Agree	Somewhat agree	Africa	The country's government has a reputation for respecting human rights.	There are no direct threats to US security in this country.
11/12/2024 22:45	11/12/2024 22:52	1	413	Trade war between US and China	46	California	Male	8	4 year university degree	$120,001 to $130,000	Neither agree nor disagree	Strongly agree	Strongly agree	Christian	White	Disagree	Lean Republican	Somewhat conservative	Voted for Trump	Somewhat closely	Disagree	Neither agree nor disagree	Agree	the Middle East	The country's government has a reputation for violating human rights.	There are no direct threats to US security in this country.
11/12/2024 22:45	11/12/2024 22:53	0.800000012	427	Trade war between US and China	30	Mississippi	Female	10	2 year university degree	$30,001 to $40,000	Agree	Strongly agree	Somewhat agree	Atheist or Agnostic	White	Somewhat agree	Lean Democrat	Somewhat liberal	Voted for Harris	Somewhat closely	Somewhat agree	Agree	Strongly agree	Africa	The country's government is authoritarian and has a reputation for violating human rights.	There are no direct threats to US security in this country.
11/12/2024 22:45	11/12/2024 22:53	1	437	Trade war between US and China	57	Texas	Male	10	4 year university degree	$120,001 to $130,000	Disagree	Neither agree nor disagree	Neither agree nor disagree	Christian	White	Somewhat agree	Independent	Very conservative	Voted for another candidate	Somewhat closely	Neither agree nor disagree	Neither agree nor disagree	Neither agree nor disagree	the Middle East	The country's government is democratic.	The country's military is currently fighting a terrorist group that has attacked the United States and killed dozens of American citizens.
11/12/2024 22:16	11/12/2024 22:54	1	2288	Trade war between US and China	66	Kentucky	Male	10	2 year university degree	$30,001 to $40,000	Agree	Strongly agree	Somewhat disagree	Christian	White	Strongly agree	Independent	Moderate	Voted for Harris	Somewhat closely	Agree	Agree	Agree	Asia	The country's government is democratic.	The country's military is currently fighting a terrorist group that has attacked the United States and killed dozens of American citizens.
11/12/2024 22:46	11/12/2024 22:54	1	480	Trade war between US and China	66	Tennessee	Male	8	4 year university degree	$20,001 to $30,000	Agree	Strongly agree	Somewhat agree	Christian	White	Agree	Strong Republican	Somewhat conservative	Voted for Trump	Somewhat closely	Agree	Somewhat agree	Agree	Africa	The country's government is authoritarian.	There are no direct threats to US security in this country.
11/12/2024 22:43	11/12/2024 22:55	1	679	Trade war between US and China	71	Florida	Male	7	Some college	$40,001 to $50,000	Disagree	Neither agree nor disagree	Neither agree nor disagree	Christian	White	Disagree	Strong Republican	Very conservative	Voted for Trump	Not that closely	Somewhat disagree	Disagree	Somewhat agree	Asia	The country's government has a reputation for violating human rights.	The country's military is currently fighting a terrorist group that has attacked the United States and killed dozens of American citizens.
11/12/2024 22:45	11/12/2024 22:55	1	617	Trade war between US and China	24	Mississippi	Female	6	Some college	$20,000 or less	Neither agree nor disagree	Neither agree nor disagree	Strongly agree	Other	Black or African American	Neither agree nor disagree	Independent	Moderate	Did not vote	Not that closely	Somewhat agree	Neither agree nor disagree	Neither agree nor disagree	the Middle East	The country's government has a reputation for respecting human rights.	There are no direct threats to US security in this country.
11/12/2024 22:47	11/12/2024 22:55	1	522	Trade war between US and China	68	Oklahoma	Male	8	4 year university degree	$100,001 to $110,000	Somewhat disagree	Somewhat agree	Somewhat disagree	Christian	White	Somewhat agree	Strong Republican	Somewhat conservative	Voted for Harris	Somewhat closely	Neither agree nor disagree	Somewhat agree	Somewhat agree	the Middle East	The country's government has a reputation for respecting human rights.	The country's military is currently fighting a terrorist group that has attacked the United States and killed dozens of American citizens.
11/12/2024 22:48	11/12/2024 22:56	1	485	Trade war between US and China	57	Florida	Male	8	2 year university degree	$60,001 to $70,000	Somewhat agree	Neither agree nor disagree	Somewhat disagree	Atheist or Agnostic	White	Neither agree nor disagree	Lean Democrat	Somewhat liberal	Voted for Harris	Not at all	Neither agree nor disagree	Somewhat disagree	Somewhat disagree	Asia	The country's government is democratic.	The country's military is currently fighting a terrorist group that has attacked the United States and killed dozens of American citizens.
11/12/2024 22:47	11/12/2024 22:56	1	508	Trade war between US and China	60	Utah	Male	10	4 year university degree	$30,001 to $40,000	Neither agree nor disagree	Somewhat agree	Neither agree nor disagree	Christian	Black or African American	Neither agree nor disagree	Strong Republican	Somewhat conservative	Voted for Trump	Not that closely	Neither agree nor disagree	Neither agree nor disagree	Somewhat disagree	Asia	The country's government is democratic and has a reputation for respecting human rights.	There are no direct threats to US security in this country.
11/12/2024 22:48	11/12/2024 22:56	1	459	Trade war between US and China	53	Texas	Male	8	4 year university degree	$140,001 to $150,000	Neither agree nor disagree	Strongly agree	Somewhat agree	Christian	White	Neither agree nor disagree	Lean Republican	Moderate	Voted for Trump	Not that closely	Somewhat agree	Somewhat agree	Agree	Africa	The country's government has a reputation for violating human rights.	There are no direct threats to US security in this country.
11/12/2024 22:48	11/12/2024 22:57	1	525	Trade war between US and China	62	Florida	Male	10	4 year university degree	$70,001 to $80,000	Somewhat disagree	Somewhat disagree	Strongly agree	Christian	White	Somewhat agree	Strong Republican	Very conservative	Voted for Trump	Somewhat closely	Somewhat agree	Somewhat agree	Strongly agree	Asia	The country's government is authoritarian.	There are no direct threats to US security in this country.
11/12/2024 22:48	11/12/2024 22:57	1	550	Trade war between US and China	71	North Carolina	Male	10	Some college	$60,001 to $70,000	Somewhat agree	Strongly agree	Strongly agree	Christian	White	Agree	Lean Democrat	Moderate	Voted for Harris	Somewhat closely	Somewhat agree	Agree	Agree	the Middle East	The country's government is authoritarian and has a reputation for violating human rights.	The country's military is currently fighting a terrorist group that has attacked the United States and killed dozens of American citizens.
11/12/2024 22:43	11/12/2024 22:57	1	875	Inflation in many countries	43	New Mexico	Female
11/12/2024 22:46	11/12/2024 22:57	1	662	Trade war between US and China	41	Tennessee	Male	10	4 year university degree	More than $150,000	Somewhat agree	Neither agree nor disagree	Somewhat disagree	Christian	Black or African American	Agree	Independent	Moderate	Voted for Harris	Not that closely	Agree	Somewhat agree	Agree	Africa	The country's government is democratic and has a reputation for respecting human rights.	The country's military is currently fighting a terrorist group that has attacked the United States and killed dozens of American citizens.
11/12/2024 22:46	11/12/2024 22:58	1	740	Trade war between US and China	77	North Carolina	Male	9	Some college	$30,001 to $40,000	Somewhat disagree	Somewhat disagree	Somewhat agree	Other	White	Somewhat agree	Lean Republican	Moderate	Voted for Trump	Somewhat closely	Somewhat agree	Somewhat agree	Somewhat agree	the Middle East	The country's government has a reputation for violating human rights.	There are no direct threats to US security in this country.
11/12/2024 22:48	11/12/2024 22:58	1	637	Trade war between US and China	36	Maryland	Male	9	High school graduate	$50,001 to $60,000	Strongly disagree	Strongly agree	Strongly disagree	Christian	Black or African American	Somewhat disagree	Independent	Moderate	Voted for Trump	Not that closely	Neither agree nor disagree	Strongly agree	Neither agree nor disagree	Asia	The country's government has a reputation for respecting human rights.	The country's military is currently fighting a terrorist group that has attacked the United States and killed dozens of American citizens.
11/12/2024 22:46	11/12/2024 23:00	1	787	Trade war between US and China	69	California	Male	9	4 year university degree	More than $150,000	Agree	Strongly agree	Somewhat agree	Christian	White	Somewhat agree	Lean Democrat	Moderate	Voted for Harris	Somewhat closely	Somewhat agree	Somewhat agree	Agree	Africa	The country's government is democratic.	There are no direct threats to US security in this country.
11/12/2024 22:47	11/12/2024 23:01	1	836	Trade war between US and China	55	Texas	Male	10	Professional degree	$50,001 to $60,000	Agree	Strongly agree	Somewhat agree	Christian	East Asian	Agree	Lean Republican	Somewhat conservative	Voted for Trump	Very closely	Disagree	Agree	Somewhat agree	the Middle East	The country's government is authoritarian and has a reputation for violating human rights.	The country's military is currently fighting a terrorist group that has attacked the United States and killed dozens of American citizens.
11/12/2024 22:44	11/12/2024 23:01	1	1049	Trade war between US and China	66	North Carolina	Male	9	Professional degree	$70,001 to $80,000	Somewhat agree	Strongly agree	Strongly agree	Hindu	South Asian	Agree	Independent	Moderate	Voted for Harris	Somewhat closely	Somewhat agree	Strongly agree	Agree	the Middle East	The country's government is democratic and has a reputation for respecting human rights.	There are no direct threats to US security in this country.
11/12/2024 22:43	11/12/2024 23:01	1	1118	Trade war between US and China	49	California	Male	10	High school graduate	$20,000 or less	Disagree	Somewhat disagree	Somewhat disagree	Atheist or Agnostic	White	Agree	Lean Republican	Somewhat conservative	Voted for Trump	Very closely	Somewhat agree	Agree	Somewhat disagree	Asia	The country's government has a reputation for respecting human rights.	The country's military is currently fighting a terrorist group that has attacked the United States and killed dozens of American citizens.
11/12/2024 22:46	11/12/2024 22:47	1	44	Inflation in many countries	22	Texas	Female
11/12/2024 22:17	11/12/2024 23:03	1	2733	Trade war between US and China	28	Indiana	Female	2	2 year university degree	$100,001 to $110,000	Agree	Somewhat agree	Strongly agree	Christian	White	Somewhat agree	Strong Republican	Very conservative	Voted for Trump	Somewhat closely	Disagree	Somewhat agree	Somewhat agree	Africa	The country's government is democratic.	The country's military is currently fighting a terrorist group that has attacked the United States and killed dozens of American citizens.
11/12/2024 22:47	11/12/2024 23:04	0.800000012	977	Trade war between US and China	36	Virginia	Male	10	Some college	$60,001 to $70,000	Somewhat disagree	Somewhat agree	Somewhat disagree	Christian	White	Somewhat disagree	Lean Republican	Moderate	Voted for Trump	Somewhat closely	Somewhat agree	Somewhat agree	Neither agree nor disagree	Africa	The country's government is authoritarian.	The country's military is currently fighting a terrorist group that has attacked the United States and killed dozens of American citizens.
11/12/2024 22:46	11/12/2024 23:04	1	1058	Trade war between US and China	64	Washington	Male	8	2 year university degree	$50,001 to $60,000	Neither agree nor disagree	Strongly agree	Neither agree nor disagree	Atheist or Agnostic	White	Somewhat disagree	Independent	Somewhat conservative	Voted for Trump	Somewhat closely	Somewhat agree	Neither agree nor disagree	Somewhat agree	Asia	The country's government is authoritarian and has a reputation for violating human rights.	There are no direct threats to US security in this country.
11/12/2024 22:47	11/12/2024 23:08	1	1259	Trade war between US and China	72	Texas	Male	9	Professional degree	More than $150,000	Somewhat agree	Somewhat agree	Somewhat disagree	Christian	White	Disagree	Lean Republican	Moderate	Voted for Trump	Somewhat closely	Agree	Agree	Agree	the Middle East	The country's government has a reputation for violating human rights.	There are no direct threats to US security in this country.
11/12/2024 21:42	11/12/2024 23:11	1	5322	Trade war between US and China	59	Arkansas	Male	10	Some college	$90,001 to $100,000	Somewhat disagree	Strongly agree	Somewhat agree	Christian	White	Agree	Strong Democrat	Moderate	Voted for Harris	Not that closely	Agree	Agree	Somewhat agree	the Middle East	The country's government is democratic.	The country's military is currently fighting a terrorist group that has attacked the United States and killed dozens of American citizens.
11/12/2024 22:47	11/12/2024 23:16	1	1707	Trade war between US and China	66	South Carolina	Male	10	4 year university degree	$60,001 to $70,000	Somewhat disagree	Somewhat agree	Somewhat agree	Christian	White	Somewhat disagree	Strong Republican	Very conservative	Voted for Trump	Very closely	Agree	Strongly agree	Somewhat disagree	Asia	The country's government has a reputation for violating human rights.	There are no direct threats to US security in this country.
11/12/2024 23:15	11/12/2024 23:16	1	32	Climate change	29	Nevada	Female
11/12/2024 23:16	11/12/2024 23:17	0.800000012	43	Renewed civil war in Syria	43	Virginia	Male
11/12/2024 23:17	11/12/2024 23:18	1	34	Climate change	24	Michigan	Female
11/12/2024 23:16	11/12/2024 23:18	1	121	Trade war between US and China	19	Pennsylvania	Male	10	High school graduate	$40,001 to $50,000	Strongly agree	Strongly agree	Strongly agree	Muslim	Black or African American	Strongly agree	Strong Democrat	Very liberal	Voted for Harris	Very closely	Strongly agree	Strongly agree	Strongly agree	Africa	The country's government is authoritarian.	There are no direct threats to US security in this country.
11/12/2024 23:15	11/12/2024 23:18	1	190	Trade war between US and China	26	Georgia	Female	9	High school graduate	$30,001 to $40,000	Agree	Strongly agree	Strongly agree	Other	Hispanic or Latino	Strongly agree	Independent	Somewhat conservative	Voted for Harris	Somewhat closely	Agree	Agree	Agree	the Middle East	The country's government is democratic and has a reputation for respecting human rights.	The country's military is currently fighting a terrorist group that has attacked the United States and killed dozens of American citizens.
11/12/2024 23:14	11/12/2024 23:18	1	239	Trade war between US and China	22	New York	Female	7	High school graduate	$20,000 or less	Agree	Somewhat agree	Strongly agree	Other	Hispanic or Latino	Agree	Strong Democrat	Very liberal	Voted for Harris	Somewhat closely	Agree	Agree	Strongly agree	Asia	The country's government is authoritarian and has a reputation for violating human rights.	The country's military is currently fighting a terrorist group that has attacked the United States and killed dozens of American citizens.
11/12/2024 23:18	11/12/2024 23:18	1	35	Inflation in many countries	44	Louisiana	Male
11/12/2024 23:18	11/12/2024 23:18	0.6000000238418579	32	Inflation in many countries	37	Texas	Male
11/12/2024 23:18	11/12/2024 23:18	1	48	Russia-Ukraine war	48	Colorado	Male
11/12/2024 23:18	11/12/2024 23:19	1	29	Russia-Ukraine war	22	North Carolina	Female
11/12/2024 23:18	11/12/2024 23:19	1	39	Inflation in many countries	43	North Carolina	Male
11/12/2024 23:18	11/12/2024 23:19	0.800000012	53	Inflation in many countries	48	Nevada	Male
11/12/2024 23:19	11/12/2024 23:19	0.5	23	Climate change	28	California	Male
11/12/2024 23:20	11/12/2024 23:20	1	26	Climate change	25	Louisiana	Female
11/12/2024 23:16	11/12/2024 23:21	0.8999999761581421	277	Inflation in many countries	28	Pennsylvania	Female
11/12/2024 23:15	11/12/2024 23:22	1	411	Trade war between US and China	75	Florida	Male	10	4 year university degree	More than $150,000	Somewhat agree	Strongly agree	Somewhat agree	Atheist or Agnostic	White	Agree	Independent	Somewhat liberal	Voted for Harris	Somewhat closely	Agree	Agree	Agree	Africa	The country's government is democratic and has a reputation for respecting human rights.	The country's military is currently fighting a terrorist group that has attacked the United States and killed dozens of American citizens.
11/12/2024 22:43	11/12/2024 23:23	1	2359	Trade war between US and China	59	Texas	Male	7	4 year university degree	More than $150,000	Somewhat disagree	Somewhat agree	Somewhat agree	Christian	White	Somewhat agree	Strong Republican	Very conservative	Voted for Trump	Very closely	Somewhat agree	Somewhat disagree	Somewhat agree	Asia	The country's government has a reputation for violating human rights.	The country's military is currently fighting a terrorist group that has attacked the United States and killed dozens of American citizens.
11/12/2024 23:19	11/12/2024 23:23	0.8999999761581421	244	Trade war between US and China	56	Georgia	Male	10	High school graduate	$20,000 or less	Agree	Strongly agree	Somewhat agree	Christian	Black or African American	Agree	Strong Democrat	Somewhat conservative	Voted for Harris	Somewhat closely	Strongly agree	Strongly agree	Agree	Asia	The country's government has a reputation for respecting human rights.	There are no direct threats to US security in this country.
11/12/2024 23:21	11/12/2024 23:24	1	221	Trade war between US and China	25	Louisiana	Female	2	2 year university degree	$80,001 to $90,000	Disagree	Neither agree nor disagree	Somewhat agree	Christian	White	Neither agree nor disagree	Strong Republican	Very conservative	Voted for Trump	Somewhat closely	Neither agree nor disagree	Neither agree nor disagree	Neither agree nor disagree	Africa	The country's government is democratic.	The country's military is currently fighting a terrorist group that has attacked the United States and killed dozens of American citizens.
11/12/2024 23:18	11/12/2024 23:25	1	419	Trade war between US and China	42	Delaware	Male	7	Professional degree	$80,001 to $90,000	Somewhat disagree	Somewhat agree	Somewhat disagree	Christian	Mixed Race	Agree	Independent	Moderate	Voted for another candidate	Very closely	Somewhat agree	Neither agree nor disagree	Strongly agree	Asia	The country's government is democratic and has a reputation for respecting human rights.	There are no direct threats to US security in this country.
11/12/2024 23:16	11/12/2024 23:25	1	544	Trade war between US and China	71	Florida	Male	10	Professional degree	$90,001 to $100,000	Neither agree nor disagree	Neither agree nor disagree	Somewhat agree	Christian	White	Somewhat agree	Strong Republican	Somewhat conservative	Did not vote	Very closely	Agree	Agree	Agree	the Middle East	The country's government is authoritarian and has a reputation for violating human rights.	There are no direct threats to US security in this country.
11/12/2024 23:18	11/12/2024 23:26	1	489	Trade war between US and China	21	Colorado	Female	8	Some college	$40,001 to $50,000	Agree	Somewhat agree	Strongly agree	Christian	White	Agree	Lean Democrat	Moderate	Voted for Trump	Not that closely	Somewhat agree	Strongly agree	Agree	the Middle East	The country's government has a reputation for respecting human rights.	There are no direct threats to US security in this country.
11/12/2024 23:21	11/12/2024 23:26	0.6000000238418579	332	Trade war between US and China	20	Virginia	Female	8	Some college	$20,001 to $30,000	Agree	Strongly agree	Strongly disagree	Other	Hispanic or Latino	Somewhat agree	Independent	Moderate	Voted for Harris	Not that closely	Neither agree nor disagree	Somewhat agree	Agree	the Middle East	The country's government has a reputation for violating human rights.	There are no direct threats to US security in this country.
11/12/2024 23:19	11/12/2024 23:26	1	444	Trade war between US and China	27	Wisconsin	Male	8	High school graduate	$60,001 to $70,000	Disagree	Somewhat agree	Neither agree nor disagree	Christian	White	Somewhat disagree	Strong Republican	Very conservative	Voted for Trump	Somewhat closely	Somewhat disagree	Somewhat agree	Neither agree nor disagree	Africa	The country's government is authoritarian.	There are no direct threats to US security in this country.
11/12/2024 23:18	11/12/2024 23:26	0.800000012	529	Trade war between US and China	73	Georgia	Male	10	2 year university degree	$60,001 to $70,000	Agree	Somewhat agree	Somewhat agree	Christian	White	Agree	Strong Republican	Very conservative	Voted for Trump	Very closely	Strongly agree	Strongly agree	Agree	Asia	The country's government is democratic.	The country's military is currently fighting a terrorist group that has attacked the United States and killed dozens of American citizens.
11/12/2024 23:17	11/12/2024 23:26	1	552	Trade war between US and China	73	Washington	Male	10	4 year university degree	$40,001 to $50,000	Strongly agree	Strongly agree	Somewhat agree	Atheist or Agnostic	White	Somewhat agree	Strong Democrat	Very liberal	Voted for Harris	Very closely	Strongly agree	Strongly agree	Strongly agree	Asia	The country's government is authoritarian and has a reputation for violating human rights.	The country's military is currently fighting a terrorist group that has attacked the United States and killed dozens of American citizens.
11/12/2024 23:16	11/12/2024 23:27	1	678	Trade war between US and China	65	Washington	Male	8	4 year university degree	$30,001 to $40,000	Somewhat disagree	Somewhat agree	Neither agree nor disagree	Christian	White	Somewhat agree	Independent	Somewhat conservative	Voted for Trump	Somewhat closely	Somewhat disagree	Somewhat agree	Somewhat agree	Africa	The country's government is democratic.	The country's military is currently fighting a terrorist group that has attacked the United States and killed dozens of American citizens.
11/12/2024 23:17	11/12/2024 23:27	0.8999999761581421	623	Trade war between US and China	41	Colorado	Male	10	Some college	$20,001 to $30,000	Somewhat agree	Strongly agree	Strongly agree	Atheist or Agnostic	White	Strongly agree	Lean Republican	Moderate	Voted for Trump	Not that closely	Somewhat agree	Somewhat agree	Somewhat agree	the Middle East	The country's government is authoritarian and has a reputation for violating human rights.	The country's military is currently fighting a terrorist group that has attacked the United States and killed dozens of American citizens.
11/12/2024 23:16	11/12/2024 23:27	1	689	Trade war between US and China	42	Florida	Male	10	High school graduate	$30,001 to $40,000	Neither agree nor disagree	Strongly agree	Strongly agree	Christian	White	Somewhat agree	Lean Democrat	Moderate	Voted for Harris	Very closely	Agree	Strongly agree	Strongly agree	Africa	The country's government has a reputation for violating human rights.	There are no direct threats to US security in this country.
11/12/2024 23:19	11/12/2024 23:28	1	535	Trade war between US and China	40	Washington	Male	7	High school graduate	$40,001 to $50,000	Disagree	Strongly disagree	Somewhat agree	Other	White	Disagree	Lean Republican	Moderate	Voted for Trump	Somewhat closely	Neither agree nor disagree	Somewhat disagree	Somewhat agree	Africa	The country's government has a reputation for respecting human rights.	The country's military is currently fighting a terrorist group that has attacked the United States and killed dozens of American citizens.
11/12/2024 23:25	11/12/2024 23:28	1	140
11/12/2024 23:20	11/12/2024 23:28	1	476	Trade war between US and China	70	California	Male	10	2 year university degree	$40,001 to $50,000	Somewhat disagree	Strongly agree	Strongly agree	Other	Hispanic or Latino	Strongly agree	Strong Democrat	Somewhat liberal	Voted for Harris	Somewhat closely	Agree	Agree	Strongly agree	the Middle East	The country's government is authoritarian.	The country's military is currently fighting a terrorist group that has attacked the United States and killed dozens of American citizens.
11/12/2024 23:16	11/12/2024 23:29	0.4000000059604645	758	Trade war between US and China	76	Florida	Male	10	Some college	$40,001 to $50,000	Somewhat agree	Strongly agree	Neither agree nor disagree	Buddhist	White	Somewhat agree	Strong Democrat	Somewhat liberal	Voted for Harris	Somewhat closely	Somewhat agree	Strongly agree	Strongly agree	Asia	The country's government has a reputation for violating human rights.	There are no direct threats to US security in this country.
11/12/2024 22:17	11/12/2024 23:29	1	4332	Trade war between US and China	55	Florida	Male	6	Some college	$30,001 to $40,000	Strongly disagree	Neither agree nor disagree	Strongly disagree	Jewish	White	Neither agree nor disagree	Strong Republican	Very conservative	Voted for Trump	Very closely	Somewhat disagree	Neither agree nor disagree	Neither agree nor disagree	the Middle East	The country's government is authoritarian.	There are no direct threats to US security in this country.
11/12/2024 23:17	11/12/2024 23:29	0.800000012	712	Trade war between US and China	69	South Carolina	Male	5	Less than high school	$50,001 to $60,000	Neither agree nor disagree	Neither agree nor disagree	Neither agree nor disagree	Christian	White	Neither agree nor disagree	Strong Republican	Somewhat conservative	Voted for Trump	Not that closely	Neither agree nor disagree	Neither agree nor disagree	Neither agree nor disagree	Africa	The country's government is democratic.	The country's military is currently fighting a terrorist group that has attacked the United States and killed dozens of American citizens.
11/12/2024 23:19	11/12/2024 23:30	1	631	Trade war between US and China	75	Florida	Male	10	4 year university degree	$80,001 to $90,000	Agree	Strongly agree	Neither agree nor disagree	Other	White	Neither agree nor disagree	Lean Democrat	Somewhat liberal	Voted for Harris	Somewhat closely	Somewhat agree	Strongly agree	Somewhat agree	the Middle East	The country's government is authoritarian.	The country's military is currently fighting a terrorist group that has attacked the United States and killed dozens of American citizens.
11/12/2024 23:17	11/12/2024 23:30	1	819	Trade war between US and China	54	North Carolina	Male	5	Some college	$60,001 to $70,000	Strongly agree	Strongly disagree	Strongly agree	Christian	Black or African American	Agree	Strong Republican	Somewhat liberal	Voted for Trump	Somewhat closely	Disagree	Agree	Agree	Asia	The country's government is democratic and has a reputation for respecting human rights.	There are no direct threats to US security in this country.
11/12/2024 23:18	11/12/2024 23:30	1	737	Trade war between US and China	78	Nevada	Male	10	Some college	$50,001 to $60,000	Agree	Strongly agree	Somewhat agree	Atheist or Agnostic	Native Hawaiian or Other Pacific Islander	Agree	Lean Democrat	Somewhat liberal	Voted for Harris	Not that closely	Agree	Disagree	Agree	Africa	The country's government has a reputation for respecting human rights.	There are no direct threats to US security in this country.
11/12/2024 23:19	11/12/2024 23:30	1	699	Trade war between US and China	42	California	Male	10	Some college	$20,000 or less	Strongly disagree	Strongly agree	Somewhat agree	Other	White	Neither agree nor disagree	Lean Republican	Somewhat conservative	Did not vote	Somewhat closely	Somewhat disagree	Somewhat agree	Strongly agree	Africa	The country's government is democratic and has a reputation for respecting human rights.	There are no direct threats to US security in this country.
11/12/2024 23:14	11/12/2024 23:32	1	1041	Trade war between US and China	76	California	Male	9	4 year university degree	$20,001 to $30,000	Strongly agree	Strongly agree	Somewhat agree	Christian	White	Agree	Strong Democrat	Somewhat liberal	Voted for Harris	Somewhat closely	Strongly agree	Strongly agree	Strongly agree	Asia	The country's government is democratic and has a reputation for respecting human rights.	The country's military is currently fighting a terrorist group that has attacked the United States and killed dozens of American citizens.
11/12/2024 23:17	11/12/2024 23:32	1	912	Trade war between US and China	65	Virginia	Male	8	High school graduate	$70,001 to $80,000	Disagree	Somewhat agree	Somewhat disagree	Christian	White	Strongly disagree	Independent	Moderate	Voted for another candidate	Very closely	Somewhat disagree	Somewhat disagree	Agree	Asia	The country's government is authoritarian.	There are no direct threats to US security in this country.
11/12/2024 23:17	11/12/2024 23:32	1	887	Trade war between US and China	49	Florida	Male	8	Professional degree	$140,001 to $150,000	Agree	Somewhat agree	Somewhat agree	Muslim	White	Agree	Strong Republican	Very conservative	Voted for Trump	Somewhat closely	Somewhat agree	Somewhat agree	Somewhat agree	the Middle East	The country's government is authoritarian and has a reputation for violating human rights.	The country's military is currently fighting a terrorist group that has attacked the United States and killed dozens of American citizens.
11/12/2024 23:20	11/12/2024 23:33	1	802	Trade war between US and China	48	California	Male	10	4 year university degree	$140,001 to $150,000	Somewhat disagree	Somewhat agree	Neither agree nor disagree	Christian	Black or African American	Somewhat agree	Lean Democrat	Somewhat liberal	Voted for Harris	Very closely	Neither agree nor disagree	Somewhat agree	Somewhat agree	the Middle East	The country's government is authoritarian and has a reputation for violating human rights.	There are no direct threats to US security in this country.
11/12/2024 23:20	11/12/2024 23:34	1	832	Trade war between US and China	45	Texas	Male	9	High school graduate	$60,001 to $70,000	Somewhat disagree	Somewhat disagree	Somewhat agree	Christian	White	Agree	Strong Republican	Somewhat conservative	Voted for Trump	Not that closely	Agree	Neither agree nor disagree	Agree	Africa	The country's government has a reputation for violating human rights.	There are no direct threats to US security in this country.
11/12/2024 23:21	11/12/2024 23:34	1	797	Trade war between US and China	77	Missouri	Male	10	Professional degree	More than $150,000	Somewhat agree	Somewhat agree	Somewhat agree	Christian	White	Agree	Strong Republican	Somewhat conservative	Voted for Trump	Somewhat closely	Agree	Agree	Neither agree nor disagree	Asia	The country's government has a reputation for respecting human rights.	The country's military is currently fighting a terrorist group that has attacked the United States and killed dozens of American citizens.
11/12/2024 20:40	11/12/2024 23:39	1	10766	Trade war between US and China	66	Arizona	Female	10	Some college	$20,000 or less	Neither agree nor disagree	Somewhat agree	Strongly disagree	Other	Black or African American	Neither agree nor disagree	Strong Democrat	Somewhat liberal	Voted for Harris	Not at all	Neither agree nor disagree	Agree	Somewhat agree	Africa	The country's government has a reputation for respecting human rights.	There are no direct threats to US security in this country.
11/12/2024 23:19	11/12/2024 23:43	1	1444	Trade war between US and China	54	Virginia	Male	9	2 year university degree	$80,001 to $90,000	Neither agree nor disagree	Strongly agree	Strongly agree	Christian	White	Strongly agree	Lean Republican	Somewhat conservative	Voted for Trump	Not that closely	Neither agree nor disagree	Agree	Somewhat agree	the Middle East	The country's government is democratic.	The country's military is currently fighting a terrorist group that has attacked the United States and killed dozens of American citizens.
11/12/2024 23:18	11/12/2024 23:43	1	1533	Trade war between US and China	25	Indiana	Female	7	Some college	$30,001 to $40,000	Neither agree nor disagree	Somewhat agree	Somewhat agree	Christian	Black or African American	Agree	Independent	Moderate	Voted for Harris	Not that closely	Neither agree nor disagree	Somewhat agree	Agree	Asia	The country's government has a reputation for respecting human rights.	There are no direct threats to US security in this country.
11/12/2024 23:46	11/12/2024 23:46	1	6
11/12/2024 23:18	11/12/2024 23:46	1	1665	Trade war between US and China	30	Florida	Male	5	4 year university degree	$20,000 or less	Somewhat disagree	Neither agree nor disagree	Neither agree nor disagree	Christian	Mixed Race	Agree	Strong Republican	Very conservative	Voted for Trump	Somewhat closely	Neither agree nor disagree	Neither agree nor disagree	Agree	Africa	The country's government has a reputation for violating human rights.	The country's military is currently fighting a terrorist group that has attacked the United States and killed dozens of American citizens.
11/12/2024 23:46	11/12/2024 23:47	1	37	Inflation in many countries	61	Tennessee	Male
11/12/2024 23:47	11/12/2024 23:48	1	46	Inflation in many countries	51	Mississippi	Male
11/12/2024 23:47	11/12/2024 23:48	0.4000000059604645	29	Inflation in many countries	49	California	Male
11/12/2024 23:48	11/12/2024 23:49	0.8999999761581421	41	Russia-Ukraine war	26	Tennessee	Male
11/12/2024 23:48	11/12/2024 23:49	1	76	Renewed civil war in Syria	47	Texas	Male
11/12/2024 23:49	11/12/2024 23:49	1	25	Russia-Ukraine war	54	Arizona	Male
11/12/2024 23:46	11/12/2024 23:49	1	208	Trade war between US and China	29	Massachusetts	Male	7	Professional degree	$20,001 to $30,000	Neither agree nor disagree	Somewhat agree	Somewhat agree	Buddhist	East Asian	Neither agree nor disagree	Independent	Moderate	Voted for Harris	Somewhat closely	Somewhat agree	Somewhat agree	Agree	the Middle East	The country's government is democratic.	The country's military is currently fighting a terrorist group that has attacked the United States and killed dozens of American citizens.
11/12/2024 23:49	11/12/2024 23:50	1	54	Inflation in many countries	26	Pennsylvania	Female
11/12/2024 23:49	11/12/2024 23:50	1	53	Climate change	60	Florida	Male
11/12/2024 23:49	11/12/2024 23:50	1	85	Inflation in many countries	38	Louisiana	Male
11/12/2024 23:49	11/12/2024 23:50	1	94	Russia-Ukraine war	37	New York	Male
11/12/2024 23:48	11/12/2024 23:51	1	167	Trade war between US and China	32	Tennessee	Male	9	Professional degree	$110,001 to $120,000	Agree	Somewhat agree	Somewhat agree	Christian	Black or African American	Agree	Strong Republican	Somewhat liberal	Voted for Trump	Somewhat closely	Somewhat agree	Agree	Somewhat agree	Africa	The country's government is democratic and has a reputation for respecting human rights.	There are no direct threats to US security in this country.
11/12/2024 23:47	11/12/2024 23:51	1	242	Trade war between US and China	57	Delaware	Male	7	High school graduate	$40,001 to $50,000	Agree	Neither agree nor disagree	Neither agree nor disagree	Other	Hispanic or Latino	Agree	Strong Democrat	Very liberal	Voted for Harris	Somewhat closely	Strongly agree	Agree	Agree	the Middle East	The country's government is authoritarian.	There are no direct threats to US security in this country.
11/12/2024 23:49	11/12/2024 23:53	1	208	Trade war between US and China	21	Missouri	Female	2	High school graduate	$30,001 to $40,000	Strongly agree	Somewhat agree	Strongly agree	Christian	Mixed Race	Somewhat agree	Independent	Moderate	Did not vote	Very closely	Strongly agree	Agree	Somewhat agree	Africa	The country's government is authoritarian and has a reputation for violating human rights.	The country's military is currently fighting a terrorist group that has attacked the United States and killed dozens of American citizens.
11/12/2024 23:48	11/12/2024 23:54	1	358	Trade war between US and China	45	Florida	Male	10	Professional degree	More than $150,000	Agree	Somewhat agree	Strongly agree	Jewish	White	Agree	Lean Republican	Somewhat liberal	Voted for Trump	Somewhat closely	Strongly agree	Strongly agree	Agree	the Middle East	The country's government is democratic.	There are no direct threats to US security in this country.
11/12/2024 23:48	11/12/2024 23:54	1	404	Trade war between US and China	55	North Carolina	Male	5	Less than high school	$20,000 or less	Neither agree nor disagree	Neither agree nor disagree	Neither agree nor disagree	Other	White	Strongly agree	Strong Republican	Moderate	Voted for Trump	Not at all	Neither agree nor disagree	Neither agree nor disagree	Neither agree nor disagree	Asia	The country's government is authoritarian and has a reputation for violating human rights.	The country's military is currently fighting a terrorist group that has attacked the United States and killed dozens of American citizens.
11/12/2024 23:48	11/12/2024 23:55	1	433	Trade war between US and China	38	South Carolina	Male	10	High school graduate	$20,001 to $30,000	Agree	Somewhat agree	Somewhat agree	Other	Black or African American	Strongly agree	Lean Democrat	Moderate	Voted for Harris	Somewhat closely	Strongly agree	Strongly agree	Strongly agree	the Middle East	The country's government has a reputation for violating human rights.	There are no direct threats to US security in this country.
11/12/2024 23:48	11/12/2024 23:55	1	412	Trade war between US and China	77	Oregon	Male	10	Professional degree	$120,001 to $130,000	Somewhat agree	Somewhat agree	Somewhat agree	Jewish	White	Agree	Lean Democrat	Somewhat conservative	Voted for Harris	Somewhat closely	Neither agree nor disagree	Somewhat disagree	Disagree	Asia	The country's government is democratic and has a reputation for respecting human rights.	There are no direct threats to US security in this country.
11/12/2024 23:47	11/12/2024 23:55	1	447	Trade war between US and China	24	Alaska	Female	10	4 year university degree	$20,001 to $30,000	Disagree	Strongly agree	Somewhat agree	Other	White	Somewhat disagree	Independent	Moderate	Did not vote	Not that closely	Somewhat disagree	Strongly agree	Somewhat disagree	Africa	The country's government has a reputation for respecting human rights.	The country's military is currently fighting a terrorist group that has attacked the United States and killed dozens of American citizens.
11/12/2024 23:51	11/12/2024 23:55	1	255	Trade war between US and China	30	North Carolina	Female	10	High school graduate	$20,001 to $30,000	Strongly agree	Somewhat agree	Strongly disagree	Other	White	Agree	Lean Democrat	Somewhat liberal	Voted for Trump	Somewhat closely	Agree	Somewhat agree	Somewhat agree	Africa	The country's government has a reputation for respecting human rights.	There are no direct threats to US security in this country.
11/12/2024 23:49	11/12/2024 23:56	1	430	Trade war between US and China	42	Alabama	Male	5	4 year university degree	$70,001 to $80,000	Neither agree nor disagree	Neither agree nor disagree	Somewhat agree	Christian	White	Neither agree nor disagree	Strong Republican	Somewhat conservative	Voted for Trump	Somewhat closely	Neither agree nor disagree	Somewhat agree	Neither agree nor disagree	the Middle East	The country's government has a reputation for violating human rights.	There are no direct threats to US security in this country.
11/12/2024 23:18	11/12/2024 23:56	1	2293	Trade war between US and China	71	Louisiana	Male	10	Professional degree	$30,001 to $40,000	Agree	Strongly agree	Strongly disagree	Other	Mixed Race	Somewhat agree	Independent	Moderate	Voted for Trump	Somewhat closely	Somewhat agree	Agree	Somewhat agree	Asia	The country's government is authoritarian.	The country's military is currently fighting a terrorist group that has attacked the United States and killed dozens of American citizens.
11/12/2024 23:49	11/12/2024 23:56	1	474	Trade war between US and China	69	Texas	Male	10	4 year university degree	$90,001 to $100,000	Disagree	Somewhat disagree	Somewhat disagree	Christian	White	Disagree	Independent	Somewhat conservative	Voted for Trump	Somewhat closely	Somewhat agree	Strongly disagree	Neither agree nor disagree	Asia	The country's government is authoritarian and has a reputation for violating human rights.	The country's military is currently fighting a terrorist group that has attacked the United States and killed dozens of American citizens.
11/12/2024 23:48	11/12/2024 23:57	1	546	Trade war between US and China	39	California	Male	10	Some college	$20,001 to $30,000	Agree	Strongly agree	Somewhat agree	Christian	Hispanic or Latino	Agree	Strong Democrat	Very liberal	Voted for Harris	Somewhat closely	Agree	Agree	Neither agree nor disagree	the Middle East	The country's government is democratic.	There are no direct threats to US security in this country.
11/12/2024 23:46	11/12/2024 23:57	1	683	Trade war between US and China	45	West Virginia	Male	10	4 year university degree	$50,001 to $60,000	Somewhat agree	Somewhat agree	Somewhat agree	Christian	White	Agree	Independent	Moderate	Did not vote	Somewhat closely	Neither agree nor disagree	Agree	Agree	Africa	The country's government is authoritarian.	The country's military is currently fighting a terrorist group that has attacked the United States and killed dozens of American citizens.
11/12/2024 23:48	11/12/2024 23:59	1	630	Trade war between US and China	47	Georgia	Male	8	Professional degree	More than $150,000	Somewhat disagree	Somewhat agree	Somewhat agree	Christian	White	Somewhat disagree	Independent	Moderate	Voted for Harris	Somewhat closely	Somewhat disagree	Somewhat agree	Somewhat agree	the Middle East	The country's government has a reputation for respecting human rights.	There are no direct threats to US security in this country.
11/12/2024 23:48	11/12/2024 23:59	1	676	Trade war between US and China	67	South Carolina	Male	10	Some college	$40,001 to $50,000	Neither agree nor disagree	Somewhat agree	Somewhat agree	Christian	White	Agree	Lean Republican	Moderate	Voted for Trump	Somewhat closely	Agree	Agree	Strongly agree	the Middle East	The country's government has a reputation for respecting human rights.	There are no direct threats to US security in this country.
11/12/2024 23:47	11/12/2024 23:59	1	768	Trade war between US and China	70	Florida	Male	9	4 year university degree	$100,001 to $110,000	Somewhat agree	Strongly agree	Somewhat agree	Other	White	Somewhat agree	Independent	Moderate	Voted for Harris	Somewhat closely	Somewhat agree	Somewhat agree	Somewhat agree	Asia	The country's government has a reputation for violating human rights.	The country's military is currently fighting a terrorist group that has attacked the United States and killed dozens of American citizens.
11/12/2024 23:49	12/12/2024 00:00	1	681	Trade war between US and China	29	Georgia	Male	10	High school graduate	$60,001 to $70,000	Strongly disagree	Strongly agree	Somewhat agree	Christian	Hispanic or Latino	Disagree	Something else	Moderate	Did not vote	Not that closely	Disagree	Disagree	Somewhat agree	Asia	The country's government is democratic.	The country's military is currently fighting a terrorist group that has attacked the United States and killed dozens of American citizens.
11/12/2024 23:46	12/12/2024 00:00	1	875	Trade war between US and China	52	North Carolina	Male	10	Professional degree	More than $150,000	Agree	Strongly agree	Neither agree nor disagree	Christian	Hispanic or Latino	Agree	Strong Democrat	Very liberal	Voted for Harris	Very closely	Strongly agree	Strongly agree	Strongly agree	Asia	The country's government is democratic and has a reputation for respecting human rights.	The country's military is currently fighting a terrorist group that has attacked the United States and killed dozens of American citizens.
11/12/2024 23:47	12/12/2024 00:01	1	826	Trade war between US and China	78	Alabama	Male	10	Some college	$60,001 to $70,000	Neither agree nor disagree	Neither agree nor disagree	Somewhat agree	Christian	White	Agree	Strong Republican	Somewhat conservative	Voted for Trump	Not that closely	Agree	Somewhat agree	Somewhat agree	Africa	The country's government is democratic and has a reputation for respecting human rights.	The country's military is currently fighting a terrorist group that has attacked the United States and killed dozens of American citizens.
11/12/2024 23:48	12/12/2024 00:01	1	746	Trade war between US and China	57	North Carolina	Male	10	High school graduate	$40,001 to $50,000	Somewhat agree	Somewhat agree	Somewhat agree	Other	Black or African American	Agree	Strong Democrat	Moderate	Voted for Harris	Somewhat closely	Agree	Somewhat agree	Somewhat agree	Africa	The country's government is authoritarian and has a reputation for violating human rights.	There are no direct threats to US security in this country.
11/12/2024 23:48	12/12/2024 00:04	1	977	Trade war between US and China	33	New Jersey	Non-binary	6	2 year university degree	$40,001 to $50,000	Neither agree nor disagree	Somewhat agree	Somewhat disagree	Hindu	Mixed Race	Somewhat agree	Independent	Somewhat conservative	Did not vote	Somewhat closely	Agree	Neither agree nor disagree	Agree	Asia	The country's government is authoritarian.	The country's military is currently fighting a terrorist group that has attacked the United States and killed dozens of American citizens.
11/12/2024 23:46	12/12/2024 00:08	0.800000012	1306	Trade war between US and China	37	Texas	Male	7	High school graduate	$20,000 or less	Somewhat disagree	Somewhat agree	Somewhat disagree	Other	White	Somewhat agree	Lean Democrat	Somewhat liberal	Voted for Harris	Not that closely	Neither agree nor disagree	Neither agree nor disagree	Neither agree nor disagree	the Middle East	The country's government is democratic and has a reputation for respecting human rights.	The country's military is currently fighting a terrorist group that has attacked the United States and killed dozens of American citizens.
11/12/2024 23:49	12/12/2024 00:09	1	1215	Trade war between US and China	70	Florida	Male	9	Professional degree	More than $150,000	Disagree	Somewhat agree	Somewhat disagree	Christian	White	Somewhat disagree	Independent	Moderate	Voted for Harris	Somewhat closely	Somewhat agree	Agree	Agree	Asia	The country's government has a reputation for violating human rights.	There are no direct threats to US security in this country.
12/12/2024 00:17	12/12/2024 00:17	1	7
12/12/2024 00:18	12/12/2024 00:18	1	23	Climate change	36	California	Male
12/12/2024 00:18	12/12/2024 00:18	1	6
12/12/2024 00:19	12/12/2024 00:19	1	29	Climate change	30	Louisiana	Female
12/12/2024 00:20	12/12/2024 00:21	1	26	Inflation in many countries	21	Georgia	Male
12/12/2024 00:20	12/12/2024 00:21	1	54	Climate change	60	Florida	Male
12/12/2024 00:17	12/12/2024 00:22	1	281	Trade war between US and China	23	Tennessee	Male	6	Less than high school	$20,000 or less	Agree	Somewhat agree	Somewhat disagree	Other	Black or African American	Neither agree nor disagree	Independent	Moderate	Did not vote	Not that closely	Neither agree nor disagree	Neither agree nor disagree	Neither agree nor disagree	Africa	The country's government is authoritarian.	The country's military is currently fighting a terrorist group that has attacked the United States and killed dozens of American citizens.
12/12/2024 00:20	12/12/2024 00:22	1	114	Russia-Ukraine war	84	California	Male
12/12/2024 00:19	12/12/2024 00:22	1	187	Trade war between US and China	29	Florida	Male	10	4 year university degree	$50,001 to $60,000	Disagree	Somewhat agree	Somewhat agree	Christian	White	Somewhat disagree	Independent	Moderate	Voted for Harris	Somewhat closely	Somewhat agree	Strongly agree	Agree	the Middle East	The country's government is authoritarian and has a reputation for violating human rights.	There are no direct threats to US security in this country.
11/12/2024 21:44	12/12/2024 00:23	1	9579	Trade war between US and China	64	California	Male	7	4 year university degree	$100,001 to $110,000	Somewhat agree	Somewhat agree	Somewhat agree	Christian	White	Somewhat agree	Independent	Moderate	Did not vote	Not that closely	Neither agree nor disagree	Somewhat agree	Somewhat agree	the Middle East	The country's government has a reputation for respecting human rights.	The country's military is currently fighting a terrorist group that has attacked the United States and killed dozens of American citizens.
12/12/2024 00:21	12/12/2024 00:25	1	222	Trade war between US and China	21	Michigan	Female	6	2 year university degree	$30,001 to $40,000	Neither agree nor disagree	Neither agree nor disagree	Somewhat agree	Christian	White	Somewhat agree	Independent	Moderate	Voted for Harris	Not that closely	Neither agree nor disagree	Somewhat agree	Neither agree nor disagree	Asia	The country's government is democratic.	The country's military is currently fighting a terrorist group that has attacked the United States and killed dozens of American citizens.
12/12/2024 00:19	12/12/2024 00:25	0.4000000059604645	368	Trade war between US and China	51	Washington	Male	10	Some college	$20,001 to $30,000	Somewhat disagree	Somewhat agree	Neither agree nor disagree	Atheist or Agnostic	White	Neither agree nor disagree	Strong Democrat	Very liberal	Voted for Harris	Not that closely	Agree	Agree	Somewhat agree	Africa	The country's government has a reputation for respecting human rights.	There are no direct threats to US security in this country.
12/12/2024 00:22	12/12/2024 00:25	1	193	Trade war between US and China	36	California	Male	10	4 year university degree	More than $150,000	Strongly agree	Strongly agree	Neither agree nor disagree	Christian	White	Neither agree nor disagree	Strong Republican	Very conservative	Voted for Trump	Very closely	Neither agree nor disagree	Neither agree nor disagree	Neither agree nor disagree	Asia	The country's government is democratic and has a reputation for respecting human rights.	There are no direct threats to US security in this country.
12/12/2024 00:20	12/12/2024 00:27	1	395	Trade war between US and China	33	Florida	Male	10	Some college	$70,001 to $80,000	Neither agree nor disagree	Strongly agree	Strongly agree	Christian	Black or African American	Agree	Strong Democrat	Moderate	Voted for Harris	Somewhat closely	Strongly agree	Strongly agree	Strongly agree	Africa	The country's government has a reputation for respecting human rights.	There are no direct threats to US security in this country.
12/12/2024 00:19	12/12/2024 00:27	1	509	Trade war between US and China	63	South Carolina	Male	10	High school graduate	$60,001 to $70,000	Neither agree nor disagree	Strongly agree	Somewhat disagree	Jewish	White	Strongly agree	Lean Democrat	Moderate	Voted for Harris	Not that closely	Strongly agree	Strongly agree	Strongly agree	the Middle East	The country's government is authoritarian.	The country's military is currently fighting a terrorist group that has attacked the United States and killed dozens of American citizens.
12/12/2024 00:22	12/12/2024 00:27	1	299	Trade war between US and China	22	Ohio	Male	10	4 year university degree	$60,001 to $70,000	Strongly agree	Strongly agree	Strongly agree	Christian	Black or African American	Strongly agree	Strong Democrat	Very liberal	Voted for Harris	Very closely	Strongly agree	Strongly agree	Strongly agree	the Middle East	The country's government has a reputation for violating human rights.	There are no direct threats to US security in this country.
12/12/2024 00:19	12/12/2024 00:27	1	483	Trade war between US and China	34	Texas	Male	10	4 year university degree	$120,001 to $130,000	Somewhat agree	Strongly agree	Somewhat agree	Christian	Black or African American	Disagree	Strong Democrat	Somewhat liberal	Voted for Harris	Not that closely	Agree	Agree	Somewhat disagree	Africa	The country's government is authoritarian and has a reputation for violating human rights.	There are no direct threats to US security in this country.
11/12/2024 23:51	12/12/2024 00:28	1	2208	Trade war between US and China	20	Georgia	Female	4	2 year university degree	$60,001 to $70,000	Agree	Somewhat agree	Somewhat agree	Atheist or Agnostic	White	Agree	Lean Democrat	Somewhat liberal	Voted for Harris	Somewhat closely	Agree	Somewhat agree	Agree	the Middle East	The country's government is authoritarian and has a reputation for violating human rights.	The country's military is currently fighting a terrorist group that has attacked the United States and killed dozens of American citizens.
12/12/2024 00:19	12/12/2024 00:28	1	545	Trade war between US and China	68	Arizona	Male	8	2 year university degree	$70,001 to $80,000	Strongly disagree	Somewhat disagree	Neither agree nor disagree	Christian	White	Somewhat agree	Strong Republican	Very conservative	Voted for Trump	Somewhat closely	Somewhat disagree	Neither agree nor disagree	Somewhat agree	the Middle East	The country's government is democratic.	The country's military is currently fighting a terrorist group that has attacked the United States and killed dozens of American citizens.
12/12/2024 00:21	12/12/2024 00:29	1	426	Trade war between US and China	54	California	Male	5	4 year university degree	$30,001 to $40,000	Somewhat agree	Neither agree nor disagree	Neither agree nor disagree	Buddhist	East Asian	Somewhat disagree	Independent	Moderate	Voted for another candidate	Very closely	Agree	Agree	Somewhat agree	Africa	The country's government has a reputation for violating human rights.	The country's military is currently fighting a terrorist group that has attacked the United States and killed dozens of American citizens.
12/12/2024 00:19	12/12/2024 00:29	1	582	Trade war between US and China	77	North Carolina	Male	10	Professional degree	$140,001 to $150,000	Neither agree nor disagree	Strongly agree	Somewhat agree	Jewish	White	Somewhat disagree	Strong Democrat	Somewhat liberal	Voted for Harris	Somewhat closely	Somewhat agree	Somewhat agree	Somewhat disagree	Asia	The country's government is authoritarian.	There are no direct threats to US security in this country.
12/12/2024 00:21	12/12/2024 00:29	1	457	Trade war between US and China	55	California	Male	10	2 year university degree	$70,001 to $80,000	Neither agree nor disagree	Somewhat agree	Neither agree nor disagree	Atheist or Agnostic	White	Neither agree nor disagree	Lean Democrat	Somewhat liberal	Voted for Harris	Very closely	Somewhat agree	Somewhat agree	Somewhat agree	Africa	The country's government is democratic and has a reputation for respecting human rights.	There are no direct threats to US security in this country.
12/12/2024 00:17	12/12/2024 00:29	1	758	Trade war between US and China	72	North Carolina	Male	10	Some college	$30,001 to $40,000	Neither agree nor disagree	Strongly agree	Neither agree nor disagree	Christian	White	Strongly agree	Independent	Somewhat conservative	Voted for Harris	Not that closely	Strongly agree	Strongly agree	Strongly agree	Asia	The country's government is democratic and has a reputation for respecting human rights.	The country's military is currently fighting a terrorist group that has attacked the United States and killed dozens of American citizens.
12/12/2024 00:21	12/12/2024 00:30	0.800000012	529	Trade war between US and China	26	Maryland	Male	8	High school graduate	$20,000 or less	Somewhat agree	Neither agree nor disagree	Neither agree nor disagree	Christian	American Indian or Alaska Native	Somewhat agree	Lean Republican	Moderate	Did not vote	Not at all	Neither agree nor disagree	Somewhat agree	Neither agree nor disagree	Asia	The country's government is authoritarian and has a reputation for violating human rights.	The country's military is currently fighting a terrorist group that has attacked the United States and killed dozens of American citizens.
12/12/2024 00:21	12/12/2024 00:31	1	587	Trade war between US and China	38	Georgia	Male	10	4 year university degree	$60,001 to $70,000	Neither agree nor disagree	Strongly agree	Somewhat agree	Christian	Black or African American	Strongly agree	Lean Democrat	Somewhat liberal	Voted for Harris	Not at all	Strongly agree	Strongly agree	Strongly agree	the Middle East	The country's government has a reputation for respecting human rights.	The country's military is currently fighting a terrorist group that has attacked the United States and killed dozens of American citizens.
12/12/2024 00:22	12/12/2024 00:31	0.6000000238418579	508	Trade war between US and China	41	Florida	Male	10	4 year university degree	$110,001 to $120,000	Disagree	Strongly disagree	Somewhat agree	Atheist or Agnostic	White	Strongly disagree	Independent	Moderate	Voted for Trump	Somewhat closely	Strongly disagree	Somewhat agree	Somewhat agree	Africa	The country's government is authoritarian.	The country's military is currently fighting a terrorist group that has attacked the United States and killed dozens of American citizens.
12/12/2024 00:21	12/12/2024 00:31	1	593	Trade war between US and China	44	Florida	Male	9	Some college	$30,001 to $40,000	Agree	Strongly agree	Neither agree nor disagree	Christian	White	Agree	Independent	Moderate	Voted for Harris	Somewhat closely	Strongly agree	Strongly agree	Strongly agree	the Middle East	The country's government is democratic.	There are no direct threats to US security in this country.
12/12/2024 00:22	12/12/2024 00:32	1	577	Trade war between US and China	60	Colorado	Male	10	Some college	More than $150,000	Somewhat agree	Somewhat agree	Strongly agree	Christian	White	Agree	Strong Republican	Somewhat conservative	Voted for Trump	Somewhat closely	Agree	Strongly agree	Agree	Asia	The country's government is authoritarian.	The country's military is currently fighting a terrorist group that has attacked the United States and killed dozens of American citizens.
12/12/2024 00:21	12/12/2024 00:32	1	633	Trade war between US and China	37	California	Male	8	High school graduate	$50,001 to $60,000	Neither agree nor disagree	Somewhat agree	Somewhat disagree	Christian	White	Somewhat disagree	Independent	Somewhat conservative	Did not vote	Not that closely	Somewhat disagree	Somewhat agree	Agree	Africa	The country's government has a reputation for respecting human rights.	There are no direct threats to US security in this country.
12/12/2024 00:20	12/12/2024 00:33	1	783	Trade war between US and China	73	Florida	Male	8	2 year university degree	$30,001 to $40,000	Somewhat disagree	Somewhat agree	Neither agree nor disagree	Christian	White	Somewhat disagree	Strong Republican	Somewhat conservative	Voted for Trump	Somewhat closely	Neither agree nor disagree	Neither agree nor disagree	Somewhat agree	Asia	The country's government is authoritarian and has a reputation for violating human rights.	There are no direct threats to US security in this country.
12/12/2024 00:21	12/12/2024 00:33	1	763	Trade war between US and China	73	Colorado	Male	10	Professional degree	More than $150,000	Somewhat disagree	Somewhat agree	Somewhat disagree	Christian	White	Somewhat agree	Lean Republican	Somewhat conservative	Voted for Trump	Very closely	Somewhat agree	Agree	Agree	Asia	The country's government is authoritarian and has a reputation for violating human rights.	The country's military is currently fighting a terrorist group that has attacked the United States and killed dozens of American citizens.
12/12/2024 00:22	12/12/2024 00:33	0.8999999761581421	680	Trade war between US and China	76	South Carolina	Male	10	Professional degree	$70,001 to $80,000	Disagree	Somewhat agree	Strongly disagree	Christian	White	Agree	Strong Republican	Very conservative	Voted for Trump	Somewhat closely	Agree	Agree	Agree	the Middle East	The country's government is democratic.	There are no direct threats to US security in this country.
11/12/2024 23:47	12/12/2024 00:34	1	2824	Trade war between US and China	70	Tennessee	Male	9	Professional degree	$40,001 to $50,000	Somewhat agree	Strongly agree	Somewhat disagree	Christian	White	Somewhat disagree	Strong Republican	Somewhat conservative	Voted for Trump	Somewhat closely	Disagree	Somewhat agree	Agree	the Middle East	The country's government has a reputation for violating human rights.	There are no direct threats to US security in this country.
12/12/2024 00:21	12/12/2024 00:35	0.800000012	876	Trade war between US and China	68	Mississippi	Male	9	High school graduate	$20,001 to $30,000	Neither agree nor disagree	Neither agree nor disagree	Somewhat agree	Christian	White	Somewhat agree	Lean Democrat	Somewhat liberal	Did not vote	Not that closely	Somewhat agree	Neither agree nor disagree	Agree	the Middle East	The country's government has a reputation for respecting human rights.	There are no direct threats to US security in this country.
12/12/2024 00:22	12/12/2024 00:36	1	825	Trade war between US and China	21	Mississippi	Male	4	High school graduate	$20,001 to $30,000	Somewhat agree	Strongly agree	Somewhat disagree	Christian	White	Somewhat disagree	Lean Republican	Moderate	Voted for Trump	Not at all	Somewhat disagree	Neither agree nor disagree	Somewhat agree	Africa	The country's government has a reputation for violating human rights.	There are no direct threats to US security in this country.
12/12/2024 00:22	12/12/2024 00:36	1	848	Trade war between US and China	28	Pennsylvania	Female	4	Some college	$20,001 to $30,000	Somewhat agree	Somewhat agree	Neither agree nor disagree	Other	Mixed Race	Somewhat agree	Strong Democrat	Moderate	Did not vote	Somewhat closely	Strongly disagree	Strongly disagree	Neither agree nor disagree	Asia	The country's government is democratic and has a reputation for respecting human rights.	The country's military is currently fighting a terrorist group that has attacked the United States and killed dozens of American citizens.
12/12/2024 00:21	12/12/2024 00:38	0.4000000059604645	988	Trade war between US and China	68	Tennessee	Male	10	High school graduate	$20,001 to $30,000	Agree	Strongly agree	Strongly disagree	Atheist or Agnostic	White	Strongly agree	Strong Democrat	Moderate	Voted for Harris	Somewhat closely	Strongly agree	Strongly agree	Agree	Asia	The country's government is democratic.	There are no direct threats to US security in this country.
12/12/2024 00:21	12/12/2024 00:38	1	1022	Trade war between US and China	68	Maryland	Male	9	Professional degree	More than $150,000	Neither agree nor disagree	Somewhat agree	Somewhat disagree	Atheist or Agnostic	East Asian	Somewhat agree	Lean Democrat	Moderate	Voted for Harris	Somewhat closely	Neither agree nor disagree	Somewhat agree	Neither agree nor disagree	the Middle East	The country's government is democratic and has a reputation for respecting human rights.	The country's military is currently fighting a terrorist group that has attacked the United States and killed dozens of American citizens.
12/12/2024 00:20	12/12/2024 00:39	1	1166	Trade war between US and China	79	California	Male	10	2 year university degree	$20,001 to $30,000	Agree	Strongly agree	Neither agree nor disagree	Atheist or Agnostic	White	Somewhat agree	Strong Democrat	Somewhat liberal	Voted for Harris	Somewhat closely	Somewhat agree	Somewhat agree	Somewhat agree	Asia	The country's government is authoritarian.	The country's military is currently fighting a terrorist group that has attacked the United States and killed dozens of American citizens.
12/12/2024 00:20	12/12/2024 00:45	1	1456	Trade war between US and China	61	California	Male	7	4 year university degree	$20,001 to $30,000	Somewhat disagree	Somewhat agree	Somewhat agree	Christian	Black or African American	Agree	Lean Democrat	Somewhat liberal	Voted for Harris	Not that closely	Agree	Agree	Agree	the Middle East	The country's government is democratic and has a reputation for respecting human rights.	The country's military is currently fighting a terrorist group that has attacked the United States and killed dozens of American citizens.
12/12/2024 00:22	12/12/2024 00:45	0.8999999761581421	1365	Trade war between US and China	39	Washington	Male	8	Professional degree	More than $150,000	Disagree	Somewhat agree	Strongly agree	Atheist or Agnostic	White	Agree	Lean Republican	Very liberal	Did not vote	Not at all	Agree	Somewhat agree	Strongly agree	Africa	The country's government has a reputation for respecting human rights.	There are no direct threats to US security in this country.
12/12/2024 00:19	12/12/2024 00:46	1	1601	Trade war between US and China	69	California	Male	10	4 year university degree	$120,001 to $130,000	Somewhat agree	Strongly agree	Neither agree nor disagree	Other	White	Somewhat agree	Strong Democrat	Very liberal	Voted for Harris	Somewhat closely	Neither agree nor disagree	Somewhat agree	Somewhat agree	Africa	The country's government has a reputation for violating human rights.	The country's military is currently fighting a terrorist group that has attacked the United States and killed dozens of American citizens.
12/12/2024 00:48	12/12/2024 00:49	1	52	Climate change	40	California	Male
12/12/2024 00:49	12/12/2024 00:49	1	41	Inflation in many countries	53	California	Male
12/12/2024 00:49	12/12/2024 00:50	1	28	Russia-Ukraine war	18	Washington	Female
12/12/2024 00:50	12/12/2024 00:50	1	40	Climate change	25	Oregon	Male
12/12/2024 00:50	12/12/2024 00:50	0.10000000149011612	39	Climate change	28	California	Female
12/12/2024 00:51	12/12/2024 00:51	0.800000012	34	Inflation in many countries	28	California	Female
12/12/2024 00:51	12/12/2024 00:52	1	47	Climate change	21	Pennsylvania	Male
12/12/2024 00:50	12/12/2024 00:52	0.699999988	76	Renewed civil war in Syria	38	California	Male
12/12/2024 00:51	12/12/2024 00:52	0.8999999761581421	39	Climate change	44	Texas	Male
12/12/2024 00:51	12/12/2024 00:52	0.699999988	91	Russia-Ukraine war	80	Texas	Male
12/12/2024 00:52	12/12/2024 00:53	0.699999988	24	Climate change	18	Alabama	Male
12/12/2024 00:52	12/12/2024 00:53	1	59	Renewed civil war in Syria	71	California	Male
12/12/2024 00:49	12/12/2024 00:54	1	325	Trade war between US and China	76	Texas	Male	10	2 year university degree	$60,001 to $70,000	Somewhat disagree	Somewhat agree	Somewhat agree	Christian	White	Neither agree nor disagree	Lean Republican	Moderate	Voted for Harris	Somewhat closely	Neither agree nor disagree	Somewhat agree	Somewhat agree	Africa	The country's government is authoritarian.	There are no direct threats to US security in this country.
12/12/2024 00:55	12/12/2024 00:56	0.8999999761581421	89	Climate change	27	Ohio	Female
12/12/2024 00:50	12/12/2024 00:57	1	414	Trade war between US and China	43	South Carolina	Male	5	Less than high school	$20,000 or less	Agree	Somewhat agree	Somewhat agree	Other	White	Neither agree nor disagree	Strong Republican	Moderate	Voted for Trump	Not that closely	Agree	Agree	Agree	Africa	The country's government is democratic.	The country's military is currently fighting a terrorist group that has attacked the United States and killed dozens of American citizens.
12/12/2024 00:51	12/12/2024 00:57	1	407	Trade war between US and China	44	Florida	Male	10	4 year university degree	$40,001 to $50,000	Agree	Strongly agree	Strongly agree	Christian	White	Somewhat disagree	Lean Democrat	Somewhat liberal	Voted for Harris	Not that closely	Agree	Agree	Neither agree nor disagree	Asia	The country's government has a reputation for violating human rights.	There are no direct threats to US security in this country.
12/12/2024 00:50	12/12/2024 00:58	1	468	Trade war between US and China	28	Washington	Male	10	High school graduate	$100,001 to $110,000	Somewhat agree	Strongly agree	Somewhat disagree	Atheist or Agnostic	White	Somewhat agree	Lean Democrat	Very liberal	Did not vote	Not that closely	Strongly agree	Agree	Somewhat agree	the Middle East	The country's government is authoritarian and has a reputation for violating human rights.	The country's military is currently fighting a terrorist group that has attacked the United States and killed dozens of American citizens.
12/12/2024 00:50	12/12/2024 00:58	1	471	Trade war between US and China	77	South Carolina	Male	9	High school graduate	$40,001 to $50,000	Somewhat agree	Somewhat agree	Somewhat agree	Other	White	Agree	Lean Republican	Somewhat conservative	Voted for Harris	Somewhat closely	Agree	Agree	Agree	the Middle East	The country's government is authoritarian and has a reputation for violating human rights.	The country's military is currently fighting a terrorist group that has attacked the United States and killed dozens of American citizens.
12/12/2024 00:53	12/12/2024 00:59	1	363	Trade war between US and China	45	Illinois	Female	8	2 year university degree	$20,001 to $30,000	Strongly disagree	Strongly agree	Strongly agree	Christian	Black or African American	Strongly agree	Strong Democrat	Very conservative	Voted for Harris	Somewhat closely	Strongly disagree	Strongly agree	Strongly disagree	Asia	The country's government is authoritarian.	There are no direct threats to US security in this country.
12/12/2024 00:50	12/12/2024 00:59	1	490	Trade war between US and China	40	Texas	Male	9	Some college	$20,001 to $30,000	Agree	Somewhat agree	Somewhat agree	Christian	Black or African American	Agree	Lean Republican	Somewhat conservative	Voted for Trump	Somewhat closely	Agree	Agree	Agree	Africa	The country's government has a reputation for violating human rights.	The country's military is currently fighting a terrorist group that has attacked the United States and killed dozens of American citizens.
12/12/2024 00:49	12/12/2024 00:59	0.699999988	621	Trade war between US and China	20	Arkansas	Non-binary	8	2 year university degree	$20,000 or less	Agree	Neither agree nor disagree	Somewhat disagree	Christian	White	Strongly agree	Lean Democrat	Somewhat liberal	Did not vote	Not at all	Strongly agree	Agree	Somewhat agree	Africa	The country's government is democratic.	There are no direct threats to US security in this country.
12/12/2024 00:50	12/12/2024 00:59	1	543	Trade war between US and China	77	California	Male	10	4 year university degree	$50,001 to $60,000	Somewhat agree	Strongly agree	Neither agree nor disagree	Atheist or Agnostic	East Asian	Somewhat agree	Something else	Somewhat liberal	Voted for Harris	Somewhat closely	Somewhat agree	Agree	Somewhat agree	Asia	The country's government is democratic and has a reputation for respecting human rights.	There are no direct threats to US security in this country.
12/12/2024 00:50	12/12/2024 00:59	1	538	Trade war between US and China	63	California	Male	4	4 year university degree	$20,000 or less	Neither agree nor disagree	Somewhat agree	Neither agree nor disagree	Other	White	Somewhat agree	Strong Democrat	Somewhat liberal	Did not vote	Somewhat closely	Neither agree nor disagree	Somewhat agree	Somewhat agree	Africa	The country's government has a reputation for respecting human rights.	The country's military is currently fighting a terrorist group that has attacked the United States and killed dozens of American citizens.
12/12/2024 00:50	12/12/2024 01:01	1	663	Trade war between US and China	70	Nevada	Male	7	Some college	$40,001 to $50,000	Strongly disagree	Somewhat disagree	Somewhat disagree	Christian	White	Strongly disagree	Strong Republican	Somewhat conservative	Voted for Trump	Not at all	Strongly disagree	Somewhat agree	Neither agree nor disagree	Asia	The country's government is authoritarian and has a reputation for violating human rights.	The country's military is currently fighting a terrorist group that has attacked the United States and killed dozens of American citizens.
12/12/2024 00:49	12/12/2024 01:01	1	761	Trade war between US and China	64	Florida	Male	5	Professional degree	$140,001 to $150,000	Strongly agree	Strongly agree	Strongly agree	Christian	White	Somewhat disagree	Strong Republican	Very conservative	Voted for Trump	Somewhat closely	Somewhat agree	Neither agree nor disagree	Somewhat agree	Africa	The country's government is democratic and has a reputation for respecting human rights.	There are no direct threats to US security in this country.
12/12/2024 00:52	12/12/2024 01:01	1	567	Trade war between US and China	46	Oregon	Male	8	High school graduate	$20,000 or less	Disagree	Somewhat agree	Somewhat agree	Christian	White	Disagree	Independent	Moderate	Voted for Trump	Somewhat closely	Disagree	Agree	Agree	the Middle East	The country's government has a reputation for respecting human rights.	There are no direct threats to US security in this country.
12/12/2024 00:50	12/12/2024 01:02	0.30000001192092896	741	Trade war between US and China	27	Michigan	Female	1	Less than high school	$20,000 or less	Strongly agree	Neither agree nor disagree	Neither agree nor disagree	Christian	White	Neither agree nor disagree	Independent	Moderate	Voted for Harris	Somewhat closely	Neither agree nor disagree	Neither agree nor disagree	Neither agree nor disagree	Asia	The country's government has a reputation for respecting human rights.	The country's military is currently fighting a terrorist group that has attacked the United States and killed dozens of American citizens.
12/12/2024 00:50	12/12/2024 01:02	1	758	Trade war between US and China	36	Georgia	Male	10	Some college	$40,001 to $50,000	Somewhat agree	Strongly agree	Somewhat agree	Christian	White	Somewhat disagree	Lean Republican	Moderate	Voted for Trump	Not that closely	Agree	Strongly agree	Strongly agree	the Middle East	The country's government is authoritarian and has a reputation for violating human rights.	The country's military is currently fighting a terrorist group that has attacked the United States and killed dozens of American citizens.
12/12/2024 00:48	12/12/2024 01:03	1	896	Trade war between US and China	25	New York	Female	5	Some college	$20,000 or less	Neither agree nor disagree	Neither agree nor disagree	Somewhat disagree	Christian	Black or African American	Somewhat agree	Independent	Moderate	Did not vote	Not at all	Disagree	Agree	Neither agree nor disagree	the Middle East	The country's government is democratic.	The country's military is currently fighting a terrorist group that has attacked the United States and killed dozens of American citizens.
12/12/2024 00:49	12/12/2024 01:03	1	832	Trade war between US and China	77	South Carolina	Male	8	2 year university degree	$30,001 to $40,000	Neither agree nor disagree	Neither agree nor disagree	Neither agree nor disagree	Other	Black or African American	Neither agree nor disagree	Strong Democrat	Moderate	Voted for Harris	Not that closely	Neither agree nor disagree	Neither agree nor disagree	Neither agree nor disagree	Asia	The country's government has a reputation for violating human rights.	There are no direct threats to US security in this country.
12/12/2024 00:49	12/12/2024 01:05	1	1005	Trade war between US and China	81	California	Male	10	Professional degree	$80,001 to $90,000	Neither agree nor disagree	Strongly agree	Neither agree nor disagree	Christian	White	Agree	Independent	Somewhat conservative	Did not vote	Not that closely	Agree	Strongly agree	Agree	the Middle East	The country's government is authoritarian.	The country's military is currently fighting a terrorist group that has attacked the United States and killed dozens of American citizens.
12/12/2024 00:51	12/12/2024 01:06	1	862	Trade war between US and China	55	California	Male	10	Professional degree	$60,001 to $70,000	Somewhat disagree	Somewhat disagree	Somewhat disagree	Christian	White	Disagree	Strong Republican	Somewhat conservative	Voted for Trump	Somewhat closely	Somewhat disagree	Somewhat agree	Neither agree nor disagree	Africa	The country's government is authoritarian.	There are no direct threats to US security in this country.
12/12/2024 00:51	12/12/2024 01:06	1	951	Trade war between US and China	67	South Carolina	Male	10	4 year university degree	$30,001 to $40,000	Neither agree nor disagree	Strongly agree	Somewhat agree	Christian	White	Disagree	Strong Democrat	Somewhat liberal	Voted for Harris	Very closely	Somewhat agree	Agree	Agree	Asia	The country's government has a reputation for violating human rights.	There are no direct threats to US security in this country.
12/12/2024 00:48	12/12/2024 01:07	1	1105	Trade war between US and China	75	Florida	Male	10	4 year university degree	$70,001 to $80,000	Somewhat agree	Strongly agree	Strongly disagree	Christian	White	Agree	Lean Republican	Somewhat conservative	Voted for Trump	Somewhat closely	Neither agree nor disagree	Agree	Agree	the Middle East	The country's government is democratic and has a reputation for respecting human rights.	There are no direct threats to US security in this country.
12/12/2024 00:47	12/12/2024 01:07	1	1191	Trade war between US and China	68	Washington	Male	7	4 year university degree	$110,001 to $120,000	Strongly disagree	Strongly agree	Strongly disagree	Atheist or Agnostic	East Asian	Strongly disagree	Something else	Moderate	Did not vote	Somewhat closely	Strongly disagree	Disagree	Disagree	the Middle East	The country's government has a reputation for respecting human rights.	There are no direct threats to US security in this country.
12/12/2024 00:52	12/12/2024 01:09	1	988	Trade war between US and China	36	Florida	Male	5	High school graduate	$50,001 to $60,000	Neither agree nor disagree	Neither agree nor disagree	Neither agree nor disagree	Other	Black or African American	Neither agree nor disagree	Lean Democrat	Moderate	Voted for Harris	Not at all	Neither agree nor disagree	Neither agree nor disagree	Neither agree nor disagree	Africa	The country's government is democratic and has a reputation for respecting human rights.	The country's military is currently fighting a terrorist group that has attacked the United States and killed dozens of American citizens.
12/12/2024 00:48	12/12/2024 01:11	1	1352	Trade war between US and China	73	California	Male	8	Some college	$20,000 or less	Agree	Strongly agree	Strongly agree	Christian	White	Strongly disagree	Strong Republican	Very conservative	Voted for Trump	Somewhat closely	Agree	Strongly agree	Strongly agree	Asia	The country's government is authoritarian and has a reputation for violating human rights.	The country's military is currently fighting a terrorist group that has attacked the United States and killed dozens of American citizens.
12/12/2024 01:18	12/12/2024 01:18	0.4000000059604645	18	Climate change	27	Texas	Female
12/12/2024 01:19	12/12/2024 01:20	1	22	Inflation in many countries	34	California	Male
12/12/2024 01:21	12/12/2024 01:22	0.800000012	69	Inflation in many countries	40	Texas	Male
12/12/2024 01:22	12/12/2024 01:22	1	34	Russia-Ukraine war	22	Maryland	Male
12/12/2024 01:22	12/12/2024 01:22	0.800000012	31	Inflation in many countries	26	Nevada	Non-binary
12/12/2024 01:23	12/12/2024 01:23	0.8999999761581421	13
12/12/2024 01:23	12/12/2024 01:23	1	21	Russia-Ukraine war	28	Minnesota	Male
12/12/2024 01:23	12/12/2024 01:23	1	8
12/12/2024 01:23	12/12/2024 01:23	1	20
12/12/2024 01:23	12/12/2024 01:24	1	37	Climate change	29	Missouri	Female
12/12/2024 01:23	12/12/2024 01:24	1	46	Renewed civil war in Syria	23	New York	Female
12/12/2024 01:19	12/12/2024 01:24	1	314	Trade war between US and China	28	Pennsylvania	Female	9	4 year university degree	$90,001 to $100,000	Neither agree nor disagree	Neither agree nor disagree	Somewhat disagree	Christian	White	Neither agree nor disagree	Something else	Moderate	Did not vote	Not at all	Neither agree nor disagree	Neither agree nor disagree	Neither agree nor disagree	Africa	The country's government is democratic.	There are no direct threats to US security in this country.
12/12/2024 01:22	12/12/2024 01:25	1	228	Trade war between US and China	54	Tennessee	Male	1	4 year university degree	$100,001 to $110,000	Strongly agree	Neither agree nor disagree	Strongly disagree	Christian	White	Strongly disagree	Independent	Moderate	Voted for Harris	Very closely	Disagree	Somewhat disagree	Strongly disagree	Asia	The country's government has a reputation for violating human rights.	The country's military is currently fighting a terrorist group that has attacked the United States and killed dozens of American citizens.
12/12/2024 01:19	12/12/2024 01:28	1	526	Trade war between US and China	29	North Carolina	Female	7	High school graduate	$20,000 or less	Neither agree nor disagree	Neither agree nor disagree	Neither agree nor disagree	Christian	Black or African American	Neither agree nor disagree	Strong Democrat	Moderate	Did not vote	Not at all	Neither agree nor disagree	Neither agree nor disagree	Neither agree nor disagree	the Middle East	The country's government has a reputation for respecting human rights.	There are no direct threats to US security in this country.
12/12/2024 01:20	12/12/2024 01:29	1	518	Trade war between US and China	53	North Carolina	Male	8	Some college	$90,001 to $100,000	Somewhat disagree	Somewhat agree	Neither agree nor disagree	Christian	White	Neither agree nor disagree	Strong Republican	Somewhat conservative	Voted for Trump	Somewhat closely	Somewhat agree	Somewhat agree	Somewhat agree	the Middle East	The country's government is authoritarian.	There are no direct threats to US security in this country.
12/12/2024 01:23	12/12/2024 01:29	1	393	Trade war between US and China	69	Arizona	Male	9	Professional degree	$30,001 to $40,000	Strongly agree	Strongly agree	Strongly agree	Jewish	White	Agree	Strong Democrat	Somewhat liberal	Voted for Harris	Very closely	Agree	Strongly agree	Somewhat agree	Asia	The country's government is authoritarian and has a reputation for violating human rights.	There are no direct threats to US security in this country.
12/12/2024 01:20	12/12/2024 01:30	0.8999999761581421	608	Trade war between US and China	55	California	Male	8	4 year university degree	$60,001 to $70,000	Strongly agree	Strongly agree	Somewhat agree	Other	White	Strongly agree	Lean Democrat	Somewhat liberal	Voted for Harris	Not that closely	Agree	Somewhat agree	Agree	Africa	The country's government is democratic and has a reputation for respecting human rights.	The country's military is currently fighting a terrorist group that has attacked the United States and killed dozens of American citizens.
12/12/2024 01:23	12/12/2024 01:30	1	398	Trade war between US and China	24	Pennsylvania	Female	8	Some college	$30,001 to $40,000	Somewhat agree	Somewhat agree	Somewhat agree	Christian	White	Neither agree nor disagree	Strong Democrat	Very liberal	Voted for Harris	Somewhat closely	Agree	Agree	Agree	Africa	The country's government is democratic.	The country's military is currently fighting a terrorist group that has attacked the United States and killed dozens of American citizens.
12/12/2024 01:22	12/12/2024 01:30	1	496	Trade war between US and China	83	California	Male	10	4 year university degree	$120,001 to $130,000	Neither agree nor disagree	Somewhat agree	Somewhat disagree	Christian	White	Somewhat disagree	Strong Republican	Somewhat conservative	Voted for Trump	Not that closely	Neither agree nor disagree	Somewhat agree	Somewhat agree	the Middle East	The country's government has a reputation for violating human rights.	The country's military is currently fighting a terrorist group that has attacked the United States and killed dozens of American citizens.
12/12/2024 01:23	12/12/2024 01:30	1	436	Trade war between US and China	83	Hawaii	Male	10	4 year university degree	$50,001 to $60,000	Agree	Strongly agree	Neither agree nor disagree	Christian	White	Agree	Independent	Moderate	Voted for Harris	Somewhat closely	Agree	Agree	Agree	Asia	The country's government is democratic.	The country's military is currently fighting a terrorist group that has attacked the United States and killed dozens of American citizens.
12/12/2024 01:23	12/12/2024 01:30	1	440	Trade war between US and China	57	Oklahoma	Male	10	Some college	$20,000 or less	Neither agree nor disagree	Somewhat agree	Somewhat agree	Christian	White	Neither agree nor disagree	Strong Republican	Very conservative	Voted for Trump	Somewhat closely	Neither agree nor disagree	Neither agree nor disagree	Neither agree nor disagree	Africa	The country's government is democratic and has a reputation for respecting human rights.	The country's military is currently fighting a terrorist group that has attacked the United States and killed dozens of American citizens.
12/12/2024 01:22	12/12/2024 01:31	0.8999999761581421	525	Trade war between US and China	73	California	Male	10	Professional degree	$90,001 to $100,000	Agree	Strongly agree	Somewhat agree	Atheist or Agnostic	White	Somewhat agree	Lean Democrat	Moderate	Voted for Harris	Not that closely	Somewhat agree	Strongly agree	Agree	Africa	The country's government is authoritarian.	There are no direct threats to US security in this country.
12/12/2024 01:23	12/12/2024 01:31	1	504	Trade war between US and China	24	Florida	Female	7	Professional degree	$70,001 to $80,000	Agree	Somewhat agree	Strongly agree	Christian	Hispanic or Latino	Neither agree nor disagree	Strong Republican	Very conservative	Voted for Trump	Somewhat closely	Strongly agree	Neither agree nor disagree	Somewhat agree	Asia	The country's government is authoritarian and has a reputation for violating human rights.	There are no direct threats to US security in this country.
12/12/2024 01:22	12/12/2024 01:32	1	631	Trade war between US and China	47	South Carolina	Male	10	4 year university degree	$90,001 to $100,000	Somewhat disagree	Somewhat agree	Somewhat agree	Other	White	Somewhat agree	Strong Republican	Very conservative	Voted for Trump	Somewhat closely	Somewhat agree	Agree	Agree	Africa	The country's government is democratic and has a reputation for respecting human rights.	The country's military is currently fighting a terrorist group that has attacked the United States and killed dozens of American citizens.
12/12/2024 01:18	12/12/2024 01:32	1	846	Trade war between US and China	69	Florida	Male	8	Professional degree	More than $150,000	Neither agree nor disagree	Neither agree nor disagree	Neither agree nor disagree	Christian	White	Somewhat disagree	Independent	Very conservative	Voted for Trump	Very closely	Somewhat agree	Neither agree nor disagree	Neither agree nor disagree	the Middle East	The country's government is authoritarian.	There are no direct threats to US security in this country.
12/12/2024 01:22	12/12/2024 01:32	1	611	Trade war between US and China	29	Alaska	Female	7	4 year university degree	$70,001 to $80,000	Somewhat disagree	Somewhat agree	Somewhat agree	Other	White	Somewhat disagree	Lean Republican	Very conservative	Did not vote	Not at all	Strongly agree	Agree	Agree	the Middle East	The country's government is democratic.	There are no direct threats to US security in this country.
12/12/2024 01:20	12/12/2024 01:33	1	791	Trade war between US and China	28	Nevada	Male	8	Some college	$100,001 to $110,000	Neither agree nor disagree	Somewhat agree	Neither agree nor disagree	Atheist or Agnostic	South Asian	Somewhat agree	Lean Democrat	Moderate	Voted for Trump	Not at all	Somewhat agree	Neither agree nor disagree	Agree	Africa	The country's government is democratic and has a reputation for respecting human rights.	The country's military is currently fighting a terrorist group that has attacked the United States and killed dozens of American citizens.
12/12/2024 01:21	12/12/2024 01:33	1	704	Trade war between US and China	53	California	Male	8	4 year university degree	More than $150,000	Somewhat disagree	Neither agree nor disagree	Somewhat agree	Atheist or Agnostic	White	Somewhat disagree	Independent	Moderate	Did not vote	Somewhat closely	Somewhat disagree	Somewhat agree	Somewhat agree	Asia	The country's government is authoritarian.	There are no direct threats to US security in this country.
12/12/2024 01:22	12/12/2024 01:33	1	657	Trade war between US and China	62	California	Male	10	4 year university degree	$120,001 to $130,000	Neither agree nor disagree	Somewhat agree	Somewhat agree	Atheist or Agnostic	White	Strongly agree	Strong Democrat	Moderate	Voted for Harris	Somewhat closely	Agree	Strongly agree	Agree	Africa	The country's government has a reputation for respecting human rights.	There are no direct threats to US security in this country.
12/12/2024 01:21	12/12/2024 01:34	1	728	Trade war between US and China	49	Arizona	Male	10	Some college	$40,001 to $50,000	Strongly disagree	Strongly agree	Strongly disagree	Atheist or Agnostic	White	Neither agree nor disagree	Something else	Moderate	Did not vote	Not at all	Neither agree nor disagree	Somewhat disagree	Agree	Asia	The country's government has a reputation for violating human rights.	The country's military is currently fighting a terrorist group that has attacked the United States and killed dozens of American citizens.
12/12/2024 01:21	12/12/2024 01:34	1	777	Trade war between US and China	45	Texas	Male	8	Some college	$80,001 to $90,000	Strongly disagree	Strongly disagree	Strongly disagree	Christian	Black or African American	Agree	Something else	Moderate	Did not vote	Not that closely	Somewhat disagree	Somewhat disagree	Neither agree nor disagree	Asia	The country's government is authoritarian and has a reputation for violating human rights.	The country's military is currently fighting a terrorist group that has attacked the United States and killed dozens of American citizens.
12/12/2024 01:21	12/12/2024 01:34	1	787	Trade war between US and China	69	Oklahoma	Male	8	Professional degree	$40,001 to $50,000	Somewhat agree	Neither agree nor disagree	Somewhat disagree	Christian	East Asian	Neither agree nor disagree	Independent	Somewhat conservative	Did not vote	Not that closely	Neither agree nor disagree	Neither agree nor disagree	Agree	the Middle East	The country's government has a reputation for violating human rights.	The country's military is currently fighting a terrorist group that has attacked the United States and killed dozens of American citizens.
12/12/2024 01:21	12/12/2024 01:35	1	822	Trade war between US and China	55	Texas	Male	8	High school graduate	$30,001 to $40,000	Somewhat agree	Somewhat agree	Somewhat agree	Other	White	Somewhat agree	Something else	Moderate	Did not vote	Not that closely	Somewhat agree	Somewhat agree	Agree	Asia	The country's government has a reputation for respecting human rights.	There are no direct threats to US security in this country.
12/12/2024 01:23	12/12/2024 01:35	1	746	Trade war between US and China	45	District of Columbia	Male	10	4 year university degree	$120,001 to $130,000	Agree	Strongly agree	Strongly agree	Christian	Black or African American	Somewhat agree	Lean Democrat	Moderate	Voted for Harris	Very closely	Agree	Strongly agree	Strongly agree	the Middle East	The country's government is authoritarian and has a reputation for violating human rights.	The country's military is currently fighting a terrorist group that has attacked the United States and killed dozens of American citizens.
12/12/2024 01:20	12/12/2024 01:36	1	987	Trade war between US and China	48	Mississippi	Male	5	High school graduate	$20,000 or less	Neither agree nor disagree	Neither agree nor disagree	Somewhat agree	Christian	White	Agree	Lean Republican	Very conservative	Voted for Trump	Not that closely	Somewhat disagree	Neither agree nor disagree	Neither agree nor disagree	the Middle East	The country's government has a reputation for respecting human rights.	There are no direct threats to US security in this country.
12/12/2024 01:23	12/12/2024 01:37	1	790	Trade war between US and China	52	Georgia	Male	10	Professional degree	$100,001 to $110,000	Somewhat agree	Strongly agree	Strongly agree	Christian	White	Somewhat agree	Independent	Moderate	Voted for Harris	Not that closely	Somewhat agree	Strongly agree	Agree	Africa	The country's government is democratic.	There are no direct threats to US security in this country.
12/12/2024 01:23	12/12/2024 01:47	1	1440	Trade war between US and China	58	California	Male	10	4 year university degree	$140,001 to $150,000	Agree	Strongly agree	Somewhat agree	Other	East Asian	Somewhat agree	Independent	Moderate	Did not vote	Somewhat closely	Agree	Agree	Agree	the Middle East	The country's government is authoritarian.	There are no direct threats to US security in this country.
12/12/2024 01:23	12/12/2024 01:50	1	1663	Trade war between US and China	42	California	Male	10	4 year university degree	$20,000 or less	Somewhat disagree	Somewhat agree	Strongly disagree	Other	Hispanic or Latino	Somewhat agree	Independent	Very liberal	Voted for Harris	Not at all	Somewhat agree	Strongly agree	Agree	Asia	The country's government has a reputation for violating human rights.	The country's military is currently fighting a terrorist group that has attacked the United States and killed dozens of American citizens.
12/12/2024 01:21	12/12/2024 01:51	1	1767	Trade war between US and China	46	Georgia	Male	8	Professional degree	More than $150,000	Somewhat agree	Strongly agree	Somewhat agree	Atheist or Agnostic	White	Agree	Lean Democrat	Somewhat liberal	Voted for Harris	Somewhat closely	Strongly agree	Somewhat agree	Agree	the Middle East	The country's government is authoritarian.	There are no direct threats to US security in this country.
12/12/2024 01:51	12/12/2024 01:51	1	36	Inflation in many countries	30	New Mexico	Male
12/12/2024 01:50	12/12/2024 01:52	1	73	Inflation in many countries	31	Arkansas	Female
12/12/2024 01:51	12/12/2024 01:52	1	25	Climate change	30	Alabama	Male
12/12/2024 01:51	12/12/2024 01:52	1	65	Climate change	39	Texas	Male
12/12/2024 01:23	12/12/2024 01:54	1	1856	Trade war between US and China	47	Utah	Male	6	2 year university degree	$90,001 to $100,000	Strongly disagree	Neither agree nor disagree	Neither agree nor disagree	Other	White	Somewhat agree	Independent	Somewhat conservative	Voted for Trump	Somewhat closely	Somewhat agree	Neither agree nor disagree	Neither agree nor disagree	Asia	The country's government has a reputation for violating human rights.	The country's military is currently fighting a terrorist group that has attacked the United States and killed dozens of American citizens.
12/12/2024 01:53	12/12/2024 01:56	0.8999999761581421	192	Trade war between US and China	24	North Carolina	Male	8	4 year university degree	$80,001 to $90,000	Agree	Strongly agree	Strongly agree	Christian	Black or African American	Strongly agree	Strong Democrat	Very liberal	Voted for Harris	Very closely	Strongly agree	Agree	Strongly agree	the Middle East	The country's government has a reputation for respecting human rights.	The country's military is currently fighting a terrorist group that has attacked the United States and killed dozens of American citizens.
12/12/2024 01:56	12/12/2024 01:57	1	35	Climate change	27	New Mexico	Female
12/12/2024 01:57	12/12/2024 01:57	1	27	Climate change	24	California	Female
12/12/2024 01:51	12/12/2024 01:57	1	372	Trade war between US and China	33	North Carolina	Male	10	4 year university degree	$20,001 to $30,000	Agree	Somewhat agree	Somewhat agree	Atheist or Agnostic	Mixed Race	Agree	Strong Democrat	Moderate	Voted for Harris	Not that closely	Agree	Agree	Somewhat agree	Africa	The country's government is democratic and has a reputation for respecting human rights.	There are no direct threats to US security in this country.
12/12/2024 01:49	12/12/2024 01:58	1	518	Trade war between US and China	28	Pennsylvania	Female	9	High school graduate	$80,001 to $90,000	Strongly disagree	Strongly disagree	Neither agree nor disagree	Atheist or Agnostic	White	Strongly disagree	Something else	Very conservative	Voted for Trump	Very closely	Strongly disagree	Strongly disagree	Strongly disagree	Asia	The country's government is democratic.	There are no direct threats to US security in this country.
12/12/2024 01:50	12/12/2024 01:58	0.6000000238418579	526	Trade war between US and China	27	Louisiana	Female	1	Some college	$20,001 to $30,000	Agree	Neither agree nor disagree	Neither agree nor disagree	Christian	White	Somewhat disagree	Lean Republican	Somewhat conservative	Voted for Trump	Somewhat closely	Somewhat agree	Neither agree nor disagree	Somewhat disagree	Africa	The country's government is democratic and has a reputation for respecting human rights.	There are no direct threats to US security in this country.
12/12/2024 01:58	12/12/2024 01:59	1	46	Inflation in many countries	30	Connecticut	Female
12/12/2024 01:58	12/12/2024 01:59	0.800000012	51	Inflation in many countries	23	California	Female
12/12/2024 01:59	12/12/2024 01:59	0.699999988	37	Inflation in many countries	63	Mississippi	Male
12/12/2024 01:59	12/12/2024 02:00	0.699999988	41	Climate change	19	Texas	Female
12/12/2024 01:54	12/12/2024 02:00	1	355	Trade war between US and China	47	Georgia	Male	9	4 year university degree	$80,001 to $90,000	Agree	Somewhat agree	Somewhat agree	Other	White	Neither agree nor disagree	Lean Republican	Somewhat conservative	Voted for Trump	Not at all	Neither agree nor disagree	Neither agree nor disagree	Somewhat disagree	the Middle East	The country's government is authoritarian.	The country's military is currently fighting a terrorist group that has attacked the United States and killed dozens of American citizens.
12/12/2024 01:52	12/12/2024 02:00	1	466	Trade war between US and China	58	California	Male	9	4 year university degree	$70,001 to $80,000	Somewhat agree	Somewhat agree	Strongly agree	Atheist or Agnostic	White	Somewhat agree	Independent	Moderate	Voted for another candidate	Somewhat closely	Somewhat agree	Agree	Agree	Africa	The country's government has a reputation for violating human rights.	There are no direct threats to US security in this country.
12/12/2024 01:57	12/12/2024 02:02	1	290	Trade war between US and China	25	Florida	Female	7	2 year university degree	$50,001 to $60,000	Neither agree nor disagree	Somewhat agree	Somewhat agree	Atheist or Agnostic	White	Strongly disagree	Lean Republican	Somewhat conservative	Voted for Trump	Not that closely	Agree	Neither agree nor disagree	Somewhat agree	the Middle East	The country's government is democratic.	The country's military is currently fighting a terrorist group that has attacked the United States and killed dozens of American citizens.
12/12/2024 01:50	12/12/2024 02:02	1	764	Trade war between US and China	21	Tennessee	Female	10	Some college	$20,000 or less	Somewhat agree	Neither agree nor disagree	Strongly agree	Christian	White	Neither agree nor disagree	Strong Republican	Very conservative	Voted for Trump	Not that closely	Neither agree nor disagree	Neither agree nor disagree	Neither agree nor disagree	the Middle East	The country's government has a reputation for respecting human rights.	The country's military is currently fighting a terrorist group that has attacked the United States and killed dozens of American citizens.
12/12/2024 01:58	12/12/2024 02:03	1	303	Trade war between US and China	29	Alabama	Male	10	High school graduate	$40,001 to $50,000	Neither agree nor disagree	Strongly agree	Somewhat agree	Atheist or Agnostic	East Asian	Somewhat disagree	Independent	Moderate	Voted for Trump	Somewhat closely	Neither agree nor disagree	Neither agree nor disagree	Agree	the Middle East	The country's government is authoritarian.	The country's military is currently fighting a terrorist group that has attacked the United States and killed dozens of American citizens.
12/12/2024 01:50	12/12/2024 02:04	1	826	Trade war between US and China	76	California	Male	10	Some college	$120,001 to $130,000	Neither agree nor disagree	Somewhat agree	Strongly agree	Christian	White	Agree	Strong Democrat	Moderate	Voted for Harris	Somewhat closely	Strongly agree	Somewhat agree	Agree	Africa	The country's government has a reputation for respecting human rights.	The country's military is currently fighting a terrorist group that has attacked the United States and killed dozens of American citizens.
12/12/2024 01:54	12/12/2024 02:04	1	594	Trade war between US and China	23	Florida	Female	8	Some college	$50,001 to $60,000	Neither agree nor disagree	Strongly agree	Somewhat agree	Christian	Black or African American	Agree	Independent	Moderate	Voted for Harris	Very closely	Neither agree nor disagree	Neither agree nor disagree	Somewhat agree	the Middle East	The country's government is democratic and has a reputation for respecting human rights.	There are no direct threats to US security in this country.
12/12/2024 01:53	12/12/2024 02:04	1	670	Trade war between US and China	18	Alabama	Male	8	Some college	$20,000 or less	Somewhat disagree	Strongly agree	Strongly disagree	Atheist or Agnostic	White	Strongly disagree	Something else	Very liberal	Voted for Harris	Very closely	Strongly disagree	Strongly disagree	Strongly disagree	Asia	The country's government is authoritarian and has a reputation for violating human rights.	There are no direct threats to US security in this country.
12/12/2024 01:51	12/12/2024 02:04	1	813	Trade war between US and China	30	Michigan	Female	10	Some college	$20,000 or less	Disagree	Somewhat agree	Neither agree nor disagree	Other	Black or African American	Somewhat disagree	Lean Democrat	Somewhat liberal	Voted for Harris	Very closely	Neither agree nor disagree	Agree	Somewhat agree	Asia	The country's government is authoritarian and has a reputation for violating human rights.	There are no direct threats to US security in this country.
12/12/2024 01:58	12/12/2024 02:05	1	395	Trade war between US and China	25	Maine	Female	10	Some college	$20,000 or less	Somewhat agree	Somewhat agree	Somewhat agree	Atheist or Agnostic	American Indian or Alaska Native	Somewhat agree	Independent	Somewhat liberal	Voted for Harris	Very closely	Neither agree nor disagree	Somewhat agree	Agree	the Middle East	The country's government is democratic.	The country's military is currently fighting a terrorist group that has attacked the United States and killed dozens of American citizens.
12/12/2024 01:52	12/12/2024 02:05	1	776	Trade war between US and China	40	Michigan	Female	10	Less than high school	$20,000 or less	Strongly agree	Somewhat agree	Somewhat agree	Christian	Black or African American	Somewhat agree	Lean Democrat	Moderate	Voted for Harris	Somewhat closely	Somewhat agree	Agree	Agree	Asia	The country's government has a reputation for violating human rights.	There are no direct threats to US security in this country.
12/12/2024 01:52	12/12/2024 02:05	1	793	Trade war between US and China	70	California	Male	9	4 year university degree	$80,001 to $90,000	Somewhat agree	Somewhat agree	Somewhat agree	Atheist or Agnostic	White	Somewhat disagree	Lean Republican	Somewhat conservative	Voted for Trump	Not that closely	Agree	Agree	Somewhat agree	Africa	The country's government is authoritarian.	The country's military is currently fighting a terrorist group that has attacked the United States and killed dozens of American citizens.
12/12/2024 01:58	12/12/2024 02:06	1	458	Trade war between US and China	20	Texas	Female	5	High school graduate	$20,000 or less	Neither agree nor disagree	Somewhat agree	Neither agree nor disagree	Other	Black or African American	Somewhat disagree	Independent	Somewhat liberal	Did not vote	Not at all	Somewhat agree	Strongly disagree	Somewhat disagree	Africa	The country's government is democratic and has a reputation for respecting human rights.	The country's military is currently fighting a terrorist group that has attacked the United States and killed dozens of American citizens.
12/12/2024 01:52	12/12/2024 02:06	1	843	Trade war between US and China	19	California	Female	7	Some college	$30,001 to $40,000	Neither agree nor disagree	Strongly agree	Neither agree nor disagree	Other	East Asian	Neither agree nor disagree	Lean Democrat	Somewhat liberal	Did not vote	Not at all	Neither agree nor disagree	Neither agree nor disagree	Neither agree nor disagree	Asia	The country's government is democratic.	The country's military is currently fighting a terrorist group that has attacked the United States and killed dozens of American citizens.
12/12/2024 01:23	12/12/2024 02:06	1	2568	Trade war between US and China	76	Florida	Male	7	4 year university degree	$80,001 to $90,000	Somewhat agree	Neither agree nor disagree	Somewhat agree	Atheist or Agnostic	White	Agree	Lean Democrat	Moderate	Voted for Harris	Somewhat closely	Agree	Somewhat agree	Somewhat agree	Asia	The country's government is authoritarian and has a reputation for violating human rights.	There are no direct threats to US security in this country.
12/12/2024 01:59	12/12/2024 02:07	1	491	Trade war between US and China	29	Washington	Male	10	High school graduate	$20,001 to $30,000	Strongly disagree	Neither agree nor disagree	Neither agree nor disagree	Other	American Indian or Alaska Native	Neither agree nor disagree	Strong Democrat	Very liberal	Voted for Harris	Not that closely	Neither agree nor disagree	Strongly agree	Strongly disagree	the Middle East	The country's government is democratic and has a reputation for respecting human rights.	There are no direct threats to US security in this country.
12/12/2024 01:51	12/12/2024 02:08	1	1052	Trade war between US and China	56	Delaware	Female	6	Some college	$30,001 to $40,000	Neither agree nor disagree	Neither agree nor disagree	Somewhat disagree	Christian	White	Somewhat agree	Independent	Moderate	Voted for Harris	Not that closely	Neither agree nor disagree	Neither agree nor disagree	Somewhat agree	Asia	The country's government has a reputation for violating human rights.	There are no direct threats to US security in this country.
12/12/2024 01:51	12/12/2024 02:10	1	1125	Trade war between US and China	64	Florida	Male	10	High school graduate	$40,001 to $50,000	Somewhat agree	Neither agree nor disagree	Somewhat agree	Other	Black or African American	Agree	Strong Democrat	Somewhat liberal	Voted for Harris	Not that closely	Somewhat agree	Somewhat agree	Agree	Asia	The country's government has a reputation for respecting human rights.	The country's military is currently fighting a terrorist group that has attacked the United States and killed dozens of American citizens.
12/12/2024 01:51	12/12/2024 02:10	1	1162	Trade war between US and China	22	Texas	Female	9	High school graduate	$50,001 to $60,000	Strongly agree	Strongly agree	Strongly agree	Christian	Hispanic or Latino	Strongly agree	Strong Republican	Very conservative	Did not vote	Somewhat closely	Strongly agree	Strongly disagree	Somewhat agree	Africa	The country's government has a reputation for respecting human rights.	There are no direct threats to US security in this country.
12/12/2024 01:57	12/12/2024 02:14	1	1039	Trade war between US and China	22	New Mexico	Female	8	2 year university degree	$20,000 or less	Agree	Strongly agree	Strongly agree	Christian	Hispanic or Latino	Strongly agree	Strong Democrat	Somewhat liberal	Voted for Harris	Somewhat closely	Strongly agree	Strongly agree	Strongly agree	the Middle East	The country's government has a reputation for violating human rights.	The country's military is currently fighting a terrorist group that has attacked the United States and killed dozens of American citizens.
12/12/2024 01:52	12/12/2024 02:14	1	1322	Trade war between US and China	48	North Carolina	Male	9	Some college	$20,001 to $30,000	Somewhat disagree	Somewhat agree	Somewhat agree	Christian	Black or African American	Somewhat agree	Lean Democrat	Somewhat liberal	Voted for Harris	Not that closely	Somewhat disagree	Agree	Somewhat agree	Africa	The country's government is authoritarian and has a reputation for violating human rights.	There are no direct threats to US security in this country.
12/12/2024 02:01	12/12/2024 02:15	1	831	Trade war between US and China	53	North Carolina	Male	8	High school graduate	$20,000 or less	Neither agree nor disagree	Somewhat agree	Neither agree nor disagree	Christian	White	Neither agree nor disagree	Lean Republican	Moderate	Did not vote	Somewhat closely	Somewhat agree	Somewhat agree	Somewhat agree	Asia	The country's government is democratic.	There are no direct threats to US security in this country.
12/12/2024 02:20	12/12/2024 02:21	1	24	Renewed civil war in Syria	24	Ohio	Female
12/12/2024 01:49	12/12/2024 02:21	1	1938	Trade war between US and China	30	Florida	Female	4	Professional degree	$140,001 to $150,000	Somewhat agree	Somewhat agree	Somewhat agree	Christian	Hispanic or Latino	Somewhat agree	Lean Democrat	Somewhat liberal	Voted for Harris	Very closely	Somewhat agree	Agree	Somewhat agree	Africa	The country's government is authoritarian and has a reputation for violating human rights.	The country's military is currently fighting a terrorist group that has attacked the United States and killed dozens of American citizens.
12/12/2024 02:22	12/12/2024 02:22	1	40	Climate change	20	Texas	Female
12/12/2024 02:22	12/12/2024 02:23	1	51
12/12/2024 02:23	12/12/2024 02:23	1	34	Climate change	40	South Carolina	Male
12/12/2024 02:23	12/12/2024 02:24	1	70	Climate change	18	New Mexico	Female
12/12/2024 02:24	12/12/2024 02:24	1	26	Inflation in many countries	44	Florida	Male
12/12/2024 02:24	12/12/2024 02:25	1	36	Russia-Ukraine war	38	Florida	Male
12/12/2024 02:24	12/12/2024 02:25	1	32	Inflation in many countries	39	California	Male
12/12/2024 02:24	12/12/2024 02:25	1	38	Climate change	27	New York	Female
11/12/2024 21:15	12/12/2024 02:25	1	18613	Trade war between US and China	78	Virginia	Male	10	Professional degree	$70,001 to $80,000	Strongly agree	Somewhat agree	Somewhat agree	Christian	White	Strongly agree	Lean Republican	Very conservative	Voted for Trump	Somewhat closely	Strongly agree	Strongly agree	Strongly agree	Africa	The country's government is authoritarian.	The country's military is currently fighting a terrorist group that has attacked the United States and killed dozens of American citizens.
12/12/2024 02:20	12/12/2024 02:25	1	265	Trade war between US and China	28	Pennsylvania	Female	4	High school graduate	$20,000 or less	Strongly agree	Neither agree nor disagree	Somewhat agree	Christian	Black or African American	Neither agree nor disagree	Strong Republican	Moderate	Voted for Trump	Very closely	Neither agree nor disagree	Neither agree nor disagree	Neither agree nor disagree	Asia	The country's government is authoritarian and has a reputation for violating human rights.	There are no direct threats to US security in this country.
12/12/2024 02:21	12/12/2024 02:25	1	257	Trade war between US and China	28	Wisconsin	Female	10	4 year university degree	$20,000 or less	Agree	Somewhat agree	Neither agree nor disagree	Other	White	Agree	Lean Republican	Somewhat conservative	Voted for Trump	Somewhat closely	Strongly agree	Strongly agree	Agree	the Middle East	The country's government has a reputation for violating human rights.	There are no direct threats to US security in this country.
12/12/2024 02:25	12/12/2024 02:26	0.4000000059604645	46	Inflation in many countries	40	Oregon	Male
12/12/2024 02:25	12/12/2024 02:26	1	36	Climate change	29	Utah	Female
12/12/2024 02:26	12/12/2024 02:27	0.699999988	48	Climate change	18	Mississippi	Female
12/12/2024 02:23	12/12/2024 02:27	1	215	Trade war between US and China	30	Ohio	Male	9	Some college	$30,001 to $40,000	Strongly agree	Strongly agree	Strongly agree	Other	Black or African American	Strongly agree	Strong Democrat	Very liberal	Voted for Harris	Very closely	Strongly agree	Agree	Strongly agree	Africa	The country's government is authoritarian.	The country's military is currently fighting a terrorist group that has attacked the United States and killed dozens of American citizens.
12/12/2024 02:22	12/12/2024 02:27	1	323	Trade war between US and China	28	Washington	Female	6	High school graduate	$50,001 to $60,000	Somewhat agree	Somewhat disagree	Somewhat agree	Other	White	Somewhat agree	Strong Republican	Somewhat liberal	Voted for Harris	Somewhat closely	Somewhat agree	Somewhat agree	Neither agree nor disagree	Africa	The country's government is democratic.	The country's military is currently fighting a terrorist group that has attacked the United States and killed dozens of American citizens.
12/12/2024 02:24	12/12/2024 02:28	1	216	Trade war between US and China	43	West Virginia	Male	8	Some college	$50,001 to $60,000	Agree	Strongly agree	Neither agree nor disagree	Christian	White	Agree	Lean Democrat	Somewhat liberal	Voted for Harris	Somewhat closely	Agree	Strongly agree	Agree	the Middle East	The country's government has a reputation for respecting human rights.	The country's military is currently fighting a terrorist group that has attacked the United States and killed dozens of American citizens.
12/12/2024 02:22	12/12/2024 02:29	1	437	Trade war between US and China	54	Florida	Male	9	4 year university degree	$140,001 to $150,000	Somewhat disagree	Somewhat agree	Somewhat disagree	Buddhist	White	Somewhat agree	Independent	Somewhat conservative	Voted for Trump	Somewhat closely	Neither agree nor disagree	Agree	Somewhat agree	Asia	The country's government is democratic and has a reputation for respecting human rights.	There are no direct threats to US security in this country.
12/12/2024 02:24	12/12/2024 02:30	1	316	Trade war between US and China	25	Illinois	Female	10	4 year university degree	$80,001 to $90,000	Somewhat disagree	Strongly agree	Somewhat disagree	Christian	White	Somewhat agree	Lean Republican	Somewhat conservative	Voted for Trump	Somewhat closely	Neither agree nor disagree	Somewhat agree	Agree	Asia	The country's government has a reputation for violating human rights.	The country's military is currently fighting a terrorist group that has attacked the United States and killed dozens of American citizens.
12/12/2024 02:24	12/12/2024 02:30	0.8999999761581421	348	Trade war between US and China	59	South Carolina	Male	10	Some college	More than $150,000	Somewhat disagree	Somewhat agree	Somewhat agree	Other	White	Somewhat disagree	Independent	Somewhat liberal	Voted for Harris	Somewhat closely	Neither agree nor disagree	Strongly agree	Agree	the Middle East	The country's government is authoritarian and has a reputation for violating human rights.	There are no direct threats to US security in this country.
12/12/2024 02:21	12/12/2024 02:30	0.8999999761581421	552	Trade war between US and China	43	South Carolina	Male	8	High school graduate	$60,001 to $70,000	Neither agree nor disagree	Neither agree nor disagree	Neither agree nor disagree	Christian	White	Neither agree nor disagree	Strong Republican	Somewhat conservative	Voted for Trump	Somewhat closely	Somewhat agree	Somewhat disagree	Neither agree nor disagree	Africa	The country's government has a reputation for respecting human rights.	The country's military is currently fighting a terrorist group that has attacked the United States and killed dozens of American citizens.
12/12/2024 02:23	12/12/2024 02:30	1	448	Trade war between US and China	39	Florida	Male	9	4 year university degree	$90,001 to $100,000	Agree	Strongly agree	Somewhat agree	Jewish	White	Somewhat agree	Independent	Moderate	Voted for Trump	Very closely	Somewhat agree	Agree	Strongly agree	the Middle East	The country's government is authoritarian.	There are no direct threats to US security in this country.
12/12/2024 02:24	12/12/2024 02:30	1	390	Trade war between US and China	28	Pennsylvania	Female	10	Professional degree	$120,001 to $130,000	Somewhat agree	Strongly agree	Neither agree nor disagree	Atheist or Agnostic	White	Somewhat agree	Strong Democrat	Very liberal	Voted for Harris	Somewhat closely	Somewhat disagree	Strongly agree	Agree	Asia	The country's government is democratic.	There are no direct threats to US security in this country.
12/12/2024 02:22	12/12/2024 02:31	1	553	Trade war between US and China	33	California	Male	3	High school graduate	$20,000 or less	Neither agree nor disagree	Neither agree nor disagree	Somewhat agree	Christian	Black or African American	Neither agree nor disagree	Independent	Moderate	Did not vote	Not that closely	Neither agree nor disagree	Neither agree nor disagree	Agree	Africa	The country's government is democratic and has a reputation for respecting human rights.	The country's military is currently fighting a terrorist group that has attacked the United States and killed dozens of American citizens.
12/12/2024 02:22	12/12/2024 02:32	1	627	Trade war between US and China	43	Texas	Male	10	Some college	$20,000 or less	Strongly agree	Strongly agree	Somewhat agree	Atheist or Agnostic	White	Somewhat agree	Strong Democrat	Very liberal	Voted for Harris	Not at all	Somewhat agree	Agree	Neither agree nor disagree	Africa	The country's government is authoritarian.	The country's military is currently fighting a terrorist group that has attacked the United States and killed dozens of American citizens.
12/12/2024 02:22	12/12/2024 02:32	1	619	Trade war between US and China	49	Louisiana	Male	5	High school graduate	$20,000 or less	Somewhat agree	Neither agree nor disagree	Strongly agree	Christian	White	Agree	Something else	Moderate	Did not vote	Somewhat closely	Neither agree nor disagree	Neither agree nor disagree	Agree	the Middle East	The country's government is democratic and has a reputation for respecting human rights.	There are no direct threats to US security in this country.
12/12/2024 02:25	12/12/2024 02:32	0.800000012	460	Trade war between US and China	34	Louisiana	Male	10	High school graduate	$50,001 to $60,000	Strongly agree	Strongly agree	Neither agree nor disagree	Muslim	Black or African American	Neither agree nor disagree	Strong Republican	Moderate	Voted for Trump	Somewhat closely	Neither agree nor disagree	Strongly agree	Strongly agree	Asia	The country's government has a reputation for respecting human rights.	The country's military is currently fighting a terrorist group that has attacked the United States and killed dozens of American citizens.
12/12/2024 02:25	12/12/2024 02:33	1	479	Trade war between US and China	22	Indiana	Female	10	High school graduate	$20,001 to $30,000	Agree	Somewhat agree	Neither agree nor disagree	Christian	White	Agree	Strong Democrat	Very liberal	Voted for Harris	Not that closely	Agree	Strongly agree	Strongly agree	the Middle East	The country's government is democratic.	There are no direct threats to US security in this country.
12/12/2024 01:49	12/12/2024 02:33	1	2643	Trade war between US and China	26	California	Male	2	High school graduate	$70,001 to $80,000	Somewhat agree	Neither agree nor disagree	Somewhat agree	Other	Hispanic or Latino	Strongly agree	Independent	Moderate	Did not vote	Somewhat closely	Strongly agree	Agree	Somewhat agree	Asia	The country's government is authoritarian and has a reputation for violating human rights.	There are no direct threats to US security in this country.
12/12/2024 02:26	12/12/2024 02:34	0.8999999761581421	438	Trade war between US and China	31	Oklahoma	Male	8	Some college	$20,000 or less	Somewhat agree	Somewhat agree	Somewhat agree	Christian	American Indian or Alaska Native	Agree	Independent	Moderate	Did not vote	Somewhat closely	Agree	Agree	Agree	Africa	The country's government has a reputation for respecting human rights.	The country's military is currently fighting a terrorist group that has attacked the United States and killed dozens of American citizens.
12/12/2024 02:22	12/12/2024 02:34	1	694	Trade war between US and China	54	California	Male	5	High school graduate	$40,001 to $50,000	Somewhat agree	Somewhat disagree	Strongly agree	Atheist or Agnostic	Middle Eastern or North African	Somewhat agree	Strong Republican	Moderate	Voted for Trump	Very closely	Agree	Somewhat agree	Agree	Africa	The country's government has a reputation for violating human rights.	The country's military is currently fighting a terrorist group that has attacked the United States and killed dozens of American citizens.
12/12/2024 02:24	12/12/2024 02:36	1	715	Trade war between US and China	81	Florida	Male	9	Professional degree	$30,001 to $40,000	Somewhat agree	Strongly agree	Neither agree nor disagree	Christian	White	Somewhat disagree	Strong Democrat	Somewhat liberal	Voted for Harris	Somewhat closely	Agree	Agree	Agree	the Middle East	The country's government has a reputation for violating human rights.	There are no direct threats to US security in this country.
12/12/2024 02:22	12/12/2024 02:37	1	897	Trade war between US and China	41	Oregon	Male	9	Professional degree	$130,001 to $140,000	Agree	Strongly agree	Somewhat agree	Muslim	White	Agree	Strong Republican	Somewhat conservative	Voted for Trump	Somewhat closely	Strongly agree	Agree	Agree	Asia	The country's government is democratic.	The country's military is currently fighting a terrorist group that has attacked the United States and killed dozens of American citizens.
12/12/2024 02:24	12/12/2024 02:40	1	958	Trade war between US and China	37	Idaho	Male	10	2 year university degree	$30,001 to $40,000	Somewhat disagree	Neither agree nor disagree	Strongly agree	Other	White	Neither agree nor disagree	Lean Republican	Somewhat conservative	Voted for Trump	Not that closely	Neither agree nor disagree	Somewhat agree	Somewhat agree	Asia	The country's government is authoritarian.	There are no direct threats to US security in this country.
12/12/2024 02:22	12/12/2024 02:42	1	1184	Trade war between US and China	23	Georgia	Female	2	4 year university degree	$50,001 to $60,000	Strongly agree	Strongly agree	Strongly disagree	Other	Black or African American	Strongly agree	Independent	Moderate	Voted for Harris	Very closely	Strongly agree	Strongly agree	Strongly agree	the Middle East	The country's government is democratic and has a reputation for respecting human rights.	The country's military is currently fighting a terrorist group that has attacked the United States and killed dozens of American citizens.
12/12/2024 02:22	12/12/2024 02:43	1	1269	Inflation in many countries	35	Georgia	Male
12/12/2024 02:24	12/12/2024 02:46	1	1333	Trade war between US and China	45	California	Male	6	High school graduate	$20,001 to $30,000	Disagree	Somewhat agree	Somewhat agree	Christian	East Asian	Somewhat agree	Independent	Very conservative	Did not vote	Not that closely	Agree	Somewhat agree	Agree	Africa	The country's government is authoritarian and has a reputation for violating human rights.	There are no direct threats to US security in this country.
12/12/2024 02:53	12/12/2024 02:53	1	44	Russia-Ukraine war	19	Maryland	Male
12/12/2024 02:53	12/12/2024 02:54	0.8999999761581421	20	Inflation in many countries	32	California	Male
12/12/2024 02:53	12/12/2024 02:54	1	28	Russia-Ukraine war	26	New Mexico	Female
12/12/2024 02:53	12/12/2024 02:54	1	45	Climate change	30	Michigan	Female
12/12/2024 02:54	12/12/2024 02:55	1	35	Russia-Ukraine war	21	Georgia	Female
12/12/2024 02:55	12/12/2024 02:55	1	35	Inflation in many countries	28	Florida	Female
12/12/2024 02:55	12/12/2024 02:55	1	33	Russia-Ukraine war	34	Arkansas	Male
12/12/2024 02:55	12/12/2024 02:56	1	25	Climate change	23	Florida	Female
12/12/2024 02:53	12/12/2024 02:56	1	165	Trade war between US and China	21	Georgia	Female	6	Some college	$20,000 or less	Neither agree nor disagree	Strongly agree	Somewhat agree	Other	Black or African American	Neither agree nor disagree	Strong Democrat	Moderate	Voted for Harris	Somewhat closely	Neither agree nor disagree	Agree	Somewhat agree	Asia	The country's government is democratic and has a reputation for respecting human rights.	The country's military is currently fighting a terrorist group that has attacked the United States and killed dozens of American citizens.
12/12/2024 02:56	12/12/2024 02:56	1	19	Climate change	34	California	Male
12/12/2024 02:56	12/12/2024 02:56	1	47	Climate change	52	Kentucky	Male
12/12/2024 02:52	12/12/2024 02:56	1	245	Trade war between US and China	26	Texas	Male	5	High school graduate	$30,001 to $40,000	Neither agree nor disagree	Strongly agree	Neither agree nor disagree	Christian	White	Strongly agree	Independent	Moderate	Voted for Trump	Very closely	Strongly agree	Strongly agree	Strongly agree	Africa	The country's government has a reputation for violating human rights.	There are no direct threats to US security in this country.
12/12/2024 02:52	12/12/2024 02:57	1	251	Trade war between US and China	19	Texas	Male	8	High school graduate	$70,001 to $80,000	Somewhat agree	Neither agree nor disagree	Neither agree nor disagree	Christian	Hispanic or Latino	Agree	Strong Republican	Somewhat conservative	Voted for Trump	Not that closely	Agree	Somewhat disagree	Somewhat agree	the Middle East	The country's government is authoritarian and has a reputation for violating human rights.	There are no direct threats to US security in this country.
12/12/2024 02:51	12/12/2024 02:57	1	330	Trade war between US and China	35	Georgia	Male	7	4 year university degree	More than $150,000	Agree	Somewhat agree	Somewhat agree	Atheist or Agnostic	East Asian	Agree	Independent	Moderate	Voted for Trump	Somewhat closely	Agree	Somewhat agree	Somewhat agree	Asia	The country's government has a reputation for respecting human rights.	The country's military is currently fighting a terrorist group that has attacked the United States and killed dozens of American citizens.
12/12/2024 02:55	12/12/2024 02:57	1	130	Russia-Ukraine war	46	California	Male
12/12/2024 02:55	12/12/2024 02:58	1	161	Trade war between US and China	28	Alabama	Female	7	High school graduate	$40,001 to $50,000	Somewhat agree	Somewhat disagree	Strongly agree	Christian	White	Agree	Lean Republican	Somewhat conservative	Voted for Trump	Very closely	Agree	Somewhat disagree	Strongly agree	the Middle East	The country's government is democratic.	There are no direct threats to US security in this country.
12/12/2024 02:52	12/12/2024 02:58	1	393	Trade war between US and China	70	Colorado	Male	10	Some college	$90,001 to $100,000	Disagree	Strongly agree	Somewhat agree	Other	White	Somewhat agree	Independent	Moderate	Voted for Harris	Somewhat closely	Agree	Agree	Strongly agree	Africa	The country's government is authoritarian.	The country's military is currently fighting a terrorist group that has attacked the United States and killed dozens of American citizens.
12/12/2024 02:52	12/12/2024 02:59	1	410	Trade war between US and China	36	Texas	Male	9	2 year university degree	$120,001 to $130,000	Strongly disagree	Strongly agree	Neither agree nor disagree	Atheist or Agnostic	Hispanic or Latino	Somewhat disagree	Strong Democrat	Very liberal	Voted for Harris	Somewhat closely	Neither agree nor disagree	Agree	Strongly agree	the Middle East	The country's government is democratic.	There are no direct threats to US security in this country.
12/12/2024 02:56	12/12/2024 03:00	1	222	Trade war between US and China	24	New Jersey	Female	8	4 year university degree	$50,001 to $60,000	Strongly agree	Somewhat agree	Strongly agree	Christian	White	Agree	Strong Republican	Very liberal	Voted for Trump	Somewhat closely	Strongly agree	Agree	Agree	the Middle East	The country's government is authoritarian.	There are no direct threats to US security in this country.
12/12/2024 02:53	12/12/2024 03:00	1	389	Trade war between US and China	26	Illinois	Male	8	4 year university degree	$70,001 to $80,000	Strongly agree	Strongly agree	Strongly agree	Christian	Hispanic or Latino	Agree	Lean Democrat	Moderate	Voted for Trump	Very closely	Somewhat agree	Agree	Strongly agree	Africa	The country's government has a reputation for violating human rights.	The country's military is currently fighting a terrorist group that has attacked the United States and killed dozens of American citizens.
12/12/2024 02:54	12/12/2024 03:00	1	383	Trade war between US and China	76	Arizona	Male	9	4 year university degree	$100,001 to $110,000	Somewhat agree	Somewhat agree	Somewhat agree	Jewish	White	Somewhat agree	Strong Democrat	Somewhat liberal	Voted for Harris	Not that closely	Agree	Agree	Strongly agree	Asia	The country's government has a reputation for respecting human rights.	There are no direct threats to US security in this country.
12/12/2024 02:52	12/12/2024 03:01	1	545	Trade war between US and China	78	Nevada	Male	9	4 year university degree	$50,001 to $60,000	Disagree	Strongly disagree	Strongly agree	Christian	White	Disagree	Strong Republican	Very conservative	Voted for Trump	Somewhat closely	Strongly disagree	Strongly disagree	Neither agree nor disagree	Africa	The country's government is democratic and has a reputation for respecting human rights.	The country's military is currently fighting a terrorist group that has attacked the United States and killed dozens of American citizens.
12/12/2024 02:54	12/12/2024 03:01	1	441	Trade war between US and China	29	Maryland	Female	9	4 year university degree	$60,001 to $70,000	Neither agree nor disagree	Somewhat disagree	Somewhat disagree	Other	White	Strongly agree	Lean Democrat	Somewhat liberal	Voted for Harris	Somewhat closely	Somewhat agree	Somewhat agree	Somewhat agree	Asia	The country's government has a reputation for violating human rights.	The country's military is currently fighting a terrorist group that has attacked the United States and killed dozens of American citizens.
12/12/2024 02:54	12/12/2024 03:01	1	456	Trade war between US and China	54	Florida	Male	10	Some college	$40,001 to $50,000	Agree	Somewhat agree	Somewhat agree	Christian	White	Strongly agree	Lean Democrat	Moderate	Did not vote	Not that closely	Agree	Agree	Agree	the Middle East	The country's government has a reputation for respecting human rights.	There are no direct threats to US security in this country.
12/12/2024 02:55	12/12/2024 03:02	1	410	Trade war between US and China	52	Texas	Male	10	High school graduate	$60,001 to $70,000	Agree	Strongly agree	Neither agree nor disagree	Atheist or Agnostic	White	Agree	Strong Democrat	Somewhat liberal	Voted for Harris	Somewhat closely	Agree	Agree	Somewhat agree	Asia	The country's government is democratic and has a reputation for respecting human rights.	There are no direct threats to US security in this country.
12/12/2024 02:52	12/12/2024 03:02	1	607	Trade war between US and China	27	Texas	Female	7	Some college	$20,001 to $30,000	Neither agree nor disagree	Somewhat agree	Somewhat agree	Other	Mixed Race	Disagree	Something else	Somewhat liberal	Did not vote	Not that closely	Somewhat agree	Neither agree nor disagree	Somewhat agree	Africa	The country's government is authoritarian and has a reputation for violating human rights.	The country's military is currently fighting a terrorist group that has attacked the United States and killed dozens of American citizens.
12/12/2024 02:54	12/12/2024 03:03	1	541	Trade war between US and China	29	North Carolina	Male	10	2 year university degree	More than $150,000	Strongly agree	Strongly agree	Strongly agree	Atheist or Agnostic	White	Strongly agree	Strong Democrat	Very liberal	Voted for Harris	Somewhat closely	Strongly agree	Strongly agree	Somewhat agree	Asia	The country's government is democratic.	The country's military is currently fighting a terrorist group that has attacked the United States and killed dozens of American citizens.
12/12/2024 02:54	12/12/2024 03:04	0.8999999761581421	603	Trade war between US and China	31	Kentucky	Female	10	Some college	$60,001 to $70,000	Somewhat disagree	Strongly disagree	Strongly disagree	Christian	White	Strongly agree	Strong Democrat	Very liberal	Voted for Harris	Very closely	Agree	Agree	Somewhat disagree	Africa	The country's government is authoritarian and has a reputation for violating human rights.	The country's military is currently fighting a terrorist group that has attacked the United States and killed dozens of American citizens.
12/12/2024 02:55	12/12/2024 03:04	1	589	Trade war between US and China	35	Colorado	Male	6	Professional degree	$70,001 to $80,000	Strongly agree	Strongly agree	Somewhat agree	Christian	Hispanic or Latino	Agree	Lean Democrat	Somewhat liberal	Voted for Harris	Not that closely	Agree	Agree	Neither agree nor disagree	the Middle East	The country's government has a reputation for violating human rights.	The country's military is currently fighting a terrorist group that has attacked the United States and killed dozens of American citizens.
12/12/2024 02:54	12/12/2024 03:05	0.699999988	615	Trade war between US and China	38	Washington	Male	10	Some college	$50,001 to $60,000	Strongly disagree	Strongly disagree	Somewhat disagree	Atheist or Agnostic	White	Strongly disagree	Something else	Moderate	Voted for another candidate	Not that closely	Strongly disagree	Strongly disagree	Strongly disagree	the Middle East	The country's government is democratic and has a reputation for respecting human rights.	There are no direct threats to US security in this country.
12/12/2024 02:54	12/12/2024 03:05	1	619	Trade war between US and China	51	Tennessee	Male	5	High school graduate	$20,000 or less	Neither agree nor disagree	Neither agree nor disagree	Neither agree nor disagree	Other	White	Neither agree nor disagree	Something else	Moderate	Did not vote	Not at all	Neither agree nor disagree	Neither agree nor disagree	Neither agree nor disagree	Asia	The country's government is democratic.	There are no direct threats to US security in this country.
12/12/2024 02:55	12/12/2024 03:05	1	583	Trade war between US and China	21	Georgia	Female	10	Some college	$20,000 or less	Somewhat agree	Neither agree nor disagree	Somewhat agree	Christian	White	Agree	Strong Democrat	Somewhat liberal	Voted for Harris	Very closely	Somewhat agree	Agree	Somewhat agree	Africa	The country's government is authoritarian and has a reputation for violating human rights.	The country's military is currently fighting a terrorist group that has attacked the United States and killed dozens of American citizens.
12/12/2024 02:55	12/12/2024 03:05	1	572	Trade war between US and China	21	Florida	Female	10	Some college	More than $150,000	Neither agree nor disagree	Strongly agree	Strongly disagree	Christian	White	Somewhat disagree	Lean Democrat	Somewhat liberal	Voted for Harris	Somewhat closely	Neither agree nor disagree	Strongly agree	Agree	Africa	The country's government is authoritarian.	There are no direct threats to US security in this country.
12/12/2024 02:53	12/12/2024 03:06	1	764	Trade war between US and China	69	Virginia	Male	7	4 year university degree	$40,001 to $50,000	Neither agree nor disagree	Somewhat agree	Neither agree nor disagree	Christian	White	Neither agree nor disagree	Lean Democrat	Moderate	Voted for Harris	Not that closely	Neither agree nor disagree	Somewhat agree	Somewhat agree	Asia	The country's government has a reputation for respecting human rights.	There are no direct threats to US security in this country.
12/12/2024 02:52	12/12/2024 03:08	1	965	Trade war between US and China	63	California	Male	9	2 year university degree	$40,001 to $50,000	Somewhat disagree	Strongly agree	Somewhat agree	Christian	East Asian	Strongly agree	Independent	Moderate	Voted for Harris	Not that closely	Agree	Strongly agree	Somewhat agree	Asia	The country's government is democratic and has a reputation for respecting human rights.	The country's military is currently fighting a terrorist group that has attacked the United States and killed dozens of American citizens.
12/12/2024 02:55	12/12/2024 03:08	1	747	Trade war between US and China	67	North Carolina	Male	8	2 year university degree	$50,001 to $60,000	Somewhat disagree	Neither agree nor disagree	Somewhat agree	Christian	White	Somewhat agree	Strong Republican	Very conservative	Voted for Trump	Somewhat closely	Somewhat agree	Somewhat agree	Agree	the Middle East	The country's government has a reputation for respecting human rights.	There are no direct threats to US security in this country.
12/12/2024 02:53	12/12/2024 03:08	0.6000000238418579	927	Trade war between US and China	69	Arizona	Male	10	4 year university degree	$20,001 to $30,000	Strongly disagree	Strongly disagree	Strongly disagree	Atheist or Agnostic	White	Strongly disagree	Independent	Moderate	Voted for another candidate	Not at all	Strongly disagree	Strongly disagree	Strongly disagree	Africa	The country's government is authoritarian.	There are no direct threats to US security in this country.
12/12/2024 02:56	12/12/2024 03:09	1	786	Trade war between US and China	77	Oregon	Male	10	2 year university degree	$20,000 or less	Somewhat agree	Strongly agree	Somewhat disagree	Christian	White	Agree	Lean Democrat	Moderate	Voted for Harris	Very closely	Agree	Agree	Somewhat agree	Asia	The country's government is authoritarian and has a reputation for violating human rights.	The country's military is currently fighting a terrorist group that has attacked the United States and killed dozens of American citizens.
12/12/2024 02:54	12/12/2024 03:09	1	867	Trade war between US and China	29	Florida	Female	10	4 year university degree	$50,001 to $60,000	Agree	Somewhat agree	Strongly agree	Christian	Hispanic or Latino	Somewhat agree	Strong Democrat	Moderate	Voted for Harris	Very closely	Agree	Agree	Neither agree nor disagree	the Middle East	The country's government is authoritarian.	The country's military is currently fighting a terrorist group that has attacked the United States and killed dozens of American citizens.
12/12/2024 02:56	12/12/2024 03:09	1	810	Trade war between US and China	64	California	Male	10	Less than high school	$20,000 or less	Neither agree nor disagree	Somewhat agree	Somewhat disagree	Other	Black or African American	Disagree	Lean Democrat	Somewhat liberal	Did not vote	Not that closely	Agree	Neither agree nor disagree	Somewhat agree	Africa	The country's government has a reputation for violating human rights.	There are no direct threats to US security in this country.
12/12/2024 00:51	12/12/2024 03:10	1	8341	Trade war between US and China	55	Kentucky	Male	10	4 year university degree	$20,000 or less	Neither agree nor disagree	Strongly agree	Somewhat agree	Atheist or Agnostic	White	Agree	Lean Democrat	Moderate	Did not vote	Not at all	Neither agree nor disagree	Somewhat agree	Somewhat agree	Africa	The country's government is democratic.	The country's military is currently fighting a terrorist group that has attacked the United States and killed dozens of American citizens.
12/12/2024 02:54	12/12/2024 03:11	1	986	Trade war between US and China	76	Washington	Male	8	Professional degree	$40,001 to $50,000	Strongly disagree	Strongly disagree	Strongly disagree	Christian	White	Strongly disagree	Independent	Somewhat conservative	Voted for another candidate	Not that closely	Disagree	Disagree	Disagree	Asia	The country's government is authoritarian and has a reputation for violating human rights.	The country's military is currently fighting a terrorist group that has attacked the United States and killed dozens of American citizens.
12/12/2024 02:55	12/12/2024 03:12	1	981	Trade war between US and China	61	Tennessee	Male	8	2 year university degree	$20,000 or less	Somewhat agree	Strongly agree	Strongly agree	Christian	White	Agree	Lean Republican	Somewhat conservative	Voted for Trump	Very closely	Somewhat agree	Agree	Agree	the Middle East	The country's government is democratic and has a reputation for respecting human rights.	There are no direct threats to US security in this country.
12/12/2024 02:53	12/12/2024 03:12	1	1156	Trade war between US and China	77	Oregon	Male	10	2 year university degree	$110,001 to $120,000	Somewhat disagree	Neither agree nor disagree	Somewhat disagree	Christian	White	Agree	Lean Republican	Somewhat conservative	Voted for Trump	Not at all	Neither agree nor disagree	Neither agree nor disagree	Strongly agree	the Middle East	The country's government is democratic.	The country's military is currently fighting a terrorist group that has attacked the United States and killed dozens of American citizens.
12/12/2024 02:54	12/12/2024 03:14	1	1216	Trade war between US and China	34	New Jersey	Male	8	4 year university degree	$140,001 to $150,000	Strongly disagree	Somewhat disagree	Strongly disagree	Christian	White	Strongly agree	Strong Democrat	Moderate	Voted for Harris	Not at all	Agree	Neither agree nor disagree	Neither agree nor disagree	Africa	The country's government is authoritarian.	There are no direct threats to US security in this country.
12/12/2024 02:55	12/12/2024 03:21	1	1524	Trade war between US and China	70	Florida	Male	10	Some college	$40,001 to $50,000	Strongly agree	Strongly agree	Somewhat disagree	Christian	White	Somewhat disagree	Strong Democrat	Somewhat liberal	Voted for Harris	Not that closely	Somewhat agree	Strongly agree	Somewhat agree	the Middle East	The country's government has a reputation for respecting human rights.	The country's military is currently fighting a terrorist group that has attacked the United States and killed dozens of American citizens.
12/12/2024 03:25	12/12/2024 03:26	1	48	Climate change	22	Florida	Female
12/12/2024 03:28	12/12/2024 03:28	1	25	Climate change	23	Texas	Male
12/12/2024 03:30	12/12/2024 03:31	1	62	Russia-Ukraine war	18	Arkansas	Female
12/12/2024 03:26	12/12/2024 03:31	1	303	Trade war between US and China	24	Florida	Female	5	High school graduate	$20,000 or less	Agree	Neither agree nor disagree	Somewhat agree	Christian	Black or African American	Somewhat agree	Strong Republican	Moderate	Voted for Harris	Somewhat closely	Strongly agree	Somewhat agree	Somewhat agree	Asia	The country's government has a reputation for violating human rights.	There are no direct threats to US security in this country.
12/12/2024 03:25	12/12/2024 03:32	1	394	Trade war between US and China	30	Pennsylvania	Female	3	Some college	$20,000 or less	Agree	Strongly agree	Strongly disagree	Christian	Hispanic or Latino	Strongly agree	Strong Republican	Very liberal	Voted for Trump	Somewhat closely	Strongly agree	Somewhat agree	Strongly agree	Africa	The country's government is democratic.	The country's military is currently fighting a terrorist group that has attacked the United States and killed dozens of American citizens.
12/12/2024 03:19	12/12/2024 03:34	1	900	Trade war between US and China	24	Oregon	Female	3	2 year university degree	$30,001 to $40,000	Agree	Somewhat agree	Strongly agree	Christian	Hispanic or Latino	Agree	Lean Republican	Moderate	Voted for Trump	Somewhat closely	Strongly agree	Somewhat agree	Agree	the Middle East	The country's government is democratic.	There are no direct threats to US security in this country.
12/12/2024 03:34	12/12/2024 03:35	0.800000012	37	Climate change	30	Pennsylvania	Female
12/12/2024 03:34	12/12/2024 03:35	1	38	Climate change	29	Illinois	Male
12/12/2024 03:23	12/12/2024 03:35	1	734	Climate change	26	Minnesota	Female
12/12/2024 03:32	12/12/2024 03:36	1	260	Trade war between US and China	26	Ohio	Female	8	High school graduate	$40,001 to $50,000	Agree	Somewhat agree	Somewhat agree	Christian	Black or African American	Agree	Strong Democrat	Somewhat liberal	Voted for Trump	Somewhat closely	Agree	Agree	Agree	the Middle East	The country's government has a reputation for violating human rights.	The country's military is currently fighting a terrorist group that has attacked the United States and killed dozens of American citizens.
12/12/2024 03:32	12/12/2024 03:37	1	295	Trade war between US and China	27	California	Female	10	4 year university degree	$60,001 to $70,000	Strongly disagree	Strongly agree	Somewhat agree	Atheist or Agnostic	White	Strongly disagree	Strong Democrat	Very liberal	Voted for Harris	Very closely	Somewhat disagree	Strongly agree	Somewhat agree	Africa	The country's government is authoritarian and has a reputation for violating human rights.	The country's military is currently fighting a terrorist group that has attacked the United States and killed dozens of American citizens.
12/12/2024 03:30	12/12/2024 03:37	1	441	Trade war between US and China	24	Virginia	Female	4	4 year university degree	$20,000 or less	Somewhat disagree	Somewhat agree	Somewhat agree	Christian	White	Somewhat agree	Lean Republican	Somewhat conservative	Voted for Trump	Somewhat closely	Somewhat agree	Somewhat agree	Somewhat agree	Asia	The country's government is authoritarian.	The country's military is currently fighting a terrorist group that has attacked the United States and killed dozens of American citizens.
12/12/2024 03:35	12/12/2024 03:38	1	167	Trade war between US and China	32	Indiana	Female	5	High school graduate	$30,001 to $40,000	Agree	Neither agree nor disagree	Neither agree nor disagree	Atheist or Agnostic	White	Neither agree nor disagree	Strong Republican	Moderate	Voted for another candidate	Somewhat closely	Somewhat agree	Agree	Somewhat agree	Asia	The country's government is authoritarian and has a reputation for violating human rights.	The country's military is currently fighting a terrorist group that has attacked the United States and killed dozens of American citizens.
12/12/2024 03:33	12/12/2024 03:38	1	291	Trade war between US and China	29	Colorado	Male	6	High school graduate	$50,001 to $60,000	Strongly agree	Strongly agree	Somewhat disagree	Other	White	Strongly agree	Lean Democrat	Somewhat conservative	Voted for Harris	Not that closely	Somewhat disagree	Agree	Somewhat agree	the Middle East	The country's government has a reputation for respecting human rights.	There are no direct threats to US security in this country.
12/12/2024 03:28	12/12/2024 03:38	0.800000012	594	Trade war between US and China	28	Minnesota	Female	6	4 year university degree	$60,001 to $70,000	Somewhat disagree	Strongly agree	Somewhat disagree	Buddhist	White	Agree	Lean Democrat	Somewhat liberal	Voted for Harris	Not at all	Somewhat agree	Agree	Strongly agree	Africa	The country's government has a reputation for respecting human rights.	There are no direct threats to US security in this country.
12/12/2024 03:30	12/12/2024 03:38	1	514	Trade war between US and China	23	Pennsylvania	Female	8	4 year university degree	$30,001 to $40,000	Neither agree nor disagree	Strongly agree	Neither agree nor disagree	Christian	Mixed Race	Somewhat agree	Strong Democrat	Very liberal	Voted for Harris	Somewhat closely	Neither agree nor disagree	Neither agree nor disagree	Strongly agree	the Middle East	The country's government is democratic.	There are no direct threats to US security in this country.
12/12/2024 03:28	12/12/2024 03:39	1	642	Trade war between US and China	24	California	Male	10	4 year university degree	More than $150,000	Strongly disagree	Somewhat agree	Strongly disagree	Atheist or Agnostic	White	Strongly disagree	Strong Democrat	Very liberal	Voted for Harris	Not that closely	Strongly disagree	Strongly disagree	Strongly disagree	Africa	The country's government has a reputation for violating human rights.	The country's military is currently fighting a terrorist group that has attacked the United States and killed dozens of American citizens.
12/12/2024 03:29	12/12/2024 03:39	1	616	Trade war between US and China	26	California	Female	9	High school graduate	$70,001 to $80,000	Somewhat disagree	Somewhat disagree	Strongly disagree	Atheist or Agnostic	White	Agree	Strong Democrat	Somewhat liberal	Voted for Harris	Very closely	Strongly disagree	Strongly disagree	Strongly disagree	Asia	The country's government is democratic and has a reputation for respecting human rights.	There are no direct threats to US security in this country.
12/12/2024 03:39	12/12/2024 03:40	1	69	Climate change	28	Michigan	Female
12/12/2024 03:32	12/12/2024 03:40	1	482	Trade war between US and China	27	Maryland	Female	9	Some college	$20,000 or less	Neither agree nor disagree	Neither agree nor disagree	Neither agree nor disagree	Christian	Mixed Race	Somewhat disagree	Strong Democrat	Moderate	Voted for Harris	Not that closely	Neither agree nor disagree	Neither agree nor disagree	Somewhat agree	Africa	The country's government is democratic.	There are no direct threats to US security in this country.
12/12/2024 03:32	12/12/2024 03:40	1	520	Trade war between US and China	30	Pennsylvania	Female	10	Professional degree	$40,001 to $50,000	Somewhat agree	Strongly agree	Somewhat agree	Atheist or Agnostic	White	Strongly agree	Something else	Somewhat liberal	Voted for Harris	Not that closely	Somewhat agree	Neither agree nor disagree	Disagree	Asia	The country's government is democratic and has a reputation for respecting human rights.	The country's military is currently fighting a terrorist group that has attacked the United States and killed dozens of American citizens.
12/12/2024 03:32	12/12/2024 03:41	1	490	Trade war between US and China	30	Louisiana	Female	5	High school graduate	$90,001 to $100,000	Somewhat disagree	Somewhat agree	Somewhat agree	Christian	White	Somewhat agree	Lean Republican	Moderate	Did not vote	Not that closely	Somewhat agree	Neither agree nor disagree	Somewhat agree	Asia	The country's government is authoritarian.	The country's military is currently fighting a terrorist group that has attacked the United States and killed dozens of American citizens.
12/12/2024 03:34	12/12/2024 03:42	1	434	Trade war between US and China	28	New Jersey	Male	10	Some college	$60,001 to $70,000	Somewhat agree	Strongly agree	Neither agree nor disagree	Christian	White	Somewhat agree	Independent	Somewhat liberal	Voted for Harris	Very closely	Somewhat agree	Agree	Somewhat agree	the Middle East	The country's government is authoritarian and has a reputation for violating human rights.	The country's military is currently fighting a terrorist group that has attacked the United States and killed dozens of American citizens.
12/12/2024 03:32	12/12/2024 03:42	1	607	Trade war between US and China	30	West Virginia	Female	8	4 year university degree	$60,001 to $70,000	Somewhat disagree	Somewhat agree	Somewhat agree	Christian	White	Agree	Independent	Moderate	Voted for Harris	Not at all	Somewhat disagree	Agree	Agree	Africa	The country's government is authoritarian.	There are no direct threats to US security in this country.
12/12/2024 03:34	12/12/2024 03:44	1	556	Trade war between US and China	19	Delaware	Female	8	Some college	$20,000 or less	Agree	Neither agree nor disagree	Neither agree nor disagree	Atheist or Agnostic	White	Neither agree nor disagree	Strong Democrat	Very liberal	Voted for Harris	Not at all	Somewhat agree	Somewhat agree	Somewhat agree	Asia	The country's government has a reputation for violating human rights.	The country's military is currently fighting a terrorist group that has attacked the United States and killed dozens of American citizens.
12/12/2024 03:37	12/12/2024 03:44	1	402	Trade war between US and China	28	New York	Male	8	4 year university degree	$90,001 to $100,000	Agree	Somewhat agree	Somewhat agree	Atheist or Agnostic	East Asian	Neither agree nor disagree	Lean Republican	Somewhat conservative	Voted for Harris	Somewhat closely	Neither agree nor disagree	Neither agree nor disagree	Neither agree nor disagree	Africa	The country's government has a reputation for respecting human rights.	The country's military is currently fighting a terrorist group that has attacked the United States and killed dozens of American citizens.
12/12/2024 03:39	12/12/2024 03:44	1	329	Trade war between US and China	28	Nebraska	Female	7	4 year university degree	$50,001 to $60,000	Agree	Somewhat agree	Somewhat disagree	Christian	South Asian	Somewhat agree	Independent	Moderate	Did not vote	Somewhat closely	Somewhat agree	Somewhat agree	Somewhat agree	the Middle East	The country's government is democratic.	There are no direct threats to US security in this country.
12/12/2024 03:35	12/12/2024 03:44	1	566	Trade war between US and China	24	Georgia	Female	6	4 year university degree	$50,001 to $60,000	Somewhat agree	Somewhat agree	Neither agree nor disagree	Atheist or Agnostic	Hispanic or Latino	Neither agree nor disagree	Lean Democrat	Somewhat liberal	Voted for Harris	Somewhat closely	Neither agree nor disagree	Somewhat agree	Somewhat disagree	the Middle East	The country's government is democratic and has a reputation for respecting human rights.	There are no direct threats to US security in this country.
12/12/2024 03:31	12/12/2024 03:45	1	842	Trade war between US and China	29	Kentucky	Male	5	High school graduate	$30,001 to $40,000	Somewhat agree	Strongly agree	Neither agree nor disagree	Christian	White	Somewhat disagree	Strong Republican	Somewhat liberal	Voted for Trump	Somewhat closely	Neither agree nor disagree	Somewhat agree	Strongly agree	Asia	The country's government has a reputation for violating human rights.	The country's military is currently fighting a terrorist group that has attacked the United States and killed dozens of American citizens.
12/12/2024 03:39	12/12/2024 03:45	0.4000000059604645	330	Trade war between US and China	24	Texas	Male	6	Some college	$50,001 to $60,000	Agree	Strongly agree	Strongly agree	Jewish	Hispanic or Latino	Strongly agree	Strong Republican	Moderate	Voted for Trump	Very closely	Strongly agree	Strongly agree	Strongly agree	Africa	The country's government is authoritarian.	There are no direct threats to US security in this country.
11/12/2024 22:13	12/12/2024 03:47	1	19990	Trade war between US and China	51	California	Male	10	4 year university degree	$100,001 to $110,000	Neither agree nor disagree	Strongly agree	Somewhat disagree	Christian	White	Somewhat agree	Independent	Moderate	Did not vote	Somewhat closely	Strongly agree	Strongly agree	Strongly agree	Africa	The country's government has a reputation for respecting human rights.	There are no direct threats to US security in this country.
12/12/2024 03:33	12/12/2024 03:51	1	1084	Trade war between US and China	25	California	Male	5	4 year university degree	$20,000 or less	Strongly agree	Strongly agree	Strongly agree	Christian	Hispanic or Latino	Neither agree nor disagree	Independent	Moderate	Did not vote	Somewhat closely	Neither agree nor disagree	Strongly agree	Strongly agree	Asia	The country's government is democratic and has a reputation for respecting human rights.	The country's military is currently fighting a terrorist group that has attacked the United States and killed dozens of American citizens.
12/12/2024 03:35	12/12/2024 03:52	1	1029	Trade war between US and China	30	Wisconsin	Female	10	Some college	$20,000 or less	Somewhat disagree	Neither agree nor disagree	Somewhat disagree	Christian	White	Agree	Lean Republican	Somewhat conservative	Voted for Trump	Somewhat closely	Neither agree nor disagree	Somewhat agree	Somewhat disagree	the Middle East	The country's government is authoritarian and has a reputation for violating human rights.	There are no direct threats to US security in this country.
12/12/2024 03:55	12/12/2024 03:56	1	43	Inflation in many countries	27	Massachusetts	Female
12/12/2024 03:46	12/12/2024 03:57	1	640	Trade war between US and China	25	Alabama	Female	10	High school graduate	$30,001 to $40,000	Somewhat disagree	Neither agree nor disagree	Somewhat disagree	Christian	White	Somewhat agree	Independent	Moderate	Voted for Trump	Not that closely	Neither agree nor disagree	Agree	Neither agree nor disagree	Asia	The country's government is authoritarian and has a reputation for violating human rights.	There are no direct threats to US security in this country.
12/12/2024 03:57	12/12/2024 03:58	0.6000000238418579	31	Climate change	29	California	Male
12/12/2024 03:58	12/12/2024 03:58	1	24	Climate change	21	Virginia	Female
12/12/2024 03:34	12/12/2024 03:59	1	1508	Trade war between US and China	20	Minnesota	Female	8	Some college	$20,000 or less	Somewhat agree	Strongly agree	Somewhat disagree	Christian	White	Agree	Lean Democrat	Somewhat liberal	Voted for Harris	Not at all	Somewhat disagree	Somewhat disagree	Somewhat disagree	Africa	The country's government is democratic.	The country's military is currently fighting a terrorist group that has attacked the United States and killed dozens of American citizens.
12/12/2024 03:32	12/12/2024 03:59	1	1651	Trade war between US and China	30	Georgia	Female	6	High school graduate	$20,000 or less	Agree	Strongly agree	Strongly agree	Atheist or Agnostic	Hispanic or Latino	Strongly disagree	Independent	Somewhat liberal	Did not vote	Not at all	Somewhat disagree	Somewhat agree	Somewhat agree	the Middle East	The country's government has a reputation for respecting human rights.	There are no direct threats to US security in this country.
12/12/2024 03:59	12/12/2024 03:59	1	27	Inflation in many countries	24	Missouri	Female
12/12/2024 03:39	12/12/2024 04:03	1	1449	Trade war between US and China	27	California	Female	9	Some college	$40,001 to $50,000	Somewhat disagree	Strongly agree	Somewhat agree	Christian	Native Hawaiian or Other Pacific Islander	Neither agree nor disagree	Lean Democrat	Moderate	Voted for Harris	Not that closely	Somewhat disagree	Neither agree nor disagree	Neither agree nor disagree	the Middle East	The country's government has a reputation for violating human rights.	The country's military is currently fighting a terrorist group that has attacked the United States and killed dozens of American citizens.
12/12/2024 03:59	12/12/2024 04:03	0.5	258	Trade war between US and China	27	Washington	Female	6	High school graduate	$20,000 or less	Neither agree nor disagree	Neither agree nor disagree	Neither agree nor disagree	Christian	White	Neither agree nor disagree	Strong Republican	Moderate	Voted for Trump	Somewhat closely	Neither agree nor disagree	Neither agree nor disagree	Neither agree nor disagree	Africa	The country's government is democratic and has a reputation for respecting human rights.	There are no direct threats to US security in this country.
12/12/2024 04:01	12/12/2024 04:06	1	324	Trade war between US and China	18	Texas	Female	5	Some college	$20,001 to $30,000	Somewhat disagree	Strongly agree	Strongly disagree	Christian	Black or African American	Neither agree nor disagree	Lean Democrat	Moderate	Did not vote	Very closely	Somewhat agree	Neither agree nor disagree	Neither agree nor disagree	Asia	The country's government is authoritarian.	The country's military is currently fighting a terrorist group that has attacked the United States and killed dozens of American citizens.
12/12/2024 04:02	12/12/2024 04:07	1	301	Trade war between US and China	20	Wisconsin	Male	7	Some college	$20,000 or less	Somewhat agree	Somewhat agree	Somewhat disagree	Christian	White	Somewhat agree	Strong Democrat	Very liberal	Voted for Harris	Somewhat closely	Neither agree nor disagree	Somewhat agree	Somewhat agree	Africa	The country's government is authoritarian and has a reputation for violating human rights.	The country's military is currently fighting a terrorist group that has attacked the United States and killed dozens of American citizens.
12/12/2024 04:02	12/12/2024 04:08	0.800000012	342	Trade war between US and China	26	Ohio	Female	9	High school graduate	$50,001 to $60,000	Strongly agree	Strongly agree	Strongly disagree	Atheist or Agnostic	White	Strongly agree	Independent	Moderate	Voted for Harris	Somewhat closely	Strongly agree	Strongly agree	Strongly agree	the Middle East	The country's government is democratic.	There are no direct threats to US security in this country.
12/12/2024 04:09	12/12/2024 04:09	1	28	Inflation in many countries	26	Kentucky	Female
12/12/2024 04:03	12/12/2024 04:10	1	381	Trade war between US and China	19	California	Female	9	Some college	$20,000 or less	Agree	Somewhat agree	Strongly disagree	Other	South Asian	Somewhat agree	Strong Democrat	Very liberal	Voted for Harris	Somewhat closely	Agree	Neither agree nor disagree	Agree	Asia	The country's government has a reputation for respecting human rights.	The country's military is currently fighting a terrorist group that has attacked the United States and killed dozens of American citizens.
12/12/2024 04:03	12/12/2024 04:11	1	474	Trade war between US and China	25	California	Female	10	4 year university degree	$40,001 to $50,000	Neither agree nor disagree	Neither agree nor disagree	Strongly disagree	Other	Hispanic or Latino	Somewhat disagree	Lean Democrat	Very liberal	Voted for Harris	Very closely	Disagree	Strongly agree	Neither agree nor disagree	Africa	The country's government is authoritarian.	There are no direct threats to US security in this country.
12/12/2024 04:11	12/12/2024 04:11	1	22	Russia-Ukraine war	19	Arizona	Female
12/12/2024 04:03	12/12/2024 04:11	1	488	Trade war between US and China	30	Missouri	Male	8	4 year university degree	$90,001 to $100,000	Disagree	Somewhat disagree	Somewhat agree	Christian	White	Disagree	Strong Republican	Very conservative	Voted for Trump	Not that closely	Neither agree nor disagree	Somewhat agree	Somewhat agree	Africa	The country's government is authoritarian.	The country's military is currently fighting a terrorist group that has attacked the United States and killed dozens of American citizens.
12/12/2024 04:01	12/12/2024 04:12	1	667	Trade war between US and China	18	North Carolina	Female	10	High school graduate	$20,000 or less	Somewhat agree	Somewhat agree	Somewhat agree	Christian	White	Strongly agree	Lean Republican	Somewhat conservative	Voted for Trump	Somewhat closely	Somewhat agree	Somewhat agree	Agree	the Middle East	The country's government has a reputation for violating human rights.	There are no direct threats to US security in this country.
12/12/2024 04:06	12/12/2024 04:13	1	406	Trade war between US and China	18	Pennsylvania	Female	5	High school graduate	$70,001 to $80,000	Neither agree nor disagree	Neither agree nor disagree	Somewhat disagree	Christian	Hispanic or Latino	Somewhat agree	Independent	Moderate	Did not vote	Somewhat closely	Somewhat agree	Somewhat disagree	Somewhat disagree	Asia	The country's government is democratic and has a reputation for respecting human rights.	The country's military is currently fighting a terrorist group that has attacked the United States and killed dozens of American citizens.
12/12/2024 04:14	12/12/2024 04:14	0.8999999761581421	36	Inflation in many countries	28	Arkansas	Female
12/12/2024 04:09	12/12/2024 04:15	1	378	Trade war between US and China	24	California	Male	8	Some college	$30,001 to $40,000	Somewhat disagree	Somewhat agree	Neither agree nor disagree	Other	Hispanic or Latino	Somewhat disagree	Lean Democrat	Moderate	Voted for Trump	Not that closely	Agree	Agree	Neither agree nor disagree	Asia	The country's government is authoritarian and has a reputation for violating human rights.	There are no direct threats to US security in this country.
12/12/2024 04:05	12/12/2024 04:16	1	676	Trade war between US and China	29	New York	Male	10	4 year university degree	$90,001 to $100,000	Neither agree nor disagree	Strongly agree	Neither agree nor disagree	Christian	White	Strongly disagree	Lean Democrat	Somewhat liberal	Voted for Harris	Very closely	Neither agree nor disagree	Strongly agree	Strongly agree	the Middle East	The country's government has a reputation for violating human rights.	There are no direct threats to US security in this country.
12/12/2024 04:17	12/12/2024 04:17	1	12
12/12/2024 04:09	12/12/2024 04:18	1	513	Trade war between US and China	21	New York	Female	10	Some college	$20,000 or less	Somewhat agree	Strongly agree	Somewhat disagree	Atheist or Agnostic	East Asian	Somewhat agree	Strong Democrat	Very liberal	Voted for Harris	Somewhat closely	Somewhat agree	Strongly agree	Somewhat agree	Africa	The country's government is democratic and has a reputation for respecting human rights.	The country's military is currently fighting a terrorist group that has attacked the United States and killed dozens of American citizens.
12/12/2024 04:08	12/12/2024 04:18	0.8999999761581421	606	Trade war between US and China	21	Texas	Female	9	Some college	$40,001 to $50,000	Somewhat agree	Strongly agree	Neither agree nor disagree	Christian	White	Agree	Strong Democrat	Somewhat liberal	Did not vote	Somewhat closely	Somewhat agree	Neither agree nor disagree	Somewhat agree	the Middle East	The country's government has a reputation for respecting human rights.	The country's military is currently fighting a terrorist group that has attacked the United States and killed dozens of American citizens.
12/12/2024 04:09	12/12/2024 04:19	0.6000000238418579	614	Trade war between US and China	29	Kentucky	Female	6	Some college	$40,001 to $50,000	Disagree	Somewhat agree	Somewhat agree	Atheist or Agnostic	White	Somewhat agree	Lean Democrat	Moderate	Voted for Harris	Not that closely	Somewhat agree	Somewhat disagree	Strongly agree	Asia	The country's government is democratic.	There are no direct threats to US security in this country.
12/12/2024 04:19	12/12/2024 04:20	1	60	Climate change	25	Florida	Male
12/12/2024 04:20	12/12/2024 04:20	1	27	Climate change	19	Indiana	Female
12/12/2024 04:06	12/12/2024 04:20	1	860	Trade war between US and China	30	California	Male	10	4 year university degree	$60,001 to $70,000	Somewhat disagree	Strongly agree	Somewhat agree	Christian	Hispanic or Latino	Somewhat agree	Independent	Very liberal	Voted for Harris	Somewhat closely	Somewhat agree	Somewhat disagree	Neither agree nor disagree	Africa	The country's government has a reputation for violating human rights.	There are no direct threats to US security in this country.
12/12/2024 04:15	12/12/2024 04:24	0.8999999761581421	553	Trade war between US and China	21	Kentucky	Female	1	High school graduate	$20,000 or less	Disagree	Somewhat agree	Somewhat agree	Christian	Black or African American	Strongly agree	Strong Republican	Very conservative	Voted for Trump	Not at all	Neither agree nor disagree	Somewhat agree	Strongly agree	the Middle East	The country's government is democratic and has a reputation for respecting human rights.	There are no direct threats to US security in this country.
12/12/2024 04:10	12/12/2024 04:26	1	912	Trade war between US and China	26	Illinois	Male	10	Some college	$80,001 to $90,000	Strongly agree	Strongly agree	Strongly disagree	Christian	Black or African American	Strongly agree	Strong Republican	Very liberal	Voted for Trump	Very closely	Strongly agree	Strongly agree	Strongly agree	Asia	The country's government has a reputation for respecting human rights.	The country's military is currently fighting a terrorist group that has attacked the United States and killed dozens of American citizens.
12/12/2024 04:22	12/12/2024 04:26	1	242	Trade war between US and China	28	New York	Male	7	2 year university degree	$80,001 to $90,000	Agree	Strongly agree	Strongly agree	Christian	Black or African American	Strongly agree	Lean Republican	Somewhat conservative	Voted for Trump	Very closely	Agree	Strongly agree	Strongly agree	Africa	The country's government is authoritarian and has a reputation for violating human rights.	There are no direct threats to US security in this country.
12/12/2024 04:25	12/12/2024 04:26	1	109	Inflation in many countries	29	Illinois	Female
12/12/2024 04:26	12/12/2024 04:27	0.8999999761581421	45	Russia-Ukraine war	24	Ohio	Male
12/12/2024 04:13	12/12/2024 04:27	0.699999988	820	Trade war between US and China	18	Pennsylvania	Female	5	High school graduate	$20,000 or less	Neither agree nor disagree	Somewhat agree	Strongly disagree	Other	White	Agree	Lean Republican	Moderate	Did not vote	Not at all	Neither agree nor disagree	Neither agree nor disagree	Somewhat agree	the Middle East	The country's government is democratic.	The country's military is currently fighting a terrorist group that has attacked the United States and killed dozens of American citizens.
12/12/2024 04:27	12/12/2024 04:27	1	47	Climate change	19	Nebraska	Female
12/12/2024 04:29	12/12/2024 04:30	1	30	Inflation in many countries	24	California	Female
12/12/2024 04:21	12/12/2024 04:30	1	573	Trade war between US and China	30	Texas	Male	9	4 year university degree	$90,001 to $100,000	Neither agree nor disagree	Strongly agree	Somewhat disagree	Other	East Asian	Neither agree nor disagree	Lean Democrat	Moderate	Voted for Harris	Somewhat closely	Neither agree nor disagree	Somewhat disagree	Somewhat agree	the Middle East	The country's government is authoritarian and has a reputation for violating human rights.	The country's military is currently fighting a terrorist group that has attacked the United States and killed dozens of American citizens.
12/12/2024 04:20	12/12/2024 04:32	0.8999999761581421	700	Trade war between US and China	22	Florida	Female	8	2 year university degree	$30,001 to $40,000	Neither agree nor disagree	Somewhat agree	Strongly disagree	Other	Black or African American	Disagree	Lean Democrat	Very liberal	Did not vote	Very closely	Strongly disagree	Neither agree nor disagree	Somewhat disagree	Africa	The country's government is authoritarian.	There are no direct threats to US security in this country.
12/12/2024 04:32	12/12/2024 04:32	0.6000000238418579	19	Russia-Ukraine war	26	Arizona	Female
12/12/2024 04:33	12/12/2024 04:33	1	19	Inflation in many countries	18	California	Male
12/12/2024 04:32	12/12/2024 04:33	1	65	Climate change	22	Florida	Female
12/12/2024 04:34	12/12/2024 04:34	1	29	Climate change	21	Michigan	Male
12/12/2024 04:23	12/12/2024 04:34	1	674	Trade war between US and China	20	Pennsylvania	Female	9	4 year university degree	$20,000 or less	Somewhat agree	Somewhat agree	Neither agree nor disagree	Christian	White	Disagree	Strong Republican	Somewhat conservative	Voted for Trump	Somewhat closely	Somewhat disagree	Neither agree nor disagree	Neither agree nor disagree	Asia	The country's government is democratic and has a reputation for respecting human rights.	The country's military is currently fighting a terrorist group that has attacked the United States and killed dozens of American citizens.
12/12/2024 04:13	12/12/2024 04:35	1	1292	Trade war between US and China	29	Maryland	Female	7	High school graduate	$20,000 or less	Strongly agree	Strongly agree	Somewhat agree	Muslim	Black or African American	Strongly agree	Lean Democrat	Moderate	Did not vote	Not at all	Strongly agree	Strongly agree	Strongly agree	the Middle East	The country's government has a reputation for violating human rights.	There are no direct threats to US security in this country.
12/12/2024 04:27	12/12/2024 04:35	1	485	Trade war between US and China	22	South Carolina	Female	5	4 year university degree	$30,001 to $40,000	Somewhat disagree	Somewhat agree	Somewhat disagree	Christian	White	Strongly agree	Independent	Moderate	Did not vote	Not that closely	Somewhat agree	Neither agree nor disagree	Somewhat agree	Africa	The country's government is democratic.	The country's military is currently fighting a terrorist group that has attacked the United States and killed dozens of American citizens.
12/12/2024 04:32	12/12/2024 04:36	1	259	Trade war between US and China	26	California	Female	4	4 year university degree	$100,001 to $110,000	Strongly disagree	Neither agree nor disagree	Somewhat disagree	Other	East Asian	Neither agree nor disagree	Independent	Somewhat liberal	Voted for Trump	Somewhat closely	Somewhat agree	Strongly agree	Neither agree nor disagree	Asia	The country's government has a reputation for violating human rights.	There are no direct threats to US security in this country.
12/12/2024 03:39	12/12/2024 04:37	1	3453	Trade war between US and China	26	California	Female	8	High school graduate	$20,001 to $30,000	Somewhat disagree	Somewhat agree	Neither agree nor disagree	Christian	Hispanic or Latino	Neither agree nor disagree	Independent	Moderate	Did not vote	Not at all	Neither agree nor disagree	Neither agree nor disagree	Neither agree nor disagree	Asia	The country's government is authoritarian.	The country's military is currently fighting a terrorist group that has attacked the United States and killed dozens of American citizens.
12/12/2024 04:26	12/12/2024 04:38	1	723	Trade war between US and China	18	California	Female	10	Some college	$100,001 to $110,000	Somewhat agree	Neither agree nor disagree	Neither agree nor disagree	Christian	White	Neither agree nor disagree	Strong Democrat	Very liberal	Voted for Harris	Somewhat closely	Agree	Agree	Somewhat agree	Africa	The country's government is democratic.	The country's military is currently fighting a terrorist group that has attacked the United States and killed dozens of American citizens.
12/12/2024 04:37	12/12/2024 04:38	1	40	Climate change	18	Colorado	Female
12/12/2024 04:32	12/12/2024 04:38	1	368	Trade war between US and China	22	Michigan	Female	9	Less than high school	$20,000 or less	Agree	Neither agree nor disagree	Neither agree nor disagree	Christian	White	Neither agree nor disagree	Independent	Moderate	Did not vote	Somewhat closely	Neither agree nor disagree	Neither agree nor disagree	Neither agree nor disagree	the Middle East	The country's government is authoritarian.	There are no direct threats to US security in this country.
12/12/2024 04:39	12/12/2024 04:39	1	37	Climate change	43	California	Female
12/12/2024 04:34	12/12/2024 04:40	1	331	Trade war between US and China	25	Texas	Male	9	Some college	$50,001 to $60,000	Strongly agree	Somewhat agree	Somewhat agree	Christian	Hispanic or Latino	Agree	Lean Republican	Somewhat conservative	Voted for Trump	Very closely	Agree	Agree	Agree	the Middle East	The country's government is democratic and has a reputation for respecting human rights.	The country's military is currently fighting a terrorist group that has attacked the United States and killed dozens of American citizens.
12/12/2024 04:33	12/12/2024 04:40	1	375	Trade war between US and China	18	California	Male	10	Some college	More than $150,000	Neither agree nor disagree	Somewhat agree	Somewhat disagree	Atheist or Agnostic	White	Agree	Independent	Moderate	Voted for Harris	Very closely	Agree	Agree	Agree	Africa	The country's government is authoritarian and has a reputation for violating human rights.	The country's military is currently fighting a terrorist group that has attacked the United States and killed dozens of American citizens.
12/12/2024 04:26	12/12/2024 04:42	1	951	Trade war between US and China	27	California	Female	10	Professional degree	$70,001 to $80,000	Somewhat disagree	Somewhat disagree	Somewhat disagree	Christian	Hispanic or Latino	Neither agree nor disagree	Lean Democrat	Moderate	Voted for Harris	Somewhat closely	Somewhat disagree	Neither agree nor disagree	Somewhat agree	Asia	The country's government has a reputation for respecting human rights.	There are no direct threats to US security in this country.
12/12/2024 04:30	12/12/2024 04:43	1	749	Trade war between US and China	30	Texas	Female	10	Some college	$20,001 to $30,000	Somewhat disagree	Strongly agree	Somewhat agree	Other	White	Somewhat agree	Lean Democrat	Moderate	Did not vote	Not at all	Somewhat agree	Agree	Neither agree nor disagree	Asia	The country's government is democratic and has a reputation for respecting human rights.	The country's military is currently fighting a terrorist group that has attacked the United States and killed dozens of American citizens.
12/12/2024 04:43	12/12/2024 04:43	1	36	Inflation in many countries	26	Texas	Female
12/12/2024 04:43	12/12/2024 04:43	1	14
12/12/2024 04:40	12/12/2024 04:44	1	210	Trade war between US and China	20	Ohio	Female	6	High school graduate	$40,001 to $50,000	Neither agree nor disagree	Neither agree nor disagree	Neither agree nor disagree	Other	Black or African American	Neither agree nor disagree	Independent	Somewhat liberal	Did not vote	Not that closely	Neither agree nor disagree	Neither agree nor disagree	Neither agree nor disagree	Africa	The country's government has a reputation for respecting human rights.	There are no direct threats to US security in this country.
12/12/2024 04:43	12/12/2024 04:44	1	39	Russia-Ukraine war	19	Texas	Female
12/12/2024 04:29	12/12/2024 04:44	1	911	Trade war between US and China	19	West Virginia	Female	6	Some college	$20,001 to $30,000	Neither agree nor disagree	Somewhat agree	Neither agree nor disagree	Other	White	Somewhat agree	Strong Democrat	Very liberal	Voted for Harris	Somewhat closely	Somewhat agree	Somewhat agree	Agree	the Middle East	The country's government has a reputation for violating human rights.	The country's military is currently fighting a terrorist group that has attacked the United States and killed dozens of American citizens.
12/12/2024 04:33	12/12/2024 04:44	0.699999988	695	Trade war between US and China	30	Texas	Male	10	2 year university degree	$30,001 to $40,000	Strongly agree	Strongly agree	Strongly disagree	Christian	Hispanic or Latino	Agree	Lean Republican	Very conservative	Voted for Trump	Very closely	Strongly agree	Strongly agree	Strongly agree	Africa	The country's government is democratic.	There are no direct threats to US security in this country.
12/12/2024 04:36	12/12/2024 04:45	1	517	Trade war between US and China	21	Ohio	Male	4	4 year university degree	$60,001 to $70,000	Somewhat disagree	Somewhat agree	Strongly disagree	Christian	White	Agree	Something else	Moderate	Voted for another candidate	Not at all	Somewhat agree	Disagree	Agree	Asia	The country's government is authoritarian.	The country's military is currently fighting a terrorist group that has attacked the United States and killed dozens of American citizens.
12/12/2024 04:31	12/12/2024 04:45	1	829	Trade war between US and China	19	Missouri	Female	7	High school graduate	$20,000 or less	Agree	Strongly agree	Somewhat disagree	Atheist or Agnostic	White	Neither agree nor disagree	Strong Democrat	Very liberal	Voted for Harris	Not that closely	Somewhat agree	Neither agree nor disagree	Agree	the Middle East	The country's government is authoritarian and has a reputation for violating human rights.	There are no direct threats to US security in this country.
12/12/2024 04:45	12/12/2024 04:45	1	22	Renewed civil war in Syria	25	Arizona	Male
12/12/2024 04:42	12/12/2024 04:45	1	205	Trade war between US and China	23	Indiana	Male	5	Some college	$50,001 to $60,000	Agree	Strongly agree	Somewhat agree	Christian	Black or African American	Agree	Lean Democrat	Somewhat liberal	Voted for Harris	Not that closely	Strongly agree	Agree	Strongly agree	Asia	The country's government has a reputation for respecting human rights.	The country's military is currently fighting a terrorist group that has attacked the United States and killed dozens of American citizens.
12/12/2024 04:36	12/12/2024 04:46	1	556	Trade war between US and China	30	Missouri	Male	10	High school graduate	$30,001 to $40,000	Strongly agree	Strongly agree	Strongly agree	Atheist or Agnostic	White	Strongly agree	Strong Democrat	Very liberal	Voted for Harris	Very closely	Strongly agree	Strongly agree	Strongly agree	the Middle East	The country's government is authoritarian and has a reputation for violating human rights.	The country's military is currently fighting a terrorist group that has attacked the United States and killed dozens of American citizens.
12/12/2024 04:30	12/12/2024 04:46	0.5	965	Trade war between US and China	29	Oregon	Female	7	2 year university degree	$80,001 to $90,000	Strongly disagree	Somewhat agree	Somewhat disagree	Atheist or Agnostic	White	Strongly disagree	Strong Democrat	Very liberal	Voted for Harris	Not that closely	Strongly disagree	Somewhat agree	Somewhat agree	Africa	The country's government is democratic.	There are no direct threats to US security in this country.
12/12/2024 04:44	12/12/2024 04:47	1	166	Trade war between US and China	23	Nevada	Male	7	High school graduate	$50,001 to $60,000	Strongly agree	Strongly agree	Somewhat agree	Atheist or Agnostic	White	Agree	Strong Democrat	Somewhat liberal	Voted for Harris	Very closely	Strongly agree	Agree	Strongly agree	Asia	The country's government is authoritarian.	There are no direct threats to US security in this country.
12/12/2024 04:40	12/12/2024 04:48	1	469	Trade war between US and China	22	Wisconsin	Male	10	High school graduate	$90,001 to $100,000	Somewhat disagree	Somewhat agree	Strongly agree	Other	White	Somewhat agree	Lean Democrat	Moderate	Voted for Trump	Somewhat closely	Somewhat agree	Strongly agree	Agree	the Middle East	The country's government is democratic and has a reputation for respecting human rights.	The country's military is currently fighting a terrorist group that has attacked the United States and killed dozens of American citizens.
12/12/2024 04:43	12/12/2024 04:48	0.8999999761581421	294	Trade war between US and China	21	New Jersey	Female	8	4 year university degree	$140,001 to $150,000	Strongly agree	Strongly agree	Neither agree nor disagree	Other	White	Strongly agree	Lean Democrat	Somewhat liberal	Voted for Harris	Not that closely	Strongly agree	Agree	Somewhat agree	Africa	The country's government is democratic and has a reputation for respecting human rights.	The country's military is currently fighting a terrorist group that has attacked the United States and killed dozens of American citizens.
12/12/2024 04:38	12/12/2024 04:49	1	680	Trade war between US and China	25	Kansas	Female	6	4 year university degree	$40,001 to $50,000	Disagree	Somewhat disagree	Somewhat disagree	Christian	White	Neither agree nor disagree	Strong Republican	Very conservative	Voted for Trump	Not that closely	Neither agree nor disagree	Neither agree nor disagree	Agree	Asia	The country's government is authoritarian.	There are no direct threats to US security in this country.
12/12/2024 04:39	12/12/2024 04:50	0.800000012	687	Trade war between US and China	26	Tennessee	Female	6	Some college	$20,000 or less	Somewhat agree	Strongly agree	Strongly agree	Christian	White	Somewhat agree	Strong Republican	Somewhat conservative	Voted for Trump	Not that closely	Somewhat disagree	Somewhat disagree	Somewhat disagree	the Middle East	The country's government is authoritarian and has a reputation for violating human rights.	The country's military is currently fighting a terrorist group that has attacked the United States and killed dozens of American citizens.
12/12/2024 04:36	12/12/2024 04:50	0.8999999761581421	879	Trade war between US and China	28	California	Male	8	4 year university degree	$20,001 to $30,000	Agree	Somewhat agree	Somewhat agree	Christian	White	Disagree	Strong Republican	Moderate	Voted for Trump	Somewhat closely	Somewhat agree	Agree	Agree	the Middle East	The country's government has a reputation for violating human rights.	There are no direct threats to US security in this country.
12/12/2024 04:50	12/12/2024 04:51	0.8999999761581421	83	Climate change	18	New Jersey	Female
12/12/2024 04:31	12/12/2024 04:52	1	1243	Trade war between US and China	27	Texas	Male	10	High school graduate	$30,001 to $40,000	Strongly disagree	Somewhat agree	Somewhat agree	Christian	White	Somewhat agree	Lean Republican	Somewhat conservative	Voted for Trump	Somewhat closely	Neither agree nor disagree	Somewhat agree	Somewhat disagree	Africa	The country's government has a reputation for violating human rights.	There are no direct threats to US security in this country.
12/12/2024 04:45	12/12/2024 04:53	1	498	Trade war between US and China	28	New York	Male	7	Some college	$60,001 to $70,000	Strongly disagree	Strongly agree	Strongly disagree	Buddhist	White	Somewhat agree	Lean Democrat	Very liberal	Voted for Harris	Not that closely	Disagree	Disagree	Agree	Asia	The country's government has a reputation for respecting human rights.	The country's military is currently fighting a terrorist group that has attacked the United States and killed dozens of American citizens.
12/12/2024 04:45	12/12/2024 04:54	1	516	Trade war between US and China	25	New York	Male	10	4 year university degree	$80,001 to $90,000	Somewhat disagree	Strongly agree	Somewhat agree	Atheist or Agnostic	East Asian	Somewhat disagree	Independent	Moderate	Voted for Trump	Somewhat closely	Somewhat agree	Somewhat agree	Somewhat agree	Africa	The country's government is democratic.	There are no direct threats to US security in this country.
12/12/2024 04:48	12/12/2024 04:57	1	579	Trade war between US and China	27	Texas	Female	9	4 year university degree	$30,001 to $40,000	Neither agree nor disagree	Somewhat agree	Neither agree nor disagree	Christian	Hispanic or Latino	Somewhat agree	Lean Democrat	Somewhat liberal	Voted for Harris	Somewhat closely	Somewhat agree	Somewhat agree	Somewhat agree	Africa	The country's government has a reputation for respecting human rights.	The country's military is currently fighting a terrorist group that has attacked the United States and killed dozens of American citizens.
12/12/2024 04:57	12/12/2024 04:58	1	33	Inflation in many countries	29	Florida	Male
12/12/2024 04:57	12/12/2024 04:59	1	97	Inflation in many countries	24	Ohio	Male
12/12/2024 04:42	12/12/2024 04:59	1	1009	Trade war between US and China	28	Texas	Male	8	2 year university degree	$20,001 to $30,000	Somewhat agree	Somewhat agree	Somewhat agree	Christian	Black or African American	Somewhat agree	Lean Republican	Moderate	Voted for Trump	Somewhat closely	Neither agree nor disagree	Somewhat agree	Somewhat agree	the Middle East	The country's government has a reputation for violating human rights.	There are no direct threats to US security in this country.
12/12/2024 02:56	12/12/2024 05:01	1	7523	Trade war between US and China	63	North Carolina	Male	10	Less than high school	$20,000 or less	Neither agree nor disagree	Strongly agree	Strongly agree	Other	White	Neither agree nor disagree	Something else	Moderate	Did not vote	Not that closely	Neither agree nor disagree	Neither agree nor disagree	Strongly agree	Asia	The country's government has a reputation for respecting human rights.	There are no direct threats to US security in this country.
12/12/2024 04:56	12/12/2024 05:03	1	421	Trade war between US and China	30	Pennsylvania	Female	8	High school graduate	$50,001 to $60,000	Neither agree nor disagree	Somewhat agree	Somewhat disagree	Other	White	Neither agree nor disagree	Independent	Moderate	Did not vote	Not at all	Neither agree nor disagree	Neither agree nor disagree	Agree	Asia	The country's government is democratic and has a reputation for respecting human rights.	There are no direct threats to US security in this country.
[truncated: 13,422 more rows]
