# Supplementary material for: Who Gets the Guns? How Democratic Values and Security Threats Affect American Attitudes Toward Military Aid
Source: J Conflict Resolut. 2025 Oct 28;70(6):986–1017. doi: 10.1177/00220027251388634 (PMC13211145; doi:10.1177/00220027251388634)
Supplement: Supplemental Material - Who Gets the Guns? How Democratic Values and Security Threats Affect American Attitudes Toward Military Aid [file sj-zip-2-jcr-10.1177_00220027251388634.zip › Cleaning - Williamson - JCR.do]

* Cleaning data for "Who Gets the Guns? How Democratic Values and Security Threats Affect American Attitudes toward Military Aid"
*** Accepted for Publication in Journal of Conflict Resolution
*** August 2025
*** Author: Scott Williamson

*********** Cleaning Data from YouGov 2016 Survey
clear
insheet using "YouGov_2016_Original_Data.csv"

* Democratic Values Treatment
summarize srw001_rights
generate democracy_treatment = 1 if srw001_rights==1
replace democracy_treatment = 0 if srw001_rights==2

* Security Threat Treatment
summarize srw001_security
generate threat_treatment = 1 if srw001_security==2
replace threat_treatment = 0 if srw001_security==1

* Aid Support Outcomes
summarize srw001
tabulate srw001
generate aid_ordinal = srw001
replace aid_ordinal = 8-aid_ordinal
generate aid_binary = 1 if srw001<4
replace aid_binary = 0 if srw001>3

* Internationalist
generate internationalist = 1 if fp_orientation > 3
replace internationalist = 0 if fp_orientation < 4

* Partisanship
summarize pid3
tabulate pid3
generate republican = 1 if pid3==2
replace republican = 0 if republican!=1
generate democrat = 1 if pid3==1
replace democrat = 0 if democrat!=1
generate independent = 1 if pid3==3|pid3==4|pid3==5
replace independent = 0 if pid3==1|pid3==2

* Race
tabulate race
generate minority = 1 if race!=1
replace minority = 0 if race==1
generate white = 1 if race==1
replace white = 0 if race!=1&race!=.

* Gender
generate male = 1 if gender==1
replace male = 0 if gender==2

* News Interest
generate high_news_interest = 1 if newsint==1
replace high_news = 0 if newsint!=1

* Randomized Region
generate Middle_East = 1 if srw001_reg==2
replace Middle_East = 0 if srw001_reg!=2

generate Africa = 1 if srw001_reg==1
replace Africa = 0 if srw001_reg!=1

* Education
tabulate educ
generate university = 1 if educ==4|educ==5|educ==6
replace university = 0 if educ==1|educ==2|educ==3

* Age
tabulate birthyr
generate age = 2016-birthyr
tabulate age
summarize age,detail
generate above_median_age = 1 if age>50
replace above_median_age = 0 if above_median_age!=1

***** Outsheeting for Combined Dataset
preserve
generate survey = 1
keep aid_binary aid_ordinal internationalist democracy_treatment threat_treatment Middle_East Africa republican democrat independent male age above_median_age university white high_news_interest survey
sa "YouGov2016_Data_Use"
restore
*****

* Balance

logit democracy_treatment male educ pid3 ideo5 religpew faminc race newsint fp_orientation

ttest male, by(democracy_treatment)
ttest educ, by(democracy_treatment)
ttest pid3, by(democracy_treatment)
ttest ideo5, by(democracy_treatment)
ttest religpew, by(democracy_treatment)
ttest faminc, by(democracy_treatment)
ttest race, by(democracy_treatment)
ttest newsint, by(democracy_treatment)
ttest fp_orientation, by(democracy_treatment)

logit threat male educ pid3 ideo5 religpew faminc race newsint rmm301_1

ttest male, by(threat_treatment)
ttest educ, by(threat_treatment)
ttest pid3, by(threat_treatment)
ttest ideo5, by(threat_treatment)
ttest religpew, by(threat_treatment)
ttest faminc, by(threat_treatment)
ttest race, by(threat_treatment)
ttest newsint, by(threat_treatment)
ttest rmm302_1, by(threat_treatment)


********** Cleaning Data from YouGov 2017 Survey
clear
use "YouGov_2017_Original_Data"

* Democratic Values Treatment
summarize SRW101_Rights
tabulate SRW101_Rights
generate democracy_treatment = 1 if SRW101_Rights==1
replace democracy_treatment = 0 if SRW101_Rights==2

* Threat Treatment
summarize SRW101_Security
tabulate SRW101_Security
generate threat_treatment = 1 if SRW101_Security==2|SRW101_Security==3
replace threat_treatment = 0 if SRW101_Security==1
generate threat_levels = 0 if SRW101_Security==1  
replace threat_levels = 1 if SRW101_Security==2
replace threat_levels = 2 if SRW101_Security==3

* Aid Support Outcomes
summarize SRW101
tabulate SRW101
generate aid_ordinal = SRW101
replace aid_ordinal = 8-aid
generate aid_binary = 1 if SRW101 < 4
replace aid_binary = 0 if SRW101 > 3

* Internationalist
summarize fp_orientation
tabulate fp_orientation
generate internationalist = 1 if fp_orientation > 3
replace internationalist = 0 if fp_orientation < 4

* Partisanship
generate republican = 1 if pid3==2
replace republican = 0 if pid3!=2
generate democrat = 1 if pid3==1
replace democrat = 0 if pid3!=1
generate independent = 1 if pid3==3
replace independent = 0 if pid3!=3

* Race
tabulate race
generate white = 1 if race==1
replace white = 0 if race!=1

* Gender
tabulate gender
generate male = 1 if gender==1
replace male = 0 if gender==2
tabulate male

* News Interest
tabulate newsint
generate high_news_interest = 1 if newsint==1
replace high_news_interest = 0 if high_news_interest!=1

* Randomized Region
generate Middle_East = 1 if SRW101_Region==2
replace Middle_East = 0 if SRW101_Region!=2

generate Africa = 1 if SRW101_Region==1
replace Africa = 0 if SRW101_Region!=1

* Education
tabulate educ
generate university = 1 if educ==4|educ==5|educ==6
replace university = 0 if educ==1|educ==2|educ==3

* Age
tabulate birthyr
generate age = 2017-birthyr
tabulate age
summarize age,detail
generate above_median_age = 1 if age>47
replace above_median_age = 0 if age<=47

***** Outsheeting for Combined Dataset
preserve
generate survey = 2
keep aid_binary aid_ordinal internationalist democracy_treatment threat_treatment threat_levels Middle_East Africa republican democrat independent male age above_median_age university white high_news_interest survey
sa "YouGov2017_Data_Use"
restore
*****

* Balance

ttest gender, by(democracy_treatment)
ttest educ, by(democracy_treatment)
ttest pid3, by(democracy_treatment)
ttest ideo5, by(democracy_treatment)
ttest religpew, by(democracy_treatment)
ttest faminc, by(democracy_treatment)
ttest race, by(democracy_treatment)
ttest newsint, by(democracy_treatment)
ttest fp_orientation, by(democracy_treatment)

ttest gender, by(threat_treatment)
ttest educ, by(threat_treatment)
ttest pid3, by(threat_treatment)
ttest ideo5, by(threat_treatment)
ttest religpew, by(threat_treatment)
ttest faminc, by(threat_treatment)
ttest race, by(threat_treatment)
ttest newsint, by(threat_treatment)
ttest fp_orientation, by(threat_treatment)


********** Cleaning Data from Lucid 2019 Survey
clear
insheet using "Lucid_2019_Original_Data.csv"

keep if finished==1

* Democratic Values Treatment
summarize democracy
rename democracy democracy_treatment

* Threat Treatment
summarize threat
rename threat threat_treatment

* Aid Support Outcomes
generate aid_ordinal = hr1th0_out if hr1th0_out!=.
replace aid_ordinal = hr0th0_out if hr0th0_out!=.
replace aid_ordinal = hr1th1_out if hr1th1_out!=.
replace aid_ordinal = hr0th1_out if hr0th1_out!=.
replace aid_ordinal = 8 - aid_ordinal

generate aid_binary = 1 if aid_ordinal>4
replace aid_binary = 0 if aid_ordinal<5

* Internationalist
generate internationalist = 1 if internationalist1 < 4
replace internationalist = 0 if internationalist1 > 3

replace internationalist2 = 0 if internationalist2==2

* Partisanship
generate democrat = 1 if partisanship==1
replace democrat = 0 if partisanship!=1

generate republican = 1 if partisanship==2
replace republican = 0 if partisanship!=2

generate independent = 1 if partisanship==3
replace independent = 0 if partisanship!=3

generate partisan_short_scale = 1 if partisanship==1
replace partisan_short_scale = 2 if partisanship==3|partisanship==4|partisanship==5
replace partisan_short_scale = 3 if partisanship==2

* Race
tabulate ethnicity
generate white = 1 if ethnicity==1
replace white = 0 if ethnicity!=1

* Gender
tabulate gender
replace gender = 0 if gender==2
rename gender male

* News Interest
tabulate newsinterest
generate news_binary = 1 if newsinterest==1|newsinterest==2
replace news_binary = 0 if news_binary!=1&newsinterest!=.
rename news_binary high_news_interest

* Education
tabulate education
generate university = 1 if education>5&education!=.
replace university = 0 if education<6&education!=.

* Age
tabulate age
summarize age, detail
generate above_median_age = 1 if age>43
replace above_median_age = 0 if age<=43
tabulate above_median_age

* Democracy Important
tabulate demimportant
generate dem_imp_binary = 1 if demimportant==10
replace dem_imp_binary = 0 if demimportant!=10&demimportant!=.

*** Descriptive Military Aid Variables

* Train and Aid Foreign Militaries
tabulate train_militaries
tabulate dem_promote
tabulate fight_terror

generate train_militaries_binary = 1 if train_militaries<4&train_militaries!=.
replace train_militaries_binary = 0 if train_militaries>3&train_militaries!=.

* Promote Democracy as Part of US Foreign Policy
generate dem_promote_binary = 1 if dem_promote<4&dem_promote!=.
replace dem_promote_binary = 0 if dem_promote>3&dem_promote!=.

* Work with Democracies and Autocracies to Fight Terrorism
generate fight_terror_binary = 1 if fight_terror<4&fight_terror!=.
replace fight_terror_binary = 0 if fight_terror>3&fight_terror!=.

***** Outsheeting for Combined Dataset
preserve
generate survey = 3
generate survey_d = 1
keep aid_binary aid_ordinal internationalist internationalist2 democracy_treatment threat_treatment republican democrat independent male age above_median_age university white high_news_interest dem_imp_binary train_militaries_binary dem_promote_binary fight_terror_binary survey survey_d
sa "Lucid2019_Data_Use"
restore
*****

*** Balance
ttest male, by(democracy_treatment)
ttest education, by(democracy_treatment)
ttest partisanship, by(democracy_treatment)
ttest hhi, by(democracy_treatment)
ttest white, by(democracy_treatment)
ttest newsinterest, by(democracy_treatment)
ttest internationalist1, by(democracy_treatment)

ttest male, by(threat_treatment)
ttest education, by(threat_treatment)
ttest partisanship, by(threat_treatment)
ttest hhi, by(threat_treatment)
ttest white, by(threat_treatment)
ttest newsinterest, by(threat_treatment)
ttest internationalist1, by(threat_treatment)


********** Cleaning Data from Lucid 2021 Survey
clear
insheet using "Lucid_2021_Original_Data.csv"

keep if finished=="TRUE"

* Internationalist 
generate internationalist = 1 if internationalist1=="Strongly agree"|internationalist1=="Agree"|internationalist1=="Somewhat agree"
replace internationalist = 0 if internationalist1=="Neither agree nor disagree"|internationalist1=="Somewhat disagree"|internationalist1=="Disagree"|internationalist1=="Strongly disagree"
tabulate internationalist

* Partisanship
tabulate partisanship
generate democrat = 1 if partisanship=="Democrat"
replace democrat = 0 if partisanship!="Democrat"

generate republican = 1 if partisanship=="Republican"
replace republican = 0 if partisanship!="Republican"

generate independent = 1 if partisanship=="Independent"
replace independent = 0 if partisanship!="Independent"

* Gender
tabulate gender
rename gender genderstring
generate male = 1 if genderstring=="Male"
replace male = 0 if genderstring!="Male"

* Age
tabulate age
replace age = . if age<18
summarize age,detail
generate above_median_age = 1 if age>44&age!=.
replace above_median_age = 0 if age<=44&age!=.

* Education
tabulate education
generate university = 1 if education=="Bachelor's degree (e.g. BA, BS)"|education=="Master's degree (e.g. MA, MS, MEd)"|education=="Professional degree (e.g. MD, DDS, DVM)"|education=="Doctorate (e.g. PhD, EdD)"
replace university = 0 if university!=1&education!=""

* Race
tabulate ethnicity
generate white = 1 if ethnicity=="White"
replace white = 0 if ethnicity!="White"

* News Interest
tabulate newsinterest
generate high_news_interest = 1 if newsinterest=="Every day"|newsinterest=="More than once a day"
replace high_news_interest = 0 if high_news_interest!=1&newsinterest!=""

* Democracy Important
tabulate demimportant
generate dem_imp_binary = 1 if demimportant==10
replace dem_imp_binary = 0 if demimportant!=10&demimportant!=.

*** Descriptive Military Aid Variables
tabulate train_militaries
tabulate dem_promote
tabulate fight_terror

* Train and Aid Foreign Militaries
generate train_militaries_binary = 1 if train_militaries=="Strongly agree"|train_militaries=="Agree"|train_militaries=="Somewhat agree"
replace train_militaries_binary = 0 if train_militaries_binary!=1&train_militaries!=""
tabulate train_militaries_binary

* Promote Democracy as Part of US Foreign Policy
generate dem_promote_binary = 1 if dem_promote=="Strongly agree"|dem_promote=="Agree"|dem_promote=="Somewhat agree"
replace dem_promote_binary = 0 if dem_promote_binary!=1&dem_promote!=""
tabulate dem_promote_binary

* Work with Democracies and Autocracies to Fight Terrorism
generate fight_terror_binary = 1 if fight_terror=="Strongly agree"|fight_terror=="Agree"|fight_terror=="Somewhat agree"
replace fight_terror_binary = 0 if fight_terror_binary!=1&fight_terror!=""
tabulate fight_terror_binary

***** Outsheeting for Combined Dataset
preserve
generate survey_d = 2 
keep internationalist republican democrat independent male age above_median_age university white high_news_interest dem_imp_binary train_militaries_binary dem_promote_binary fight_terror_binary survey_d
sa "Lucid2021_Data_Use"
restore
*****


********** Cleaning Data from Lucid 2023 Survey
clear
insheet using "Lucid_2023_Original_Data.csv"

keep if finished=="TRUE"

*** Internationalist 

tabulate internationalist
rename internationalist internationalist2
generate internationalist = 1 if internationalist2=="Strongly agree"|internationalist2=="Agree"|internationalist2=="Somewhat agree"
replace internationalist = 0 if internationalist2=="Neither agree nor disagree"|internationalist2=="Somewhat disagree"|internationalist2=="Disagree"|internationalist2=="Strongly disagree"
tabulate internationalist

* Partisanship 
tabulate partisan
generate democrat = 1 if partisan=="Democrat"
replace democrat = 0 if partisan!="Democrat"

generate republican = 1 if partisan=="Republican"
replace republican = 0 if partisan!="Republican"

generate independent = 1 if partisan=="Independent"|partisan=="Don't know"|partisan=="None of the above"
replace independent = 0 if independent!=1&partisan!=""

* Gender
tabulate gender
rename gender genderstring
generate male = 1 if genderstring=="Male"
replace male = 0 if genderstring!="Male"

* Age
tabulate age
replace age = . if age<18
summarize age,detail
generate above_median_age = 1 if age>45&age!=.
replace above_median_age = 0 if age<=45&age!=.

* Education
tabulate education
generate university = 1 if education=="Bachelor's degree (e.g. BA, BS)"|education=="Master's degree (e.g. MA, MS, MEd)"|education=="Professional degree (e.g. MD, DDS, DVM)"|education=="Doctorate (e.g. PhD, EdD)"
replace university = 0 if university!=1&education!=""

* Race
tabulate ethnicity
generate white = 1 if ethnicity=="White"
replace white = 0 if ethnicity!="White"

* News Interest
tabulate political_interest
generate high_news_interest = 1 if political_interest=="Most of the time"|political_interest=="Some of the time"
replace high_news_interest = 0 if high_news_interest!=1&political_interest!=""

* Democracy Important
tabulate dem_important
generate dem_imp_binary = 1 if dem_important==10
replace dem_imp_binary = 0 if dem_important!=10&dem_important!=.

*** Descriptive Military Aid Variables
tabulate train_militaries
tabulate dem_promote
tabulate fight_terror

* Train and Aid Foreign Militaries
generate train_militaries_binary = 1 if train_militaries=="Strongly agree"|train_militaries=="Agree"|train_militaries=="Somewhat agree"
replace train_militaries_binary = 0 if train_militaries_binary!=1&train_militaries!=""
tabulate train_militaries_binary

* Promote Democracy as Part of US Foreign Policy
generate dem_promote_binary = 1 if dem_promote=="Strongly agree"|dem_promote=="Agree"|dem_promote=="Somewhat agree"
replace dem_promote_binary = 0 if dem_promote_binary!=1&dem_promote!=""
tabulate dem_promote_binary

* Work with Democracies and Autocracies to Fight Terrorism
generate fight_terror_binary = 1 if fight_terror=="Strongly agree"|fight_terror=="Agree"|fight_terror=="Somewhat agree"
replace fight_terror_binary = 0 if fight_terror_binary!=1&fight_terror!=""
tabulate fight_terror_binary

***** Outsheeting for Combined Dataset
preserve
generate survey_d = 3
keep internationalist republican democrat independent male age above_median_age university white high_news_interest dem_imp_binary train_militaries_binary dem_promote_binary fight_terror_binary survey_d
sa "Lucid2023_Data_Use"
restore
*****


********** Cleaning Data from Bilendi 2024 Survey
clear
insheet using "Bilendi_2024_Original_Data.csv"

tabulate q_recaptchascore
drop if q_recaptchascore<0.5

tabulate attention
keep if attention=="Trade war between US and China"

* Democratic Values Treatment
tabulate governance_treatment

generate dem_only = 1 if governance_treatment=="The country's government is democratic."
replace dem_only = 0 if dem_only!=1&governance_treatment!=""

generate hr_only = 1 if governance_treatment=="The country's government has a reputation for respecting human rights."
replace hr_only = 0 if hr_only!=1&governance_treatment!=""

generate dem_hr = 1 if governance_treatment=="The country's government is democratic and has a reputation for respecting human rights."
replace dem_hr = 0 if dem_hr!=1&governance_treatment!=""

generate autoc_only = 1 if governance_treatment=="The country's government is authoritarian."
replace autoc_only = 0 if autoc_only!=1&governance_treatment!=""

generate nohr_only = 1 if governance_treatment=="The country's government has a reputation for violating human rights."
replace nohr_only = 0 if nohr_only!=1 & governance_treatment!=""

generate autoc_nohr = 1 if governance_treatment=="The country's government is authoritarian and has a reputation for violating human rights."
replace autoc_nohr = 0 if autoc_nohr!=1&governance_treatment!=""_

generate democracy_treatment = 1 if dem_only==1|hr_only==1|dem_hr==1
replace democracy_treatment = 0 if democracy_treatment!=1 & governance_treatment!=""

* Threat Treatment
tabulate security_treatment

generate threat_treatment = 1 if security_treatment=="The country's military is currently fighting a terrorist group that has attacked the United States and killed dozens of American citizens."
replace threat_treatment = 0 if threat_treatment!=1&security_treatment!=""
tabulate threat_treatment

* Aid Support Outcomes
tabulate aid_support

generate aid_binary = 1 if aid_support=="Strongly agree"|aid_support=="Agree"|aid_support=="Somewhat agree"
replace aid_binary = 0 if aid_binary!=1&aid_support!=""
tabulate aid_binary

generate aid_ordinal = 7 if aid_support=="Strongly agree"
replace aid_ordinal = 6 if aid_support=="Agree"
replace aid_ordinal = 5 if aid_support=="Somewhat agree"
replace aid_ordinal = 4 if aid_support=="Neither agree nor disagree" 
replace aid_ordinal = 3 if aid_support=="Somewhat disagree"
replace aid_ordinal = 2 if aid_support=="Disagree"
replace aid_ordinal = 1 if aid_support=="Strongly disagree"
tabulate aid_ordinal

* Internationalism
tabulate internationalism

generate internationalist = 1 if internationalism=="Somewhat agree"|internationalism=="Agree"|internationalism=="Strongly agree"
replace internationalist = 0 if internationalist!=1&internationalism!=""
tabulate internationalist

tabulate coop_vs_mil_inter_1
generate coop_inter_ord = 5 if coop_vs_mil_inter_1=="Strongly agree"
replace coop_inter_ord = 4 if coop_vs_mil_inter_1=="Somewhat agree"
replace coop_inter_ord = 3 if coop_vs_mil_inter_1=="Neither agree nor disagree"
replace coop_inter_ord = 2 if coop_vs_mil_inter_1=="Somewhat disagree"
replace coop_inter_ord = 1 if coop_vs_mil_inter_1=="Strongly disagree"
tabulate coop_inter_ord

generate coop_inter_binary = 1 if coop_inter_ord==5|coop_inter_ord==4
replace coop_inter_binary = 0 if coop_inter_binary!=1&coop_inter_ord!=.
tabulate coop_inter_binary

tabulate coop_vs_mil_inter_2
generate mil_inter_ord = 5 if coop_vs_mil_inter_2=="Strongly agree"
replace mil_inter_ord = 4 if coop_vs_mil_inter_2=="Somewhat agree"
replace mil_inter_ord = 3 if coop_vs_mil_inter_2=="Neither agree nor disagree"
replace mil_inter_ord = 2 if coop_vs_mil_inter_2=="Somewhat disagree"
replace mil_inter_ord = 1 if coop_vs_mil_inter_2=="Strongly disagree"
tabulate mil_inter_ord

generate mil_inter_binary = 1 if mil_inter_ord==5|mil_inter_ord==4
replace mil_inter_binary = 0 if mil_inter_binary!=1&mil_inter_ord!=.
tabulate mil_inter_binary

* Partisanship
tabulate partisanship

generate partisan_scale = 1 if partisanship=="Strong Republican"
replace partisan_scale = 2 if partisanship=="Lean Republican"
replace partisan_scale = 3 if partisanship=="Independent"|partisanship=="Something else"
replace partisan_scale = 4 if partisanship=="Lean Democrat"
replace partisan_scale = 5 if partisanship=="Strong Democrat"
tabulate partisan_scale

generate democrat = 1 if partisanship=="Strong Democrat"|partisanship=="Lean Democrat"
replace democrat = 0 if partisanship!=""&democrat!=1
tabulate democrat

generate republican = 1 if partisanship=="Strong Republican"|partisanship=="Lean Republican"
replace republican = 0 if partisanship!=""&republican!=1
tabulate republican

generate independent = 1 if democrat==0&republican==0&partisanship!=""
replace independent = 0 if independent!=1&partisanship!=""
tabulate independent

* Race
tabulate race
generate white = 1 if race=="White"
replace white = 0 if white!=1&race!=""
tabulate white

* Gender
tabulate gender
generate male = 1 if gender=="Male"
replace male = 0 if male!=1&gender!=""
tabulate male

* News Interest
tabulate gaza_follow_closely
generate high_news_interest = 1 if gaza_follow_closely=="Very closely"|gaza_follow_closely=="Somewhat closely"
replace high_news_interest = 0 if high_news_interest!=1&gaza_follow_closely!=""

* Randomized Region
tabulate region_treatment
generate region_numeric_treatment = 1 if region_t=="Asia"
replace region_numeric_treatment = 2 if region_t=="the Middle East"
replace region_numeric_treatment = 3 if region_t=="Africa"
tabulate region_numeric_treatment

generate Middle_East = 1 if region_numeric_treatment==2
replace Middle_East = 0 if region_numeric_treatment!=2

generate Africa = 1 if region_numeric_treatment==3
replace Africa = 0 if region_numeric_treatment!=3

* Education 
tabulate education
generate university = 1 if education=="Doctorate"|education=="Professional degree"|education=="4 year university degree"|education=="2 year university degree"
replace university = 0 if university!=1&education!=""
tabulate university

* Age
tabulate age
summarize age,detail
generate above_median_age = 1 if age>35&age!=.
replace above_median_age = 0 if age<=35&age!=.
tabulate above_median_age

* Democracy Important
tabulate dem_important_1
generate dem_imp_binary = 1 if dem_important_1==10
replace dem_imp_binary = 0 if dem_important_1!=10&dem_important!=.
tabulate dem_imp_binary

*** Descriptive Military Aid Variables
rename fp_questions_1 train_militaries
rename fp_questions_2 dem_promote
rename fp_questions_3 fight_terror

tabulate train_militaries
tabulate dem_promote
tabulate fight_terror

* Train and Aid Foreign Militaries
generate train_militaries_binary = 1 if train_militaries=="Strongly agree"|train_militaries=="Agree"|train_militaries=="Somewhat agree"
replace train_militaries_binary = 0 if train_militaries_binary!=1&train_militaries!=""
tabulate train_militaries_binary

* Promote Democracy as Part of US Foreign Policy
generate dem_promote_binary = 1 if dem_promote=="Strongly agree"|dem_promote=="Agree"|dem_promote=="Somewhat agree"
replace dem_promote_binary = 0 if dem_promote_binary!=1&dem_promote!=""
tabulate dem_promote_binary

* Work with Democracies and Autocracies to Fight Terrorism
generate fight_terror_binary = 1 if fight_terror=="Strongly agree"|fight_terror=="Agree"|fight_terror=="Somewhat agree"
replace fight_terror_binary = 0 if fight_terror_binary!=1&fight_terror!=""
tabulate fight_terror_binary

***** Outsheeting for Combined Dataset
preserve
generate survey = 4
generate survey_d = 4
keep aid_binary aid_ordinal internationalist democracy_treatment threat_treatment Middle_East Africa republican democrat independent male age above_median_age university white high_news_interest survey survey_d dem_only hr_only dem_hr autoc_only nohr_only autoc_nohr coop_inter_binary coop_inter_ord mil_inter_binary mil_inter_ord train_militaries_binary dem_promote_binary fight_terror_binary dem_imp_binary
sa "Bilendi2024_Data_Use"
restore
*****

*** Balance

ttest male, by(dem_comb_treatment)
ttest university, by(dem_comb_treatment)
ttest partisan_s, by(dem_comb_treatment)
ttest income_n, by(dem_comb_treatment)
ttest christian, by(dem_comb_treatment)
ttest white, by(dem_comb_treatment)
ttest news_binary, by(dem_comb_treatment)
ttest internationalist, by(dem_comb_treatment)

ttest male, by(threat)
ttest university, by(threat)
ttest partisan_s, by(threat)
ttest income_n, by(threat)
ttest christian, by(threat)
ttest white, by(threat)
ttest news_binary, by(threat)
ttest internationalist, by(threat)
