# Supplementary material for: Who Gets the Guns? How Democratic Values and Security Threats Affect American Attitudes Toward Military Aid
Source: J Conflict Resolut. 2025 Oct 28;70(6):986–1017. doi: 10.1177/00220027251388634 (PMC13211145; doi:10.1177/00220027251388634)
Supplement: Supplemental Material - Who Gets the Guns? How Democratic Values and Security Threats Affect American Attitudes Toward Military Aid [file sj-zip-2-jcr-10.1177_00220027251388634.zip › Code - Williamson - JCR.do]

*** Replication Files for "Who Gets the Guns? How Democratic Values and Security Threats Affect American Attitudes toward Military Aid"
*** Accepted for Publication in Journal of Conflict Resolution
*** August 2025
*** Author: Scott Williamson

* Set working directory to source file location. 

********* Create Combined Dataset for Experimental Analysis
clear
use "YouGov2016_Data_Use"
append using "YouGov2017_Data_Use"
append using "Lucid2019_Data_Use"
append using "Bilendi2024_Data_Use"

********** Experimental Results in Article

***** Figure 1: Effects of Democratic Values and Threat Treatments

** Combined Data
reg aid_binary democracy_treatment threat_treatment i.survey, vce(robust)
** Experiment 1
reg aid_binary democracy_treatment threat_treatment if survey==1, vce(robust)
** Experiment 2
reg aid_binary democracy_treatment threat_treatment if survey==2, vce(robust)
** Experiment 3
reg aid_binary democracy_treatment threat_treatment if survey==3, vce(robust)
** Experiment 4
reg aid_binary democracy_treatment threat_treatment if survey==4, vce(robust)

***** Figure 2: Effects of Democratic Values Treatment Conditional on Threat Treatment

** Combined Data
reg aid_binary i.democracy_treatment i.survey if threat_treatment==0, vce(robust)
reg aid_binary i.democracy_treatment i.survey if threat_treatment==1, vce(robust)
reg aid_binary i.democracy_treatment##i.threat_treatment i.survey, vce(robust)
** Experiment 1
reg aid_binary i.democracy_treatment if threat_treatment==0&survey==1, vce(robust)
reg aid_binary i.democracy_treatment if threat_treatment==1&survey==1, vce(robust)
reg aid_binary i.democracy_treatment##i.threat_treatment if survey==1, vce(robust)
** Experiment 2
reg aid_binary i.democracy_treatment if threat_treatment==0&survey==2, vce(robust)
reg aid_binary i.democracy_treatment if threat_treatment==1&survey==2, vce(robust)
reg aid_binary i.democracy_treatment##i.threat_treatment if survey==2, vce(robust)
** Experiment 3
reg aid_binary i.democracy_treatment if threat_treatment==0&survey==3, vce(robust)
reg aid_binary i.democracy_treatment if threat_treatment==1&survey==3, vce(robust)
reg aid_binary i.democracy_treatment##i.threat_treatment if survey==3, vce(robust)
** Experiment 4
reg aid_binary i.democracy_treatment if threat_treatment==0&survey==4, vce(robust)
reg aid_binary i.democracy_treatment if threat_treatment==1&survey==4, vce(robust)
reg aid_binary i.democracy_treatment##i.threat_treatment if survey==4, vce(robust)

***** Figure 3: Effects of Democratic Values Treatment Conditional on Threat Treatment for Internationalists and Isolationists

** Combined Data
* Isolationists
reg aid_binary i.democracy_treatment i.survey if internationalist==0&threat==0, vce(robust)
reg aid_binary i.democracy_treatment i.survey if internationalist==0&threat==1, vce(robust)
reg aid_binary i.democracy_treatment##i.threat_treatment i.survey if internationalist==0, vce(robust)
* Internationalists
reg aid_binary i.democracy_treatment i.survey if internationalist==1&threat==0, vce(robust)
reg aid_binary i.democracy_treatment i.survey if internationalist==1&threat==1, vce(robust)
reg aid_binary i.democracy_treatment##i.threat_treatment i.survey if internationalist==1, vce(robust)
** Experiment 1
* Isolationists
reg aid_binary i.democracy_treatment if internationalist==0&threat==0&survey==1, vce(robust)
reg aid_binary i.democracy_treatment if internationalist==0&threat==1&survey==1, vce(robust)
reg aid_binary i.democracy_treatment##i.threat_treatment if internationalist==0&survey==1, vce(robust)
* Internationalists
reg aid_binary i.democracy_treatment if internationalist==1&threat==0&survey==1, vce(robust)
reg aid_binary i.democracy_treatment if internationalist==1&threat==1&survey==1, vce(robust)
reg aid_binary i.democracy_treatment##i.threat_treatment if internationalist==1&survey==1, vce(robust)
** Experiment 2
* Isolationists
reg aid_binary i.democracy_treatment if internationalist==0&threat==0&survey==2, vce(robust)
reg aid_binary i.democracy_treatment if internationalist==0&threat==1&survey==2, vce(robust)
reg aid_binary i.democracy_treatment##i.threat_treatment if internationalist==0&survey==2, vce(robust)
* Internationalists
reg aid_binary i.democracy_treatment if internationalist==1&threat==0&survey==2, vce(robust)
reg aid_binary i.democracy_treatment if internationalist==1&threat==1&survey==2, vce(robust)
reg aid_binary i.democracy_treatment##i.threat_treatment if internationalist==1&survey==2, vce(robust)
** Experiment 3
* Isolationists
reg aid_binary i.democracy_treatment if internationalist==0&threat==0&survey==3, vce(robust)
reg aid_binary i.democracy_treatment if internationalist==0&threat==1&survey==3, vce(robust)
reg aid_binary i.democracy_treatment##i.threat_treatment if internationalist==0&survey==3, vce(robust)
* Internationalists
reg aid_binary i.democracy_treatment if internationalist==1&threat==0&survey==3, vce(robust)
reg aid_binary i.democracy_treatment if internationalist==1&threat==1&survey==3, vce(robust)
reg aid_binary i.democracy_treatment##i.threat_treatment if internationalist==1&survey==3, vce(robust)
** Experiment 4
* Isolationists
reg aid_binary i.democracy_treatment if internationalist==0&threat==0&survey==4, vce(robust)
reg aid_binary i.democracy_treatment if internationalist==0&threat==1&survey==4, vce(robust)
reg aid_binary i.democracy_treatment##i.threat_treatment if internationalist==0&survey==4, vce(robust)
* Internationalists
reg aid_binary i.democracy_treatment if internationalist==1&threat==0&survey==4, vce(robust)
reg aid_binary i.democracy_treatment if internationalist==1&threat==1&survey==4, vce(robust)
reg aid_binary i.democracy_treatment##i.threat_treatment if internationalist==1&survey==4, vce(robust)


********** Results in SI

***** Balance Checks: See Cleaning File

***** SI Table 2: Main Effects and Conditional Democratic Values Effects with Combined Data

reg aid_binary i.democracy_treatment i.threat_treatment i.survey, vce(robust)
reg aid_binary i.democracy_treatment i.survey if threat_treatment==0, vce(robust)
reg aid_binary i.democracy_treatment i.survey if threat_treatment==1, vce(robust)
reg aid_binary i.democracy_treatment##i.threat_treatment i.survey, vce(robust)

reg aid_ordinal i.democracy_treatment i.threat_treatment i.survey, vce(robust)
reg aid_ordinal i.democracy_treatment i.survey if threat_treatment==0, vce(robust)
reg aid_ordinal i.democracy_treatment i.survey if threat_treatment==1, vce(robust)
reg aid_ordinal i.democracy_treatment##i.threat_treatment i.survey, vce(robust)

***** SI Table 3: Internationalist and Isolationist Effects with Combined Data

reg aid_binary i.democracy_treatment##i.threat_treatment i.survey if internationalist==1, vce(robust)
reg aid_binary i.democracy_treatment##i.threat_treatment i.survey if internationalist==0, vce(robust)
reg aid_ordinal i.democracy_treatment##i.threat_treatment i.survey if internationalist==1, vce(robust)
reg aid_ordinal i.democracy_treatment##i.threat_treatment i.survey if internationalist==0, vce(robust)

***** SI Table 4: Main Effects of Democratic Values and Threat Treatments (See Results for Figure 1 Above)

***** SI Table 5: Main Effects with Ordinal Outcome

** Combined Data
reg aid_ordinal democracy_treatment threat_treatment i.survey, vce(robust)
** Experiment 1
reg aid_ordinal democracy_treatment threat_treatment if survey==1, vce(robust)
** Experiment 2
reg aid_ordinal democracy_treatment threat_treatment if survey==2, vce(robust)
** Experiment 3
reg aid_ordinal democracy_treatment threat_treatment if survey==3, vce(robust)
** Experiment 4
reg aid_ordinal democracy_treatment threat_treatment if survey==4, vce(robust)

***** SI Table 6: Main Effects with Controls

reg aid_binary democracy_treatment threat_treatment republican democrat white male high_news_interest university above_median_age Middle_East Africa if survey==1, vce(robust)
reg aid_binary democracy_treatment threat_treatment republican democrat white male high_news_interest university above_median_age Middle_East Africa if survey==2, vce(robust)
reg aid_binary democracy_treatment threat_treatment republican democrat white male high_news_interest university above_median_age if survey==3, vce(robust)
reg aid_binary democracy_treatment threat_treatment republican democrat white male high_news_interest university above_median_age Middle_East Africa if survey==4, vce(robust)

***** SI Table 7: Main Effects with Ordinal Outcome and Controls

reg aid_ordinal democracy_treatment threat_treatment republican democrat white male high_news_interest university above_median_age Middle_East Africa if survey==1, vce(robust)
reg aid_ordinal democracy_treatment threat_treatment republican democrat white male high_news_interest university above_median_age Middle_East Africa if survey==2, vce(robust)
reg aid_ordinal democracy_treatment threat_treatment republican democrat white male high_news_interest university above_median_age if survey==3, vce(robust)
reg aid_ordinal democracy_treatment threat_treatment republican democrat white male high_news_interest university above_median_age Middle_East Africa if survey==4, vce(robust)

***** SI Table 8: Interaction between Democratic Values and Threat Treatments with Controls

reg aid_binary i.democracy_treatment##i.threat_treatment republican democrat white male high_news_interest university above_median_age Middle_East Africa if survey==1, vce(robust)
reg aid_binary i.democracy_treatment##i.threat_treatment republican democrat white male high_news_interest university above_median_age Middle_East Africa if survey==2, vce(robust)
reg aid_binary i.democracy_treatment##i.threat_treatment republican democrat white male high_news_interest university above_median_age if survey==3, vce(robust)
reg aid_binary i.democracy_treatment##i.threat_treatment republican democrat white male high_news_interest university above_median_age Middle_East Africa if survey==4, vce(robust)

***** SI Table 9: Interaction with Ordinal Outcome

reg aid_ordinal i.democracy_treatment##i.threat_treatment if survey==1, vce(robust)
reg aid_ordinal i.democracy_treatment##i.threat_treatment if survey==2, vce(robust)
reg aid_ordinal i.democracy_treatment##i.threat_treatment if survey==3, vce(robust)
reg aid_ordinal i.democracy_treatment##i.threat_treatment if survey==4, vce(robust)

***** SI Table 10: Interaction with Ordinal Outcome and Controls
reg aid_ordinal i.democracy_treatment##i.threat_treatment republican democrat white male high_news_interest university above_median_age Middle_East Africa if survey==1, vce(robust)
reg aid_ordinal i.democracy_treatment##i.threat_treatment republican democrat white male high_news_interest university above_median_age Middle_East Africa if survey==2, vce(robust)
reg aid_ordinal i.democracy_treatment##i.threat_treatment republican democrat white male high_news_interest university above_median_age if survey==3, vce(robust)
reg aid_ordinal i.democracy_treatment##i.threat_treatment republican democrat white male high_news_interest university above_median_age Middle_East Africa if survey==4, vce(robust)

***** SI Table 11: Support by Treatment Group and Foreign Policy Orientation

* Combined Data

summarize aid_b if democracy==1&threat==1&internationalist==1
* 75 percent
summarize aid_b if democracy==0&threat==1&internationalist==1
* 67 percent
summarize aid_b if democracy==1&threat==0&internationalist==1
* 76 percent
summarize aid_b if democracy==0&threat==0&internationalist==1
* 56 percent

summarize aid_b if democracy==1&threat==1&internationalist==0
* 58 percent
summarize aid_b if democracy==0&threat==1&internationalist==0
* 43 percent
summarize aid_b if democracy==1&threat==0&internationalist==0
* 49 percent
summarize aid_b if democracy==0&threat==0&internationalist==0
* 30 percent

* Experiment 1: YouGov 2016

summarize aid_b if democracy==1&threat==1&internationalist==1&survey==1
* 74 percent
summarize aid_b if democracy==0&threat==1&internationalist==1&survey==1
* 60 percent
summarize aid_b if democracy==1&threat==0&internationalist==1&survey==1
* 71 percent
summarize aid_b if democracy==0&threat==0&internationalist==1&survey==1
* 37 percent

summarize aid_b if democracy==1&threat==1&internationalist==0&survey==1
* 67 percent
summarize aid_b if democracy==0&threat==1&internationalist==0&survey==1
* 41 percent
summarize aid_b if democracy==1&threat==0&internationalist==0&survey==1
* 54 percent
summarize aid_b if democracy==0&threat==0&internationalist==0&survey==1
* 28 percent

* Experiment 2: YouGov 2017

summarize aid_b if democracy==1&threat==1&internationalist==1&survey==2
* 69 percent
summarize aid_b if democracy==0&threat==1&internationalist==1&survey==2
* 55 percent
summarize aid_b if democracy==1&threat==0&internationalist==1&survey==2
* 59 percent
summarize aid_b if democracy==0&threat==0&internationalist==1&survey==2
* 29 percent

summarize aid_b if democracy==1&threat==1&internationalist==0&survey==2
* 59 percent
summarize aid_b if democracy==0&threat==1&internationalist==0&survey==2
* 38 percent
summarize aid_b if democracy==1&threat==0&internationalist==0&survey==2
* 45 percent
summarize aid_b if democracy==0&threat==0&internationalist==0&survey==2
* 26 percent

* Experiment 3: Lucid 2019

summarize aid_b if democracy==1&threat==1&internationalist==1&survey==3
* 73 percent
summarize aid_b if democracy==0&threat==1&internationalist==1&survey==3
* 68 percent
summarize aid_b if democracy==1&threat==0&internationalist==1&survey==3
* 81 percent
summarize aid_b if democracy==0&threat==0&internationalist==1&survey==3
* 56 percent

summarize aid_b if democracy==1&threat==1&internationalist==0&survey==3
* 61 percent
summarize aid_b if democracy==0&threat==1&internationalist==0&survey==3
* 48 percent
summarize aid_b if democracy==1&threat==0&internationalist==0&survey==3
* 50 percent
summarize aid_b if democracy==0&threat==0&internationalist==0&survey==3
* 34 percent

* Experiment 4: Bilendi 2024 

summarize aid_b if democracy==1&threat==1&internationalist==1&survey==4
* 79 percent
summarize aid_b if democracy==0&threat==1&internationalist==1&survey==4
* 73 percent
summarize aid_b if democracy==1&threat==0&internationalist==1&survey==4
* 81 percent
summarize aid_b if democracy==0&threat==0&internationalist==1&survey==4
* 65 percent

summarize aid_b if democracy==1&threat==1&internationalist==0&survey==4
* 54 percent
summarize aid_b if democracy==0&threat==1&internationalist==0&survey==4
* 44 percent
summarize aid_b if democracy==1&threat==0&internationalist==0&survey==4
* 48 percent
summarize aid_b if democracy==0&threat==0&internationalist==0&survey==4
* 30 percent

***** SI Table 12: Experiment 1 Conditional Democratic Values Effects by Foreign Policy Orientation

reg aid_binary i.democracy_treatment if internationalist==1&threat==0&survey==1, vce(robust)
reg aid_binary i.democracy_treatment if internationalist==1&threat==1&survey==1, vce(robust)
reg aid_binary i.democracy_treatment if internationalist==0&threat==0&survey==1, vce(robust)
reg aid_binary i.democracy_treatment if internationalist==0&threat==1&survey==1, vce(robust)

***** SI Table 13: Experiment 2 Conditional Democratic Values Effects by Foreign Policy Orientation

reg aid_binary i.democracy_treatment if internationalist==1&threat==0&survey==2, vce(robust)
reg aid_binary i.democracy_treatment if internationalist==1&threat==1&survey==2, vce(robust)
reg aid_binary i.democracy_treatment if internationalist==0&threat==0&survey==2, vce(robust)
reg aid_binary i.democracy_treatment if internationalist==0&threat==1&survey==2, vce(robust)

***** SI Table 14: Experiment 3 Conditional Democratic Values Effects by Foreign Policy Orientation

reg aid_binary i.democracy_treatment if internationalist==1&threat==0&survey==3, vce(robust)
reg aid_binary i.democracy_treatment if internationalist==1&threat==1&survey==3, vce(robust)
reg aid_binary i.democracy_treatment if internationalist==0&threat==0&survey==3, vce(robust)
reg aid_binary i.democracy_treatment if internationalist==0&threat==1&survey==3, vce(robust)

***** SI Table 15: Experiment 4 Conditional Democratic Values Effects by Foreign Policy Orientation

reg aid_binary i.democracy_treatment if internationalist==1&threat==0&survey==4, vce(robust)
reg aid_binary i.democracy_treatment if internationalist==1&threat==1&survey==4, vce(robust)
reg aid_binary i.democracy_treatment if internationalist==0&threat==0&survey==4, vce(robust)
reg aid_binary i.democracy_treatment if internationalist==0&threat==1&survey==4, vce(robust)

***** SI Table 16: Experiment 1 Values and Threat Interaction by Foreign Policy Orientation

reg aid_binary i.democracy_treatment##i.threat_treatment if internationalist==1&survey==1, vce(robust)
reg aid_binary i.democracy_treatment##i.threat_treatment if internationalist==0&survey==1, vce(robust)
reg aid_binary i.democracy_treatment##i.threat_treatment republican democrat white male high_news_interest university above_median_age Middle_East Africa if internationalist==1&survey==1, vce(robust)
reg aid_binary i.democracy_treatment##i.threat_treatment republican democrat white male high_news_interest university above_median_age Middle_East Africa if internationalist==0&survey==1, vce(robust)

reg aid_ordinal i.democracy_treatment##i.threat_treatment if internationalist==1&survey==1, vce(robust)
reg aid_ordinal i.democracy_treatment##i.threat_treatment if internationalist==0&survey==1, vce(robust)
reg aid_ordinal i.democracy_treatment##i.threat_treatment republican democrat white male high_news_interest university above_median_age Middle_East Africa if internationalist==1&survey==1, vce(robust)
reg aid_ordinal i.democracy_treatment##i.threat_treatment republican democrat white male high_news_interest university above_median_age Middle_East Africa if internationalist==0&survey==1, vce(robust)

***** SI Table 17: Experiment 2 Values and Threat Interaction by Foreign Policy Orientation

reg aid_binary i.democracy_treatment##i.threat_treatment if internationalist==1&survey==2, vce(robust)
reg aid_binary i.democracy_treatment##i.threat_treatment if internationalist==0&survey==2, vce(robust)
reg aid_binary i.democracy_treatment##i.threat_treatment republican democrat white male high_news_interest university above_median_age Middle_East Africa if internationalist==1&survey==2, vce(robust)
reg aid_binary i.democracy_treatment##i.threat_treatment republican democrat white male high_news_interest university above_median_age Middle_East Africa if internationalist==0&survey==2, vce(robust)

reg aid_ordinal i.democracy_treatment##i.threat_treatment if internationalist==1&survey==2, vce(robust)
reg aid_ordinal i.democracy_treatment##i.threat_treatment if internationalist==0&survey==2, vce(robust)
reg aid_ordinal i.democracy_treatment##i.threat_treatment republican democrat white male high_news_interest university above_median_age Middle_East Africa if internationalist==1&survey==2, vce(robust)
reg aid_ordinal i.democracy_treatment##i.threat_treatment republican democrat white male high_news_interest university above_median_age Middle_East Africa if internationalist==0&survey==2, vce(robust)

***** SI Table 18: Experiment 3 Values and Threat Interaction by Foreign Policy Orientation

reg aid_binary i.democracy_treatment##i.threat_treatment if internationalist==1&survey==3, vce(robust)
reg aid_binary i.democracy_treatment##i.threat_treatment if internationalist==0&survey==3, vce(robust)
reg aid_binary i.democracy_treatment##i.threat_treatment republican democrat white male high_news_interest university above_median_age if internationalist==1&survey==3, vce(robust)
reg aid_binary i.democracy_treatment##i.threat_treatment republican democrat white male high_news_interest university above_median_age if internationalist==0&survey==3, vce(robust)

reg aid_ordinal i.democracy_treatment##i.threat_treatment if internationalist==1&survey==3, vce(robust)
reg aid_ordinal i.democracy_treatment##i.threat_treatment if internationalist==0&survey==3, vce(robust)
reg aid_ordinal i.democracy_treatment##i.threat_treatment republican democrat white male high_news_interest university above_median_age if internationalist==1&survey==3, vce(robust)
reg aid_ordinal i.democracy_treatment##i.threat_treatment republican democrat white male high_news_interest university above_median_age if internationalist==0&survey==3, vce(robust)

***** SI Table 19: Experiment 1 Values and Threat Interaction by Foreign Policy Orientation

reg aid_binary i.democracy_treatment##i.threat_treatment if internationalist==1&survey==4, vce(robust)
reg aid_binary i.democracy_treatment##i.threat_treatment if internationalist==0&survey==4, vce(robust)
reg aid_binary i.democracy_treatment##i.threat_treatment republican democrat white male high_news_interest university above_median_age Middle_East Africa if internationalist==1&survey==4, vce(robust)
reg aid_binary i.democracy_treatment##i.threat_treatment republican democrat white male high_news_interest university above_median_age Middle_East Africa if internationalist==0&survey==4, vce(robust)

reg aid_ordinal i.democracy_treatment##i.threat_treatment if internationalist==1&survey==4, vce(robust)
reg aid_ordinal i.democracy_treatment##i.threat_treatment if internationalist==0&survey==4, vce(robust)
reg aid_ordinal i.democracy_treatment##i.threat_treatment republican democrat white male high_news_interest university above_median_age Middle_East Africa if internationalist==1&survey==4, vce(robust)
reg aid_ordinal i.democracy_treatment##i.threat_treatment republican democrat white male high_news_interest university above_median_age Middle_East Africa if internationalist==0&survey==4, vce(robust)

***** SI Table 20: Experiment 3 Forced Choice Internationalist Measure

reg aid_binary democracy_treatment if internationalist2==1&threat_treatment==0&survey==3, vce(robust)
reg aid_binary democracy_treatment if internationalist2==0&threat_treatment==0&survey==3, vce(robust)
reg aid_binary democracy_treatment if internationalist2==1&threat_treatment==1&survey==3, vce(robust)
reg aid_binary democracy_treatment if internationalist2==0&threat_treatment==1&survey==3, vce(robust)

reg aid_binary i.democracy_treatment##i.threat_treatment if internationalist2==1&survey==3, vce(robust)
reg aid_binary i.democracy_treatment##i.threat_treatment if internationalist2==0&survey==3, vce(robust)

***** SI Table 21: Experiment 4 Disaggregated Treatments

reg aid_b autoc_only nohr_only dem_only hr_only dem_hr threat_treatment if survey==4, vce(robust)

reg aid_b autoc_only nohr_only dem_only hr_only dem_hr if threat_treatment==0&survey==4, vce(robust)
reg aid_b autoc_only nohr_only dem_only hr_only dem_hr if threat_treatment==1&survey==4, vce(robust)

***** SI Table 22: Experiment 4 Effects for Cooperative Internationalists

generate coop_inter_binary2 = 1 if coop_inter_binary==1&internationalist==1
replace coop_inter_binary2 = 0 if coop_inter_binary2!=1&coop_inter_binary!=.
tabulate coop_inter_binary2 survey

reg aid_b democracy_treatment threat_treatment if coop_inter_binary==1, vce(robust)
reg aid_b democracy_treatment if threat_treatment==0&coop_inter_binary==1, vce(robust)
reg aid_b democracy_treatment if threat_treatment==1&coop_inter_binary==1, vce(robust)
reg aid_b i.democracy_treatment##i.threat_treatment if coop_inter_binary==1, vce(robust)

reg aid_b democracy_treatment threat_treatment if coop_inter_binary2==1, vce(robust)
reg aid_b democracy_treatment if threat_treatment==0&coop_inter_binary2==1, vce(robust)
reg aid_b democracy_treatment if threat_treatment==1&coop_inter_binary2==1, vce(robust)
reg aid_b i.democracy_treatment##i.threat_treatment if coop_inter_binary2==1, vce(robust)

***** SI Table 23: Experiment 4 Effects for Militant Internationalists

generate mil_inter_binary2 = 1 if mil_inter_binary==1&internationalist==1
replace mil_inter_binary2 = 0 if mil_inter_binary2!=1&mil_inter_binary!=.
tabulate mil_inter_binary2 survey

reg aid_b democracy_treatment threat_treatment if mil_inter_binary==1, vce(robust)
reg aid_b democracy_treatment if threat_treatment==0&mil_inter_binary==1, vce(robust)
reg aid_b democracy_treatment if threat_treatment==1&mil_inter_binary==1, vce(robust)
reg aid_b i.democracy_treatment##i.threat_treatment if mil_inter_binary==1, vce(robust)

reg aid_b democracy_treatment threat_treatment if mil_inter_binary2==1, vce(robust)
reg aid_b democracy_treatment if threat_treatment==0&mil_inter_binary2==1, vce(robust)
reg aid_b democracy_treatment if threat_treatment==1&mil_inter_binary2==1, vce(robust)
reg aid_b i.democracy_treatment##i.threat_treatment if mil_inter_binary2==1, vce(robust)

***** SI Tables 24 and 25: Descriptive Characteristics of Internationalists and Isolationists

tabulate internationalist republican if survey==1
tabulate internationalist democrat if survey==1
tabulate internationalist independent if survey==1
tabulate internationalist university if survey==1
tabulate internationalist male if survey==1

tabulate internationalist republican if survey==2
tabulate internationalist democrat if survey==2
tabulate internationalist independent if survey==2
tabulate internationalist university if survey==2
tabulate internationalist male if survey==2

tabulate internationalist republican if survey==3
tabulate internationalist democrat if survey==3
tabulate internationalist independent if survey==3
tabulate internationalist university if survey==3
tabulate internationalist male if survey==3

tabulate internationalist republican if survey==4
tabulate internationalist democrat if survey==4
tabulate internationalist independent if survey==4
tabulate internationalist university if survey==4
tabulate internationalist male if survey==4

***** SI Table 26: Effects of Foreign Policy Orientation and Age in Bilendi Survey

reg aid_b i.democracy_treatment##i.threat_treatment if age<31&internationalist==1&survey==4, vce(robust)
reg aid_b i.democracy_treatment##i.threat_treatment if age<31&internationalist==0&survey==4, vce(robust)

reg aid_b i.democracy_treatment##i.threat_treatment if age>30&internationalist==1&survey==4, vce(robust)
reg aid_b i.democracy_treatment##i.threat_treatment if age>30&internationalist==0&survey==4, vce(robust)

***** SI Table 27: Democratic Values and Threat Interaction by Educational Attainment

reg aid_binary i.democracy_treatment##i.threat internationalist i.survey if survey!=4&university==1,vce(robust)
reg aid_binary i.democracy_treatment##i.threat internationalist i.survey if survey!=4&university==0,vce(robust)

reg aid_binary i.democracy_treatment##i.threat internationalist if survey==4&university==1,vce(robust)
reg aid_binary i.democracy_treatment##i.threat internationalist if survey==4&university==0,vce(robust)


********** Descriptive Results in Article

clear
use "Lucid2019_Data_Use"
append using "Lucid2021_Data_Use"
append using "Lucid2023_Data_Use"
append using "Bilendi2024_Data_Use"

***** Figure 4 and Tables 6 through 8: Correlates of Support for Military Aid, Democracy Promotion, and Working with Autocracies

* Training and Aiding Foreign Militaries
reg train_militaries_binary internationalist republican democrat dem_imp_binary male above_median_age university white high_news_interest if survey_d==1, vce(robust)
reg train_militaries_binary internationalist republican democrat dem_imp_binary male above_median_age university white high_news_interest if survey_d==2, vce(robust)
reg train_militaries_binary internationalist republican democrat dem_imp_binary male above_median_age university white high_news_interest if survey_d==3, vce(robust)
reg train_militaries_binary internationalist republican democrat dem_imp_binary male above_median_age university white high_news_interest if survey_d==4, vce(robust)

* Promoting Democracy
reg dem_promote_binary internationalist republican democrat dem_imp_binary male above_median_age university white high_news_interest if survey_d==1, vce(robust)
reg dem_promote_binary internationalist republican democrat dem_imp_binary male above_median_age university white high_news_interest if survey_d==2, vce(robust)
reg dem_promote_binary internationalist republican democrat dem_imp_binary male above_median_age university white high_news_interest if survey_d==3, vce(robust)
reg dem_promote_binary internationalist republican democrat dem_imp_binary male above_median_age university white high_news_interest if survey_d==4, vce(robust)

* Working with Autocracies to Fight Terrorism
reg fight_terror_binary internationalist republican democrat dem_imp_binary male above_median_age university white high_news_interest if survey_d==1, vce(robust)
reg fight_terror_binary internationalist republican democrat dem_imp_binary male above_median_age university white high_news_interest if survey_d==2, vce(robust)
reg fight_terror_binary internationalist republican democrat dem_imp_binary male above_median_age university white high_news_interest if survey_d==3, vce(robust)
reg fight_terror_binary internationalist republican democrat dem_imp_binary male above_median_age university white high_news_interest if survey_d==4, vce(robust)

********** Descriptive Results Mentioned in Main Paper

tabulate dem_promote_binary fight_terror_binary if internationalist==1&survey_d==1
tabulate dem_promote_binary fight_terror_binary if internationalist==1&survey_d==2
tabulate dem_promote_binary fight_terror_binary if internationalist==1&survey_d==3
tabulate dem_promote_binary fight_terror_binary if internationalist==1&survey_d==4

tabulate train_militaries_binary if dem_promote_binary==1&fight_terror_binary==1&internationalist==1&survey_d==1
tabulate train_militaries_binary if dem_promote_binary==1&fight_terror_binary==1&internationalist==1&survey_d==2
tabulate train_militaries_binary if dem_promote_binary==1&fight_terror_binary==1&internationalist==1&survey_d==3
tabulate train_militaries_binary if dem_promote_binary==1&fight_terror_binary==1&internationalist==1&survey_d==4

********** Descriptive Results in SI

***** SI Table 31: Cooperative and Militant Internationalists and Support for Military Aid

generate mil_inter_binary2 = 1 if mil_inter_binary==1&internationalist==1
replace mil_inter_binary2 = 0 if mil_inter_binary2!=1&mil_inter_binary!=.
tabulate mil_inter_binary2 survey

generate coop_inter_binary2 = 1 if coop_inter_binary==1&internationalist==1
replace coop_inter_binary2 = 0 if coop_inter_binary2!=1&coop_inter_binary!=.
tabulate coop_inter_binary2 survey

reg train_militaries_binary coop_inter_binary mil_inter_binary republican democrat dem_imp_binary male above_median_age university white high_news_interest if survey_d==4, vce(robust)
reg dem_promote_binary coop_inter_binary mil_inter_binary republican democrat dem_imp_binary male above_median_age university white high_news_interest if survey_d==4, vce(robust)
reg fight_terror_binary coop_inter_binary mil_inter_binary republican democrat dem_imp_binary male above_median_age university white high_news_interest if survey_d==4, vce(robust)

reg train_militaries_binary coop_inter_binary2 mil_inter_binary2 republican democrat dem_imp_binary male above_median_age university white high_news_interest if survey_d==4, vce(robust)
reg dem_promote_binary coop_inter_binary2 mil_inter_binary2 republican democrat dem_imp_binary male above_median_age university white high_news_interest if survey_d==4, vce(robust)
reg fight_terror_binary coop_inter_binary2 mil_inter_binary2 republican democrat dem_imp_binary male above_median_age university white high_news_interest if survey_d==4, vce(robust)
