# Supplementary material for: Who Gets the Guns? How Democratic Values and Security Threats Affect American Attitudes Toward Military Aid
Source: J Conflict Resolut. 2025 Oct 28;70(6):986–1017. doi: 10.1177/00220027251388634 (PMC13211145; doi:10.1177/00220027251388634)
Supplement: Supplemental Material - Who Gets the Guns? How Democratic Values and Security Threats Affect American Attitudes Toward Military Aid [file sj-zip-2-jcr-10.1177_00220027251388634.zip › Lucid_2019_Original_Data.csv]

StartDate	EndDate	Finished	gender	age	hhi	ethnicity	hispanic	education	political_party	region	zip	Democracy	Threat	Inter-Intro	Train_Militaries	Dem_Promote	Internationalist1	Fight_Terror	Russia_views	China_views	Dem_or_Sec	Internationalist2	Gender	Age	Ethnicity	news-interest	Income	Education	Employment	Partisanship	Strong_Dem	Strong_Repub	Partisan_Lean	Dem-Intro	Dem-Important	mil-aid-intro	HR1Th0HR1	HR1Th0Th1	HR1Th0_Out	HR0Th0HR1	HR0Th0Th1	HR0Th0_Out	HR1Th1HR1	HR1Th1Th1	HR1Th1_Out	HR0Th1HR1	HR0Th1Th1	HR0Th1_Out	approve-trump
4/14/2019 14:04	4/14/2019 14:17	1	2	70	6	2	1	2	1	1	7111	0	1	1	1	2	1	1	7	6	1	1	2	70	2	1	3	2	8	1	1			1	10	1										1		3	7
4/14/2019 14:05	4/14/2019 14:18	1	1	55	5	1	1	5	5	3	24502	1	0	1	4	4	5	4	4	5	1	2	1	55	1	2	2	4	8	4			2	1	8	1		1	3										5
4/14/2019 14:08	4/14/2019 14:18	1	2	56	10	1	1	3	10	3	33881	0	1	1	2	4	5	1	7	7	1	1	2	56	1	1	4	4	5	2		1		1	10	1										1		2	1
4/14/2019 14:09	4/14/2019 14:23	1	2	69	4	1	1	6	2	1	13335	1	1	1	4	2	2	2	6	5	2	1	2	69	1	2	2	5	8	1	2			1	10	1							1		2				7
4/14/2019 14:09	4/14/2019 14:25	1	2	56	3	1	1	6	9	3	33458	0	0	1	3	3	4	2	3	4	2	1	2	56	1	2	2	5	3	2		2		1	10	1					1	6							1
4/14/2019 14:26	4/14/2019 14:30	1	1	25	14	1	1	4	9	4	91354	1	1	1	4	4	4	4	4	4	2	2	1	25	1	5	5	3	2	2		2		1	7	1								1	4				1
4/14/2019 14:09	4/14/2019 14:34	1	1	38	6	1	1	4	3	2	48047	0	0	1	4	3	4	3	6	5	2	1	1	38	1	3	3	3	3	3			1	1	8	1				1		5							7
4/14/2019 14:26	4/14/2019 14:34	1	2	35	9	1	1	4	2	3	21861	1	1	1	4	4	4	4	7	5	2	1	2	35	1	4	1	3	5	1	2			1	9	1								1	4				4
4/14/2019 14:15	4/14/2019 14:35	1	2	40	4	1	1	2	10	1	17362	0	0	1	4	4	5	5	6	6	1	2	2	40	1	3	2	2	5	2		1		1	10	1					1	4							1
4/14/2019 14:30	4/14/2019 14:35	1	1	46	23	1	14	7	10	1	10004	1	0	1	2	1	2	2	1	2	1	1	1	46	1	2	6	6	1	2		1		1	10	1	1		1										2
4/14/2019 14:25	4/14/2019 14:36	1	2	56	11	1	1	2	2	2	50310	0	1	1	5	3	3	3	6	5	1	1	2	48	1	1	4	2	1	1	2			1	9	1										1		3	7
4/14/2019 14:26	4/14/2019 14:36	1	2	48	3	1	1	6	4	4	85120	1	0	1	4	4	4	4	4	4	1	1	2	48	1	5	3	5	1	3			4	1	10	1	1		4										5
4/14/2019 14:26	4/14/2019 14:36	1	2	52	1	1	1	4	4	4	81050	0	0	1	4	4	4	4	7	4	2	1	2	52	1	3	1	3	9	3			3	1	10	1					1	4							7
4/14/2019 14:28	4/14/2019 14:37	1	1	58	2	1	1	4	1	4	85635	0	1	1	3	2	3	2	2	3	2	1	1	58	1	3	1	3	2	1	1			1	8	1											1	2	3
4/14/2019 14:27	4/14/2019 14:37	1	2	49	14	2	1	6	10	2	60628	1	1	1	1	1	1	1	5	5	2	1	2	49	2	1	4	5	1	2		1		1	10	1							1		5				1
4/14/2019 14:27	4/14/2019 14:38	1	2	64	5	1	1	4	1	4	85335	0	0	1	3	1	2	3	6	4	2	1	2	64	1	2	2	3	1	1	1			1	10	1					1	5							7
4/14/2019 14:30	4/14/2019 14:38	1	1	57	20	1	1	6	1	4	97224	1	1	1	2	1	2	2	6	5	2	1	1	57	1	2	6	5	1	1	1			1	10	1							1		3				7
4/14/2019 14:29	4/14/2019 14:38	1	2	42	9	1	1	6	10	3	72837	1	0	1	2	1	1	1	3	3	2	1	2	42	1	3	4	5	1	2		1		1	4	1	1		2										2
4/14/2019 14:29	4/14/2019 14:38	1	2	51	1	1	1	5	7	3	32804	0	1	1	4	4	4	4	4	4	2	2	2	51	1	5	1	4	5	4			3	1	8	1											1	4	7
4/14/2019 14:27	4/14/2019 14:39	1	2	69	9	1	1	4	9	3	32065	1	0	1	2	1	3	2	6	6	1	1	2	69	1	1	4	3	8	2		1		1	10	1	1		2										2
4/14/2019 14:26	4/14/2019 14:40	1	1	70	9	1	1	7	3	3	28269	0	0	1	2	4	2	1	7	6	1	1	1	70	1	1	4	6	8	2		2		1	10	1					1	5							7
4/14/2019 14:26	4/14/2019 14:40	1	1	60	10	2	1	5	2	4	85008	0	1	1	5	4	4	2	4	4	1	1	1	60	2	5	4	4	2	1	2			1	9	1											1	4	4
4/14/2019 14:27	4/14/2019 14:40	1	2	44	11	1	1	4	4	1	4294	1	0	1	6	6	4	3	5	4	2	2	2	44	1	4	4	3	5	3			3	1	6	1	1		2										7
4/14/2019 14:29	4/14/2019 14:41	1	1	75	23	1	1	4	9	1	15905	1	1	1	1	3	3	1	5	5	1	1	1	75	1	1	6	3	2	2		2		1	10	1								1	1				1
4/14/2019 14:38	4/14/2019 14:42	1	1	56	12	15	3	6	2	1	11784	0	0	1	3	3	2	2	3	2	1	1	1	56	3	4	4	5	1	1	2			1	7	1				1		2							3
4/14/2019 14:26	4/14/2019 14:42	1	2	58	12	1	1	4	9	3	22655	0	0	1	2	2	2	2	2	3	2	1	2	58	1	3	4	3	2	2		2		1	9	1					1	2							2
4/14/2019 14:38	4/14/2019 14:42	1	1	50	19	2	1	8	1	1	15212	1	1	1	2	2	1	1	1	2	2	1	1	50	2	1	6	8	1	3			1	1	10	1							1		1				1
4/14/2019 14:33	4/14/2019 14:42	1	2	23	3	2	1	5	1	3	28580	1	1	1	3	1	2	1	3	3	1	1	2	23	2	1	2	4	6	1	1			1	8	1								1	2				4
4/14/2019 14:39	4/14/2019 14:42	1	1	34	20	15	2	6	1	3	33141	0	0	1	2	1	1	2	1	2	1	1	1	34	3	2	5	5	1	1	1			1	8	1					1	2							1
4/14/2019 14:33	4/14/2019 14:42	1	2	46	1	7	1	2	4	1	3839	1	0	1	2	3	1	1	4	6	2	2	2	46	1	3	1	2	5	3			3	1	6	1		1	4										7
4/14/2019 14:26	4/14/2019 14:42	1	2	63	10	1	1	2	10	4	82001	1	1	1	3	4	5	1	5	5	1	1	2	63	1	1	4	2	1	2		1		1	10	1								1	2				1
4/14/2019 14:37	4/14/2019 14:43	1	1	36	20	1	1	7	5	4	98102	1	1	1	1	1	1	1	1	1	1	1	1	36	1	1	6	6	1	3			1	1	10	1							1		1				1
4/14/2019 14:27	4/14/2019 14:43	1	2	50	15	1	1	6	1	4	80014	0	1	1	3	1	3	2	4	6	2	2	2	40	1	2	4	5	1	3			1	1	10	1										1		3	6
4/14/2019 14:38	4/14/2019 14:43	1	2	68	3	3	1	2	4	1	15656	0	1	1	4	4	4	4	4	4	1	2	2	68	5	5	2	2	8	3			3	1	5	1											1	4	4
4/14/2019 14:34	4/14/2019 14:43	1	2	33	1	1	1	4	10	4	85373	0	0	1	1	4	1	1	4	4	2	1	2	34	1	5	1	2	1	2		1		1	1	1				1		1							1
4/14/2019 14:38	4/14/2019 14:44	1	1	42	6	1	1	6	10	1	18702	0	0	1	7	7	7	7	7	7	1	2	1	42	1	1	3	3	5	2		1		1	10	1					1	1							3
4/14/2019 14:30	4/14/2019 14:44	1	2	56	8	1	1	6	1	1	4284	0	0	1	5	5	5	3	4	4	1	2	2	56	1	2	3	5	3	1	1			1	10	1					1	6							7
4/14/2019 14:32	4/14/2019 14:44	1	1	19	17	15	1	2	7	3	29527	1	1	1	4	4	4	4	4	4	1	2	3	19	9	4	5	2	3	4			3	1	3	1							1		4				7
4/14/2019 14:39	4/14/2019 14:44	1	2	27	3	1	1	2	4	3	72949	1	1	1	4	4	4	4	4	4	2	2	2	27	1	5	3	2	2	3			3	1	5	1								1	4				4
4/14/2019 14:38	4/14/2019 14:44	1	2	44	1	15	2	6	1	4	88001	0	0	1	3	3	2	3	6	6	2	2	2	33	3	3	2	3	1	1	1			1	10	1				1		2							3
4/14/2019 14:33	4/14/2019 14:44	1	1	58	9	1	1	8	1	4	80211	0	0	1	7	3	6	5	7	3	1	2	1	58	1	1	4	8	2	1	1			1	10	1					1	7							7
4/14/2019 14:34	4/14/2019 14:44	1	2	43	2	1	1	1	5	3	27317	0	1	1	3	4	5	3	5	4	1	2	2	43	1	3	1	1	3	3			2	1	6	1										1		3	1
4/14/2019 14:39	4/14/2019 14:45	1	2	18	1	2	1	2	7	3	23851	0	1	1	1	1	1	1	1	4	2	1	2	18	2	4	2	4	2	1	3			1	6	1										1		5	7
4/14/2019 14:40	4/14/2019 14:45	1	1	25	3	1	1	2	1	3	21040	1	0	1	5	4	2	2	2	3	2	2	1	25	2	2	2	2	1	2		2		1	4	1	1		3										2
4/14/2019 14:40	4/14/2019 14:45	1	1	33	1	4	15	2	4	3	77096	1	0	1	2	2	2	2	2	2	2	1	1	34	4	4	1	2	2	3			2	1	8	1	1		3										3
4/14/2019 14:28	4/14/2019 14:45	1	2	45	10	1	1	6	1	2	49684	1	0	1	5	2	3	5	6	5	2	1	2	45	1	1	4	3	1	1	1			1	10	1		1	3										7
4/14/2019 14:39	4/14/2019 14:45	1	2	25	13	1	1	6	3	4	97301	0	1	1	4	2	3	2	4	4	2	1	2	25	1	3	4	3	5	1	2			1	10	1										1		4	4
4/14/2019 14:30	4/14/2019 14:45	1	2	49	2	1	1	2	1	3	36207	1	1	1	1	1	1	1	5	7	1	1	2	49	1	1	1	2	5	1	2			1	10	1							1		4				7
4/14/2019 14:42	4/14/2019 14:45	1	1	31	18	4	1	6	2	1	11220	0	1	1	2	3	3	1	4	4	2	1	1	31	4	3	5	7	1	1	2			1	9	1											1	3	4
4/14/2019 14:39	4/14/2019 14:46	1	2	26	6	3	2	2	1	4	92805	0	1	1	2	1	1	1	4	4	1	2	2	26	5	2	3	3	1	1	1			1	5	1										1		5	7
4/14/2019 14:38	4/14/2019 14:46	1	1	25	1	1	1	2	7	3	28651	1	0	1	4	4	4	4	4	4	1	2	1	26	1	5	1	3	3	4			3	1	10	1		1	1										7
4/14/2019 14:25	4/14/2019 14:46	1	2	61	14	1	1	6	1	3	23454	1	1	1	5	2	4	1	7	5	1	2	2	61	1	3	5	3	8	1	1			1	10	1							1		4				6
4/14/2019 14:37	4/14/2019 14:46	1	1	68	1	1	1	6	1	2	60660	1	0	1	2	2	1	2	6	6	2	1	1	68	1	2	1	5	8	1	1			1	10	1	1		2										7
4/14/2019 14:40	4/14/2019 14:46	1	2	41	1	1	1	2	4	3	33024	0	1	1	4	4	4	4	4	4	2	2	2	41	1	5	1	2	5	4			3	1	5	1										1		4	4
4/14/2019 14:43	4/14/2019 14:46	1	2	28	8	1	1	6	1	3	30319	1	0	1	2	2	2	2	4	4	1	1	2	28	1	1	3	2	2	1	1			1	8	1		1	2										5
4/14/2019 14:40	4/14/2019 14:46	1	2	18	15	1	1	2	1	2	49770	1	0	1	4	1	2	1	7	4	1	1	2	18	1	3	4	2	6	1	1			1	10	1		1	4										4
4/14/2019 14:42	4/14/2019 14:46	1	1	40	7	1	1	6	10	3	30909	0	1	1	1	1	1	1	1	1	1	1	1	41	1	2	1	5	1	2		1		1	8	1										1		3	1
4/14/2019 14:43	4/14/2019 14:46	1	1	33	10	1	1	6	5	4	84094	1	0	1	4	3	5	3	3	3	1	2	1	33	1	5	4	5	1	3			3	1	7	1	1		4										3
4/14/2019 14:25	4/14/2019 14:46	1	2	72	11	1	1	5	10	3	71292	1	1	1	1	3	5	1	6	5	1	1	2	72	1	2	6	4	2	2		1		1	10	1							1		1				2
4/14/2019 14:41	4/14/2019 14:46	1	2	35	1	1	1	6	1	2	64030	0	0	1	5	5	5	5	7	7	2	2	2	35	1	4	1	3	5	1	1			1	10	1					1	2							6
4/14/2019 14:39	4/14/2019 14:47	1	2	40	9	1	1	1	4	2	68130	1	1	1	2	2	2	2	6	3	1	1	2	40	1	2	4	1	9	3			1	1	7	1							1		2				7
4/14/2019 14:40	4/14/2019 14:47	1	2	22	9	2	2	6	1	3	32313	1	0	1	4	3	4	3	6	4	2	2	2	22	2	1	4	5	6	1	2			1	10	1	1		4										6
4/14/2019 14:42	4/14/2019 14:47	1	2	39	4	15	14	6	9	3	698	1	1	1	2	1	2	2	3	3	1	1	2	39	3	2	2	5	1	2		2		1	10	1								1	3				4
4/14/2019 14:42	4/14/2019 14:47	1	1	29	5	1	1	6	1	2	60477	1	0	1	1	1	1	1	1	1	2	1	1	29	1	1	2	5	1	1	1			1	9	1		1	1										7
4/14/2019 14:42	4/14/2019 14:47	1	2	28	1	1	1	2	5	2	60435	1	0	1	5	6	6	6	5	6	2	2	2	28	1	1	1	2	2	3			2	1	9	1	1		2										4
4/14/2019 14:42	4/14/2019 14:47	1	2	22	13	2	1	2	2	2	53209	0	1	1	3	1	1	1	4	4	2	2	2	21	2	5	6	3	3	1	2			1	10	1										1		1	1
4/14/2019 14:40	4/14/2019 14:47	1	1	35	19	16	1	7	7	1	7073	0	1	1	1	2	4	1	5	4	1	1	1	35	4	3	6	6	1	3			1	1	9	1										1		2	6
4/14/2019 14:41	4/14/2019 14:48	1	2	39	10	1	1	6	5	4	85283	0	1	1	1	1	1	1	4	4	2	2	2	39	1	3	4	5	1	3			2	1	3	1											1	4	2
4/14/2019 14:29	4/14/2019 14:48	1	2	47	1	2	1	6	1	3	29527	1	0	1	1	1	1	1	7	7	2	2	2	47	2	2	1	3	1	1	1			1	10	1		1	1										7
4/14/2019 14:44	4/14/2019 14:48	1	1	32	4	15	1	2	5	3	39042	1	0	1	1	1	1	2	1	1	2	1	1	32	1	1	2	2	9	3			2	1	10	1	1		1										2
4/14/2019 14:37	4/14/2019 14:48	1	2	66	19	1	1	3	9	1	18104	0	1	1	4	2	2	2	5	5	2	1	2	66	1	4	6	4	8	2		2		1	8	1											1	5	7
4/14/2019 14:44	4/14/2019 14:48	1	1	22	3	1	1	2	10	1	10465	0	1	1	2	3	3	3	4	4	1	1	1	22	1	3	5	3	2	2		1		1	6	1											1	4	4
4/14/2019 14:30	4/14/2019 14:48	1	1	79	10	1	1	3	2	1	6239	0	1	1	2	3	4	2	6	5	1	1	1	79	1	5	4	2	8	1	2			1	10	1										1		2	7
4/14/2019 14:25	4/14/2019 14:48	1	2	36	21	1	1	7	1	3	20740	0	0	1	4	3	3	4	6	5	1	2	2	36	1	3	6	6	1	1	1			1	7	1					1	6							7
4/14/2019 14:45	4/14/2019 14:48	1	2	30	10	2	1	2	1	4	93535	0	0	1	3	4	1	2	1	3	1	1	2	30	2	2	4	4	1	1	1			1	10	1				1		3							2
4/14/2019 14:42	4/14/2019 14:48	1	2	24	3	1	1	6	10	3	32503	0	1	1	3	3	5	2	4	2	2	1	2	24	1	3	2	5	1	3			2	1	8	1											1	2	3
4/14/2019 14:42	4/14/2019 14:48	1	1	38	15	1	1	4	2	2	44129	0	0	1	5	4	5	3	5	4	2	2	1	38	1	4	5	3	1	1	2			1	5	1				1		4							2
4/14/2019 14:30	4/14/2019 14:48	1	2	55	9	15	1	6	2	2	60462	0	1	1	2	5	5	2	4	3	1	2	2	55	6	2	4	5	8	1	2			1	10	1										1		5	7
4/14/2019 14:37	4/14/2019 14:48	1	1	34	1	1	1	2	7	2	61611	1	1	1	4	4	4	4	4	4	1	2	1	34	1	5	1	2	3	4			4	1	5	1								1	4				3
4/14/2019 14:41	4/14/2019 14:49	1	2	28	6	3	1	2	2	1	2893	1	0	1	1	2	6	2	6	7	2	2	2	28	8	4	3	2	1	1	2			1	7	1		1	2										7
4/14/2019 14:43	4/14/2019 14:49	1	2	20	1	1	15	2	4	2	46201	0	0	1	1	1	1	1	4	4	2	1	2	21	2	5	3	3	1	5			4	1	1	1				1		4							4
4/14/2019 14:39	4/14/2019 14:49	1	2	22	1	1	1	6	3	2	65201	0	0	1	6	5	7	3	6	6	2	2	2	22	1	5	1	3	1	3			1	1	10	1					1	7							7
4/14/2019 14:37	4/14/2019 14:49	1	2	82	4	1	1	4	1	2	64759	1	0	1	4	1	4	1	7	6	1	1	2	82	1	2	2	3	2	1	1			1	10	1	1		3										7
4/14/2019 14:38	4/14/2019 14:49	1	2	49	22	2	1	6	10	2	45804	1	1	1	2	2	3	2	3	5	1	1	2	48	2	1	6	5	1	2		1		1	10	1							1		3				1
4/14/2019 14:39	4/14/2019 14:49	1	1	58	7	5	1	6	4	4	96825	1	1	1	3	3	3	2	5	4	1	1	1	58	4	2	3	5	8	3			3	1	10	1							1		2				5
4/14/2019 14:41	4/14/2019 14:49	1	2	41	16	1	1	6	10	2	55412	1	1	1	2	2	5	2	5	6	2	2	2	41	1	3	5	5	1	2		1		1	10	1								1	2				5
4/14/2019 14:41	4/14/2019 14:49	1	2	56	10	1	1	6	2	3	70726	1	1	1	4	2	3	5	5	6	2	2	2	56	1	1	4	3	1	1	2			1	10	1							1		3				5
4/14/2019 14:41	4/14/2019 14:50	1	2	41	1	1	1	6	3	1	8753	0	1	1	3	5	3	4	5	5	2	2	2	41	1	3	2	3	3	3			1	1	8	1											1	4	7
4/14/2019 14:44	4/14/2019 14:50	1	2	20	1	1	1	2	7	3	41011	0	0	1	4	4	4	4	6	6	1	2	2	20	1	5	1	2	9	4			3	1	4	1					1	4							4
4/14/2019 14:41	4/14/2019 14:50	1	2	65	4	1	1	2	2	3	40361	0	1	1	3	1	2	1	3	3	1	2	2	65	1	5	2	2	1	1	2			1	10	1											1	5	3
4/14/2019 14:44	4/14/2019 14:50	1	1	47	6	2	1	7	1	4	80013	1	1	1	3	3	5	3	3	3	2	1	1	47	2	2	2	3	1	1	1			1	7	1								1	2				2
4/14/2019 14:39	4/14/2019 14:50	1	2	46	3	1	1	6	1	4	59917	1	1	1	2	2	2	2	7	7	2	1	2	46	1	1	1	3	9	1	1			1	10	1								1	5				7
4/14/2019 14:43	4/14/2019 14:50	1	1	40	9	4	1	6	9	4	94589	1	1	1	2	1	2	2	2	3	2	1	1	40	4	2	4	5	1	2		2		1	10	1							1		2				2
4/14/2019 14:41	4/14/2019 14:50	1	2	37	7	1	1	2	1	3	21740	1	0	1	3	2	4	3	6	5	2	2	2	37	1	3	3	2	1	1	2			1	10	1	1		3										6
4/14/2019 14:44	4/14/2019 14:50	1	2	18	1	1	1	1	10	2	44256	0	0	1	2	7	4	3	7	6	1	2	2	19	1	2	3	2	6	2		1		1	7	1				1		4							1
4/14/2019 14:48	4/14/2019 14:50	1	2	34	10	1	1	4	3	3	29571	0	0	1	6	3	5	4	5	3	2	1	2	34	6	2	4	3	7	1	2			1	4	1					1	3							2
4/14/2019 14:43	4/14/2019 14:50	1	2	36	19	1	1	2	7	3	29651	0	0	1	4	4	5	4	4	4	2	2	2	36	1	5	6	2	1	4			3	1	10	1					1	4							4
4/14/2019 14:38	4/14/2019 14:50	1	1	21	18	2	1	6	3	3	22556	0	0	1	3	3	3	3	6	6	2	1	1	21	2	3	4	3	1	3			3	1	10	1					1	2							6
4/14/2019 14:41	4/14/2019 14:50	1	1	45	1	1	1	2	10	1	1077	0	1	1	2	1	1	1	7	4	1	1	1	45	1	3	1	2	5	2		1		1	10	1											1	5	1
4/14/2019 14:40	4/14/2019 14:51	1	1	29	10	1	1	4	4	3	33572	0	0	1	4	3	5	3	2	3	2	1	1	29	1	2	3	4	6	3			3	1	10	1				1		6							5
4/14/2019 14:30	4/14/2019 14:51	1	2	74	11	1	1	4	1	3	33020	1	0	1	3	2	4	3	5	5	2	1	2	74	1	2	4	3	8	1	1			1	10	1	1		2										7
4/14/2019 14:46	4/14/2019 14:51	1	2	24	3	1	1	2	3	2	67219	1	0	1	4	7	1	4	3	6	2	1	2	24	1	5	1	2	1	1	2			1	3	1		1	5										1
4/14/2019 14:39	4/14/2019 14:51	1	2	31	6	2	15	6	1	3	27613	0	1	1	1	1	1	1	4	4	2	1	2	31	2	4	2	5	1	1	1			1	10	1											1	4	4
4/14/2019 14:43	4/14/2019 14:51	1	2	27	4	1	1	2	7	4	85711	1	1	1	3	4	4	1	4	4	2	2	2	27	1	5	2	3	1	5			4	1	1	1							1		4				4
4/14/2019 14:38	4/14/2019 14:51	1	2	68	18	1	1	7	10	3	40962	1	1	1	1	1	1	1	5	4	2	1	2	68	1	2	5	6	8	2		1		1	10	1								1	2				4
4/14/2019 14:43	4/14/2019 14:51	1	1	33	11	2	1	6	1	3	30135	1	1	1	1	1	1	1	6	6	2	1	1	33	2	1	4	5	1	1	1			1	10	1								1	1				7
4/14/2019 14:31	4/14/2019 14:52	1	1	71	9	1	1	2	9	3	24012	1	1	1	4	3	5	2	4	5	2	2	1	71	1	2	3	2	1	2		2		1	10	1							1		1				2
4/14/2019 14:34	4/14/2019 14:52	1	1	71	11	1	1	7	10	1	15642	1	0	1	2	4	3	2	4	6	1	2	1	71	1	2	4	6	8	2		1		1	10	1		1	2										1
4/14/2019 14:47	4/14/2019 14:52	1	2	38	10	1	1	7	9	1	10704	1	1	1	4	2	2	3	3	4	1	1	2	38	1	3	2	7	1	3			2	1	5	1								1	5				2
4/14/2019 14:44	4/14/2019 14:52	1	1	62	1	1	1	6	1	3	78076	0	0	1	4	2	6	1	3	5	1	1	1	62	1	2	1	3	8	1	1			1	10	1				1		4							1
4/14/2019 14:38	4/14/2019 14:52	1	1	60	12	1	1	6	1	2	64154	0	0	1	2	1	2	6	7	7	2	1	1	60	1	1	4	5	8	1	1			1	10	1					1	7							7
4/14/2019 14:47	4/14/2019 14:52	1	2	20	3	1	1	6	2	2	49938	1	1	1	6	6	6	2	4	4	2	2	2	20	1	1	6	3	1	1	2			1	5	1								1	2				3
4/14/2019 14:46	4/14/2019 14:52	1	2	24	14	1	1	4	2	1	11360	0	0	1	1	1	1	2	4	2	2	1	2	24	1	5	4	4	1	1	2			1	5	1				1		1							7
4/14/2019 14:47	4/14/2019 14:52	1	1	33	20	1	1	6	2	1	10012	1	1	1	3	2	2	4	2	2	2	1	1	32	3	2	5	5	1	1	2			1	6	1							1		2				3
4/14/2019 14:45	4/14/2019 14:52	1	1	20	1	1	1	2	4	4	89110	1	0	1	4	5	2	3	4	4	2	1	1	20	1	4	1	1	2	3			3	1	5	1	1		3										3
4/14/2019 14:45	4/14/2019 14:53	1	2	56	11	1	1	2	10	2	43119	0	0	1	7	1	1	1	7	7	1	1	2	56	1	4	4	2	5	2		1		1	9	1					1	2							3
4/14/2019 14:43	4/14/2019 14:53	1	1	30	4	1	1	2	2	2	44102	1	1	1	2	2	3	2	4	4	2	1	1	30	1	3	2	2	1	1	2			1	6	1								1	2				2
4/14/2019 14:38	4/14/2019 14:53	1	1	34	5	1	1	4	1	3	70808	1	1	1	4	4	4	4	6	4	2	1	1	34	1	2	3	3	1	1	1			1	10	1								1	4				7
4/14/2019 14:47	4/14/2019 14:53	1	2	42	6	2	1	2	2	3	37087	0	1	1	2	2	2	2	4	4	2	1	2	42	2	5	3	3	1	1	2			1	5	1											1	4	4
4/14/2019 14:47	4/14/2019 14:53	1	2	31	8	1	1	4	7	1	11418	1	1	1	4	1	4	4	6	4	2	2	2	31	1	5	4	5	6	5			4	1	9	1								1	4				4
4/14/2019 14:42	4/14/2019 14:53	1	1	68	4	1	1	2	4	1	18640	0	1	1	4	3	4	4	4	4	1	2	1	68	1	3	2	2	8	3			3	1	4	1											1	4	5
4/14/2019 14:45	4/14/2019 14:53	1	2	43	8	1	14	4	4	2	63033	1	1	1	2	2	2	2	5	5	2	2	2	43	1	2	3	3	9	3			4	1	6	1								1	2				6
4/14/2019 14:46	4/14/2019 14:53	1	1	30	9	2	1	4	1	2	46404	1	0	1	4	2	2	1	4	4	2	1	1	30	2	2	4	4	1	1	1			1	10	1	1		2										2
4/14/2019 14:46	4/14/2019 14:53	1	2	42	9	1	1	2	5	3	21075	1	1	1	3	7	1	7	4	7	2	2	2	30	1	2	4	7	1	3			2	1	1	1							1		5				4
4/14/2019 14:51	4/14/2019 14:53	1	2	21	1	2	1	6	1	2	43229	1	1	1	2	2	2	3	3	3	1	1	2	18	2	3	2	4	5	2		2		1	7	1								1	3				4
4/14/2019 14:48	4/14/2019 14:54	1	1	24	9	1	1	2	1	1	2066	1	0	1	2	2	4	2	4	4	2	1	1	24	1	3	4	3	1	1	1			1	10	1		1	2										2
4/14/2019 14:46	4/14/2019 14:54	1	1	56	4	1	1	6	10	3	34972	0	0	1	4	4	4	6	7	7	2	1	1	56	1	1	2	5	1	2		1		1	10	1				1		7							1
4/14/2019 14:49	4/14/2019 14:54	1	1	43	7	1	1	2	5	3	73159	0	0	1	7	6	6	2	3	3	2	2	1	43	1	2	3	2	1	2		2		1	1	1					1	2							2
4/14/2019 14:41	4/14/2019 14:54	1	1	36	3	1	1	4	1	3	37087	0	1	1	1	1	1	1	7	7	2	1	1	36	1	1	2	4	1	1	1			1	10	1											1	2	7
4/14/2019 14:47	4/14/2019 14:54	1	1	23	1	15	1	6	4	3	37343	1	1	1	4	4	4	4	4	4	2	2	1	23	8	5	1	3	4	3			3	1	5	1							1		4				4
4/14/2019 14:49	4/14/2019 14:54	1	2	29	3	1	1	1	4	1	12887	1	1	1	2	4	3	3	4	4	2	2	2	28	1	5	2	1	5	3			3	1	6	1								1	4				4
4/14/2019 14:43	4/14/2019 14:54	1	2	64	5	1	1	4	1	4	80907	1	1	1	4	4	2	2	4	4	1	1	2	64	1	3	2	4	8	1	1			1	10	1							1		2				7
4/14/2019 14:47	4/14/2019 14:54	1	1	38	14	1	1	5	1	2	48210	0	0	1	2	1	1	1	1	2	2	2	1	38	1	2	5	6	1	1	1			1	10	1					1	2							1
4/14/2019 14:44	4/14/2019 14:54	1	2	19	3	2	1	2	2	2	60409	1	1	1	2	2	1	1	4	4	2	1	2	19	2	4	2	2	6	1	2			1	10	1								1	1				6
4/14/2019 14:46	4/14/2019 14:54	1	1	30	21	1	1	6	1	1	7601	0	0	1	4	1	4	1	6	4	1	1	1	30	1	3	6	5	1	1	1			1	10	1					1	4							7
4/14/2019 14:50	4/14/2019 14:54	1	1	41	4	15	2	2	4	1	18103	1	1	1	6	4	4	2	4	4	1	1	1	41	3	4	2	2	9	5			3	1	1	1								1	4				4
4/14/2019 14:48	4/14/2019 14:54	1	2	24	1	1	1	6	1	2	49721	0	0	1	1	2	2	1	2	3	2	1	2	24	1	1	1	3	1	1	2			1	7	1				1		3							3
4/14/2019 14:49	4/14/2019 14:54	1	1	29	1	1	1	2	7	2	44883	0	0	1	4	4	4	4	4	4	2	2	1	29	1	5	1	2	9	3			3	1	5	1					1	4							4
4/14/2019 14:38	4/14/2019 14:54	1	2	45	13	1	1	7	1	1	4086	0	0	1	4	3	5	5	6	6	1	2	2	45	1	3	4	6	3	1	1			1	10	1					1	7							7
4/14/2019 14:45	4/14/2019 14:54	1	2	40	14	1	1	7	9	2	60084	0	0	1	3	4	4	1	5	6	1	2	2	40	1	4	5	8	1	2		2		1	5	1					1	2							2
4/14/2019 14:39	4/14/2019 14:54	1	2	57	11	1	1	6	10	3	30813	0	0	1	7	5	5	4	5	7	1	2	2	57	1	3	4	5	9	2		1		1	10	1					1	7							1
4/14/2019 14:38	4/14/2019 14:54	1	2	34	3	2	1	2	2	2	53218	1	1	1	2	1	2	1	4	4	2	1	2	34	2	4	2	2	9	1	2			1	1	1								1	4				7
4/14/2019 14:41	4/14/2019 14:54	1	1	40	17	1	1	6	2	1	15210	0	0	1	2	2	3	2	7	7	1	1	1	40	1	2	6	5	1	1	2			1	10	1				1		2							6
4/14/2019 14:38	4/14/2019 14:54	1	2	77	5	1	1	6	9	4	92021	0	0	1	5	4	3	2	5	5	1	1	2	77	1	2	2	5	1	2		2		1	8	1				1		3							4
4/14/2019 14:44	4/14/2019 14:54	1	2	70	1	1	1	4	10	3	27041	0	1	1	3	3	7	3	3	5	1	2	2	70	1	3	1	3	8	2		1		1	8	1											1	2	2
4/14/2019 14:40	4/14/2019 14:54	1	2	68	9	1	1	4	10	3	32428	0	1	1	3	5	5	2	5	6	1	2	2	68	1	3	4	4	8	2		1		1	9	1											1	4	3
4/14/2019 14:46	4/14/2019 14:54	1	1	51	8	2	1	2	10	2	49455	1	1	1	4	5	4	3	5	5	1	1	1	40	1	3	3	2	5	2		1		1	5	1								1	4				1
4/14/2019 14:48	4/14/2019 14:54	1	1	21	1	2	1	2	3	2	53218	1	1	1	4	4	4	4	4	4	2	1	1	21	2	5	6	2	2	4			3	1	1	1								1	4				4
4/14/2019 14:44	4/14/2019 14:55	1	2	39	8	1	1	4	2	3	76705	0	0	1	1	1	1	1	4	4	1	1	2	39	1	2	3	4	2	1	2			1	10	1					1	2							5
4/14/2019 14:26	4/14/2019 14:55	1	2	57	15	1	1	2	1	2	63901	1	0	1	4	4	1	1	7	4	2	1	2	57	1	3	5	2	8	1	2			1	7	1		1	1										7
4/14/2019 14:46	4/14/2019 14:55	1	1	41	5	1	1	4	1	1	8812	1	1	1	1	2	6	2	2	1	2	1	1	41	1	4	2	4	1	1	1			1	7	1							1		2				3
4/14/2019 14:42	4/14/2019 14:55	1	2	22	16	1	1	6	2	1	14626	0	0	1	2	4	4	2	4	4	2	2	2	22	1	4	4	3	1	1	2			1	9	1					1	2							4
4/14/2019 14:47	4/14/2019 14:55	1	1	19	10	4	1	2	7	4	84511	0	0	1	4	4	2	1	4	4	2	1	1	21	8	3	5	2	2	4			3	1	5	1					1	3							7
4/14/2019 14:43	4/14/2019 14:55	1	2	71	8	1	1	5	10	4	85142	0	0	1	3	2	4	2	5	5	1	1	2	71	1	2	3	4	8	2		1		1	10	1					1	3							3
4/14/2019 14:50	4/14/2019 14:55	1	2	30	5	1	1	6	10	3	72436	0	1	1	1	1	1	1	1	1	2	1	2	30	1	1	2	6	1	2		1		1	10	1											1	1	1
4/14/2019 14:47	4/14/2019 14:55	1	2	19	24	2	1	2	2	3	30519	1	0	1	2	2	3	2	4	6	2	2	2	18	2	3	4	3	6	1	2			1	8	1	1		2										7
4/14/2019 14:47	4/14/2019 14:55	1	2	43	16	1	1	2	10	1	16236	1	0	1	3	7	3	3	3	5	2	2	2	43	1	4	5	2	5	2		2		1	1	1		1	2										1
4/14/2019 14:45	4/14/2019 14:55	1	2	58	1	1	1	4	4	3	29006	0	0	1	3	3	3	2	4	4	1	1	2	58	1	4	1	3	5	3			3	1	8	1				1		4							3
4/14/2019 14:42	4/14/2019 14:55	1	2	32	1	1	1	1	7	2	49001	0	1	1	4	4	4	4	4	4	2	2	2	32	1	5	1	1	3	4			4	1	5	1											1	4	4
4/14/2019 14:40	4/14/2019 14:55	1	2	65	11	1	1	3	3	2	51570	1	1	1	4	4	5	3	4	4	2	2	2	65	1	3	4	4	8	3			1	1	5	1							1		5				2
4/14/2019 14:52	4/14/2019 14:55	1	1	30	19	1	2	6	1	4	89169	1	1	1	1	1	1	2	6	4	1	1	1	30	1	1	5	5	1	1	2			1	6	1								1	1				2
4/14/2019 14:49	4/14/2019 14:55	1	2	43	1	1	1	2	7	3	24501	1	0	1	1	1	1	1	6	6	1	1	2	43	1	5	1	3	9	3			3	1	1	1		1	1										1
4/14/2019 14:44	4/14/2019 14:55	1	2	53	1	1	1	2	4	3	37015	0	0	1	4	4	4	4	4	4	1	2	2	53	1	3	4	2	1	3			3	1	5	1				1		4							4
4/14/2019 14:53	4/14/2019 14:55	1	1	26	1	2	1	2	10	2	43205	0	1	1	1	2	1	1	1	1	2	1	1	25	2	1	4	2	1	1	1			1	5	1										1		1	1
4/14/2019 14:38	4/14/2019 14:55	1	2	31	12	4	1	6	4	4	90240	0	0	1	4	2	4	2	7	5	2	1	2	31	4	3	4	3	6	3			4	1	10	1				1		4							5
4/14/2019 14:48	4/14/2019 14:55	1	2	43	4	1	1	2	3	1	11232	0	0	1	3	2	5	3	6	6	2	2	2	43	1	1	2	2	2	3			1	1	8	1				1		2							7
4/14/2019 14:31	4/14/2019 14:55	1	2	29	2	1	1	1	9	2	45772	0	1	1	3	3	4	3	5	4	2	1	2	29	1	4	1	1	3	2		2		1	7	1											1	4	5
4/14/2019 14:34	4/14/2019 14:55	1	1	24	14	4	2	6	10	3	32004	0	1	1	1	1	1	1	3	2	1	1	1	25	1	3	4	5	1	2		2		1	10	1											1	2	2
4/14/2019 14:39	4/14/2019 14:55	1	1	62	1	1	1	3	10	3	32210	0	0	1	3	1	2	4	7	7	1	1	1	62	1	2	1	3	9	2		1		1	10	1					1	7							1
4/14/2019 14:48	4/14/2019 14:56	1	1	55	1	2	1	2	2	1	10941	1	0	1	3	1	2	1	7	6	1	1	1	55	2	3	1	2	1	1	2			1	10	1		1	6										7
4/14/2019 14:49	4/14/2019 14:56	1	1	33	9	2	1	4	9	3	39305	0	0	1	2	2	1	1	6	5	1	2	1	32	2	1	2	4	1	2		2		1	9	1				1		5							3
4/14/2019 14:48	4/14/2019 14:56	1	2	26	4	1	1	4	1	2	51566	0	1	1	5	2	3	1	6	5	2	1	2	26	1	2	2	4	1	1	1			1	9	1										1		2	5
4/14/2019 14:40	4/14/2019 14:56	1	2	43	10	1	1	2	10	1	16511	1	1	1	1	1	1	1	4	3	2	2	2	43	1	2	3	2	5	2		1		1	5	1							1		1				1
4/14/2019 14:52	4/14/2019 14:56	1	2	26	5	1	1	2	5	3	38501	1	0	1	2	6	6	2	3	2	2	2	2	26	1	2	3	2	1	3			1	1	9	1		1	1										2
4/14/2019 14:47	4/14/2019 14:56	1	2	24	7	1	1	2	1	2	49696	0	0	1	1	1	1	1	7	4	2	1	2	24	1	5	3	3	1	1	1			1	8	1					1	4							7
4/14/2019 14:48	4/14/2019 14:56	1	2	40	6	1	1	2	7	2	44710	0	1	1	4	3	3	3	5	5	2	2	2	40	1	2	3	2	5	3			3	1	5	1										1		4	4
4/14/2019 14:49	4/14/2019 14:56	1	1	42	19	1	1	4	10	3	29730	0	1	1	2	2	1	1	4	5	2	1	1	42	1	1	6	4	1	2		1		1	8	1										1		3	1
4/14/2019 14:49	4/14/2019 14:56	1	2	42	1	1	1	6	7	3	76450	0	0	1	3	4	5	2	6	6	1	2	2	42	1	4	3	5	1	4			3	1	7	1					1	4							2
4/14/2019 14:46	4/14/2019 14:56	1	1	18	5	15	2	2	5	3	33015	1	1	1	3	1	2	3	3	6	2	1	1	18	3	2	2	2	6	3			2	1	9	1							1		3				2
4/14/2019 14:51	4/14/2019 14:56	1	2	38	1	1	1	4	10	3	41056	1	1	1	4	4	4	4	4	4	2	2	2	38	1	5	1	4	1	2		3		1	5	1								1	4				4
4/14/2019 14:47	4/14/2019 14:56	1	1	47	19	1	1	6	10	3	42501	1	0	1	3	2	2	2	5	6	1	1	1	47	1	2	5	5	1	2		1		1	10	1	1		1										1
4/14/2019 14:47	4/14/2019 14:56	1	2	55	2	1	1	5	2	3	28762	1	0	1	7	7	7	7	7	7	1	2	2	55	1	3	1	4	5	1	2			1	6	1	1		5										3
4/14/2019 14:46	4/14/2019 14:56	1	2	32	8	1	1	2	5	4	97216	1	1	1	5	2	3	2	5	6	2	1	2	32	1	2	3	2	1	3			2	1	10	1							1		2				3
4/14/2019 14:49	4/14/2019 14:56	1	2	33	8	1	1	2	10	3	21222	1	0	1	1	2	1	1	4	4	2	2	2	33	1	2	2	2	1	2		1		1	9	1	1		1										7
4/14/2019 14:40	4/14/2019 14:56	1	2	26	5	1	1	4	5	3	77571	1	1	1	5	4	2	1	5	7	2	1	2	26	1	4	2	3	2	3			2	1	6	1							1		1				3
4/14/2019 14:49	4/14/2019 14:57	1	1	25	3	15	2	6	3	4	95670	0	1	1	1	2	2	2	2	3	2	1	1	25	3	3	1	3	1	3			3	1	6	1											1	3	2
4/14/2019 14:49	4/14/2019 14:57	1	1	29	6	4	1	2	2	3	32817	1	0	1	3	3	2	2	4	3	1	1	1	29	4	3	4	2	1	1	2			1	7	1	1		2										6
4/14/2019 14:45	4/14/2019 14:57	1	2	53	7	1	1	5	7	2	56329	0	1	1	2	2	2	2	5	5	1	1	2	53	1	3	3	4	1	4			3	1	5	1										1		3	5
4/14/2019 14:44	4/14/2019 14:57	1	1	46	6	1	1	6	10	3	78245	1	0	1	2	2	2	2	4	6	1	1	1	46	1	3	3	5	1	2		1		1	10	1		1	2										1
4/14/2019 14:43	4/14/2019 14:57	1	2	56	1	2	1	2	4	2	60621	0	1	1	2	2	4	1	7	7	1	2	2	56	2	5	1	2	3	3			3	1	10	1										1		6	6
4/14/2019 14:54	4/14/2019 14:57	1	2	23	1	5	1	6	1	1	11233	0	1	1	1	2	2	2	2	1	2	2	2	22	4	1	6	5	1	1	1			1	9	1										1		2	1
4/14/2019 14:40	4/14/2019 14:57	1	2	57	1	1	1	6	5	3	27530	1	0	1	4	2	4	1	3	3	1	2	2	57	1	3	2	3	2	3			3	1	9	1		1	4										1
4/14/2019 14:45	4/14/2019 14:57	1	1	50	9	1	1	5	9	3	33410	0	1	1	1	1	1	3	4	5	2	1	1	50	1	1	4	6	1	2		2		1	10	1											1	3	4
4/14/2019 14:46	4/14/2019 14:57	1	2	40	4	15	1	2	1	4	85201	0	1	1	3	3	5	1	7	5	1	2	2	40	1	3	2	2	1	1	1			1	8	1											1	5	7
4/14/2019 14:52	4/14/2019 14:57	1	1	39	10	15	2	6	2	2	52001	1	1	1	7	3	4	3	5	5	1	2	1	38	3	3	4	3	1	1	2			1	8	1								1	4				4
4/14/2019 14:47	4/14/2019 14:57	1	1	22	18	1	1	7	7	2	43701	1	0	1	4	2	5	1	2	6	2	2	1	23	1	5	5	4	2	3			3	1	10	1	1		4										4
4/14/2019 14:48	4/14/2019 14:57	1	2	24	12	1	1	4	10	4	90012	1	0	1	4	2	2	2	2	3	1	1	2	24	1	3	4	4	1	2		1		1	7	1	1		2										2
4/14/2019 14:47	4/14/2019 14:57	1	2	32	4	1	1	4	2	3	75056	1	0	1	2	3	2	2	5	4	2	1	2	32	1	4	2	4	1	1	2			1	9	1	1		4										5
4/14/2019 14:09	4/14/2019 14:57	1	1	60	9	2	1	6	1	2	49087	0	0	1	5	3	2	1	7	6	2	1	1	60	2	1	4	5	1	1	1			1	10	1				1		5							7
4/14/2019 14:52	4/14/2019 14:57	1	2	20	1	2	1	6	3	2	60620	1	1	1	2	2	2	2	4	4	2	2	2	21	2	4	2	3	1	3			3	1	7	1							1		2				2
4/14/2019 14:43	4/14/2019 14:57	1	2	70	5	1	1	2	2	1	18064	1	0	1	2	1	2	1	5	5	2	1	2	70	1	2	2	2	5	1	2			1	10	1		1	1										5
4/14/2019 14:47	4/14/2019 14:57	1	2	38	5	1	1	6	8	3	75150	0	0	1	4	4	4	4	4	4	2	2	2	38	1	3	4	3	1	2		2		1	6	1				1		4							4
4/14/2019 14:44	4/14/2019 14:57	1	2	41	1	1	1	2	10	4	93041	0	1	1	7	7	7	7	7	7	2	2	2	41	1	4	1	2	9	2		1		1	10	1											1	1	1
4/14/2019 14:45	4/14/2019 14:57	1	1	71	17	1	1	5	4	2	54729	0	1	1	1	1	1	1	6	6	1	1	1	71	1	2	6	4	8	3			3	1	10	1										1		3	6
4/14/2019 14:49	4/14/2019 14:57	1	2	26	15	1	1	7	4	4	91913	1	0	1	3	4	6	4	5	4	2	2	2	26	1	4	4	6	5	3			3	1	7	1	1		4										5
4/14/2019 14:44	4/14/2019 14:57	1	1	68	11	1	1	6	1	4	89011	1	1	1	3	2	3	3	7	6	2	1	1	68	1	1	4	5	8	1	1			1	10	1								1	2				7
4/14/2019 14:43	4/14/2019 14:58	1	2	72	19	1	1	4	10	3	36535	1	1	1	5	3	4	3	6	5	1	1	2	72	1	2	6	4	8	2		2		1	10	1							1		5				3
4/14/2019 14:49	4/14/2019 14:58	1	1	29	13	15	2	6	2	1	10002	0	1	1	7	5	3	6	6	7	2	2	1	29	4	3	3	5	1	1	2			1	8	1										1		5	6
4/14/2019 14:48	4/14/2019 14:58	1	2	35	1	1	1	2	4	3	79766	1	0	1	4	4	4	4	4	4	2	2	2	35	1	3	1	2	8	3			4	1	5	1		1	4										4
4/14/2019 14:47	4/14/2019 14:58	1	2	22	13	1	1	2	1	3	79118	0	0	1	4	1	5	3	5	7	2	2	2	22	1	2	4	2	1	1	1			1	10	1					1	7							7
4/14/2019 14:53	4/14/2019 14:58	1	1	38	12	2	1	2	1	2	46226	1	1	1	2	4	2	2	3	3	2	1	1	37	2	2	4	3	1	1	1			1	8	1								1	1				2
4/14/2019 14:54	4/14/2019 14:58	1	1	22	22	1	1	2	4	1	14830	1	1	1	1	1	1	1	1	2	2	1	1	22	1	1	5	2	1	1	1			1	8	1								1	1				1
4/14/2019 14:48	4/14/2019 14:58	1	2	26	11	2	1	2	4	3	77064	1	0	1	4	4	4	4	4	4	2	1	2	26	2	5	3	2	1	4			3	1	7	1	1		4										4
4/14/2019 14:50	4/14/2019 14:58	1	2	26	4	15	2	2	10	1	2905	1	0	1	1	1	1	1	1	1	1	1	2	26	3	1	2	2	1	2		1		1	1	1	1		3										2
4/14/2019 14:51	4/14/2019 14:58	1	1	36	5	1	1	2	1	2	48205	1	0	1	2	2	4	4	6	6	2	2	1	36	2	2	2	2	1	1	1			1	5	1		1	2										2
4/14/2019 14:42	4/14/2019 14:58	1	1	37	8	1	1	6	2	2	44515	1	0	1	3	2	5	3	6	6	2	1	1	37	1	2	3	5	1	1	2			1	10	1		1	2										7
4/14/2019 14:45	4/14/2019 14:58	1	2	46	19	6	1	4	3	4	97401	0	0	1	3	3	3	3	2	2	2	2	2	46	4	3	6	3	5	3			2	1	10	1				1		3							3
4/14/2019 14:53	4/14/2019 14:58	1	1	30	4	2	2	6	10	4	89110	0	1	1	1	2	1	1	6	6	2	1	1	30	3	2	3	3	1	2		1		1	10	1											1	2	2
4/14/2019 14:44	4/14/2019 14:58	1	2	32	18	1	1	4	9	1	8731	0	0	1	3	2	3	1	4	4	1	1	2	31	1	3	5	4	1	2		2		1	8	1				1		4							1
4/14/2019 14:51	4/14/2019 14:58	1	1	65	1	1	1	6	9	1	17547	0	0	1	2	3	4	4	5	4	2	1	1	49	1	3	1	5	3	2		2		1	9	1				1		2							3
4/14/2019 14:47	4/14/2019 14:58	1	1	40	20	15	2	6	1	1	10458	0	1	1	1	1	2	1	6	5	2	1	1	40	3	1	6	6	1	1	1			1	10	1										1		1	1
4/14/2019 14:47	4/14/2019 14:58	1	2	47	5	1	1	2	3	3	38462	0	0	1	5	2	3	1	4	4	1	1	2	47	1	4	2	1	3	3			1	1	8	1				1		7							5
4/14/2019 14:47	4/14/2019 14:58	1	2	53	1	1	1	5	1	1	14011	1	1	1	2	2	2	1	5	5	1	1	2	53	1	2	1	4	9	1	1			1	8	1							1		1				7
4/14/2019 14:50	4/14/2019 14:58	1	2	28	9	1	1	6	4	3	33948	0	1	1	5	3	6	4	4	6	2	2	2	28	1	5	4	3	1	3			3	1	8	1											1	4	5
4/14/2019 14:56	4/14/2019 14:58	1	1	26	5	2	1	2	10	2	43205	1	0	1	2	1	1	1	1	1	1	1	1	25	2	1	4	2	1	1	1			1	10	1		1	1										2
4/14/2019 14:47	4/14/2019 14:58	1	2	36	1	15	1	4	1	3	76548	0	0	1	7	7	7	7	7	7	2	2	2	36	8	5	5	8	1	1	2			1	5	1					1	1							7
4/14/2019 14:54	4/14/2019 14:58	1	1	30	19	1	1	6	9	1	11001	1	0	1	2	2	3	1	5	5	1	2	1	30	1	1	5	5	1	2		2		1	10	1	1		2										3
4/14/2019 14:50	4/14/2019 14:58	1	1	26	1	2	1	6	10	3	32303	0	0	1	3	1	5	2	5	6	1	2	1	26	2	3	1	5	3	2		2		1	10	1					1	4							2
4/14/2019 14:40	4/14/2019 14:58	1	2	65	1	1	1	2	1	4	85017	0	1	1	2	1	6	2	6	4	1	2	2	65	1	2	1	2	8	1	1			1	10	1											1	3	6
4/14/2019 14:47	4/14/2019 14:58	1	2	25	11	2	1	6	2	3	78745	0	0	1	1	3	4	2	4	2	2	1	2	25	2	3	4	5	1	1	2			1	7	1				1		3							3
4/14/2019 14:49	4/14/2019 14:59	1	1	46	3	1	1	2	3	1	3060	1	1	1	2	2	3	1	5	4	2	1	1	46	1	2	2	2	1	3			1	1	10	1							1		1				7
4/14/2019 14:38	4/14/2019 14:59	1	2	39	22	4	1	6	2	4	91731	0	0	1	2	1	1	3	3	1	2	1	1	39	1	1	6	8	1	1	2			1	10	1				1		2							4
4/14/2019 14:46	4/14/2019 14:59	1	2	28	2	1	1	2	2	2	44074	1	1	1	4	2	2	3	6	6	2	1	2	28	1	4	2	3	3	1	2			1	10	1								1	2				7
4/14/2019 14:42	4/14/2019 14:59	1	2	43	16	4	1	7	2	2	44017	1	1	1	1	3	2	1	4	4	2	1	2	43	4	3	5	7	5	1	2			1	3	1								1	4				6
4/14/2019 14:53	4/14/2019 14:59	1	1	57	9	1	1	4	7	2	60950	0	0	1	3	2	2	3	3	3	1	1	1	57	1	3	3	3	1	4			3	1	5	1				1		2							2
4/14/2019 14:48	4/14/2019 14:59	1	1	53	9	2	12	6	10	4	86046	1	1	1	4	1	4	4	4	4	2	1	1	53	2	2	4	5	1	2		1		1	8	1							1		4				4
4/14/2019 14:46	4/14/2019 14:59	1	2	49	1	15	2	6	1	2	60625	0	0	1	1	1	1	1	7	7	2	1	2	48	3	2	1	3	3	1	1			1	10	1				1		1							7
4/14/2019 14:50	4/14/2019 14:59	1	1	28	1	2	1	4	3	2	60617	1	1	1	2	2	2	2	4	4	2	1	1	28	2	4	1	3	3	3			1	1	5	1							1		4				7
4/14/2019 14:46	4/14/2019 14:59	1	2	27	10	15	2	7	5	4	80123	0	0	1	2	2	1	1	3	3	1	2	2	27	3	2	2	5	1	2		2		1	7	1					1	2							1
4/14/2019 14:52	4/14/2019 14:59	1	2	46	19	1	1	4	10	3	30189	0	0	1	6	6	7	6	5	5	2	2	2	46	1	4	5	4	1	2		1		1	5	1				1		7							6
4/14/2019 14:51	4/14/2019 14:59	1	1	27	3	2	1	2	10	3	37410	1	0	1	1	4	4	5	4	3	2	1	1	27	1	2	1	2	2	1	1			1	7	1		1	2										1
4/14/2019 14:56	4/14/2019 14:59	1	2	56	11	1	1	2	10	2	43119	1	1	1	2	2	2	2	7	7	1	1	2	56	1	2	4	2	5	2		1		1	9	1								1	2				5
4/14/2019 14:51	4/14/2019 14:59	1	2	66	15	1	1	7	8	1	11105	1	1	1	1	1	2	1	6	4	1	1	2	66	1	3	5	6	8	3			2	1	10	1							1		1				2
4/14/2019 14:56	4/14/2019 14:59	1	2	38	5	2	1	4	1	4	94541	0	0	1	2	2	3	2	3	2	1	2	2	28	2	3	2	3	5	1	1			1	10	1				1		3							7
4/14/2019 14:48	4/14/2019 14:59	1	1	30	19	1	1	8	1	3	73020	1	1	1	1	1	1	1	1	1	1	1	1	30	1	1	6	8	1	1	1			1	10	1							1		1				1
4/14/2019 14:54	4/14/2019 15:00	1	1	33	9	1	1	6	1	3	72908	1	1	1	3	4	3	3	5	3	1	1	1	33	1	3	4	4	1	1	2			1	6	1							1		4				5
4/14/2019 14:52	4/14/2019 15:00	1	2	19	1	1	1	2	4	3	78336	0	0	1	4	4	4	4	4	4	2	2	2	19	1	5	4	2	6	4			4	1	1	1					1	4							4
4/14/2019 14:50	4/14/2019 15:00	1	2	18	17	1	1	6	1	3	21044	0	0	1	1	5	1	3	7	7	2	1	2	18	1	1	5	5	1	1	1			1	10	1				1		1							7
4/14/2019 14:48	4/14/2019 15:00	1	2	37	1	2	1	4	1	3	78218	1	0	1	3	2	2	2	6	6	1	1	2	37	2	3	1	4	1	1	2			1	7	1	1		6										7
4/14/2019 14:51	4/14/2019 15:00	1	1	69	22	1	1	6	4	3	34698	0	1	1	2	2	2	2	6	7	2	1	1	69	1	2	6	5	8	3			3	1	1	1										1		5	7
4/14/2019 14:38	4/14/2019 15:00	1	2	29	5	2	1	6	2	3	29853	1	1	1	3	3	3	3	4	4	2	2	2	29	2	3	2	3	2	1	2			1	5	1							1		3				7
4/14/2019 14:51	4/14/2019 15:00	1	2	43	12	15	2	4	1	3	33018	0	0	1	1	1	1	1	4	4	1	1	2	43	3	5	4	4	1	1	1			1	10	1				1		4							4
4/14/2019 14:53	4/14/2019 15:00	1	2	28	1	15	2	6	3	3	33028	1	1	1	2	1	5	3	4	5	2	2	2	28	3	2	3	3	1	3			1	1	10	1							1		3				7
4/14/2019 14:47	4/14/2019 15:00	1	2	28	4	1	1	7	1	1	14227	0	1	1	6	2	6	2	7	3	2	2	2	28	1	3	2	5	1	1	1			1	9	1										1		5	7
4/14/2019 14:56	4/14/2019 15:00	1	2	33	1	1	1	6	1	2	60611	0	0	1	1	1	1	1	1	1	1	1	2	30	1	1	2	5	6	1	1			1	7	1				1		4							7
4/14/2019 14:57	4/14/2019 15:00	1	1	36	1	2	1	6	4	4	90305	0	0	1	2	1	3	1	1	3	2	1	1	36	2	1	1	3	2	3			2	1	1	1					1	2							2
4/14/2019 14:52	4/14/2019 15:00	1	1	65	3	1	1	5	1	4	91040	1	1	1	6	2	4	2	7	7	2	1	1	65	1	2	2	4	2	1	1			1	10	1								1	4				7
4/14/2019 14:54	4/14/2019 15:00	1	1	33	19	15	2	7	1	1	18707	1	1	1	1	2	1	1	6	7	2	1	1	33	3	1	6	6	1	1	1			1	7	1								1	3				7
4/14/2019 14:58	4/14/2019 15:00	1	1	26	6	2	1	6	5	4	94565	0	0	1	3	4	4	2	2	4	1	1	1	26	2	2	3	3	1	3			2	1	6	1					1	2							5
4/14/2019 14:52	4/14/2019 15:00	1	1	68	4	1	1	4	4	4	97405	0	0	1	2	2	3	1	7	7	1	2	1	68	1	1	2	3	1	3			3	1	10	1				1		4							2
4/14/2019 14:56	4/14/2019 15:00	1	2	27	1	2	1	2	1	3	39157	0	1	1	2	1	5	1	3	4	1	1	2	27	2	1	1	2	5	1	1			1	6	1										1		4	7
4/14/2019 14:42	4/14/2019 15:01	1	2	38	3	1	1	2	2	3	70586	1	0	1	3	4	2	4	5	3	1	1	1	41	1	3	2	2	1	1	2			1	6	1		1	2										4
4/14/2019 14:57	4/14/2019 15:01	1	2	36	6	2	1	4	10	3	38114	1	1	1	1	3	1	1	1	3	1	1	2	36	2	1	2	4	1	2		1		1	10	1								1	3				2
4/14/2019 14:25	4/14/2019 15:01	1	2	76	4	1	1	3	4	2	47952	1	0	1	4	2	4	3	5	5	1	1	2	76	1	3	2	2	5	3			3	1	10	1	1		1										1
4/14/2019 14:52	4/14/2019 15:01	1	2	28	8	1	1	2	1	2	60487	0	0	1	2	4	1	4	7	7	2	1	2	28	1	2	4	2	1	1	1			1	10	1				1		3							7
4/14/2019 14:47	4/14/2019 15:01	1	2	67	3	1	1	7	5	2	47404	1	1	1	5	4	4	2	5	5	1	2	2	67	1	2	2	6	8	3			2	1	8	1								1	3				1
4/14/2019 14:55	4/14/2019 15:01	1	2	37	10	1	1	2	5	2	44691	1	1	1	5	6	6	1	5	4	1	2	2	37	1	5	4	2	5	3			2	1	8	1								1	3				2
4/14/2019 14:42	4/14/2019 15:01	1	1	43	21	1	1	7	1	3	32827	0	1	1	3	1	1	1	3	3	2	1	1	43	1	2	6	6	1	1	1			1	10	1										1		3	3
4/14/2019 14:50	4/14/2019 15:01	1	2	45	1	3	1	2	4	3	72076	1	0	1	4	2	3	1	4	5	2	1	2	45	1	3	1	2	9	3			3	1	10	1		1	4										7
4/14/2019 14:55	4/14/2019 15:01	1	1	29	1	1	1	2	7	2	44883	0	0	1	4	4	4	4	4	4	2	1	1	29	1	5	1	2	9	3			3	1	5	1					1	4							4
4/14/2019 14:54	4/14/2019 15:01	1	1	40	6	2	1	7	1	3	20743	0	1	1	1	3	2	1	7	2	2	1	1	40	2	1	3	6	2	1	1			1	7	1										1		1	1
4/14/2019 14:56	4/14/2019 15:01	1	2	44	10	8	1	5	1	4	90020	0	0	1	2	1	2	2	7	7	2	1	2	44	4	3	4	4	1	1	1			1	10	1					1	2							7
4/14/2019 14:58	4/14/2019 15:01	1	2	24	-3105	1	2	5	1	4	91722	1	1	1	1	1	3	3	2	2	2	1	2	24	1	1	1	4	9	1	1			1	10	1								1	5				3
4/14/2019 14:54	4/14/2019 15:01	1	2	51	14	1	1	6	10	3	77386	0	0	1	4	4	3	4	4	7	1	2	2	51	1	2	5	5	2	2		1		1	1	1					1	6							1
4/14/2019 14:52	4/14/2019 15:01	1	1	22	2	1	1	6	10	1	17815	1	0	1	3	4	2	2	6	6	1	2	1	22	1	3	4	5	6	2		2		1	8	1		1	3										2
4/14/2019 14:57	4/14/2019 15:01	1	1	42	20	1	1	7	10	3	32824	1	1	1	1	1	1	1	1	1	2	1	1	40	1	4	6	6	1	2		1		1	10	1							1		1				1
4/14/2019 14:51	4/14/2019 15:01	1	2	37	3	1	1	6	2	2	56377	0	0	1	1	1	2	1	7	6	1	1	2	37	1	2	1	5	2	1	2			1	8	1				1		2							7
4/14/2019 14:49	4/14/2019 15:02	1	2	44	24	1	1	7	9	2	53147	1	1	1	4	2	4	2	5	6	2	1	2	44	1	4	6	6	1	2		2		1	8	1								1	4				3
4/14/2019 14:51	4/14/2019 15:02	1	1	22	4	2	1	6	3	3	30310	0	1	1	4	1	1	1	5	6	1	1	1	22	2	1	2	3	3	3			1	1	10	1										1		6	7
4/14/2019 14:57	4/14/2019 15:02	1	2	21	10	2	1	8	4	3	30269	0	0	1	1	3	2	3	1	3	2	1	2	21	2	1	5	8	1	3			3	1	4	1					1	4							4
4/14/2019 14:55	4/14/2019 15:02	1	2	35	2	2	1	6	7	3	23450	0	1	1	4	4	4	4	4	4	1	2	2	35	2	5	2	3	1	5			4	1	5	1										1		4	4
4/14/2019 14:54	4/14/2019 15:02	1	2	38	6	1	1	2	1	3	75409	0	1	1	6	2	2	1	7	4	2	1	2	38	1	3	2	3	1	1	1			1	7	1											1	2	7
4/14/2019 14:44	4/14/2019 15:02	1	2	49	8	1	1	2	9	1	8816	0	1	1	2	4	2	1	5	6	1	1	2	49	1	5	3	2	5	2		2		1	5	1										1		1	7
4/14/2019 14:42	4/14/2019 15:02	1	2	70	14	1	1	6	1	4	91104	0	0	1	1	1	1	1	7	5	2	1	2	70	1	1	5	5	8	1	1			1	10	1					1	2							7
4/14/2019 14:48	4/14/2019 15:02	1	1	54	9	1	1	2	4	1	15521	0	0	1	3	4	2	5	6	5	1	1	1	54	1	3	4	2	8	3			3	1	9	1					1	5							3
4/14/2019 14:51	4/14/2019 15:02	1	2	69	6	1	1	4	10	4	99518	1	1	1	3	4	4	2	6	6	1	1	2	69	1	3	3	3	8	2		1		1	5	1							1		3				1
4/14/2019 14:49	4/14/2019 15:02	1	1	65	6	1	1	6	9	3	34652	1	1	1	1	2	1	4	4	4	2	1	1	65	1	2	3	5	8	2		2		1	7	1								1	1				1
4/14/2019 14:49	4/14/2019 15:02	1	2	66	11	1	1	5	10	2	60462	1	1	1	4	2	4	3	5	5	1	1	2	66	1	5	4	4	8	2		1		1	10	1								1	2				2
4/14/2019 14:49	4/14/2019 15:02	1	1	73	11	1	1	6	9	4	97415	1	1	1	2	2	1	1	5	5	2	1	1	73	1	1	4	5	8	2		2		1	10	1								1	3				7
4/14/2019 14:55	4/14/2019 15:02	1	1	49	1	1	1	2	4	2	43229	1	0	1	3	3	2	1	6	6	1	1	1	49	1	1	1	1	8	3			3	1	6	1	1		2										3
4/14/2019 14:58	4/14/2019 15:02	1	1	26	13	15	2	6	1	4	90716	1	0	1	2	1	2	2	2	1	1	2	1	26	3	2	5	5	1	1	1			1	9	1	1		2										3
4/14/2019 14:39	4/14/2019 15:02	1	1	24	1	15	1	2	4	4	83676	1	0	1	7	4	7	7	4	4	2	2	1	24	1	5	1	2	1	4			4	1	5	1	1		7										7
4/14/2019 14:54	4/14/2019 15:02	1	2	35	1	2	1	2	9	3	34758	0	0	1	2	4	3	1	4	2	1	1	2	34	7	3	3	2	2	3			2	1	5	1				1		4							4
4/14/2019 14:54	4/14/2019 15:02	1	2	18	-3105	4	1	6	3	3	27560	1	1	1	4	4	2	3	4	5	2	2	2	18	4	2	2	3	6	3			1	1	9	1								1	3				3
4/14/2019 14:44	4/14/2019 15:02	1	2	44	3	1	1	2	7	2	48092	1	1	1	4	4	4	4	4	4	2	1	2	44	1	5	2	2	4	5			3	1	1	1								1	4				7
4/14/2019 14:45	4/14/2019 15:02	1	2	23	7	4	1	7	2	3	30301	1	1	1	3	3	3	2	4	5	2	2	2	23	4	2	2	5	1	1	2			1	9	1								1	3				3
4/14/2019 14:56	4/14/2019 15:02	1	1	47	14	2	1	4	1	2	60628	1	0	1	3	3	3	2	5	5	2	2	1	47	2	2	5	3	1	1	1			1	8	1		1	2										7
4/14/2019 14:44	4/14/2019 15:02	1	1	73	6	1	14	4	3	3	27863	0	1	1	2	4	4	1	5	5	1	1	1	73	1	3	3	2	8	3			1	1	9	1											1	2	7
4/14/2019 14:56	4/14/2019 15:02	1	1	36	18	1	1	6	3	4	93101	0	1	1	3	1	3	2	5	5	2	1	1	37	1	1	5	5	1	3			1	1	10	1											1	2	7
4/14/2019 14:42	4/14/2019 15:03	1	2	29	7	1	1	2	1	3	35966	1	0	1	4	3	3	4	5	5	1	1	2	29	1	2	3	2	5	2		2		1	10	1	1		3										3
4/14/2019 14:42	4/14/2019 15:03	1	2	23	1	15	1	2	9	3	38501	0	1	1	5	4	2	1	5	6	1	2	2	23	1	1	4	2	1	2		2		1	10	1										1		3	2
4/14/2019 14:40	4/14/2019 15:03	1	2	18	1	1	1	1	1	4	84057	1	1	1	4	1	3	4	7	7	2	1	2	18	1	3	1	1	9	1	1			1	10	1							1		1				7
4/14/2019 14:54	4/14/2019 15:03	1	1	44	17	1	2	7	2	1	10036	1	1	1	3	3	5	1	7	7	1	2	1	44	1	2	5	4	2	1	2			1	10	1								1	7				7
4/14/2019 14:54	4/14/2019 15:03	1	1	25	20	15	2	6	3	1	19136	0	1	1	6	3	3	2	7	7	2	2	1	35	3	1	6	4	1	3			1	1	9	1											1	3	3
4/14/2019 14:45	4/14/2019 15:03	1	2	66	6	1	1	6	10	2	55436	0	1	1	5	3	5	2	4	6	1	2	2	66	1	3	3	5	3	2		1		1	10	1										1		3	1
4/14/2019 14:52	4/14/2019 15:03	1	2	41	9	1	1	6	9	2	67654	1	1	1	6	6	6	4	5	5	1	2	2	41	1	4	3	5	9	4			3	1	5	1								1	5				5
4/14/2019 14:46	4/14/2019 15:03	1	2	36	6	1	1	6	10	1	17948	0	0	1	7	1	6	3	4	6	2	2	2	36	1	4	3	5	5	2		1		1	9	1					1	2							3
4/14/2019 14:53	4/14/2019 15:03	1	1	51	7	1	1	2	10	4	80543	0	1	1	3	5	4	1	5	6	1	2	1	51	1	2	3	3	1	2		1		1	10	1											1	2	2
4/14/2019 14:52	4/14/2019 15:03	1	1	40	6	1	1	6	8	2	66762	0	0	1	1	1	7	1	4	7	2	2	1	40	1	3	2	3	1	4			2	1	10	1					1	3							1
4/14/2019 14:53	4/14/2019 15:03	1	2	38	8	1	1	6	1	2	67002	0	1	1	2	3	5	1	6	5	2	2	2	38	1	3	3	3	1	1	1			1	1	1											1	6	7
4/14/2019 14:47	4/14/2019 15:03	1	1	61	3	1	1	4	9	3	29384	1	0	1	2	2	2	2	4	5	1	1	1	61	1	3	2	3	8	2		2		1	10	1		1	2										1
4/14/2019 14:59	4/14/2019 15:03	1	2	30	14	11	1	7	3	2	65251	0	1	1	1	2	1	3	4	4	1	1	2	30	7	3	5	6	1	3			1	1	6	1											1	2	2
4/14/2019 14:56	4/14/2019 15:03	1	1	55	10	15	8	1	2	4	91344	1	1	1	1	1	1	1	5	5	1	2	1	55	3	3	4	2	1	1	2			1	10	1								1	3				3
4/14/2019 14:53	4/14/2019 15:03	1	2	43	8	1	1	2	4	2	44111	1	1	1	1	1	1	4	6	6	2	1	2	43	1	3	3	4	3	3			2	1	3	1							1		4				3
4/14/2019 14:53	4/14/2019 15:03	1	2	30	5	16	1	6	7	3	35020	0	1	1	5	5	7	2	6	3	2	2	2	30	8	3	2	5	1	4			3	1	7	1										1		2	7
4/14/2019 14:53	4/14/2019 15:03	1	2	22	1	1	1	2	9	2	60504	0	1	1	2	4	2	1	7	7	1	2	2	22	1	2	1	2	9	2		2		1	5	1										1		4	3
4/14/2019 14:52	4/14/2019 15:03	1	2	35	10	1	1	4	4	3	21660	1	1	1	6	4	4	4	7	4	2	2	2	35	1	3	4	4	1	3			3	1	6	1								1	3				7
4/14/2019 14:41	4/14/2019 15:03	1	1	70	3	1	1	6	1	4	85743	0	0	1	3	1	5	2	6	5	2	2	1	70	1	2	3	5	1	1	2			1	10	1					1	3							7
4/14/2019 14:51	4/14/2019 15:03	1	2	52	5	1	1	2	1	3	29306	0	1	1	3	3	2	2	5	4	2	1	2	52	1	4	2	3	1	1	1			1	5	1											1	6	6
4/14/2019 14:56	4/14/2019 15:03	1	2	38	5	2	1	6	1	3	30223	0	1	1	4	4	4	4	5	7	2	2	2	38	2	3	2	3	1	1	1			1	10	1										1		4	5
4/14/2019 14:53	4/14/2019 15:03	1	2	28	1	1	1	2	2	2	43050	1	0	1	1	4	4	1	7	4	1	1	2	28	1	5	1	2	9	4			1	1	10	1	1		1										7
4/14/2019 14:56	4/14/2019 15:03	1	1	34	17	1	1	6	1	2	60506	1	0	1	2	2	1	2	2	1	1	1	1	33	1	1	5	6	1	1	1			1	3	1		1	2										1
4/14/2019 14:51	4/14/2019 15:03	1	2	56	4	1	1	6	3	1	19612	1	0	1	3	4	4	2	6	6	1	1	2	56	1	1	2	5	2	3			1	1	10	1	1		3										7
4/14/2019 14:51	4/14/2019 15:03	1	2	80	21	1	1	2	1	3	34243	0	1	1	3	3	2	1	7	7	2	2	2	80	1	1	6	2	8	1	1			1	10	1										1		3	7
4/14/2019 14:56	4/14/2019 15:03	1	2	68	10	1	1	6	1	3	72704	1	1	1	4	1	1	5	7	5	2	1	2	68	1	1	4	5	8	1	1			1	10	1							1		2				7
4/14/2019 15:00	4/14/2019 15:03	1	1	47	5	1	1	6	10	2	56721	1	0	1	1	1	1	1	4	4	1	1	1	47	1	2	2	5	1	2		1		1	8	1		1	3										2
4/14/2019 14:53	4/14/2019 15:03	1	1	49	6	1	1	2	1	1	10463	1	0	1	7	6	3	1	6	5	1	1	1	49	1	2	2	2	8	1	2			1	10	1		1	3										7
4/14/2019 14:52	4/14/2019 15:03	1	2	38	9	15	2	6	4	3	78640	1	0	1	4	4	4	4	4	4	2	2	2	38	3	5	4	3	1	4			4	1	1	1		1	4										4
4/14/2019 14:52	4/14/2019 15:04	1	2	44	16	2	2	6	1	2	44505	0	1	1	1	1	2	1	5	4	1	1	2	44	2	1	5	5	1	1	1			1	10	1											1	3	7
4/14/2019 14:37	4/14/2019 15:04	1	2	49	1	1	2	5	2	3	32353	0	0	1	4	6	5	4	6	7	1	2	2	49	1	4	1	4	4	1	2			1	10	1					1	6							3
4/14/2019 14:53	4/14/2019 15:04	1	1	61	10	1	2	5	2	2	44514	1	1	1	4	4	5	4	4	5	1	2	1	61	1	3	4	7	2	1	2			1	9	1							1		6				4
4/14/2019 14:46	4/14/2019 15:04	1	2	57	4	1	1	4	1	4	81007	0	0	1	3	2	3	2	3	3	2	1	2	57	1	3	2	4	2	1	2			1	10	1				1		3							3
4/14/2019 14:39	4/14/2019 15:04	1	2	26	6	15	2	6	1	1	11385	0	0	1	3	5	5	2	6	4	1	2	2	24	3	3	3	5	1	1	2			1	8	1				1		3							7
4/14/2019 15:00	4/14/2019 15:04	1	1	33	1	1	1	2	10	1	10459	1	0	1	2	2	2	2	3	2	2	1	1	37	1	2	3	2	5	1	2			1	1	1	1		5										2
4/14/2019 14:52	4/14/2019 15:04	1	2	60	7	1	1	5	10	2	57301	1	0	1	3	4	4	3	5	5	1	2	2	60	1	1	3	4	2	2		1		1	10	1		1	3										1
4/14/2019 14:51	4/14/2019 15:04	1	2	38	9	1	1	6	9	1	10705	1	0	1	7	5	6	3	6	7	1	2	2	38	1	3	4	3	5	2		2		1	10	1	1		3										3
4/14/2019 14:42	4/14/2019 15:04	1	1	39	2	2	1	2	1	2	52806	1	0	1	4	2	4	2	6	4	1	2	1	39	2	2	1	2	8	1	2			1	10	1		1	6										7
4/14/2019 14:27	4/14/2019 15:04	1	1	52	10	1	14	6	5	4	89169	0	1	1	1	1	7	1	7	7	1	2	1	52	3	2	4	5	1	3			2	1	10	1										1		1	1
4/14/2019 14:55	4/14/2019 15:04	1	2	76	2	1	1	6	1	3	41031	0	1	1	1	1	1	1	4	4	2	1	2	76	1	2		5	8	1	1			1	10	1										1		4	7
4/14/2019 14:52	4/14/2019 15:04	1	2	43	13	1	1	7	7	4	98370	0	1	1	3	3	3	3	4	4	1	1	2	36	1	5	1	2	9	4			4	1	5	1										1		5	2
4/14/2019 14:55	4/14/2019 15:04	1	1	42	19	1	1	4	1	3	36801	0	0	1	5	2	4	2	4	4	2	2	1	42	1	3	6	3	5	1	2			1	9	1					1	6							5
4/14/2019 14:38	4/14/2019 15:04	1	2	44	15	1	1	6	1	1	6790	0	1	1	5	1	4	3	6	4	2	2	2	44	1	3	5	3	1	1	1			1	10	1											1	3	7
4/14/2019 14:39	4/14/2019 15:04	1	2	69	9	1	1	6	3	3	30734	1	0	1	5	5	3	5	6	5	2	1	2	69	1	2	4	5	8	3			1	1	10	1		1	5										7
4/14/2019 14:56	4/14/2019 15:04	1	1	21	3	2	1	6	5	4	86305	0	1	1	1	1	1	1	3	7	2	1	1	21	2	2	2	3	2	3			2	1	10	1										1		2	1
4/14/2019 14:54	4/14/2019 15:04	1	1	52	13	1	1	2	10	1	14891	1	0	1	4	2	1	2	5	5	2	1	1	52	1	2	4	2	8	2		1		1	1	1		1	2										2
4/14/2019 14:56	4/14/2019 15:04	1	2	67	10	1	1	2	4	2	45056	1	0	1	4	1	2	2	5	5	2	1	2	67	1	4	4	2	8	3			3	1	8	1		1	2										2
4/14/2019 14:57	4/14/2019 15:05	1	2	30	16	1	1	7	5	4	80123	1	0	1	1	1	3	4	5	5	2	1	2	30	1	1	5	6	1	3			2	1	10	1	1		1										7
4/14/2019 14:52	4/14/2019 15:05	1	2	21	20	4	1	6	4	2	48109	0	1	1	7	7	7	6	6	1	1	2	2	21	4	5	6	3	6	3			3	1	3	1											1	7	7
4/14/2019 14:55	4/14/2019 15:05	1	2	51	5	1	1	7	1	1	2330	0	0	1	3	3	3	2	6	6	2	1	2	51	1	1	4	6	2	1	1			1	10	1					1	3							7
4/14/2019 14:51	4/14/2019 15:05	1	1	32	1	1	1	2	4	2	61462	1	0	1	7	4	7	1	4	4	1	2	1	32	1	4	1	2	2	3			3	1	5	1	1		5										6
4/14/2019 14:50	4/14/2019 15:05	1	2	43	1	1	1	2	4	3	71292	0	0	1	1	1	7	1	7	4	1	2	2	43	1	5	1	1	1	3			3	1	1	1				1		1							5
4/14/2019 14:54	4/14/2019 15:05	1	2	30	12	1	1	4	9	2	46256	0	0	1	4	4	2	2	4	4	1	1	2	30	1	5	4	4	3	2		2		1	6	1				1		4							5
4/14/2019 14:59	4/14/2019 15:05	1	2	43	1	2	1	2	1	2	46227	1	0	1	5	2	3	3	6	4	2	1	2	43	2	2	1	2	1	1	1			1	10	1		1	4										7
4/14/2019 14:39	4/14/2019 15:05	1	1	41	2	1	1	4	3	1	16879	0	1	1	3	2	4	1	7	5	2	1	1	41	1	3	1	3	2	3			1	1	9	1											1	4	7
4/14/2019 14:53	4/14/2019 15:05	1	2	53	19	1	1	7	1	3	23464	1	1	1	3	2	3	3	7	7	2	1	2	53	1	1	6	6	1	1	1			1	10	1								1	2				7
4/14/2019 14:58	4/14/2019 15:05	1	2	22	1	1	1	6	9	3	38655	1	1	1	5	3	5	3	5	6	1	2	2	22	1	3	1	5	6	2		2		1	8	1								1	5				3
4/14/2019 14:54	4/14/2019 15:05	1	2	43	9	3	1	4	7	4	82716	1	1	1	2	1	2	1	4	4	1	1	2	47	5	5	3	3	5	4			4	1	10	1							1		4				4
4/14/2019 14:58	4/14/2019 15:05	1	2	55	5	1	1	4	4	3	22556	1	0	1	4	2	3	1	5	4	1	2	2	55	1	3	2	4	1	3			3	1	10	1	1		4										4
4/14/2019 14:54	4/14/2019 15:05	1	2	35	19	15	2	4	1	3	23434	0	0	1	1	1	1	1	4	2	2	1	2	35	3	3	6	4	5	1	1			1	10	1				1		1							2
4/14/2019 14:59	4/14/2019 15:05	1	1	39	1	1	1	2	1	2	44102	1	0	1	3	2	3	4	3	3	1	1	2	39	1	2	1	2	8	1	2			1	9	1		1	3										3
4/14/2019 14:52	4/14/2019 15:05	1	2	22	11	15	2	6	1	1	13440	1	1	1	6	5	7	7	7	6	1	2	2	22	3	2	4	3	1	1	1			1	10	1							1		6				6
4/14/2019 14:53	4/14/2019 15:05	1	1	48	19	1	1	2	2	2	55434	0	0	1	7	7	7	6	6	7	1	2	1	48	1	3	6	2	1	1	2			1	9	1				1		5							7
4/14/2019 14:58	4/14/2019 15:05	1	1	55	13	1	1	4	10	4	83642	1	1	1	3	1	3	1	6	6	2	1	1	55	1	1	4	3	8	2		1		1	10	1								1	2				1
4/14/2019 14:49	4/14/2019 15:05	1	2	55	14	1	1	5	2	4	89121	1	0	1	3	3	4	2	7	7	2	1	2	54	1	1	5	4	1	1	2			1	10	1	1		3										7
4/14/2019 14:53	4/14/2019 15:05	1	2	70	5	1	1	7	10	2	60098	0	1	1	4	2	5	2	6	6	1	1	2	70	1	1	2	6	8	2		1		1	9	1											1	2	1
4/14/2019 14:48	4/14/2019 15:05	1	2	34	3	15	2	6	3	3	33182	0	0	1	4	3	3	3	3	4	2	1	2	34	3	5	1	3	3	3			1	1	5	1				1		4							3
4/14/2019 14:57	4/14/2019 15:05	1	1	57	8	1	1	7	2	2	48130	0	1	1	3	1	1	3	7	7	2	1	1	57	1	2	3	6	1	1	2			1	10	1										1		6	7
4/14/2019 14:52	4/14/2019 15:05	1	2	31	5	1	1	6	3	2	43227	0	0	1	6	3	4	3	4	4	2	2	2	31	1	5	2	5	3	3			1	1	10	1					1	6							7
4/14/2019 14:58	4/14/2019 15:06	1	2	34	1	1	1	2	7	3	42765	1	0	1	4	4	4	4	4	4	2	2	2	34	1	5	1	1	1	4			4	1	1	1	1		4										4
4/14/2019 14:48	4/14/2019 15:06	1	2	32	-3105	15	2	2	2	1	10457	0	1	1	4	4	4	4	4	4	1	2	2	32	3	3	4	2	3	1	2			1	7	1										1		4	7
4/14/2019 14:59	4/14/2019 15:06	1	2	33	14	1	1	6	7	3	33771	1	1	1	1	1	1	1	4	4	2	1	2	32	1	5	4	5	1	4			3	1	1	1							1		4				4
4/14/2019 14:59	4/14/2019 15:06	1	2	31	8	1	1	4	10	2	55303	0	1	1	1	4	2	1	7	7	1	2	2	31	1	2	4	4	1	2		1		1	1	1										1		1	3
4/14/2019 14:59	4/14/2019 15:06	1	1	25	1	1	1	2	10	4	92544	0	1	1	1	1	1	1	1	1	1	1	1	25	1	1	1	2	1	2		1		1	1	1											1	1	1
4/14/2019 14:55	4/14/2019 15:06	1	2	64	14	1	1	7	9	4	86404	1	1	1	3	4	2	2	5	6	2	1	2	64	1	1	6	6	8	2		2		1	5	1							1		3				5
4/14/2019 14:58	4/14/2019 15:06	1	2	40	1	1	1	4	10	3	39573	0	1	1	4	7	4	3	5	4	1	1	2	40	1	5	2	2	5	2		1		1	5	1										1		4	2
4/14/2019 14:51	4/14/2019 15:06	1	2	44	5	1	1	4	10	3	73128	0	0	1	5	3	4	3	3	3	1	2	2	44	1	2	3	4	2	2		1		1	8	1					1	3							2
4/14/2019 14:51	4/14/2019 15:06	1	1	52	1	2	1	2	4	3	20910	1	0	1	4	4	4	4	4	4	1	1	1	52	2	3	1	2	9	3			4	1	2	1		1	4										4
4/14/2019 14:53	4/14/2019 15:06	1	2	38	1	1	1	3	3	2	54880	0	1	1	6	2	3	4	6	4	2	1	2	38	1	5	2	3	1	3			1	1	5	1											1	3	7
4/14/2019 14:52	4/14/2019 15:06	1	2	37	18	1	1	6	9	3	28138	0	1	1	3	1	3	2	6	7	2	1	2	37	1	3	6	5	6	2		2		1	10	1										1		6	2
4/14/2019 14:53	4/14/2019 15:06	1	1	47	14	2	1	4	4	1	7112	0	1	1	7	1	4	2	7	7	2	1	1	47	2	1	5	4	2	3			3	1	10	1											1	7	7
4/14/2019 15:02	4/14/2019 15:06	1	2	28	1	1	5	7	4	3	77081	1	1	1	5	7	7	7	2	2	1	1	2	28	3	5	1	1	2	5			2	1	3	1							1		2				2
4/14/2019 14:54	4/14/2019 15:06	1	1	29	18	1	1	6	10	3	78373	1	0	1	6	2	2	1	5	3	1	1	1	28	1	2	5	6	1	2		1		1	9	1		1	6										2
4/14/2019 15:00	4/14/2019 15:06	1	2	51	1	1	1	2	4	3	26301	1	0	1	4	4	4	4	4	4	2	1	2	51	1	5	1	1	9	3			3	1	5	1	1		4										4
4/14/2019 14:54	4/14/2019 15:06	1	1	57	8	1	1	6	7	3	27106	1	1	1	3	1	1	3	5	2	2	1	1	57	1	2	3	6	1	4			3	1	4	1							1		5				7
4/14/2019 14:57	4/14/2019 15:06	1	2	18	-3105	1	1	2	4	2	60115	0	1	1	4	4	4	3	4	4	2	2	2	18	1	5	6	2	6	5			4	1	6	1											1	4	3
4/14/2019 14:58	4/14/2019 15:06	1	2	36	1	1	1	6	2	3	36109	1	0	1	2	3	1	1	4	4	2	1	2	36	1	1	1	3	5	1	2			1	5	1	1		1										7
4/14/2019 14:53	4/14/2019 15:06	1	2	64	1	1	1	3	7	2	55386	0	0	1	4	4	4	2	4	4	1	2	2	64	1	5	1	2	8	4			3	1	8	1				1		3							6
4/14/2019 14:44	4/14/2019 15:07	1	2	18	15	1	1	2	3	3	34984	0	0	1	4	3	3	5	5	5	2	1	2	18	1	2	5	3	6	3			1	1	9	1					1	4							6
4/14/2019 14:58	4/14/2019 15:07	1	1	44	8	2	1	6	1	3	37312	1	0	1	2	1	2	1	3	5	1	1	1	44	2	2	5	5	1	1	1			1	9	1		1	1										3
4/14/2019 14:52	4/14/2019 15:07	1	2	43	20	1	1	4	10	3	39601	0	0	1	6	2	5	3	4	5	1	2	2	42	1	5	6	4	1	2		1		1	10	1				1		4							1
4/14/2019 14:43	4/14/2019 15:07	1	2	48	2	1	1	6	5	3	28651	0	0	1	5	5	5	3	6	6	2	2	2	48	1	3	3	3	1	3			2	1	7	1				1		4							2
4/14/2019 15:04	4/14/2019 15:07	1	1	32	14	2	1	2	1	3	30044	1	0	1	5	4	5	1	2	2	2	1	1	32	2	2	5	2	1	1	1			1	6	1		1	1										3
4/14/2019 15:01	4/14/2019 15:07	1	2	54	24	1	1	6	9	1	6851	1	1	1	2	1	1	1	7	5	2	1	2	54	1	1	6	5	1	2		2		1	10	1							1		4				7
4/14/2019 15:00	4/14/2019 15:07	1	2	20	1	1	1	6	1	1	18701	0	0	1	4	1	7	2	7	7	2	2	2	19	1	5	1	3	1	1	1			1	10	1				1		7							7
4/14/2019 14:53	4/14/2019 15:07	1	2	45	7	1	1	6	1	2	43912	0	1	1	3	3	5	2	6	6	1	2	2	45	1	1	3	3	2	1	1			1	10	1										1		3	7
4/14/2019 14:56	4/14/2019 15:07	1	2	38	16	15	2	6	2	4	93219	0	1	1	4	4	4	2	6	4	2	2	2	38	3	4	5	5	1	1	2			1	8	1										1		4	7
4/14/2019 14:50	4/14/2019 15:07	1	1	49	8	1	1	2	10	1	17578	1	0	1	4	4	3	3	4	4	1	1	1	49	1	3	3	2	1	2		1		1	10	1		1	4										1
4/14/2019 14:46	4/14/2019 15:07	1	1	49	3	1	1	4	10	2	44313	1	0	1	6	5	7	3	4	4	1	2	1	49	1	1	2	3	1	2		1		1	9	1	1		6										1
4/14/2019 14:56	4/14/2019 15:07	1	2	43	9	1	1	5	2	1	11967	0	1	1	3	2	5	3	4	7	2	2	2	43	1	3	4	4	1	1	2			1	9	1											1	2	4
4/14/2019 14:59	4/14/2019 15:08	1	2	21	1	2	1	6	2	3	32304	0	0	1	7	7	7	2	7	6	2	2	2	21	2	1	1	5	6	3			1	1	9	1					1	4							7
4/14/2019 14:49	4/14/2019 15:08	1	2	37	13	1	1	6	9	4	83350	0	1	1	3	2	2	2	7	4	2	1	2	37	1	3	4	5	2	2		2		1	10	1										1		4	1
4/14/2019 14:54	4/14/2019 15:08	1	1	32	18	1	1	8	10	1	11003	0	0	1	1	1	1	1	1	1	1	1	1	32	1	2	5	8	1	2		1		1	10	1				1		4							3
4/14/2019 14:58	4/14/2019 15:08	1	2	25	10	1	1	6	9	1	14559	0	1	1	2	2	3	1	4	5	1	2	2	25	1	4	4	5	1	2		2		1	10	1											1	3	2
4/14/2019 14:54	4/14/2019 15:08	1	2	30	2	15	2	6	1	3	78043	1	0	1	2	3	2	2	6	6	2	1	2	30	3	3	1	3	2	1	1			1	9	1		1	2										7
4/14/2019 14:56	4/14/2019 15:08	1	2	26	7	15	2	4	6	4	83704	1	0	1	2	4	2	3	4	4	2	1	2	26	3	3	3	3	1	3			1	1	9	1	1		2										7
4/14/2019 14:48	4/14/2019 15:08	1	2	51	6	2	1	6	1	3	20705	0	1	1	1	2	1	1	2	2	1	1	2	51	2	4	2	5	2	1	1			1	1	1										1		4	7
4/14/2019 15:04	4/14/2019 15:08	1	2	18	1	2	1	2	3	4	95838	0	1	1	3	3	3	2	4	5	2	2	2	22	2	3	3	3	4	3			1	1	6	1											1	4	7
4/14/2019 14:53	4/14/2019 15:08	1	2	34	14	1	1	6	5	2	45344	0	1	1	4	4	4	2	7	7	1	2	2	35	1	5	4	3	1	3			2	1	4	1											1	3	3
4/14/2019 14:55	4/14/2019 15:08	1	2	29	18	1	1	6	1	3	41091	1	0	1	5	2	2	5	7	7	2	1	2	29	1	2	5	5	5	1	1			1	10	1		1	3										7
4/14/2019 14:50	4/14/2019 15:08	1	1	20	3	2	1	2	1	3	33161	0	0	1	4	4	4	4	4	4	2	1	1	20	2	3	2	2	6	1	1			1	7	1				1		2							7
4/14/2019 14:56	4/14/2019 15:08	1	2	38	14	1	1	6	10	3	30121	0	0	1	4	3	5	4	4	4	1	2	2	38	1	4	5	5	1	2		1		1	10	1				1		4							3
4/14/2019 15:03	4/14/2019 15:08	1	2	24	5	1	1	6	1	2	53545	0	0	1	2	2	2	2	5	4	2	1	2	24	1	1	3	3	1	1	1			1	10	1				1		3							1
4/14/2019 14:59	4/14/2019 15:08	1	2	37	19	16	1	6	4	3	36695	1	1	1	2	2	3	3	7	6	1	2	2	37	2	3	6	3	1	3			3	1	7	1							1		3				7
4/14/2019 14:58	4/14/2019 15:08	1	1	50	19	1	1	7	10	3	75126	1	1	1	2	2	2	3	4	4	1	1	1	50	1	2	6	6	1	2		1		1	10	1							1		1				1
4/14/2019 14:59	4/14/2019 15:08	1	1	45	9	1	1	6	10	2	44060	0	0	1	3	4	3	1	5	6	2	1	1	45	1	3	4	3	1	2		1		1	8	1					1	6							1
4/14/2019 15:05	4/14/2019 15:08	1	1	33	12	1	1	6	10	3	32826	0	1	1	2	2	1	1	1	2	1	1	1	33	1	2	4	5	1	2		1		1	9	1										1		1	2
4/14/2019 14:58	4/14/2019 15:08	1	2	21	1	1	1	6	1	4	91302	1	1	1	5	3	3	3	6	5	2	1	2	22	1	2	3	5	1	1	1			1	9	1								1	2				7
4/14/2019 14:59	4/14/2019 15:08	1	2	51	9	1	1	2	10	1	8807	0	0	1	2	3	1	1	4	4	1	1	2	51	1	2	4	3	1	2		2		1	1	1					1	2							1
4/14/2019 14:47	4/14/2019 15:08	1	2	49	3	1	1	6	9	3	32541	1	1	1	4	2	4	2	6	6	2	2	2	49	1	5	2	5	9	2		2		1	8	1							1		4				3
4/14/2019 14:48	4/14/2019 15:08	1	2	46	19	2	2	6	1	1	11213	0	1	1	2	3	2	2	3	3	2	1	2	46	2	2	6	4	1	1	1			1	10	1											1	3	7
4/14/2019 14:54	4/14/2019 15:08	1	2	29	11	1	1	2	10	4	87401	1	1	1	1	5	1	1	3	1	1	1	2	29	1	1	6	6	1	3			2	1	8	1							1		4				1
4/14/2019 15:01	4/14/2019 15:08	1	1	55	10	1	1	6	3	1	3221	1	0	1	2	2	3	2	5	6	1	1	1	26	1	2	4	5	1	3			1	1	7	1	1		2										6
4/14/2019 14:55	4/14/2019 15:09	1	1	61	9	1	1	6	2	1	8081	0	1	1	3	2	4	2	5	7	1	1	1	61	1	3	4	5	8	1	2			1	10	1											1	3	7
4/14/2019 14:57	4/14/2019 15:09	1	2	71	14	1	1	4	4	3	37128	0	0	1	6	4	6	2	6	6	1	2	2	71	1	3	5	3	8	3			3	1	10	1				1		6							2
4/14/2019 14:56	4/14/2019 15:09	1	2	42	16	1	1	5	1	1	12020	1	1	1	7	1	6	1	7	7	1	2	2	42	1	1	5	4	5	1	1			1	10	1								1	7				7
4/14/2019 14:57	4/14/2019 15:09	1	2	29	15	1	1	6	2	3	29483	0	1	1	6	4	4	4	6	6	2	2	2	29	1	4	5	5	1	1	2			1	10	1										1		3	7
4/14/2019 15:02	4/14/2019 15:09	1	1	41	1	8	1	6	1	3	33612	1	1	1	3	2	3	2	7	4	1	1	1	41	4	1	1	5	8	1	1			1	10	1								1	1				7
4/14/2019 14:56	4/14/2019 15:09	1	2	18	2	15	2	2	3	2	60644	0	0	1	3	4	4	5	4	4	2	2	2	23	3	3	3	5	6	1	1			1	8	1					1	6							7
4/14/2019 15:00	4/14/2019 15:09	1	2	18	1	1	1	2	7	3	35672	1	0	1	4	4	4	4	4	4	1	2	2	18	1	5	1	2	5	5			3	1	7	1		1	4										4
4/14/2019 14:59	4/14/2019 15:09	1	2	50	1	15	2	6	3	4	92503	0	0	1	4	3	4	3	4	3	1	1	2	50	3	3	1	3	4	3			1	1	10	1				1		4							4
4/14/2019 14:44	4/14/2019 15:09	1	2	60	1	1	1	2	7	4	98121	0	0	1	1	4	4	4	4	4	2	2	2	60	1	5	1	2	8	3			3	1	1	1					1	4							4
4/14/2019 14:54	4/14/2019 15:09	1	2	60	3	1	1	2	9	4	98011	1	1	1	3	1	3	4	6	7	2	1	2	60	1	3	2	2	2	2		2		1	10	1								1	1				2
4/14/2019 14:56	4/14/2019 15:09	1	1	22	10	15	1	2	10	1	18704	1	1	1	4	2	1	2	5	5	1	1	1	42	6	3	4	3	4	2		1		1	10	1							1		1				2
4/14/2019 15:05	4/14/2019 15:09	1	2	19	2	2	1	7	1	3	33161	0	0	1	4	4	4	4	4	4	2	1	2	19	2	3	1	3	6	1	1			1	4	1					1	4							4
4/14/2019 14:55	4/14/2019 15:09	1	2	34	19	1	1	6	9	2	43205	1	0	1	4	3	3	3	7	7	2	1	2	34	1	2	6	5	1	2		2		1	10	1		1	1										4
4/14/2019 14:45	4/14/2019 15:09	1	2	63	7	1	1	5	2	2	44321	0	0	1	5	5	5	2	6	6	1	1	2	63	1	5	3	4	8	1	2			1	9	1				1		3							7
4/14/2019 14:54	4/14/2019 15:09	1	2	60	2	1	1	6	10	4	88081	1	1	1	1	1	3	1	4	5	1	1	2	60	1	3	1	3	2	2		2		1	10	1							1		1				1
4/14/2019 14:49	4/14/2019 15:09	1	2	41	1	15	2	6	5	3	37040	0	0	1	7	7	1	7	4	7	2	1	2	41	3	3	1	3	1	3			2	1	5	1				1		7							1
4/14/2019 14:57	4/14/2019 15:09	1	2	21	4	1	2	2	2	2	43055	0	0	1	5	2	1	1	5	6	1	1	2	21	1	3	1	2	1	3			1	1	10	1				1		2							3
4/14/2019 15:04	4/14/2019 15:09	1	2	18	1	2	15	2	7	2	48310	1	0	1	5	7	7	7	7	7	2	2	2	20	2	5	1	5	8	4			3	1	1	1	1		7										7
4/14/2019 14:46	4/14/2019 15:09	1	1	65	4	1	1	4	1	3	32176	0	1	1	3	1	1	1	7	4	2	1	1	64	1	1	2	3	8	1	1			1	10	1										1		2	7
4/14/2019 14:58	4/14/2019 15:09	1	2	56	21	1	1	6	1	1	10598	1	1	1	5	1	4	3	7	6	2	2	2	56	1	2	6	5	5	1	1			1	10	1							1		1				7
4/14/2019 14:58	4/14/2019 15:09	1	1	52	6	15	2	2	1	3	19805	1	0	1	3	2	2	3	4	4	2	1	1	52	3	2	3	2	1	1	1			1	10	1		1	4										4
4/14/2019 15:02	4/14/2019 15:10	1	2	58	17	1	1	6	5	3	21740	1	1	1	3	4	5	3	4	5	1	2	2	58	1	2	4	3	2	3			2	1	5	1								1	3				1
4/14/2019 14:49	4/14/2019 15:10	1	2	56	3	1	1	2	10	4	92065	1	1	1	6	6	3	4	5	5	2	1	2	56	1	4	1	2	9	2		1		1	10	1								1	5				2
4/14/2019 15:04	4/14/2019 15:10	1	1	26	19	15	2	2	4	3	78732	1	0	1	1	1	1	1	6	6	2	1	1	26	8	4	6	1	2	3			3	1	7	1		1	2										1
4/14/2019 15:00	4/14/2019 15:10	1	2	69	6	1	1	5	1	1	15601	0	0	1	1	1	1	1	7	7	2	1	2	69	1	1	3	4	8	1	1			1	10	1				1		3							7
4/14/2019 14:56	4/14/2019 15:10	1	1	31	2	1	1	2	2	1	2889	1	1	1	3	2	4	1	5	6	2	2	1	31	1	4	2	2	1	1	2			1	4	1							1		3				7
4/14/2019 15:03	4/14/2019 15:10	1	2	20	2	1	1	1	10	1	6042	0	0	1	2	1	3	2	2	1	2	1	2	20	1	1	4	4	1	1	1			1	5	1				1		2							1
4/14/2019 15:01	4/14/2019 15:10	1	2	29	6	1	1	6	3	2	45244	0	0	1	5	3	4	3	4	4	2	2	2	29	1	5	3	3	1	3			3	1	9	1					1	5							4
4/14/2019 14:55	4/14/2019 15:10	1	2	57	5	1	1	2	4	1	14760	1	1	1	3	4	4	1	5	5	1	1	2	57	1	2	2	2	5	3			3	1	5	1								1	2				1
4/14/2019 15:03	4/14/2019 15:10	1	2	42	8	1	1	7	1	2	62305	0	1	1	4	4	4	4	6	5	2	2	2	42	1	2	4	6	1	1	1			1	9	1											1	4	4
4/14/2019 14:59	4/14/2019 15:10	1	2	19	1	1	1	4	4	1	10547	1	0	1	4	4	2	1	4	5	1	2	2	19	1	5	1	3	1	3			3	1	8	1		1	4										5
4/14/2019 14:58	4/14/2019 15:10	1	2	38	17	1	1	6	1	4	89502	1	1	1	1	1	1	1	4	4	2	1	2	38	1	2	5	5	5	1	1			1	1	1							1		1				1
4/14/2019 14:59	4/14/2019 15:10	1	2	79	12	1	1	2	9	3	33426	0	1	1	5	2	1	1	7	5	1	2	2	79	1	3	3	2	8	2		2		1	10	1										1		3	5
4/14/2019 15:00	4/14/2019 15:10	1	2	41	7	1	1	6	3	3	70301	1	1	1	4	4	2	2	6	6	1	1	2	41	1	2	3	5	1	3			1	1	10	1								1	2				7
4/14/2019 14:49	4/14/2019 15:10	1	2	59	2	1	1	6	4	2	60120	0	0	1	4	4	3	2	7	5	1	1	2	59	1	5	1	3	3	3			3	1	10	1					1	5							7
4/14/2019 14:56	4/14/2019 15:10	1	2	51	8	1	1	6	5	4	89145	1	0	1	4	4	4	2	4	5	1	1	2	51	1	3	3	3	1	3			2	1	8	1	1		4										2
4/14/2019 14:59	4/14/2019 15:10	1	2	32	11	1	1	4	9	3	31775	1	1	1	4	3	2	2	4	4	2	1	2	32	1	2	4	4	1	2		2		1	5	1							1		4				4
4/14/2019 14:58	4/14/2019 15:10	1	2	53	3	1	1	4	2	1	13409	0	1	1	6	3	5	3	5	5	1	2	2	53	1	3	3	4	1	1	2			1	10	1											1	5	2
4/14/2019 14:56	4/14/2019 15:10	1	2	58	9	1	1	6	9	3	27529	0	0	1	7	2	7	7	4	7	2	2	2	58	1	4	4	5	1	2		2		1	10	1					1	4							4
4/14/2019 15:07	4/14/2019 15:10	1	1	33	19	1	1	5	10	3	34239	0	0	1	1	4	3	2	5	5	2	2	1	33	1	2	5	3	1	2		1		1	7	1				1		2							2
4/14/2019 15:06	4/14/2019 15:10	1	2	31	9	2	1	7	2	3	77077	1	0	1	3	2	1	3	4	4	1	2	2	31	2	3	4	6	1	1	2			1	5	1	1		3										4
4/14/2019 15:01	4/14/2019 15:11	1	2	48	8	5	1	7	2	4	97720	1	1	1	4	4	4	2	5	5	1	1	2	48	4	3	3	5	2	1	2			1	7	1							1		3				7
4/14/2019 14:48	4/14/2019 15:11	1	2	61	9	1	1	4	2	4	94509	0	1	1	2	2	3	2	3	4	1	1	2	61	1	2	4	2	4	1	2			1	10	1										1		2	4
4/14/2019 14:39	4/14/2019 15:11	1	2	32	1	1	1	6	7	3	32566	1	1	1	4	4	4	4	4	4	2	2	2	31	1	3	1	3	1	3			3	1	1	1								1	4				1
4/14/2019 15:00	4/14/2019 15:11	1	2	53	5	1	1	2	10	2	46802	1	0	1	4	1	4	1	7	7	1	2	2	53	1	4	2	2	1	2		1		1	10	1		1	5										3
4/14/2019 14:49	4/14/2019 15:11	1	2	39	1	15	2	6	2	3	33603	1	1	1	7	4	3	1	7	7	2	1	2	38	3	3	1	4	2	1	2			1	10	1								1	4				7
4/14/2019 15:04	4/14/2019 15:11	1	1	38	4	15	1	7	1	2	43608	1	1	1	3	4	5	4	2	2	2	1	1	38	1	1	3	5	1	1	1			1	9	1								1	3				2
4/14/2019 15:01	4/14/2019 15:11	1	2	29	17	1	1	2	9	2	43064	1	0	1	4	7	4	4	4	4	2	1	2	29	1	5	5	2	5	2		1		1	1	1		1	4										3
4/14/2019 14:52	4/14/2019 15:11	1	2	59	5	1	2	2	10	4	89183	1	0	1	2	2	3	1	4	5	1	1	2	59	1	3	3	3	1	2		1		1	10	1		1	1										1
4/14/2019 15:04	4/14/2019 15:11	1	2	42	3	1	1	2	1	3	37411	1	1	1	1	1	7	1	7	7	2	2	2	42	1	3	2	2	5	1	1			1	10	1								1	1				7
4/14/2019 15:08	4/14/2019 15:11	1	2	25	8	4	1	6	4	2	60616	0	0	1	2	2	2	2	2	2	2	1	2	25	4	3	3	3	2	3			4	1	7	1				1		2							3
4/14/2019 15:03	4/14/2019 15:11	1	2	58	19	1	1	4	1	1	14059	1	1	1	3	2	3	3	6	6	2	2	2	58	1	1	6	3	1	1	1			1	10	1							1		4				7
4/14/2019 15:06	4/14/2019 15:11	1	2	42	-3105	2	1	2	4	3	37321	0	1	1	4	1	1	6	6	6	2	2	2	42	2	4	1	2	9	3			3	1	1	1											1	4	4
4/14/2019 14:56	4/14/2019 15:11	1	1	37	9	15	2	2	9	3	78542	1	1	1	1	3	4	1	4	3	1	1	1	30	1	3	4	2	1	2		2		1	10	1							1		2				2
4/14/2019 14:56	4/14/2019 15:11	1	2	61	13	1	1	4	10	4	97060	1	1	1	5	2	3	5	7	7	1	2	2	61	1	3	4	3	9	2		1		1	10	1								1	7				1
4/14/2019 14:38	4/14/2019 15:11	1	2	36	1	2	1	6	1	3	72116	0	0	1	4	2	4	2	4	4	2	1	2	51	2	1	1	3	6	1	1			1	8	1				1		4							6
4/14/2019 14:56	4/14/2019 15:11	1	2	41	2	2	1	2	5	2	46303	1	1	1	3	3	3	1	6	4	2	1	2	41	1	3	2	3	1	3			2	1	8	1								1	4				4
4/14/2019 14:57	4/14/2019 15:11	1	1	39	19	1	1	4	3	2	48101	0	1	1	4	4	7	3	5	5	1	2	1	39	1	4	6	4	1	3			1	1	10	1										1		6	5
4/14/2019 14:38	4/14/2019 15:11	1	1	72	1	1	1	4	10	3	22601	0	0	1	1	5	2	1	2	5	1	1	1	72	1	3	1	3	8	2		1		1	10	1				1		7							1
4/14/2019 15:00	4/14/2019 15:11	1	2	53	-3105	9	1	5	4	3	31088	0	1	1	4	4	3	4	4	4	2	1	2	53	4	4	5	4	5	3			3	1	8	1											1	4	4
4/14/2019 14:56	4/14/2019 15:11	1	1	46	1	1	1	2	4	4	92808	0	1	1	3	2	4	2	7	7	2	2	1	46	1	5	1	2	9	3			3	1	5	1											1	7	7
4/14/2019 15:07	4/14/2019 15:11	1	1	37	1	1	1	5	3	3	40162	0	1	1	3	2	3	2	6	6	1	1	1	37	1	3	1	3	3	3			2	1	4	1											1	3	6
4/14/2019 14:58	4/14/2019 15:11	1	2	60	21	1	1	6	3	4	98188	0	1	1	3	4	5	2	6	6	1	2	2	60	1	3	6	5	5	3			1	1	10	1										1		2	7
4/14/2019 14:51	4/14/2019 15:11	1	2	50	4	1	1	2	9	2	45801	0	1	1	4	4	4	1	7	6	2	1	2	50	1	4	2	2	5	2		2		1	8	1										1		3	3
4/14/2019 15:02	4/14/2019 15:12	1	2	48	2	1	1	2	9	2	49444	1	0	1	1	1	1	1	7	4	1	1	2	48	1	5	1	3	9	2		2		1	6	1	1		2										1
4/14/2019 15:06	4/14/2019 15:12	1	1	34	1	2	1	2	1	3	28208	0	0	1	1	1	1	1	7	4	2	1	1	34	2	1	1	2	1	1	1			1	9	1					1	4							7
4/14/2019 14:52	4/14/2019 15:12	1	1	26	20	2	1	2	10	3	32218	1	1	1	1	4	1	1	1	1	2	1	1	26	2	3	5	6	1	2		1		1	6	1								1	4				2
4/14/2019 15:06	4/14/2019 15:12	1	1	61	4	1	1	4	9	2	54208	1	1	1	3	3	3	1	4	4	1	1	1	61	1	2	2	3	1	2		2		1	8	1							1		4				3
4/14/2019 15:05	4/14/2019 15:12	1	2	45	3	1	1	6	10	3	25514	0	0	1	3	6	6	2	7	5	1	2	2	34	1	2	3	5	1	2		2		1	2	1					1	6							3
4/14/2019 15:01	4/14/2019 15:12	1	2	19	3	1	1	2	4	3	40943	0	1	1	3	2	3	5	6	6	2	1	2	19	1	2	2	3	5	3			3	1	10	1										1		6	3
4/14/2019 15:02	4/14/2019 15:12	1	2	34	8	3	1	4	4	4	93535	1	0	1	4	4	4	4	4	4	1	2	2	34	5	5	3	3	2	3			3	1	6	1	1		4										4
4/14/2019 15:00	4/14/2019 15:12	1	2	22	11	1	1	6	3	1	14580	0	0	1	7	6	6	7	7	7	2	2	2	22	1	2	4	5	1	3			1	1	10	1				1		7							7
4/14/2019 15:06	4/14/2019 15:12	1	2	18	4	2	1	2	5	2	64134	0	1	1	5	5	3	2	4	3	1	2	2	22	2	5	5	6	4	2		1		1	8	1											1	4	3
4/14/2019 14:48	4/14/2019 15:12	1	2	48	6	2	1	6	1	3	38114	1	1	1	3	3	2	2	6	2	1	1	2	48	2	2	3	3	2	1	1			1	10	1								1	6				6
4/14/2019 15:09	4/14/2019 15:12	1	2	21	2	1	12	4	1	4	95382	0	1	1	6	6	4	2	5	2	2	2	3	21	1	5	2	3	1	1	2			1	5	1											1	7	4
4/14/2019 14:49	4/14/2019 15:12	1	2	21	3	2	1	6	1	4	92071	1	1	1	4	3	3	2	5	4	2	1	2	21	2	3	2	3	6	1	2			1	10	1							1		5				7
4/14/2019 15:02	4/14/2019 15:12	1	2	50	3	1	1	2	10	1	18336	1	0	1	4	4	6	3	5	5	1	2	2	50	1	3	2	5	1	2		1		1	9	1	1		4										1
4/14/2019 14:44	4/14/2019 15:12	1	2	39	6	1	1	5	10	3	35960	0	1	1	6	6	7	2	7	6	2	2	2	40	1	3	3	4	2	2		2		1	10	1											1	7	3
4/14/2019 14:48	4/14/2019 15:12	1	1	50	7	1	1	5	5	3	34208	1	0	1	6	6	6	1	5	4	1	1	1	50	1	3	3	4	9	3			2	1	10	1		1	1										1
4/14/2019 14:49	4/14/2019 15:12	1	2	42	7	1	1	2	7	1	8317	1	0	1	3	3	5	3	2	5	2	2	2	42	1	3	3	2	2	4			3	1	10	1	1		3										2
4/14/2019 15:06	4/14/2019 15:12	1	2	29	16	15	2	6	4	4	90005	0	1	1	1	4	4	4	4	4	2	1	1	28	4	2	4	5	1	3			4	1	8	1											1	4	7
4/14/2019 15:05	4/14/2019 15:12	1	2	40	18	1	1	4	9	2	46394	1	1	1	5	3	5	3	5	5	2	1	2	40	1	3	5	4	1	2		2		1	10	1							1		2				3
4/14/2019 14:59	4/14/2019 15:12	1	1	32	2	3	1	2	4	3	27701	0	0	1	1	5	3	1	4	4	1	2	1	32	5	5	1	3	1	3			3	1	7	1				1		5							3
4/14/2019 15:02	4/14/2019 15:12	1	1	25	6	15	2	2	10	3	34746	1	0	1	3	4	4	1	3	3	1	2	1	25	3	1	3	2	1	2		1		1	10	1	1		1										1
4/14/2019 14:42	4/14/2019 15:12	1	2	76	1	1	1	2	9	1	14224	0	0	1	3	3	2	1	6	2	1	1	2	76	1	2	1	2	8	2		2		1	9	1				1		3							3
4/14/2019 15:00	4/14/2019 15:12	1	1	65	19	7	1	6	4	4	95215	0	0	1	3	3	4	2	5	4	2	2	1	65	4	3	6	5	2	3			3	1	9	1					1	4							7
4/14/2019 15:06	4/14/2019 15:12	1	2	48	6	1	1	4	10	4	86441	0	1	1	2	4	2	2	4	4	2	1	2	48	1	3	3	4	9	2		1		1	8	1										1		4	2
4/14/2019 15:07	4/14/2019 15:12	1	1	31	14	2	1	6	5	3	39440	0	0	1	1	2	1	1	2	1	2	1	1	31	2	2	6	4	1	3			2	1	4	1					1	4							2
4/14/2019 14:56	4/14/2019 15:12	1	2	72	1	1	1	2	9	3	33525	0	1	1	4	4	4	2	7	4	1	2	2	72	1	4	1	2	8	2		2		1	10	1										1		2	7
4/14/2019 15:04	4/14/2019 15:12	1	1	36	2	4	1	6	2	1	15071	1	0	1	3	3	3	3	4	4	2	1	1	35	4	3	3	3	5	1	2			1	10	1	1		4										4
4/14/2019 15:00	4/14/2019 15:13	1	2	34	6	1	1	6	10	1	19111	0	1	1	4	4	3	2	5	5	1	1	2	34	1	3	3	3	5	2		1		1	9	1											1	3	1
4/14/2019 15:02	4/14/2019 15:13	1	2	54	1	2	1	2	1	1	19601	1	1	1	1	1	1	1	4	3	2	1	2	54	8	3	1	2	9	1	1			1	10	1								1	2				7
4/14/2019 14:51	4/14/2019 15:13	1	2	71	6	1	1	5	9	3	27850	1	0	1	4	4	4	3	4	4	1	2	2	71	1	2	3	4	8	2		2		1	5	1	1		2										3
4/14/2019 15:10	4/14/2019 15:13	1	1	26	6	2	1	1	1	1	12875	1	0	1	7	7	7	6	4	4	2	1	1	33	1	3	3	4	6	1	1			1	10	1		1	7										6
4/14/2019 15:00	4/14/2019 15:13	1	2	83	5	1	1	5	5	4	59405	1	1	1	4	3	5	2	5	5	1	1	2	83	1	1	2	4	8	3			2	1	9	1								1	3				2
4/14/2019 15:02	4/14/2019 15:13	1	2	31	2	2	1	2	9	2	48238	1	0	1	3	3	3	3	4	4	1	1	2	30	1	3	3	2	1	2		2		1	8	1		1	3										1
4/14/2019 15:03	4/14/2019 15:13	1	2	43	4	1	1	2	9	2	63901	1	0	1	4	2	3	2	3	4	1	2	2	43	1	2	2	3	9	2		2		1	10	1		1	1										2
4/14/2019 15:04	4/14/2019 15:13	1	1	31	9	1	1	6	1	2	54956	0	1	1	3	2	5	2	6	5	2	1	1	31	1	2	3	3	9	1	1			1	10	1											1	2	7
4/14/2019 14:52	4/14/2019 15:13	1	2	41	10	1	1	4	5	3	20186	0	0	1	2	4	2	2	7	2	1	1	2	41	1	1	4	4	2	3			2	1	10	1					1	5							3
4/14/2019 15:05	4/14/2019 15:13	1	1	21	2	2	1	2	3	3	36862	0	0	1	4	2	3	1	3	4	1	2	1	21	2	3	2	2	1	3			1	1	5	1				1		5							7
4/14/2019 15:01	4/14/2019 15:13	1	2	76	10	2	1	4	10	3	35211	0	0	1	6	6	4	3	4	4	1	1	2	76	2	3	4	3	8	2		1		1	10	1					1	6							1
4/14/2019 14:58	4/14/2019 15:13	1	2	32	6	1	1	4	1	2	48328	0	1	1	2	1	1	2	6	4	2	2	2	32	1	3	4	4	1	1	1			1	9	1											1	3	7
4/14/2019 15:08	4/14/2019 15:13	1	1	37	19	1	1	6	2	2	48312	0	0	1	2	2	4	2	4	4	2	2	1	37	1	3	6	5	1	1	2			1	10	1				1		2							4
4/14/2019 15:03	4/14/2019 15:13	1	1	43	14	1	1	4	10	3	39047	0	1	1	5	4	4	1	4	4	1	1	1	43	1	3	4	4	1	2		1		1	10	1											1	1	3
4/14/2019 14:47	4/14/2019 15:13	1	2	35	1	1	1	6	2	2	43725	1	0	1	4	4	5	3	4	5	1	2	2	35	1	5	1	3	5	1	2			1	10	1	1		3										5
4/14/2019 15:02	4/14/2019 15:13	1	2	63	6	1	1	6	5	3	32703	1	1	1	5	2	1	2	5	2	2	1	2	63	1	2	3	5	1	3			2	1	10	1								1	4				7
4/14/2019 15:08	4/14/2019 15:13	1	2	40	3	2	1	2	1	2	60621	0	1	1	1	2	3	1	2	1	1	1	2	40	2	2	2	3	9	1	1			1	8	1										1		6	3
4/14/2019 15:03	4/14/2019 15:13	1	1	28	5	1	1	6	3	3	37920	1	1	1	2	2	2	2	4	4	2	1	1	28	1	2	2	3	1	3			1	1	8	1								1	1				5
4/14/2019 14:54	4/14/2019 15:13	1	2	68	8	1	1	5	1	2	66542	1	0	1	2	2	3	3	5	3	1	2	2	68	1	2	3	4	8	1	1			1	10	1		1	3										3
4/14/2019 14:49	4/14/2019 15:13	1	2	63	1	1	1	5	4	4	95330	1	0	1	4	4	4	4	4	4	1	2	2	63	1	5	1	4	9	3			3	1	5	1		1	4										4
4/14/2019 15:08	4/14/2019 15:13	1	1	25	6	1	1	6	1	1	17307	1	0	1	7	2	4	2	7	7	2	1	1	27	1	1	4	7	1	1	1			1	3	1	1		4										7
4/14/2019 14:45	4/14/2019 15:13	1	1	30	19	15	2	6	1	3	30906	1	1	1	4	2	4	5	3	4	2	2	1	30	3	2	5	5	1	3			1	1	7	1								1	4				7
4/14/2019 14:57	4/14/2019 15:14	1	1	28	12	1	1	4	1	3	79109	0	1	1	4	1	2	4	7	5	2	1	1	28	1	3	4	3	1	1	1			1	10	1										1		3	7
4/14/2019 15:08	4/14/2019 15:14	1	1	30	5	1	1	6	2	3	33174	0	1	1	1	3	2	1	6	4	2	1	1	30	1	3	3	3	1	1	2			1	8	1										1		2	7
4/14/2019 14:31	4/14/2019 15:14	1	1	70	4	2	1	4	1	3	36360	1	0	1	4	1	7	4	7	7	2	2	1	70	2	5	1	3	8	1	1			1	10	1	1		1										7
4/14/2019 15:03	4/14/2019 15:14	1	2	56	3	1	1	2	4	4	95670	0	1	1	3	3	3	4	4	4	1	1	2	56	1	4	2	2	4	3			3	1	6	1											1	4	5
4/14/2019 14:52	4/14/2019 15:14	1	1	56	16	1	1	6	5	3	33025	0	0	1	3	1	3	3	4	3	1	1	1	56	1	3	4	5	9	3			2	1	10	1					1	3							3
4/14/2019 15:00	4/14/2019 15:14	1	2	71	2	1	1	3	10	3	33773	1	0	1	4	1	7	1	4	3	2	2	2	71	1	3	1	2	3	2		1		1	10	1		1	4										1
4/14/2019 15:01	4/14/2019 15:14	1	2	33	3	1	1	6	2	3	30605	1	0	1	4	4	4	3	4	4	1	1	2	33	1	4	2	5	1	1	2			1	10	1	1		4										7
4/14/2019 15:02	4/14/2019 15:14	1	2	27	4	1	1	6	1	3	32807	1	0	1	4	4	4	4	4	4	2	1	2	27	1	4	3	3	6	1	1			1	9	1		1	4										5
4/14/2019 15:10	4/14/2019 15:14	1	2	46	20	1	1	4	9	1	11374	0	0	1	3	3	3	3	3	3	2	2	2	46	1	2	6	4	1	2		2		1	10	1					1	2							2
4/14/2019 15:06	4/14/2019 15:14	1	1	21	2	15	2	6	3	3	28806	1	1	1	5	5	5	2	5	5	2	2	1	21	2	2	2	3	2	1	2			1	6	1								1	5				7
4/14/2019 14:57	4/14/2019 15:14	1	1	29	7	2	1	6	4	3	76707	0	1	1	4	4	3	2	4	4	2	2	1	29	2	3	3	3	2	3			3	1	1	1											1	4	7
4/14/2019 15:05	4/14/2019 15:14	1	2	26	4	1	1	2	4	3	23860	1	0	1	5	4	4	2	4	6	1	2	2	26	1	1	2	2	5	3			3	1	1	1		1	4										5
4/14/2019 14:53	4/14/2019 15:14	1	2	25	1	2	1	4	1	3	31088	1	0	1	4	1	6	2	2	1	1	1	2	25	2	1	1	3	2	1	1			1	7	1		1	3										3
4/14/2019 14:56	4/14/2019 15:14	1	2	25	9	1	1	4	2	3	37757	1	0	1	1	1	7	1	7	7	1	2	2	25	1	2	4	4	1	1	2			1	10	1	1		1										3
4/14/2019 14:57	4/14/2019 15:14	1	1	45	21	1	1	6	2	2	60402	1	1	1	3	2	3	2	4	4	1	1	1	45	1	3	6	5	1	1	2			1	9	1								1	2				5
4/14/2019 14:56	4/14/2019 15:14	1	2	75	2	1	1	4	1	1	18055	0	0	1	2	2	2	2	6	6	1	1	2	75	1	1	1	4	8	1	1			1	10	1					1	3							7
4/14/2019 14:59	4/14/2019 15:14	1	2	33	14	1	1	3	10	2	48880	0	0	1	4	4	5	4	4	4	2	2	2	33	1	4	5	2	1	2		2		1	8	1				1		3							2
4/14/2019 15:03	4/14/2019 15:14	1	2	24	10	2	1	6	1	3	33614	1	0	1	2	1	2	2	5	5	2	1	2	24	8	3	4	4	1	1	1			1	9	1		1	1										7
4/14/2019 14:59	4/14/2019 15:14	1	2	39	10	1	1	2	10	2	63769	1	1	1	1	4	3	1	5	4	1	2	2	39	1	3	4	2	5	2		1		1	10	1								1	1				1
4/14/2019 15:04	4/14/2019 15:14	1	2	25	3	1	1	3	2	3	28679	1	0	1	4	3	4	5	7	5	2	2	2	25	1	5	2	3	5	1	2			1	8	1	1		4										7
4/14/2019 15:10	4/14/2019 15:14	1	2	22	5	8	2	8	2	4	98512	0	0	1	5	3	5	4	2	2	1	1	2	23	4	2	4	3	3	1	3			1	4	1					1	6							4
4/14/2019 15:00	4/14/2019 15:14	1	1	49	4	1	1	4	9	3	27512	1	0	1	1	1	2	1	3	6	1	1	1	49	1	3	2	3	2	2		2		1	10	1		1	1										2
4/14/2019 14:44	4/14/2019 15:14	1	2	29	8	15	1	6	1	3	21804	1	0	1	5	5	5	3	6	4	2	2	2	29	8	3	3	5	1	1	1			1	10	1		1	5										6
4/14/2019 15:05	4/14/2019 15:15	1	1	55	14	5	1	8	9	3	33025	0	1	1	1	1	1	1	6	7	1	1	1	45	4	1	6	8	1	2		2		1	10	1											1	1	1
4/14/2019 15:10	4/14/2019 15:15	1	2	38	9	1	1	2	4	2	47882	0	0	1	4	4	4	4	5	5	2	2	2	38	1	2	4	2	1	3			3	1	5	1				1		4							4
4/14/2019 15:00	4/14/2019 15:15	1	2	71	7	1	1	6	1	2	44241	0	1	1	5	2	1	1	7	7	2	1	2	71	1	1	3	5	8	1	1			1	10	1										1		3	7
4/14/2019 14:59	4/14/2019 15:15	1	2	36	19	1	1	6	4	1	7869	1	1	1	2	2	2	1	4	4	1	1	2	36	1	5	6	5	5	3			1	1	8	1							1		3				5
4/14/2019 15:07	4/14/2019 15:15	1	2	28	7	1	1	6	9	4	95747	0	0	1	5	4	5	5	5	6	1	2	2	28	1	3	6	5	1	2		2		1	8	1				1		6							3
4/14/2019 15:06	4/14/2019 15:15	1	2	47	10	1	1	6	4	1	12542	0	1	1	4	1	1	2	7	6	2	1	2	47	1	1	4	5	1	3			3	1	10	1											1	4	7
4/14/2019 15:04	4/14/2019 15:15	1	2	43	19	1	1	6	1	2	45140	1	0	1	5	1	6	4	7	4	1	2	2	43	1	2	6	5	1	1	1			1	10	1	1		4										7
4/14/2019 15:03	4/14/2019 15:15	1	2	69	20	1	1	4	5	1	11933	1	1	1	7	4	4	3	3	3	1	2	2	69	1	3	6	3	8	3			2	1	8	1							1		3				2
4/14/2019 15:01	4/14/2019 15:15	1	2	56	6	1	1	2	10	1	4092	1	1	1	4	4	3	3	4	4	1	1	2	56	1	1	3	2	9	2		1		1	9	1								1	3				1
4/14/2019 15:04	4/14/2019 15:15	1	2	62	19	1	1	4	2	4	90808	1	1	1	4	2	3	2	4	4	1	1	2	61	1	2	6	3	1	1	2			1	10	1							1		4				5
4/14/2019 14:50	4/14/2019 15:15	1	1	83	9	1	1	6	10	3	34685	1	1	1	2	3	5	1	3	2	1	2	1	83	1	2	4	5	8	2		1		1	9	1								1	2				2
4/14/2019 14:49	4/14/2019 15:15	1	1	41	2	1	1	2	1	3	28139	0	1	1	2	1	1	2	2	1	1	1	1	41	2	1	2	2	1	1	1			1	5	1											1	3	2
4/14/2019 15:06	4/14/2019 15:15	1	2	24	3	2	12	2	1	1	19530	1	1	1	2	2	3	3	7	7	2	1	2	24	2	1	2	2	1	1	1			1	10	1								1	1				7
4/14/2019 15:11	4/14/2019 15:15	1	1	38	5	1	1	4	7	2	48051	0	1	1	3	4	2	4	4	3	1	2	1	38	5	3	1	5	3	4			3	1	5	1											1	2	3
4/14/2019 14:49	4/14/2019 15:15	1	2	61	1	15	14	4	2	2	44502	0	1	1	4	3	4	3	5	5	2	1	2	61	3	2	1	3	8	1	2			1	10	1										1		2	7
4/14/2019 15:05	4/14/2019 15:16	1	2	19	1	1	1	6	5	2	48710	0	0	1	2	4	2	1	6	6	1	1	2	21	1	4	5	4	6	3			1	1	9	1					1	5							3
4/14/2019 14:57	4/14/2019 15:16	1	1	67	5	1	1	6	1	3	30341	1	0	1	2	1	2	1	7	6	2	1	1	67	1	1	2	5	8	1	1			1	9	1	1		3										7
4/14/2019 15:08	4/14/2019 15:16	1	2	34	1	2	1	5	1	3	75211	1	0	1	1	2	1	1	4	4	1	1	2	34	2	1	1	4	1	1	1			1	4	1		1	4										4
4/14/2019 15:11	4/14/2019 15:16	1	1	18	18	1	1	2	2	2	55406	0	1	1	6	3	5	4	6	6	2	2	1	18	1	2	4	2	1	1	2			1	10	1										1		2	7
4/14/2019 15:08	4/14/2019 15:16	1	2	18	1	1	2	4	3	4	92675	0	1	1	4	4	5	3	4	4	2	1	2	18	3	3	2	2	6	5			1	1	7	1										1		4	4
4/14/2019 14:58	4/14/2019 15:16	1	1	55	2	1	1	2	2	2	60406	0	0	1	3	3	3	3	6	5	2	1	1	55	1	4	1	2	1	1	2			1	5	1				1		3							3
4/14/2019 15:07	4/14/2019 15:16	1	2	53	3	1	1	6	7	2	49046	1	0	1	4	4	4	4	4	4	2	2	2	53	1	3	1	3	2	4			3	1	10	1	1		4										4
4/14/2019 14:58	4/14/2019 15:16	1	1	34	9	1	1	2	9	1	13838	1	1	1	1	4	5	1	5	4	1	2	1	34	1	3	4	2	1	2		3		1	6	1							1		1				1
4/14/2019 15:09	4/14/2019 15:16	1	2	46	8	1	1	5	7	2	57350	0	1	1	4	4	4	4	4	4	2	2	2	46	1	5	4	4	1	4			3	1	5	1										1		4	4
4/14/2019 15:04	4/14/2019 15:16	1	1	50	2	1	1	2	10	4	80919	1	1	1	3	3	3	3	6	7	1	2	1	50	1	2	1	2	1	2		2		1	10	1								1	2				3
4/14/2019 14:47	4/14/2019 15:16	1	1	39	1	2	1	2	1	2	52317	1	0	1	4	4	4	2	4	4	1	1	1	39	2	2	1	2	2	1	2			1	10	1	1		6										7
4/14/2019 14:46	4/14/2019 15:16	1	2	29	3	1	1	2	7	3	21061	1	1	1	4	4	4	4	4	4	2	1	2	29	1	3	1	2	2	3			3	1	5	1							1		4				4
4/14/2019 15:04	4/14/2019 15:16	1	1	67	18	7	1	7	10	4	96706	1	0	1	2	4	4	2	7	5	1	1	1	67	4	3	6	6	1	2		1		1	10	1		1	3										1
4/14/2019 15:02	4/14/2019 15:16	1	2	58	3	1	1	4	10	2	46160	1	1	1	4	4	5	3	5	5	1	2	2	58	1	3	2	4	5	4			2	1	10	1							1		3				3
4/14/2019 15:08	4/14/2019 15:16	1	2	46	11	1	1	6	1	1	17110	1	0	1	1	1	5	1	6	4	1	1	2	45	1	1	5	5	1	1	2			1	10	1	1		1										6
4/14/2019 15:03	4/14/2019 15:16	1	2	36	1	1	1	6	10	3	30747	1	1	1	1	4	1	1	4	4	2	1	2	36	1	4	2	3	6	2		1		1	10	1							1		2				2
4/14/2019 15:00	4/14/2019 15:16	1	2	28	2	1	1	1	2	3	72634	0	1	1	3	2	2	2	5	6	2	1	2	28	1	4	1	1	5	1	3			1	10	1										1		3	5
4/14/2019 14:50	4/14/2019 15:17	1	1	34	9	1	1	6	2	2	63123	0	1	1	2	2	4	5	6	5	2	1	1	34	1	5	4	5	1	1	2			1	9	1											1	3	6
4/14/2019 14:43	4/14/2019 15:17	1	1	69	8	1	1	5	9	2	45146	0	0	1	4	3	4	1	5	7	1	2	1	68	1	2	3	4	8	2		1		1	10	1					1	3							3
4/14/2019 14:54	4/14/2019 15:17	1	2	69	5	1	1	2	2	2	44870	1	1	1	1	4	2	1	4	4	1	2	2	68	1	5	2	1	8	1	2			1	1	1								1	1				1
4/14/2019 15:02	4/14/2019 15:17	1	1	41	8	1	1	2	9	1	3833	0	1	1	5	4	4	3	4	4	2	1	1	41	1	3	3	2	1	2		2		1	10	1											1	5	4
4/14/2019 15:04	4/14/2019 15:17	1	1	58	16	1	1	2	2	4	96001	1	0	1	3	1	3	1	4	5	2	1	1	58	1	2	5	3	1	1	2			1	10	1		1	3										7
4/14/2019 15:04	4/14/2019 15:17	1	2	56	4	1	1	3	9	1	8724	0	1	1	7	4	4	2	5	6	1	2	2	56	1	2	2	3	1	2		2		1	8	1											1	6	2
4/14/2019 14:43	4/14/2019 15:17	1	2	62	5	1	1	1	1	2	48858	0	0	1	3	4	6	1	7	3	2	2	2	62	1	2	2	1	8	1	1			1	10	1					1	7							7
4/14/2019 14:44	4/14/2019 15:17	1	2	62	12	1	1	6	2	2	60515	1	1	1	3	3	5	1	7	5	1	2	2	62	1	1	4	5	2	1	2			1	10	1							1		2				3
4/14/2019 15:03	4/14/2019 15:17	1	2	61	7	1	1	7	3	3	23024	0	1	1	3	4	4	2	1	1	2	1	2	61	1	2	3	6	1	3			1	1	7	1										1		2	7
4/14/2019 15:08	4/14/2019 15:17	1	2	46	7	1	5	6	1	2	55117	1	0	1	3	4	4	2	6	4	1	2	2	46	3	2	3	5	1	1	1			1	10	1		1	4										7
4/14/2019 15:00	4/14/2019 15:17	1	2	27	20	4	1	6	4	2	44240	1	0	1	3	2	4	3	4	4	1	1	2	27	4	2	6	5	1	3			3	1	8	1		1	1										4
4/14/2019 14:51	4/14/2019 15:17	1	2	55	5	1	1	2	1	2	48091	0	0	1	4	2	3	5	6	6	2	1	2	55	1	2	3	2	1	1	2			1	10	1					1	5							6
4/14/2019 15:12	4/14/2019 15:17	1	1	26	8	1	1	4	9	3	78660	1	1	1	5	4	5	4	5	6	2	1	1	26	1	2	3	3	1	2		2		1	8	1								1	3				3
4/14/2019 15:07	4/14/2019 15:17	1	2	69	7	1	1	2	4	2	61270	1	0	1	2	2	2	2	4	4	2	1	2	69	1	2	3	2	8	3			3	1	10	1		1	2										5
4/14/2019 15:07	4/14/2019 15:17	1	2	22	1	1	1	2	5	1	15825	0	0	1	3	1	2	1	4	6	1	2	2	22	1	3	1	2	1	3			3	1	4	1					1	1							5
4/14/2019 15:03	4/14/2019 15:17	1	2	50	13	1	1	4	5	3	75791	1	1	1	2	1	2	1	5	6	1	1	2	50	1	2	5	4	1	3			2	1	10	1								1	1				2
4/14/2019 14:41	4/14/2019 15:17	1	1	66	14	1	1	6	10	3	35906	0	1	1	1	4	5	2	7	7	1	1	1	66	1	2	5	5	1	2		1		1	10	1										1		4	1
4/14/2019 15:03	4/14/2019 15:17	1	2	30	4	1	1	4	4	1	16601	1	0	1	3	3	2	5	4	4	2	2	2	30	1	4	2	4	1	3			3	1	5	1		1	3										3
4/14/2019 15:01	4/14/2019 15:17	1	2	38	9	1	1	6	4	3	28398	1	1	1	4	4	3	3	4	4	1	1	2	38	1	4	4	3	5	3			3	1	5	1								1	4				4
4/14/2019 14:52	4/14/2019 15:17	1	2	31	1	2	1	6	4	3	21061	0	1	1	2	4	2	2	4	4	2	1	2	31	2	5	1	3	9	3			3	1	5	1											1	3	7
4/14/2019 14:57	4/14/2019 15:17	1	2	46	1	15	1	4	1	3	22193	1	0	1	2	2	2	1	2	2	2	1	2	46	8	3	1	4	8	1	1			1	10	1		1	2										6
4/14/2019 14:53	4/14/2019 15:17	1	2	66	5	1	1	6	2	2	60646	0	0	1	2	3	3	2	6	5	1	1	2	66	1	1	2	3	8	1	2			1	10	1				1		6							5
4/14/2019 15:01	4/14/2019 15:17	1	2	77	13	1	1	6	1	3	29078	0	1	1	3	1	2	3	7	7	2	1	2	77	1	1	5	5	1	1	2			1	10	1										1		3	7
4/14/2019 15:13	4/14/2019 15:17	1	1	39	1	3	2	2	1	2	44484	1	0	1	1	1	1	1	1	1	2	1	1	39	1	1	3	1	1	1	1			1	4	1		1	1										1
4/14/2019 15:02	4/14/2019 15:18	1	2	45	10	2	1	5	1	3	77271	0	0	1	6	4	6	4	7	7	2	2	2	45	2	1	4	5	2	1	1			1	3	1					1	7							7
4/14/2019 15:07	4/14/2019 15:18	1	2	47	9	1	1	2	1	2	44030	0	1	1	4	1	3	4	4	4	2	1	2	47	1	3	4	2	5	1	1			1	5	1										1		4	7
4/14/2019 14:54	4/14/2019 15:18	1	2	37	5	2	1	7	10	3	75605	0	1	1	1	1	1	1	7	4	2	1	2	37	2	2	4	5	1	2		1		1	10	1											1	1	1
4/14/2019 15:06	4/14/2019 15:18	1	2	28	8	1	1	2	10	2	49685	1	1	1	3	4	4	3	4	4	1	2	2	28	1	4	3	2	5	2		2		1	10	1								1	4				2
4/14/2019 15:04	4/14/2019 15:18	1	2	25	3	15	2	6	2	3	37605	1	0	1	4	2	3	2	5	4	2	1	2	25	8	3	2	5	1	1	2			1	7	1	1		3										5
4/14/2019 15:03	4/14/2019 15:18	1	2	53	16	1	1	6	3	1	2601	0	1	1	5	2	3	1	5	6	2	1	2	53	1	2	5	3	2	3			1	1	10	1											1	5	5
4/14/2019 15:07	4/14/2019 15:18	1	1	37	19	1	1	6	5	1	3885	0	1	1	5	4	5	3	5	3	2	2	1	37	1	2	6	5	1	3			2	1	10	1											1	3	4
4/14/2019 15:04	4/14/2019 15:18	1	2	45	20	2	1	6	4	4	91786	1	1	1	3	3	5	2	6	6	1	1	2	44	2	3	5	5	1	3			3	1	10	1								1	3				7
4/14/2019 15:11	4/14/2019 15:18	1	2	32	1	1	1	2	7	3	37015	1	0	1	1	1	1	1	1	1	1	1	2	33	1	1	2	2	1	4			3	1	6	1		1	1										1
4/14/2019 14:58	4/14/2019 15:18	1	2	43	5	1	1	5	3	1	13820	0	0	1	2	2	2	2	6	4	1	1	2	43	1	3	2	4	1	3			1	1	10	1					1	3							6
4/14/2019 15:07	4/14/2019 15:18	1	1	42	3	2	2	4	10	3	27379	0	0	1	7	7	7	7	7	7	1	2	1	42	3	1	2	4	9	2		1		1	10	1				1		7							1
4/14/2019 15:08	4/14/2019 15:18	1	1	57	4	1	1	4	4	1	1040	1	1	1	2	1	3	1	4	4	1	1	1	57	1	3	2	3	8	3			3	1	10	1							1		1				2
4/14/2019 15:09	4/14/2019 15:18	1	1	18	14	4	1	2	3	3	77573	0	0	1	3	3	2	2	6	6	2	1	1	18	4	2	5	3	2	3			1	1	10	1					1	3							5
4/14/2019 15:11	4/14/2019 15:18	1	1	21	4	2	1	4	1	1	11226	1	0	1	1	1	2	1	1	1	1	1	1	20	2	1	2	3	1	1	1			1	8	1		1	2										1
4/14/2019 14:56	4/14/2019 15:18	1	2	37	9	16	15	2	1	3	39046	1	0	1	4	4	4	4	6	6	2	1	2	37	8	3	4	4	1	1	1			1	9	1	1		4										6
4/14/2019 15:10	4/14/2019 15:18	1	1	32	8	10	1	6	10	4	92408	0	1	1	1	1	2	1	4	4	1	1	1	32	8	2	3	5	2	2		1		1	10	1											1	1	1
4/14/2019 14:49	4/14/2019 15:18	1	2	38	14	1	1	6	5	2	49021	1	0	1	6	2	7	3	3	7	1	2	2	38	1	1	5	3	2	3			2	1	1	1		1	7										1
4/14/2019 15:05	4/14/2019 15:18	1	1	58	3	1	1	6	1	4	84780	0	0	1	5	5	5	2	4	4	1	2	1	58	1	5	2	5	1	1	1			1	5	1				1		4							5
4/14/2019 15:13	4/14/2019 15:18	1	2	35	1	1	1	2	10	1	17777	0	1	1	2	1	1	1	1	1	1	1	2	30	1	1	1	2	5	2		1		1	10	1										1		2	2
4/14/2019 15:12	4/14/2019 15:18	1	1	43	8	1	1	2	2	2	60504	0	0	1	3	4	3	3	4	4	1	2	1	43	1	5	3	2	1	1	2			1	1	1				1		5							4
4/14/2019 15:08	4/14/2019 15:19	1	1	26	1	1	1	2	1	3	27260	0	1	1	1	2	1	1	6	4	1	1	1	26	1	1	1	2	1	1	1			1	7	1											1	1	6
4/14/2019 15:04	4/14/2019 15:19	1	2	34	1	2	1	4	1	3	31206	1	0	1	3	3	4	3	4	4	2	1	2	34	2	2	1	4	1	1	2			1	8	1		1	2										6
4/14/2019 15:14	4/14/2019 15:19	1	1	21	1	2	1	2	1	3	31601	1	0	1	1	1	1	1	7	7	2	2	1	21	2	5	1	2	9	1	1			1	10	1	1		7										1
4/14/2019 15:13	4/14/2019 15:19	1	1	19	-3105	16	4	1	7	1	10009	0	1	1	1	4	1	1	7	7	2	2	3	19	9	5	1	1	9	5			4	1	1	1										1		7	7
4/14/2019 15:08	4/14/2019 15:19	1	2	42	1	1	1	6	1	3	27406	1	0	1	4	4	4	4	7	7	2	2	2	42	1	3	1	3	9	1	1			1	10	1		1	1										7
4/14/2019 15:04	4/14/2019 15:19	1	1	61	9	1	1	4	4	2	48746	1	1	1	4	4	5	3	4	4	2	2	1	61	1	5	5	3	1	3			3	1	10	1							1		2				4
4/14/2019 15:10	4/14/2019 15:19	1	2	49	1	1	1	6	4	1	15085	0	1	1	4	4	4	4	4	4	2	2	2	49	1	5	1	5	9	3			3	1	5	1										1		4	4
4/14/2019 15:01	4/14/2019 15:19	1	1	36	20	1	1	6	1	1	10012	0	0	1	5	2	2	6	4	4	2	1	1	37	3	4	6	5	1	1	1			1	10	1					1	4							4
4/14/2019 14:59	4/14/2019 15:19	1	2	36	3	1	1	6	1	2	53402	1	1	1	1	1	2	1	1	1	1	1	2	36	1	1	1	3	5	1	1			1	10	1							1		2				7
4/14/2019 15:13	4/14/2019 15:19	1	1	32	2	1	1	6	5	3	28152	1	0	1	6	6	6	6	7	7	2	2	1	32	1	5	1	3	8	3			2	1	4	1		1	7										7
4/14/2019 15:01	4/14/2019 15:19	1	2	67	5	1	1	6	4	1	12834	1	1	1	7	6	3	4	5	4	2	1	2	67	1	2	2	5	8	3			3	1	9	1								1	3				7
4/14/2019 15:08	4/14/2019 15:19	1	1	39	1	2	1	4	7	3	36608	0	0	1	4	4	4	4	4	4	2	1	1	39	2	5	1	3	6	4			3	1	5	1					1	4							4
4/14/2019 15:02	4/14/2019 15:19	1	2	21	1	1	1	4	4	1	12901	1	1	1	4	4	7	1	4	4	1	2	2	21	1	3	1	3	6	3			3	1	5	1								1	1				7
4/14/2019 14:52	4/14/2019 15:19	1	2	53	7	1	1	4	1	2	46143	0	0	1	4	1	2	2	7	7	2	1	2	53	1	3	4	4	1	1	1			1	10	1				1		6							7
4/14/2019 15:16	4/14/2019 15:19	1	2	20	7	1	2	4	1	3	78852	1	0	1	2	1	1	1	1	2	1	2	2	20	1	1	3	4	6	1	1			1	10	1	1		1										1
4/14/2019 15:00	4/14/2019 15:19	1	1	20	1	1	1	6	3	3	30606	1	0	1	4	4	5	3	6	6	2	2	1	20	1	1	4	3	6	3			1	1	5	1		1	4										7
4/14/2019 15:12	4/14/2019 15:19	1	2	22	1	2	1	6	7	3	38637	1	0	1	4	4	6	4	6	7	2	2	2	22	2	4	1	3	6	4			3	1	1	1		1	4										7
4/14/2019 15:12	4/14/2019 15:19	1	1	54	18	15	2	6	1	4	95694	0	0	1	2	3	3	4	4	3	2	2	1	24	1	1	5	1	2	2		1		1	5	1					1	3							2
4/14/2019 15:16	4/14/2019 15:19	1	1	20	2	2	4	6	7	2	60620	1	1	1	6	2	5	4	4	1	2	2	2	20	5	4	4	6	8	5			3	1	1	1								1	4				2
4/14/2019 15:16	4/14/2019 15:19	1	1	26	1	15	2	2	7	2	43160	1	0	1	4	4	2	4	4	4	2	1	1	26	1	2	2	2	5	2		3		1	6	1		1	3										7
4/14/2019 15:06	4/14/2019 15:19	1	2	29	14	1	1	6	5	3	25701	0	1	1	4	4	3	4	4	4	2	2	2	29	1	5	5	3	5	3			2	1	1	1											1	3	3
4/14/2019 15:05	4/14/2019 15:19	1	1	38	5	1	1	2	2	1	6010	0	0	1	2	2	3	1	5	5	2	1	1	37	1	2	3	3	2	1	2			1	10	1				1		2							7
4/14/2019 14:59	4/14/2019 15:19	1	1	69	10	1	1	7	9	3	34677	1	0	1	3	2	5	1	6	7	1	1	1	69	1	2	4	7	2	2		2		1	10	1		1	1										1
4/14/2019 15:08	4/14/2019 15:19	1	2	65	9	1	1	1	10	2	55082	0	1	1	4	4	3	4	5	5	1	1	2	65	1	2	3	2	8	2		1		1	10	1										1		4	1
4/14/2019 15:15	4/14/2019 15:20	1	2	57	1	1	14	6	1	3	32828	0	0	1	1	1	1	1	7	1	2	1	2	57	3	1	1	5	8	1	1			1	10	1				1		1							1
4/14/2019 14:44	4/14/2019 15:20	1	1	43	17	1	1	7	7	3	24502	0	0	1	6	6	6	2	4	4	1	2	1	43	1	2	5	6	1	4			3	1	10	1					1	7							3
4/14/2019 15:17	4/14/2019 15:20	1	1	23	7	2	2	1	10	3	77039	1	1	1	3	5	3	3	4	4	2	2	1	22	3	3	2	5	8	4			2	1	6	1								1	4				2
4/14/2019 15:10	4/14/2019 15:20	1	2	63	16	1	1	2	10	1	7013	1	0	1	1	1	1	1	2	3	1	1	2	63	1	2	5	2	8	2		1		1	10	1		1	1										1
4/14/2019 15:03	4/14/2019 15:20	1	1	45	1	2	1	2	4	2	53212	1	1	1	4	4	6	7	4	4	2	2	1	45	2	5	1	2	2	3			3	1	5	1								1	2				4
4/14/2019 15:10	4/14/2019 15:20	1	2	53	9	2	1	7	1	3	30088	0	1	1	4	1	1	1	6	5	2	2	2	53	2	1	4	6	1	1	1			1	10	1										1		3	7
4/14/2019 15:05	4/14/2019 15:20	1	2	38	5	1	1	6	7	3	41175	1	0	1	4	4	4	4	7	7	2	2	2	38	1	5	2	3	2	4			3	1	7	1		1	4										4
4/14/2019 15:11	4/14/2019 15:20	1	1	39	11	2	1	7	1	3	37042	0	1	1	2	1	4	1	5	4	2	1	1	39	2	3	4	6	1	1	1			1	10	1											1	2	7
4/14/2019 14:52	4/14/2019 15:20	1	2	63	12	1	1	2	9	3	32713	1	1	1	3	3	3	2	6	5	2	1	2	63	1	2	4	2	5	2		2		1	10	1								1	1				3
4/14/2019 15:06	4/14/2019 15:20	1	2	35	1	1	1	2	4	2	61462	0	1	1	2	2	2	1	5	4	1	2	2	35	1	3	1	2	3	3			3	1	7	1											1	1	5
4/14/2019 15:09	4/14/2019 15:20	1	2	35	19	1	1	6	3	1	17112	0	0	1	4	3	2	3	5	5	1	1	2	35	1	3	6	5	5	3			1	1	8	1					1	5							7
4/14/2019 15:07	4/14/2019 15:20	1	1	25	19	1	1	6	3	2	48138	1	1	1	5	4	5	3	5	4	2	2	1	23	1	3	5	5	1	3			1	1	8	1								1	3				6
4/14/2019 14:59	4/14/2019 15:20	1	1	37	4	2	1	6	2	3	22923	0	1	1	3	2	3	1	4	4	1	1	1	37	2	3	4	3	1	1	2			1	10	1										1		2	7
4/14/2019 14:46	4/14/2019 15:20	1	2	28	7	2	1	3	1	3	30224	0	1	1	6	1	4	2	3	4	1	2	2	29	2	1	4	5	7	1	1			1	10	1										1		1	4
4/14/2019 15:11	4/14/2019 15:20	1	2	31	5	6	1	7	2	2	65556	1	1	1	4	2	4	4	7	7	2	1	2	31	8	2	2	6	1	1	2			1	10	1								1	3				7
4/14/2019 15:17	4/14/2019 15:20	1	1	25	7	16	15	4	1	1	10312	0	0	1	3	5	6	2	5	3	2	1	1	28	2	4	2	1	4	2		2		1	9	1					1	5							2
4/14/2019 15:12	4/14/2019 15:20	1	2	30	9	1	1	6	10	3	77070	0	1	1	6	6	6	2	1	7	1	2	2	30	1	2	4	4	2	2		1		1	1	1										1		3	1
4/14/2019 15:13	4/14/2019 15:20	1	1	27	4	1	1	2	4	3	25526	0	1	1	5	4	5	2	6	7	1	2	1	27	1	3	3	2	1	3			3	1	10	1										1		3	2
4/14/2019 15:07	4/14/2019 15:20	1	1	30	8	15	2	2	5	3	76022	0	0	1	5	6	6	3	4	4	2	2	1	30	3	3	4	2	1	3			2	1	8	1				1		4							2
4/14/2019 15:01	4/14/2019 15:21	1	1	61	3	1	2	6	5	2	49242	0	1	1	4	4	5	3	3	5	1	2	1	61	1	2	2	3	3	3			2	1	8	1										1		3	1
4/14/2019 15:09	4/14/2019 15:21	1	2	74	2	1	1	2	9	3	37777	1	1	1	3	3	3	2	5	5	1	2	2	74	1	3	1	2	8	2		2		1	10	1								1	2				2
4/14/2019 15:09	4/14/2019 15:21	1	2	18	1	1	1	2	9	2	53186	1	1	1	3	4	5	3	4	5	2	2	2	18	1	3	1	2	3	2		2		1	4	1							1		3				6
4/14/2019 15:02	4/14/2019 15:21	1	2	66	21	1	1	5	9	1	7726	0	1	1	3	2	5	1	5	6	1	2	2	66	1	2	6	4	7	2		2		1	10	1											1	3	1
4/14/2019 15:02	4/14/2019 15:21	1	2	27	2	1	1	2	4	3	33770	1	1	1	3	1	3	1	3	7	1	2	2	26	1	4	4	2	1	3			3	1	10	1							1		3				6
4/14/2019 15:17	4/14/2019 15:21	1	1	30	1	1	1	2	4	3	28901	1	0	1	4	4	4	4	4	4	2	1	1	30	1	5	1	2	3	3			3	1	1	1		1	4										4
4/14/2019 14:58	4/14/2019 15:21	1	2	22	2	1	2	4	3	4	95825	0	0	1	4	4	4	3	4	4	2	2	2	22	3	4	1	3	1	3			1	1	10	1					1	4							7
4/14/2019 15:12	4/14/2019 15:21	1	1	42	13	1	3	6	1	3	36301	1	0	1	3	2	2	4	2	3	2	1	1	40	3	1	4	5	1	1	1			1	9	1	1		3										2
4/14/2019 15:11	4/14/2019 15:21	1	2	29	9	2	1	4	10	4	89108	0	1	1	1	2	1	1	5	5	2	1	2	29	2	1	4	2	2	2		1		1	10	1											1	1	2
4/14/2019 14:58	4/14/2019 15:21	1	1	39	2	1	1	3	4	3	34479	1	0	1	4	2	1	3	4	4	1	2	1	39	1	2	2	3	2	3			3	1	5	1	1		3										3
4/14/2019 15:10	4/14/2019 15:21	1	1	25	4	1	1	4	9	1	16057	1	0	1	1	1	1	1	4	4	2	1	1	25	1	1	2	4	1	2		1		1	10	1		1	4										4
4/14/2019 15:04	4/14/2019 15:21	1	2	58	20	2	1	6	1	3	29203	1	1	1	4	4	4	4	6	6	2	1	2	58	2	4	6	5	8	1	1			1	1	1							1		1				7
4/14/2019 15:09	4/14/2019 15:21	1	2	85	4	1	1	2	1	3	72756	0	0	1	1	1	1	1	6	7	1	1	2	85	1	1	3	2	8	1	1			1	10	1					1	3							6
4/14/2019 15:07	4/14/2019 15:21	1	2	68	9	1	1	4	4	1	12456	0	0	1	4	3	3	3	5	5	1	1	2	68	1	3	4	3	8	4			3	1	10	1				1		3							7
4/14/2019 15:03	4/14/2019 15:21	1	2	31	8	1	2	4	2	4	85205	0	1	1	4	4	3	3	5	5	1	1	2	31	1	4	3	4	1	1	2			1	9	1										1		2	5
4/14/2019 15:15	4/14/2019 15:21	1	1	20	13	1	1	4	3	2	44706	0	1	1	5	3	4	3	4	4	2	1	1	20	1	3	4	4	1	3			1	1	9	1										1		4	3
4/14/2019 15:15	4/14/2019 15:21	1	1	28	21	4	3	5	4	1	11735	1	1	1	1	1	7	1	4	4	1	2	1	25	1	4	6	5	1	3			3	1	10	1								1	2				2
4/14/2019 15:08	4/14/2019 15:21	1	2	36	16	15	2	6	4	4	99301	0	1	1	2	2	2	2	4	5	1	1	2	36	1	3	5	3	5	3			3	1	10	1										1		1	5
4/14/2019 15:10	4/14/2019 15:21	1	2	40	3	1	1	6	7	3	33903	1	1	1	2	4	2	4	4	4	2	1	2	40	1	2	1	2	2	4			4	1	5	1								1	4				2
4/14/2019 15:08	4/14/2019 15:21	1	1	62	5	1	1	4	1	2	53202	1	0	1	5	3	5	3	5	5	2	1	1	62	1	2	2	3	8	1	1			1	10	1		1	2										7
4/14/2019 15:14	4/14/2019 15:21	1	2	35	5	15	2	2	7	3	37725	0	0	1	4	4	4	4	4	4	2	2	2	35	3	5	2	2	5	4			3	1	6	1					1	4							4
4/14/2019 14:52	4/14/2019 15:21	1	2	64	9	1	1	2	2	3	21224	0	0	1	3	3	3	2	5	4	2	1	2	64	1	2	4	2	8	1	2			1	10	1					1	3							3
4/14/2019 14:54	4/14/2019 15:21	1	2	55	9	1	1	5	1	3	22835	0	0	1	6	2	4	2	7	7	2	1	2	55	1	1	4	4	4	1	1			1	10	1					1	2							7
4/14/2019 14:47	4/14/2019 15:22	1	2	39	8	2	1	6	1	2	48228	1	0	1	2	1	3	2	6	4	2	1	2	39	2	4	3	3	1	1	1			1	10	1		1	2										7
4/14/2019 15:15	4/14/2019 15:22	1	1	30	3	1	1	2	4	2	48446	0	0	1	4	4	4	4	4	4	2	2	1	30	1	3	2	2	1	3			1	1	5	1				1		4							4
4/14/2019 15:14	4/14/2019 15:22	1	1	30	1	2	1	2	1	2	44121	1	0	1	1	1	1	1	1	1	2	2	1	30	2	1	1	3	1	1	1			1	1	1		1	1										1
4/14/2019 15:11	4/14/2019 15:22	1	1	70	19	1	1	7	10	3	32514	1	1	1	2	1	3	3	5	6	1	1	1	70	1	3	6	6	1	2		1		1	10	1								1	2				2
4/14/2019 15:10	4/14/2019 15:22	1	2	35	8	1	1	6	2	3	37604	0	0	1	3	1	3	1	7	4	2	1	2	35	1	3	3	3	1	1	2			1	10	1					1	5							5
4/14/2019 15:05	4/14/2019 15:22	1	2	75	2	1	1	1	1	2	50312	1	0	1	4	1	1	1	7	5	2	1	2	75	1	3	1	1	5	1	1			1	10	1		1	1										7
4/14/2019 15:08	4/14/2019 15:22	1	2	37	9	15	2	2	1	2	48601	1	0	1	4	3	4	2	7	7	2	2	2	37	8	2	3	2	1	1	1			1	8	1	1		7										7
4/14/2019 14:59	4/14/2019 15:22	1	2	62	1	2	1	2	4	3	23220	1	1	1	4	4	3	4	4	4	2	2	2	62	2	5	1	1	8	5			4	1	3	1								1	2				7
4/14/2019 14:50	4/14/2019 15:22	1	2	29	2	2	1	6	1	3	75115	0	0	1	1	1	2	2	2	1	2	1	2	29	2	3	1	3	2	1	1			1	7	1					1	2							4
4/14/2019 15:00	4/14/2019 15:22	1	1	70	4	1	1	2	10	3	40336	0	0	1	7	7	7	7	7	7	1	2	1	70	1	1	2	2	8	2		1		1	10	1					1	7							1
4/14/2019 15:09	4/14/2019 15:22	1	2	34	6	1	1	6	4	2	49221	0	0	1	3	4	5	3	5	4	1	2	2	34	1	3	3	5	1	3			3	1	8	1					1	3							7
4/14/2019 15:15	4/14/2019 15:22	1	1	59	9	1	1	5	9	2	50219	1	1	1	4	4	4	4	4	4	2	1	1	59	1	5	3	4	1	2		3		1	10	1							1		4				4
4/14/2019 15:08	4/14/2019 15:22	1	1	64	13	1	1	6	1	1	15427	0	1	1	4	4	2	2	7	7	1	2	1	63	1	1	4	5	1	1	1			1	10	1										1		1	7
4/14/2019 15:06	4/14/2019 15:22	1	2	47	1	1	1	4	10	3	39645	1	1	1	2	2	2	1	6	4	2	1	2	47	1	2	2	4	2	2		1		1	5	1								1	2				1
4/14/2019 14:53	4/14/2019 15:22	1	2	26	8	15	2	4	2	4	94544	1	1	1	2	2	2	2	4	4	2	1	2	26	3	2	4	3	1	1	2			1	10	1								1	2				7
4/14/2019 15:17	4/14/2019 15:22	1	1	35	12	1	2	7	9	3	30308	0	0	1	1	1	2	2	2	2	1	1	1	35	1	2	4	4	1	2		1		1	8	1				1		2							1
4/14/2019 15:12	4/14/2019 15:22	1	1	34	5	1	1	2	1	3	37098	0	0	1	2	4	3	2	5	5	2	1	1	34	1	3	3	2	1	1	1			1	10	1				1		2							7
4/14/2019 15:18	4/14/2019 15:22	1	1	29	24	1	1	4	10	2	48838	0	1	1	1	1	1	1	1	1	1	1	1	29	1	1	6	5	1	2		1		1	10	1											1	1	1
4/14/2019 15:12	4/14/2019 15:22	1	1	28	14	1	1	6	9	2	60609	1	1	1	3	4	2	2	4	4	1	2	1	28	1	3	5	5	1	2		2		1	5	1							1		4				5
4/14/2019 15:14	4/14/2019 15:22	1	2	19	3	15	2	2	3	3	71024	1	1	1	6	4	3	2	4	4	1	2	2	18	3	3	2	3	6	3			1	1	10	1								1	1				7
4/14/2019 15:03	4/14/2019 15:23	1	2	53	3	1	1	6	1	3	28513	1	0	1	3	2	3	1	5	4	2	1	2	53	1	1	2	2	1	1	1			1	10	1	1		1										7
4/14/2019 15:18	4/14/2019 15:23	1	1	49	1	2	15	2	1	3	25430	1	1	1	4	4	4	5	4	4	1	2	1	49	1	3	1	2	1	1	2			1	5	1							1		4				4
4/14/2019 15:13	4/14/2019 15:23	1	2	42	7	1	1	4	1	4	95355	0	0	1	5	2	5	3	6	6	2	2	2	42	1	3	3	4	5	1	1			1	10	1					1	5							7
4/14/2019 14:50	4/14/2019 15:23	1	1	70	7	1	1	4	9	3	37801	1	0	1	2	3	2	2	6	7	2	2	1	70	1	3	2	3	8	2		2		1	10	1	1		3										6
4/14/2019 15:14	4/14/2019 15:23	1	1	30	11	1	1	4	3	3	28215	0	1	1	5	3	4	2	6	3	1	1	1	30	1	3	4	4	1	3			1	1	10	1										1		2	5
4/14/2019 15:05	4/14/2019 15:23	1	1	64	5	1	1	2	10	4	98632	0	0	1	3	1	4	1	4	4	1	1	1	64	1	2	2	2	8	2		1		1	10	1				1		4							1
4/14/2019 15:10	4/14/2019 15:23	1	2	50	4	1	1	2	1	1	17872	1	1	1	3	4	5	3	4	4	2	2	2	50	1	3	4	3	9	1	2			1	10	1								1	4				7
4/14/2019 14:54	4/14/2019 15:23	1	2	68	6	1	1	6	10	4	85120	0	1	1	6	2	5	5	6	6	1	2	2	68	1	2	3	5	8	2		1		1	10	1										1		6	2
4/14/2019 15:14	4/14/2019 15:23	1	1	27	14	1	1	4	10	1	5676	0	1	1	6	6	6	4	4	5	1	2	1	27	1	1	5	3	1	2		1		1	8	1										1		7	3
4/14/2019 15:15	4/14/2019 15:23	1	1	33	24	2	1	6	3	3	77036	1	0	1	2	4	2	2	4	4	1	1	1	32	2	3	6	5	2	3			3	1	5	1		1	2										2
4/14/2019 15:11	4/14/2019 15:23	1	1	31	4	1	1	2	1	3	40215	1	0	1	3	2	4	3	7	7	2	2	1	31	1	3	3	2	1	1	1			1	10	1		1	1										7
4/14/2019 15:06	4/14/2019 15:23	1	2	62	2	1	1	2	4	3	37022	0	1	1	2	2	2	2	5	3	2	1	2	62	1	3	1	2	8	3			3	1	10	1											1	2	5
4/14/2019 15:05	4/14/2019 15:23	1	1	41	5	1	1	6	1	4	95610	1	1	1	1	1	1	1	1	1	2	1	1	41	1	3	2	3	4	1	1			1	10	1							1		2				1
4/14/2019 15:19	4/14/2019 15:23	1	1	24	5	1	1	1	4	3	40165	0	1	1	6	6	6	4	7	6	2	2	1	24	1	1	3	1	2	3			3	1	4	1										1		4	6
4/14/2019 15:13	4/14/2019 15:23	1	2	46	4	6	1	6	10	4	85023	0	1	1	3	1	1	1	7	4	2	1	2	46	4	1	2	5	2	2		1		1	8	1											1	2	2
4/14/2019 14:55	4/14/2019 15:23	1	2	49	7	1	1	2	1	2	45680	1	0	1	6	2	5	4	6	4	2	2	2	49	1	4	3	2	9	1	1			1	8	1	1		3										7
4/14/2019 15:08	4/14/2019 15:23	1	2	55	10	1	1	2	10	2	68524	0	0	1	2	5	2	3	5	5	1	1	2	55	1	2	4	2	2	2		1		1	5	1					1	1							1
4/14/2019 15:03	4/14/2019 15:23	1	2	38	9	2	1	4	1	3	77028	1	1	1	1	1	2	2	7	6	2	1	2	38	2	1	4	3	3	1	1			1	10	1								1	1				7
4/14/2019 15:09	4/14/2019 15:23	1	2	84	12	1	1	6	5	4	92083	1	1	1	1	1	1	1	5	3	1	1	2	84	1	2	4	5	8	3			2	1	10	1							1		2				1
4/14/2019 15:12	4/14/2019 15:23	1	2	22	1	1	1	2	4	4	94606	1	0	1	1	4	3	2	4	4	2	1	2	21	1	5	1	2	5	3			3	1	9	1		1	2										1
4/14/2019 15:14	4/14/2019 15:23	1	1	24	2	1	1	2	7	1	19134	0	1	1	4	4	4	5	4	4	2	2	1	30	1	3	5	2	1	4			3	1	4	1											1	3	3
4/14/2019 14:47	4/14/2019 15:23	1	2	48	1	2	1	2	2	1	11221	0	0	1	2	4	2	2	4	4	2	2	2	48	2	5	1	2	1	1	2			1	10	1				1		4							7
4/14/2019 15:07	4/14/2019 15:24	1	2	51	4	1	1	1	9	4	83687	0	0	1	5	4	4	3	6	4	1	1	2	51	1	4	2	1	1	2		2		1	5	1				1		3							4
4/14/2019 15:09	4/14/2019 15:24	1	1	39	17	2	1	4	2	3	75057	0	1	1	4	3	3	1	6	3	2	1	1	39	2	1	5	3	1	1	2			1	10	1											1	2	7
4/14/2019 15:19	4/14/2019 15:24	1	2	22	2	1	1	2	7	4	85119	1	0	1	5	4	3	4	6	4	1	1	2	22	1	3	2	2	5	4			4	1	6	1	1		1										7
4/14/2019 15:20	4/14/2019 15:24	1	1	27	9	1	1	2	5	1	18951	1	1	1	2	2	1	2	3	4	2	2	1	27	1	2	3	2	1	1	2			1	4	1							1		4				3
4/14/2019 15:15	4/14/2019 15:24	1	1	57	2	1	1	6	2	2	67547	1	0	1	4	1	3	2	5	5	1	2	1	57	1	2	1	5	1	1	2			1	10	1	1		5										6
4/14/2019 15:03	4/14/2019 15:24	1	2	24	1	1	1	6	3	3	21014	0	0	1	6	5	5	3	4	4	2	2	2	24	1	5	4	5	1	3			1	1	9	1				1		5							5
4/14/2019 14:42	4/14/2019 15:24	1	1	37	1	1	1	2	10	3	77449	1	0	1	3	2	3	1	4	4	2	1	1	37	1	3	1	2	3	2		1		1	10	1		1	2										1
4/14/2019 15:13	4/14/2019 15:24	1	1	52	4	16	15	2	5	1	11955	1	0	1	5	3	4	3	5	5	1	2	1	52	1	2	3	2	3	3			2	1	10	1		1	4										3
4/14/2019 15:18	4/14/2019 15:24	1	1	27	4	2	1	4	1	3	32839	1	0	1	3	2	2	4	3	3	2	2	1	27	2	1	2	4	1	1	1			1	1	1	1		4										4
4/14/2019 15:15	4/14/2019 15:24	1	1	38	9	1	1	2	2	1	6111	1	1	1	2	3	2	1	7	6	1	1	1	38	1	3	4	2	1	1	2			1	10	1							1		3				7
4/14/2019 15:06	4/14/2019 15:24	1	1	46	6	2	1	2	1	2	48204	1	1	1	1	1	1	1	6	4	2	1	1	46	2	2	3	2	2	1	1			1	10	1								1	3				7
4/14/2019 15:12	4/14/2019 15:24	1	2	32	10	1	1	7	2	4	87301	0	1	1	2	2	3	2	6	4	2	1	2	32	1	3	4	6	1	1	2			1	10	1											1	2	6
4/14/2019 15:11	4/14/2019 15:24	1	1	27	9	1	1	2	9	4	85712	1	1	1	5	4	5	3	5	6	1	2	1	27	1	3	4	1	1	2		2		1	7	1							1		3				3
4/14/2019 15:16	4/14/2019 15:24	1	2	70	4	1	1	6	1	4	91405	0	0	1	4	1	3	3	7	6	2	1	2	70	1	2	2	5	8	1	1			1	10	1					1	5							7
4/14/2019 15:14	4/14/2019 15:24	1	1	45	15	4	1	7	9	4	92801	0	0	1	3	1	3	1	5	7	2	1	1	40	4	1	5	6	1	2		2		1	10	1					1	1							1
4/14/2019 15:15	4/14/2019 15:24	1	2	36	1	1	1	6	5	2	46350	1	0	1	3	1	3	1	4	1	2	1	2	36	1	2	1	4	3	3			2	1	6	1		1	2										1
4/14/2019 14:44	4/14/2019 15:25	1	2	53	14	1	1	6	1	4	91730	0	1	1	1	1	1	1	7	7	2	1	2	53	1	1	5	5	1	1	1			1	10	1											1	7	7
4/14/2019 14:58	4/14/2019 15:25	1	1	35	-3105	1	1	2	10	1	19520	0	1	1	1	4	2	1	1	4	1	2	1	35	1	1	6	2	1	2		1		1	10	1										1		2	1
4/14/2019 15:04	4/14/2019 15:25	1	2	31	17	1	1	5	4	1	10024	0	1	1	1	2	3	2	6	7	2	1	2	31	1	1	5	4	1	3			1	1	8	1										1		4	1
4/14/2019 15:13	4/14/2019 15:25	1	2	66	11	1	1	4	2	4	92104	0	1	1	2	4	2	2	5	6	1	2	2	66	1	3	4	3	8	1	2			1	10	1										1		1	7
4/14/2019 15:08	4/14/2019 15:25	1	1	59	1	1	1	4	4	1	6702	1	0	1	3	4	4	1	4	4	1	1	1	59	1	4	1	3	4	3			3	1	8	1	1		2										6
4/14/2019 15:16	4/14/2019 15:25	1	1	31	1	1	1	2	1	2	54301	0	0	1	2	1	5	4	6	4	2	2	1	31	1	4	1	2	9	1	1			1	5	1					1	2							7
4/14/2019 15:00	4/14/2019 15:25	1	2	65	6	1	1	4	1	2	61554	1	0	1	4	2	4	2	7	7	1	1	2	65	1	2	3	3	1	1	1			1	10	1		1	1										7
4/14/2019 14:57	4/14/2019 15:25	1	2	19	1	2	1	2	5	2	60607	0	0	1	1	1	2	1	4	3	1	2	2	19	2	3	2	3	6	3			2	1	4	1					1	2							2
4/14/2019 15:10	4/14/2019 15:25	1	2	65	21	1	1	7	4	1	10607	1	0	1	5	2	5	1	5	6	1	2	2	65	1	3	6	5	1	3			3	1	10	1	1		3										3
4/14/2019 15:14	4/14/2019 15:25	1	1	36	8	1	1	6	1	4	91406	0	1	1	7	1	7	1	7	7	2	2	1	36	1	2	4	5	1	1	1			1	10	1										1		2	7
4/14/2019 15:11	4/14/2019 15:25	1	2	52	2	1	1	2	2	4	97504	0	1	1	3	3	3	2	5	5	2	2	2	52	1	3	1	2	9	1	2			1	5	1											1	4	5
4/14/2019 15:17	4/14/2019 15:25	1	2	56	2	1	1	6	10	1	2703	1	1	1	3	3	3	3	6	4	2	2	2	56	1	3	4	3	2	2		1		1	8	1								1	3				1
4/14/2019 15:21	4/14/2019 15:25	1	2	18	23	2	3	2	5	3	33566	1	0	1	3	7	5	1	1	5	1	1	2	20	2	2	5	7	2	2		1		1	10	1		1	4										1
4/14/2019 15:07	4/14/2019 15:25	1	2	61	13	1	1	2	4	3	30127	0	0	1	2	2	5	2	4	5	1	1	2	61	1	3	5	2	1	3			3	1	10	1					1	6							5
4/14/2019 15:14	4/14/2019 15:25	1	1	63	14	1	1	2	4	3	28713	0	0	1	5	4	5	4	6	6	1	2	1	63	1	4	4	2	1	3			3	1	8	1					1	5							5
4/14/2019 15:21	4/14/2019 15:25	1	2	28	3	14	10	8	2	1	10023	0	1	1	1	1	2	1	4	4	2	2	2	29	4	1	2	8	2	1	2			1	6	1										1		2	3
4/14/2019 15:08	4/14/2019 15:25	1	1	60	4	1	1	6	1	1	13302	1	1	1	2	4	5	2	5	5	1	1	1	60	1	3	2	5	9	1	1			1	10	1								1	2				6
4/14/2019 15:16	4/14/2019 15:25	1	2	48	9	1	1	4	1	3	19933	0	1	1	1	1	1	1	7	5	2	1	2	48	1	2	4	3	1	1	1			1	10	1											1	1	7
4/14/2019 15:20	4/14/2019 15:25	1	1	38	9	2	1	6	1	4	94703	1	0	1	3	2	5	4	4	3	2	2	1	38	2	2	4	5	2	1	2			1	10	1	1		4										4
4/14/2019 15:17	4/14/2019 15:26	1	2	49	19	1	1	7	9	1	4357	0	1	1	2	3	2	2	6	6	2	1	2	49	1	2	6	6	1	2		2		1	9	1										1		2	6
4/14/2019 15:10	4/14/2019 15:26	1	2	39	11	2	1	6	1	4	94703	1	0	1	4	1	1	1	7	7	2	1	2	39	2	1	4	3	1	1	1			1	10	1		1	4										7
4/14/2019 15:10	4/14/2019 15:26	1	2	47	2	1	1	6	3	3	34652	0	1	1	1	4	1	1	3	3	1	1	2	47	1	2	1	3	1	3			1	1	10	1											1	3	5
4/14/2019 15:13	4/14/2019 15:26	1	2	33	10	1	1	6	5	2	44017	1	0	1	6	5	4	3	7	5	1	1	2	33	1	3	4	5	5	4			2	1	6	1		1	6										6
4/14/2019 15:11	4/14/2019 15:26	1	1	51	18	4	1	6	9	4	94118	1	1	1	3	5	6	2	4	5	2	2	1	51	4	3	5	5	1	2		2		1	10	1							1		5				7
4/14/2019 15:03	4/14/2019 15:26	1	1	39	8	1	1	4	2	4	89506	1	1	1	3	3	5	1	5	5	2	2	1	39	1	3	1	3	2	1	2			1	8	1							1		4				7
4/14/2019 15:21	4/14/2019 15:26	1	1	43	18	1	1	6	9	3	40229	1	0	1	6	3	3	2	4	5	2	1	1	43	1	3	5	5	1	2		2		1	10	1	1		2										3
4/14/2019 15:03	4/14/2019 15:26	1	1	23	16	4	1	6	4	3	39702	1	0	1	3	1	4	2	6	5	1	1	1	22	2	3	2	5	1	3			3	1	9	1		1	5										6
4/14/2019 15:19	4/14/2019 15:26	1	1	41	10	1	1	4	1	2	44004	0	1	1	4	6	7	2	2	2	2	1	1	41	1	4	4	3	1	1	1			1	10	1										1		5	4
4/14/2019 15:08	4/14/2019 15:26	1	2	47	2	2	1	6	4	3	76082	1	0	1	4	4	4	4	4	4	2	2	2	47	2	2	2	3	5	3			3	1	5	1		1	4										7
4/14/2019 15:22	4/14/2019 15:26	1	1	33	5	2	2	4	1	4	94928	0	1	1	2	1	2	3	2	1	2	1	1	38	2	2	3	4	1	1	1			1	10	1											1	3	3
4/14/2019 15:17	4/14/2019 15:26	1	1	42	1	1	1	4	8	3	73044	1	0	1	4	4	4	3	4	4	1	1	2	29	1	5	1	2	1	5			4	1	1	1	1		4										4
4/14/2019 15:12	4/14/2019 15:27	1	2	34	1	1	2	2	7	3	37210	0	1	1	4	4	4	1	4	4	2	1	2	34	1	5	1	2	5	5			4	1	5	1											1	5	7
4/14/2019 15:17	4/14/2019 15:27	1	1	53	21	1	1	6	1	4	85140	1	1	1	6	1	5	3	7	6	2	2	1	53	1	2	6	5	1	1	1			1	10	1							1		5				7
4/14/2019 15:13	4/14/2019 15:27	1	2	30	1	16	1	5	7	4	90041	1	0	1	4	4	4	4	4	5	1	1	2	30	9	5	1	5	1	5			4	1	5	1		1	4										7
4/14/2019 15:07	4/14/2019 15:27	1	1	47	10	1	1	4	3	2	53578	0	0	1	4	3	3	3	6	5	2	1	1	47	1	1	4	3	1	3			1	1	9	1					1	5							6
4/14/2019 15:12	4/14/2019 15:27	1	1	29	1	2	1	2	1	3	28217	1	0	1	1	1	3	1	4	2	1	1	1	29	2	4	2	2	1	1	2			1	10	1	1		3										7
4/14/2019 14:54	4/14/2019 15:27	1	2	50	4	1	1	6	5	2	44114	1	0	1	3	5	3	1	4	5	1	2	2	50	1	1	2	3	1	3			2	1	10	1		1	3										1
4/14/2019 15:20	4/14/2019 15:27	1	1	48	19	1	1	7	3	1	4101	0	0	1	6	6	6	2	7	7	2	2	1	48	1	2	6	6	1	3			1	1	10	1					1	6							7
4/14/2019 15:08	4/14/2019 15:27	1	1	60	1	1	1	1	1	3	20732	0	0	1	1	1	3	1	4	4	2	1	1	60	1	2	1	1	9	1	1			1	10	1					1	3							6
4/14/2019 15:17	4/14/2019 15:27	1	1	18	21	1	1	7	3	4	94122	0	0	1	2	4	2	2	4	4	2	2	1	18	1	3	6	7	1	3			3	1	1	1				1		3							4
4/14/2019 15:13	4/14/2019 15:27	1	1	37	5	2	1	2	1	3	33157	1	0	1	4	4	4	4	4	4	2	2	1	37	2	5	3	1	1	1	1			1	5	1		1	4										4
4/14/2019 15:22	4/14/2019 15:27	1	1	30	1	1	1	2	4	2	44509	0	1	1	4	4	4	4	4	4	2	1	1	30	1	5	6	2	1	3			3	1	4	1											1	4	4
4/14/2019 15:23	4/14/2019 15:27	1	1	39	1	1	1	5	4	2	54603	1	1	1	4	4	4	4	4	4	2	1	1	39	1	5	1	4	1	3			3	1	5	1							1		4				4
4/14/2019 15:20	4/14/2019 15:27	1	1	21	1	1	1	8	10	2	69127	0	1	1	2	5	1	1	5	7	1	1	1	25	1	2	1	5	1	2		1		1	1	1										1		1	7
4/14/2019 15:19	4/14/2019 15:27	1	2	56	5	1	14	7	2	3	27959	0	0	1	3	2	2	1	6	6	2	1	2	56	8	3	2	6	1	1	2			1	1	1				1		5							7
4/14/2019 15:01	4/14/2019 15:27	1	2	68	3	1	1	2	10	3	72422	1	0	1	1	4	2	4	4	4	1	1	2	68	1	3	2	2	9	2		1		1	5	1		1	1										1
4/14/2019 15:17	4/14/2019 15:27	1	1	48	21	2	1	6	2	3	30345	1	1	1	1	5	5	5	3	3	2	2	1	48	2	2	6	5	2	3			1	1	7	1								1	1				3
4/14/2019 15:09	4/14/2019 15:27	1	2	65	-3105	1	1	4	2	3	71852	0	1	1	5	3	5	3	4	4	2	2	2	65	1	3	1	3	8	1	2			1	10	1										1		3	3
4/14/2019 15:06	4/14/2019 15:27	1	2	35	1	3	1	2	4	3	39466	0	1	1	2	4	2	1	4	4	2	1	2	35	5	4	1	2	3	3			3	1	5	1											1	3	6
4/14/2019 14:59	4/14/2019 15:27	1	2	70	10	2	1	4	1	2	60411	1	1	1	2	1	3	4	4	3	2	2	2	70	2	1	4	3	8	1	1			1	8	1							1		6				7
4/14/2019 15:01	4/14/2019 15:28	1	1	34	9	2	1	2	4	3	36726	0	1	1	4	4	4	2	4	4	1	1	1	34	2	3	4	3	2	3			3	1	10	1											1	4	7
4/14/2019 15:02	4/14/2019 15:28	1	2	57	17	1	1	2	4	2	43537	1	0	1	4	4	2	2	4	4	1	2	2	57	1	3	5	2	1	3			3	1	5	1		1	3										5
4/14/2019 15:09	4/14/2019 15:28	1	2	55	11	1	1	5	10	3	28560	0	1	1	3	3	4	5	7	7	1	1	2	55	1	1	4	4	1	2		1		1	10	1											1	5	1
4/14/2019 15:16	4/14/2019 15:28	1	1	58	21	1	1	6	9	4	89107	0	1	1	2	1	4	1	4	5	1	2	1	47	1	1	6	5	1	2		2		1	10	1										1		6	1
4/14/2019 15:11	4/14/2019 15:28	1	2	67	4	1	1	4	10	4	85255	1	1	1	4	2	3	1	7	5	1	1	2	67	1	1	2	3	8	2		1		1	10	1								1	1				3
4/14/2019 15:05	4/14/2019 15:28	1	2	37	1	1	1	2	2	2	53190	0	1	1	2	1	2	1	4	4	1	2	2	37	1	3	1	3	9	1	2			1	9	1										1		2	3
4/14/2019 15:19	4/14/2019 15:28	1	2	32	-3105	16	1	1	10	3	28792	0	0	1	1	7	1	1	4	4	2	2	2	32	1	3	1	1	5	2		1		1	6	1				1		1							1
4/14/2019 15:19	4/14/2019 15:28	1	1	38	3	1	1	4	10	1	8520	1	0	1	3	5	4	3	3	5	2	2	1	45	1	2	2	3	1	2		1		1	4	1		1	3										3
4/14/2019 15:04	4/14/2019 15:28	1	1	56	1	1	1	2	2	3	38313	1	0	1	4	4	3	2	6	4	1	1	1	56	1	5	1	2	3	4			1	1	8	1	1		2										5
4/14/2019 15:10	4/14/2019 15:28	1	1	30	4	1	1	2	2	3	33770	0	1	1	2	4	5	2	4	4	1	2	1	30	1	3	2	2	1	1	2			1	9	1											1	3	5
4/14/2019 14:54	4/14/2019 15:28	1	1	25	1	4	2	6	3	3	27502	0	1	1	1	4	4	1	7	7	2	1	1	24	4	5	1	3	2	3			1	1	1	1										1		1	7
4/14/2019 15:14	4/14/2019 15:28	1	2	43	19	1	1	6	9	4	80908	0	0	1	2	5	2	3	5	5	2	2	2	43	1	5	5	5	1	2		2		1	7	1					1	5							4
4/14/2019 15:16	4/14/2019 15:29	1	1	32	1	1	1	2	5	2	44103	0	1	1	7	3	3	6	4	3	2	1	1	32	1	1	1	1	3	3			2	1	10	1										1		2	1
4/14/2019 14:58	4/14/2019 15:29	1	2	58	1	2	1	4	1	1	19144	1	0	1	1	1	1	1	7	3	1	1	2	58	2	1	1	3	8	1	1			1	10	1		1	4										7
4/14/2019 15:20	4/14/2019 15:29	1	1	99	-3105	8	1	1	2	1	6877	0	0	1	2	2	3	1	6	7	2	1	1	20	4	3	1	1	6	1	2			1	10	1					1	4							4
4/14/2019 15:14	4/14/2019 15:29	1	1	69	24	1	1	2	1	1	10992	0	0	1	2	1	1	1	7	7	2	1	1	69	1	2	3	2	8	1	1			1	10	1				1		5							7
4/14/2019 15:01	4/14/2019 15:29	1	2	28	2	2	15	6	4	3	36726	1	1	1	4	4	4	4	4	4	1	1	2	28	2	3	4	3	2	3			3	1	10	1							1		1				7
4/14/2019 15:23	4/14/2019 15:29	1	1	38	9	1	1	5	2	1	2038	0	0	1	1	1	5	1	7	7	2	2	1	38	1	2	4	4	1	1	2			1	10	1				1		1							1
4/14/2019 15:13	4/14/2019 15:29	1	2	43	7	2	1	2	4	3	37130	1	0	1	3	5	4	6	5	5	2	2	2	43	2	2	3	3	1	5			3	1	5	1		1	4										6
4/14/2019 15:10	4/14/2019 15:29	1	2	64	2	1	1	6	10	4	85704	0	1	1	1	1	1	1	3	4	1	1	2	64	1	2	2	3	8	2		1		1	10	1											1	1	1
4/14/2019 15:15	4/14/2019 15:29	1	2	24	3	1	1	2	5	3	25704	0	0	1	5	6	7	3	5	6	2	2	2	24	1	3	2	2	1	3			2	1	10	1				1		5							6
4/14/2019 15:20	4/14/2019 15:29	1	1	32	11	1	1	7	6	4	94954	1	1	1	2	2	3	2	6	4	2	1	1	32	1	4	4	6	1	1	2			1	5	1							1		4				6
4/14/2019 15:17	4/14/2019 15:29	1	1	63	13	1	1	4	9	3	78602	0	0	1	2	3	5	1	6	5	2	1	1	63	1	1	5	3	8	2		2		1	10	1				1		2							7
4/14/2019 15:19	4/14/2019 15:29	1	2	21	6	1	1	6	3	4	83709	1	0	1	5	2	3	5	4	3	2	1	2	21	1	5	2	3	1	3			1	1	8	1	1		2										6
4/14/2019 15:11	4/14/2019 15:29	1	2	49	12	1	1	6	9	2	43410	1	1	1	6	2	4	1	6	6	1	2	2	49	1	2	4	5	1	2		2		1	10	1							1		3				2
4/14/2019 15:20	4/14/2019 15:29	1	2	64	1	1	1	2	1	4	98533	1	1	1	4	3	4	5	7	7	1	1	2	64	1	1	1	2	9	1	1			1	10	1								1	1				7
4/14/2019 15:17	4/14/2019 15:29	1	1	56	1	1	1	6	4	3	34203	0	0	1	4	5	5	3	4	7	1	2	1	55	1	2	1	3	2	3			2	1	7	1				1		2							1
4/14/2019 15:15	4/14/2019 15:29	1	2	52	14	1	1	4	5	3	30543	0	1	1	7	6	5	6	4	5	1	2	2	52	1	1	5	3	1	3			2	1	7	1										1		6	2
4/14/2019 14:53	4/14/2019 15:30	1	2	39	4	1	1	6	4	3	34210	0	1	1	4	4	5	3	4	4	1	1	2	39	1	5	2	3	1	3			3	1	7	1											1	4	3
4/14/2019 15:19	4/14/2019 15:30	1	2	24	1	1	1	5	1	1	13901	1	0	1	2	4	3	2	4	4	2	2	2	24	1	3	1	4	6	1	1			1	10	1	1		5										7
4/14/2019 14:52	4/14/2019 15:30	1	2	49	10	1	1	2	1	2	60625	1	0	1	1	1	1	1	3	5	1	1	2	49	1	5	4	2	1	1	2			1	5	1		1	1										3
4/14/2019 15:20	4/14/2019 15:30	1	2	58	1	1	1	4	4	4	95125	1	1	1	4	4	4	4	7	7	2	2	2	58	1	4	1	4	2	3			4	1	5	1							1		4				2
4/14/2019 15:18	4/14/2019 15:30	1	1	56	1	1	1	3	10	3	29708	1	1	1	6	2	5	2	3	2	2	2	1	56	1	2	3	3	1	2		2		1	10	1								1	1				1
4/14/2019 15:14	4/14/2019 15:30	1	2	37	9	1	1	6	10	4	97470	0	1	1	6	4	6	4	5	5	1	2	2	37	1	2	4	3	1	2		1		1	5	1											1	3	1
4/14/2019 15:20	4/14/2019 15:30	1	2	20	4	1	1	2	5	3	72703	0	0	1	4	1	1	3	3	1	2	1	2	20	1	3	4	4	1	3			2	1	6	1					1	3							2
4/14/2019 15:10	4/14/2019 15:30	1	1	53	3	1	1	2	10	1	16693	1	0	1	1	1	1	1	1	1	1	1	1	53	1	1	1	2	1	2		1		1	10	1		1	1										3
4/14/2019 15:15	4/14/2019 15:30	1	2	71	7	1	1	4	2	3	34748	0	1	1	5	2	4	3	6	5	1	1	2	71	1	2	3	3	8	1	2			1	9	1											1	5	7
4/14/2019 15:11	4/14/2019 15:30	1	1	42	12	1	1	4	3	3	30310	1	1	1	6	4	7	3	7	6	1	2	1	42	1	2	4	4	2	3			1	1	8	1								1	7				7
4/14/2019 15:15	4/14/2019 15:30	1	1	71	6	1	1	6	4	1	8332	0	0	1	5	6	7	1	5	4	1	2	1	71	1	5	3	5	8	3			3	1	3	1					1	4							7
4/14/2019 15:17	4/14/2019 15:30	1	2	62	3	1	1	2	10	1	15221	1	1	1	7	7	7	7	7	7	1	2	2	62	1	5	2	2	1	2		1		1	8	1								1	2				1
4/14/2019 15:18	4/14/2019 15:30	1	2	48	5	1	1	2	2	3	41001	0	0	1	2	2	4	2	7	7	2	2	2	48	1	3	2	2	5	1	2			1	7	1				1		5							6
4/14/2019 15:21	4/14/2019 15:30	1	2	34	2	3	12	4	7	4	92841	1	0	1	6	2	4	4	6	4	2	2	2	34	5	2	2	3	1	4			3	1	5	1	1		2										6
4/14/2019 15:10	4/14/2019 15:31	1	2	55	3	2	1	2	2	3	77801	0	0	1	7	4	7	2	7	6	1	2	2	55	2	3	2	2	1	1	2			1	6	1					1	2							3
4/14/2019 15:23	4/14/2019 15:31	1	1	55	3	1	1	6	10	4	89431	0	0	1	5	3	2	1	7	7	1	1	1	55	1	1	2	3	2	2		1		1	7	1					1	2							1
4/14/2019 15:22	4/14/2019 15:31	1	1	54	9	1	1	6	10	2	66223	0	0	1	2	1	4	5	5	6	2	1	1	54	1	1	5	5	1	2		1		1	10	1					1	3							1
4/14/2019 15:20	4/14/2019 15:31	1	1	39	19	1	1	7	9	2	49507	0	0	1	4	2	3	1	7	7	1	1	1	39	1	2	6	6	1	2		2		1	10	1					1	6							7
4/14/2019 15:28	4/14/2019 15:31	1	1	22	18	4	2	6	9	3	75080	0	1	1	2	3	3	3	4	4	2	1	1	22	3	2	5	5	1	2		2		1	9	1										1		3	3
4/14/2019 15:23	4/14/2019 15:31	1	1	45	21	1	1	7	10	3	75228	1	0	1	2	2	2	2	3	3	2	1	1	46	1	2	6	6	1	2		1		1	5	1		1	2										3
4/14/2019 14:53	4/14/2019 15:31	1	2	25	-3105	15	2	2	1	2	48640	1	0	1	3	3	2	2	4	4	2	2	2	25	8	2	2	2	2	1	1			1	8	1	1		2										7
4/14/2019 15:20	4/14/2019 15:31	1	1	26	1	2	1	2	2	2	60643	0	1	1	1	2	2	2	7	4	2	1	1	26	2	4	1	2	1	1	3			1	10	1											1	2	7
4/14/2019 15:23	4/14/2019 15:31	1	2	23	1	1	1	4	1	4	80733	0	0	1	7	4	7	7	6	6	2	2	2	23	1	2	1	4	3	1	1			1	9	1				1		7							4
4/14/2019 15:14	4/14/2019 15:31	1	1	39	20	1	1	7	1	3	42420	1	0	1	6	1	3	2	7	6	2	1	1	39	1	1	6	6	2	1	1			1	10	1		1	2										7
4/14/2019 15:20	4/14/2019 15:31	1	1	41	1	1	1	4	9	2	62353	0	1	1	2	3	3	2	2	2	1	1	1	41	1	2	1	3	4	2		2		1	4	1										1		2	1
4/14/2019 15:19	4/14/2019 15:31	1	2	72	2	1	1	2	2	3	71913	1	1	1	5	3	2	2	4	4	1	2	2	72	1	4	1	2	8	4			1	1	5	1								1	3				7
4/14/2019 15:21	4/14/2019 15:31	1	1	49	8	1	1	6	10	3	74019	1	1	1	4	2	4	1	5	6	2	1	1	49	1	3	3	5	1	2		2		1	10	1								1	1				1
4/14/2019 15:17	4/14/2019 15:31	1	1	72	17	1	1	8	1	3	28711	1	1	1	2	4	1	1	7	6	2	1	1	72	1	2	5	8	8	1	1			1	9	1							1		1				7
4/14/2019 15:27	4/14/2019 15:31	1	1	20	4	1	1	2	6	4	84414	1	0	1	3	3	2	2	2	3	1	1	1	20	1	3	2	2	1	5			2	1	6	1		1	2										4
4/14/2019 15:25	4/14/2019 15:32	1	1	35	9	1	1	6	1	1	14626	0	0	1	5	5	6	7	7	5	2	1	1	35	1	2	4	3	1	1	1			1	8	1				1		5							7
4/14/2019 15:21	4/14/2019 15:32	1	1	72	19	3	1	7	9	3	28739	0	1	1	1	2	2	1	6	6	1	1	1	72	5	1	6	6	8	2		2		1	10	1										1		2	2
4/14/2019 15:26	4/14/2019 15:32	1	1	43	1	1	1	6	10	3	33460	0	1	1	1	1	1	1	4	6	1	1	1	43	1	1	5	5	1	2		1		1	5	1											1	1	3
4/14/2019 15:19	4/14/2019 15:32	1	2	65	-3105	1	1	7	7	4	80209	1	0	1	4	3	2	1	7	7	1	1	2	65	1	1	2	6	8	1	2			1	10	1	1		2										7
4/14/2019 15:20	4/14/2019 15:32	1	1	27	1	1	1	4	4	4	93285	1	0	1	5	2	5	3	4	5	1	2	1	27	1	5	1	3	3	3			3	1	5	1		1	2										5
4/14/2019 15:16	4/14/2019 15:32	1	1	29	15	1	1	6	4	2	60525	1	1	1	5	3	6	3	2	3	1	2	1	29	1	2	4	5	2	3			2	1	7	1							1		5				3
4/14/2019 15:21	4/14/2019 15:32	1	2	23	1	1	1	2	4	3	25661	1	0	1	4	4	3	3	4	4	2	1	2	23	1	3	1	1	5	3			2	1	10	1	1		2										1
4/14/2019 15:22	4/14/2019 15:33	1	2	18	5	1	1	2	1	4	99577	1	0	1	2	3	1	1	2	1	2	1	2	18	1	2	6	2	1	1	2			1	10	1		1	1										1
4/14/2019 15:16	4/14/2019 15:33	1	1	71	7	1	1	4	5	2	53224	1	1	1	3	3	4	2	5	5	1	2	1	71	1	1	3	3	8	3			2	1	10	1							1		3				1
4/14/2019 15:15	4/14/2019 15:33	1	2	22	3	15	2	6	4	3	78592	1	1	1	6	3	3	2	4	4	2	2	2	22	3	2	3	4	6	3			3	1	7	1							1		3				4
4/14/2019 15:22	4/14/2019 15:33	1	1	74	8	1	1	2	10	3	33955	0	0	1	3	5	3	1	4	4	1	2	1	74	1	4	3	2	8	2		2		1	10	1				1		3							1
4/14/2019 15:20	4/14/2019 15:33	1	1	54	2	1	1	4	9	3	77640	0	1	1	3	3	5	2	7	7	1	2	1	54	1	2	1	3	4	2		2		1	10	1											1	4	1
4/14/2019 15:21	4/14/2019 15:33	1	1	76	8	11	1	2	1	2	53221	0	0	1	5	5	5	1	4	4	2	1	1	76	1	5	3	2	8	1	1			1	5	1				1		4							7
4/14/2019 15:03	4/14/2019 15:33	1	2	60	3	1	1	2	1	3	34112	0	1	1	1	2	1	1	6	7	1	1	2	60	1	2	2	2	1	1	1			1	8	1										1		1	7
4/14/2019 15:19	4/14/2019 15:33	1	1	27	1	4	1	2	9	2	57761	0	1	1	1	5	4	2	4	5	1	2	1	27	1	3	1	2	9	2		2		1	3	1										1		2	5
4/14/2019 15:17	4/14/2019 15:33	1	1	59	9	1	1	2	10	2	43017	0	0	1	7	4	7	7	4	4	1	2	1	59	1	3	4	2	1	2		1		1	10	1				1		3							1
4/14/2019 14:47	4/14/2019 15:33	1	1	60	18	1	1	4	2	3	20653	1	0	1	3	2	2	5	6	6	2	1	1	60	1	1	5	4	8	1	2			1	10	1	1		2										7
4/14/2019 15:20	4/14/2019 15:33	1	1	47	1	2	1	1	1	1	10458	0	0	1	2	1	2	1	4	2	1	1	2	47	2	3	1	1	9	1	1			1	10	1					1	2							1
4/14/2019 15:00	4/14/2019 15:34	1	2	76	9	1	1	6	5	2	43968	0	0	1	2	4	5	2	7	5	1	2	2	76	1	4	4	5	8	3			2	1	10	1				1		4							1
4/14/2019 14:47	4/14/2019 15:34	1	2	18	8	1	1	2	1	2	46201	0	1	1	2	6	6	2	4	4	1	2	2	18	1	2	3	2	1	1	2			1	7	1											1	3	7
4/14/2019 14:31	4/14/2019 15:34	1	2	69	1	1	1	5	4	2	61817	1	1	1	1	4	4	1	5	5	2	1	2	69	1	3	3	4	8	3			3	1	10	1							1		1				3
4/14/2019 15:28	4/14/2019 15:34	1	2	43	9	6	1	8	6	4	92880	0	0	1	2	2	1	2	3	2	2	1	2	50	1	2	5	8	2	3			1	1	8	1				1		2							2
4/14/2019 15:25	4/14/2019 15:34	1	1	35	19	1	1	6	1	3	27104	1	0	1	7	7	7	7	7	5	2	2	1	35	1	2	6	5	1	1	1			1	10	1	1		7										7
4/14/2019 15:20	4/14/2019 15:34	1	2	47	23	1	14	6	1	1	2721	1	0	1	1	1	2	1	3	5	1	1	2	47	3	1	6	4	1	1	1			1	10	1		1	1										3
4/14/2019 15:17	4/14/2019 15:34	1	2	52	24	5	1	7	1	3	20148	0	1	1	4	4	4	4	6	4	1	2	2	53	4	2	6	7	2	1	1			1	8	1											1	4	6
4/14/2019 15:20	4/14/2019 15:34	1	2	59	1	1	1	3	3	3	28540	0	1	1	3	3	3	2	5	4	2	1	2	59	1	3	1	3	1	3			1	1	8	1										1		3	4
4/14/2019 15:20	4/14/2019 15:34	1	1	27	9	1	1	2	1	3	77034	0	1	1	1	4	1	1	7	5	2	1	1	52	3	2	4	2	2	1	1			1	5	1											1	3	7
4/14/2019 15:12	4/14/2019 15:34	1	1	46	20	1	1	7	10	1	18951	1	1	1	1	1	3	1	3	2	1	1	1	45	1	1	6	6	1	2		2		1	10	1							1		1				1
4/14/2019 15:17	4/14/2019 15:34	1	1	69	11	1	1	6	10	3	30094	1	1	1	1	2	3	3	5	5	1	1	1	69	1	1	4	5	8	2		1		1	10	1							1		2				1
4/14/2019 15:15	4/14/2019 15:35	1	1	76	3	1	1	5	4	3	32708	1	1	1	4	1	4	1	7	4	2	1	1	76	1	2	2	4	8	3			3	1	9	1							1		3				7
4/14/2019 15:23	4/14/2019 15:35	1	1	51	18	1	1	7	1	2	45424	0	0	1	2	2	1	5	7	3	2	1	1	51	1	1	5	6	1	1	1			1	10	1					1	3							7
4/14/2019 15:20	4/14/2019 15:35	1	2	62	19	1	1	7	2	4	93274	1	1	1	2	2	3	2	4	4	2	1	2	62	1	3	6	6	1	1	2			1	8	1							1		2				7
4/14/2019 15:21	4/14/2019 15:35	1	1	37	6	2	1	2	2	3	21215	1	1	1	4	2	2	2	4	4	2	1	1	37	2	4	3	2	1	1	2			1	5	1								1	3				6
4/14/2019 15:23	4/14/2019 15:35	1	1	41	5	1	1	5	10	1	10001	0	1	1	3	2	5	2	3	5	2	2	1	41	1	1	4	3	1	2		1		1	10	1										1		2	2
4/14/2019 15:18	4/14/2019 15:35	1	2	76	1	1	1	4	1	1	10010	1	0	1	1	2	1	2	7	5	2	1	2	76	1	1	4	3	8	1	1			1	10	1	1		1										7
4/14/2019 15:19	4/14/2019 15:35	1	2	23	3	11	2	1	4	4	90001	1	1	1	6	4	2	1	4	4	1	2	2	23	3	5	2	1	6	3			3	1	5	1							1		1				7
4/14/2019 15:19	4/14/2019 15:35	1	2	45	19	1	2	6	4	3	75025	1	0	1	4	3	4	4	5	5	2	1	2	43	1	2	5	5	2	1	2			1	8	1	1		3										6
4/14/2019 15:22	4/14/2019 15:35	1	1	54	4	1	1	4	2	1	14624	0	1	1	4	6	7	1	4	4	1	2	1	54	1	3	2	3	9	1	2			1	7	1											1	4	5
4/14/2019 15:19	4/14/2019 15:35	1	2	55	6	1	1	2	9	3	20832	0	0	1	4	3	4	1	5	4	1	1	2	54	1	3	2	2	1	2		2		1	8	1					1	5							3
4/14/2019 15:24	4/14/2019 15:35	1	1	56	1	1	1	4	3	3	37914	1	0	1	5	1	5	2	6	5	2	1	1	57	1	1	1	3	8	3			1	1	10	1	1		3										7
4/14/2019 15:07	4/14/2019 15:35	1	2	56	19	2	1	2	1	3	34787	1	0	1	5	5	5	5	6	4	2	1	2	56	2	3	6	5	2	1	1			1	10	1	1		2										7
4/14/2019 15:23	4/14/2019 15:35	1	1	39	13	1	1	5	10	4	94533	0	0	1	2	4	2	1	3	3	1	2	1	39	1	4	5	4	6	2		1		1	2	1				1		2							1
4/14/2019 15:19	4/14/2019 15:36	1	2	47	7	1	1	2	7	4	89408	0	1	1	3	4	2	3	4	4	1	2	2	47	1	2	3	2	1	4			3	1	5	1											1	5	7
4/14/2019 15:24	4/14/2019 15:36	1	2	65	2	1	1	4	2	1	18104	1	0	1	3	4	3	2	4	4	2	2	2	66	1	5	1	3	8	1	3			1	10	1		1	2										5
4/14/2019 15:19	4/14/2019 15:36	1	2	53	1	1	1	2	10	3	41630	1	0	1	1	2	1	1	2	1	2	1	2	47	1	1	1	3	5	2		1		1	9	1		1	1										1
4/14/2019 15:04	4/14/2019 15:36	1	2	48	1	2	1	5	1	2	60651	1	0	1	5	6	4	3	6	6	2	2	2	48	2	5	1	4	1	1	2			1	5	1	1		3										6
4/14/2019 15:24	4/14/2019 15:36	1	1	33	2	1	1	2	2	3	30240	1	0	1	3	2	3	2	5	4	1	1	1	33	1	4	1	2	5	1	2			1	8	1		1	2										6
4/14/2019 15:10	4/14/2019 15:36	1	2	49	-3105	2	1	6	2	3	31906	1	1	1	2	3	2	2	4	4	2	1	2	49	2	3	1	5	2	1	2			1	9	1								1	4				4
4/14/2019 15:26	4/14/2019 15:36	1	1	36	6	1	1	6	10	2	46953	1	1	1	5	4	4	3	5	5	2	2	1	36	1	3	3	5	1	2		1		1	8	1								1	1				1
4/14/2019 15:11	4/14/2019 15:36	1	2	44	5	1	1	2	5	3	31021	1	1	1	1	4	5	5	6	5	1	1	2	44	1	4	2	2	2	3			2	1	5	1								1	1				2
4/14/2019 15:21	4/14/2019 15:36	1	1	36	14	2	1	2	1	3	30236	1	1	1	2	2	2	1	7	5	1	1	1	36	2	2	4	3	1	1	1			1	10	1							1		1				1
4/14/2019 15:21	4/14/2019 15:36	1	1	39	15	1	1	6	9	3	76904	0	0	1	1	2	6	1	4	4	1	2	1	39	1	1	5	3	8	2		2		1	10	1					1	1							3
4/14/2019 15:14	4/14/2019 15:36	1	2	22	21	1	1	6	10	4	92694	1	1	1	2	3	3	1	4	4	1	1	2	21	1	3	6	3	1	2		1		1	5	1							1		1				1
4/14/2019 15:20	4/14/2019 15:36	1	2	70	4	1	1	4	9	4	92284	0	1	1	5	3	5	3	3	3	2	2	2	70	1	3	2	3	8	2		2		1	10	1											1	5	2
4/14/2019 15:12	4/14/2019 15:36	1	2	28	24	5	1	6	1	4	94539	1	1	1	5	5	5	5	7	7	2	2	2	28	4	1	6	5	1	1	2			1	7	1								1	3				7
4/14/2019 15:20	4/14/2019 15:36	1	2	41	-3105	15	1	4	7	3	23608	1	1	1	4	4	4	4	4	4	1	2	2	41	8	5	1	3	9	4			3	1	1	1								1	4				4
4/14/2019 15:29	4/14/2019 15:36	1	1	20	20	15	2	4	3	3	32901	0	0	1	3	2	4	2	7	3	2	1	1	20	3	2	6	3	6	1	2			1	8	1					1	6							6
4/14/2019 15:31	4/14/2019 15:36	1	2	27	1	15	2	2	1	1	7524	1	1	1	1	1	1	1	4	4	1	2	2	27	1	2	1	2	6	1	1			1	10	1								1	1				6
4/14/2019 15:21	4/14/2019 15:36	1	1	39	4	2	1	2	1	2	53218	0	0	1	5	1	7	3	7	7	2	2	1	39	2	3	2	2	1	1	1			1	10	1				1		7							7
4/14/2019 15:28	4/14/2019 15:37	1	1	44	19	4	1	6	10	3	23150	1	0	1	7	7	7	7	7	7	2	2	1	44	4	1	6	5	1	3			1	1	10	1	1		3										7
4/14/2019 14:41	4/14/2019 15:37	1	2	60	1	2	1	2	1	3	36460	0	0	1	2	2	1	1	6	6	2	2	2	60	2	3	1	2	3	1	1			1	10	1					1	1							6
4/14/2019 15:31	4/14/2019 15:37	1	1	38	22	2	2	6	10	3	20171	1	0	1	1	1	1	2	1	2	1	1	1	38	2	1	6	5	1	2		1		1	10	1		1	1										1
4/14/2019 15:20	4/14/2019 15:37	1	2	56	2	1	1	6	9	3	76849	0	0	1	1	4	2	1	7	6	1	1	2	56	1	4	2	3	8	2		2		1	8	1				1		3							2
4/14/2019 15:17	4/14/2019 15:38	1	1	31	1	15	2	6	10	4	91709	0	1	1	3	3	3	3	5	5	1	1	1	30	3	3	5	3	1	2		2		1	8	1										1		2	3
4/14/2019 15:13	4/14/2019 15:38	1	2	60	13	1	1	4	9	3	27520	0	1	1	3	3	4	3	6	6	1	1	2	60	1	4	4	3	5	2		2		1	10	1											1	3	3
4/14/2019 15:12	4/14/2019 15:38	1	2	57	20	1	1	6	3	2	60102	0	0	1	6	1	2	2	4	5	1	1	2	57	1	2	6	5	1	1	1			1	7	1					1	3							6
4/14/2019 15:15	4/14/2019 15:38	1	1	38	18	1	14	2	10	3	38301	0	1	1	5	1	3	1	4	4	2	2	1	55	1	2	4	3	2	2		1		1	10	1											1	7	1
4/14/2019 15:29	4/14/2019 15:38	1	1	63	18	1	1	6	1	4	92845	0	0	1	4	2	4	4	4	3	2	1	1	63	1	3	5	5	1	1	1			1	10	1				1		3							7
4/14/2019 15:20	4/14/2019 15:38	1	1	53	15	1	1	7	10	3	32724	0	1	1	2	5	5	1	3	5	1	2	1	53	1	1	5	6	1	2		1		1	10	1											1	3	3
4/14/2019 15:15	4/14/2019 15:38	1	1	54	8	1	1	4	9	3	28546	1	0	1	2	2	4	2	6	4	1	1	1	54	1	3	4	3	8	2		2		1	10	1	1		2										5
4/14/2019 14:45	4/14/2019 15:38	1	1	60	7	1	1	2	2	4	85204	0	0	1	2	3	2	2	4	4	2	2	1	60	1	2	3	2	2	1	2			1	6	1				1		4							6
4/14/2019 15:21	4/14/2019 15:38	1	1	30	14	1	1	7	10	1	8054	1	1	1	1	1	1	1	3	6	2	1	1	30	1	1	5	6	1	2		1		1	1	1							1		1				2
4/14/2019 15:26	4/14/2019 15:38	1	1	45	17	1	1	6	9	3	24605	1	1	1	4	1	6	1	7	6	2	2	1	45	1	2	5	5	1	2		2		1	10	1								1	1				2
4/14/2019 15:09	4/14/2019 15:39	1	2	56	3	1	1	3	2	3	20695	1	1	1	4	3	4	4	4	4	2	1	2	56	1	2	2	2	9	1	2			1	10	1							1		3				5
4/14/2019 15:20	4/14/2019 15:39	1	1	76	11	2	1	2	1	1	8234	1	1	1	3	4	4	4	6	6	1	1	1	76	2	2	4	2	8	1	1			1	10	1								1	2				7
4/14/2019 15:23	4/14/2019 15:39	1	1	71	14	1	1	7	1	1	14202	0	0	1	4	1	2	2	7	7	1	1	1	68	1	1	4	7	8	1	2			1	10	1					1	2							7
4/14/2019 15:23	4/14/2019 15:39	1	1	38	2	1	1	6	9	2	43771	0	0	1	3	3	4	5	5	3	2	2	1	38	1	4	4	3	1	2		2		1	8	1					1	7							5
4/14/2019 15:27	4/14/2019 15:39	1	1	62	15	1	1	4	10	3	33830	1	0	1	4	2	4	2	5	5	1	1	1	62	1	2	5	3	8	2		1		1	10	1		1	3										1
4/14/2019 15:24	4/14/2019 15:39	1	1	50	20	1	1	6	9	3	20657	0	1	1	3	4	5	1	5	4	1	2	2	50	1	1	6	5	1	2		2		1	7	1											1	3	3
4/14/2019 15:12	4/14/2019 15:39	1	1	61	6	1	1	2	1	3	76033	1	1	1	4	4	4	2	4	6	2	2	1	61	1	3	2	2	9	1	1			1	5	1								1	6				6
4/14/2019 15:26	4/14/2019 15:39	1	1	68	1	1	1	4	9	1	16033	0	1	1	3	4	6	2	5	6	1	2	1	68	1	2	1	3	8	2		2		1	9	1											1	2	5
4/14/2019 15:34	4/14/2019 15:39	1	1	19	10	1	2	5	10	3	24701	1	0	1	2	4	4	2	1	6	2	2	1	26	3	4	4	5	1	1	1			1	7	1		1	2										5
4/14/2019 15:23	4/14/2019 15:40	1	1	33	14	1	1	4	10	3	75207	1	1	1	4	3	2	4	3	3	1	1	1	31	1	1	5	3	1	2		1		1	6	1							1		3				4
4/14/2019 15:11	4/14/2019 15:40	1	1	48	9	1	1	6	10	2	60445	1	1	1	3	3	4	1	5	5	1	1	1	48	1	1	5	5	2	2		1		1	10	1								1	2				1
4/14/2019 15:28	4/14/2019 15:40	1	1	58	1	1	1	4	1	4	98125	1	1	1	1	1	1	1	7	7	1	1	1	58	1	3	1	3	1	1	1			1	1	1								1	1				7
4/14/2019 15:16	4/14/2019 15:40	1	1	33	2	3	1	6	9	3	32179	0	0	1	6	4	6	2	7	7	2	2	1	33	1	4	1	3	9	2		2		1	10	1				1		6							5
4/14/2019 15:17	4/14/2019 15:40	1	2	70	6	1	1	4	2	1	14609	0	0	1	2	2	3	2	6	6	2	1	2	70	1	1	3	3	8	1	2			1	10	1					1	2							7
4/14/2019 15:19	4/14/2019 15:40	1	2	81	13	1	1	2	10	3	31411	0	0	1	7	4	6	2	3	3	2	2	2	81	1	3	4	2	8	2		1		1	10	1				1		3							1
4/14/2019 15:10	4/14/2019 15:40	1	1	68	1	1	1	1	1	1	6776	1	1	1	1	1	2	1	6	2	1	1	1	68	1	2	1	1	4	1	1			1	10	1								1	2				6
4/14/2019 15:25	4/14/2019 15:40	1	2	71	3	1	1	5	5	1	8826	0	0	1	7	2	3	1	5	5	1	1	2	71	1	2	2	4	8	3			2	1	10	1					1	5							3
4/14/2019 15:33	4/14/2019 15:41	1	1	63	7	1	1	2	1	2	53218	0	0	1	3	1	3	2	6	6	2	2	2	38	1	1	3	2	3	1	1			1	10	1				1		7							7
4/14/2019 15:16	4/14/2019 15:41	1	1	32	3	1	1	2	3	2	45101	0	1	1	4	2	5	2	6	4	2	2	1	32	1	5	2	2	3	4			1	1	10	1										1		3	7
4/14/2019 15:25	4/14/2019 15:41	1	1	43	16	3	1	4	8	2	48174	0	1	1	3	1	3	2	4	5	1	1	1	42	5	1	5	3	1	4			2	1	10	1										1		4	4
4/14/2019 15:17	4/14/2019 15:41	1	1	30	4	2	1	6	9	3	77705	0	0	1	3	2	5	1	4	3	2	2	1	30	2	2	3	3	1	2		2		1	9	1				1		2							2
4/14/2019 15:26	4/14/2019 15:41	1	1	36	1	1	1	2	7	2	44030	0	0	1	4	7	4	4	5	5	1	2	1	36	1	5	1	2	9	4			3	1	10	1					1	5							7
4/14/2019 15:24	4/14/2019 15:41	1	1	40	16	1	1	4	9	2	68008	1	0	1	4	3	5	2	6	6	1	1	1	40	1	2	5	3	1	2		2		1	9	1		1	3										3
4/14/2019 15:28	4/14/2019 15:41	1	1	65	9	1	1	6	2	2	53227	0	1	1	1	1	3	2	5	5	2	2	1	65	1	2	4	4	8	1	2			1	10	1											1	1	7
4/14/2019 15:24	4/14/2019 15:41	1	1	19	2	15	2	2	4	4	91402	0	0	1	7	4	7	7	1	7	2	2	1	19	3	1	1	1	6	3			3	1	1	1					1	1							7
4/14/2019 15:13	4/14/2019 15:41	1	2	29	6	1	1	2	4	4	98362	0	1	1	3	2	4	3	3	5	2	1	2	29	1	5	3	2	1	3			3	1	7	1											1	3	6
4/14/2019 15:25	4/14/2019 15:41	1	1	79	2	1	1	2	3	2	46041	1	1	1	2	2	2	1	6	6	1	1	1	79	1	2	1	2	8	3			1	1	10	1								1	2				7
4/14/2019 15:29	4/14/2019 15:42	1	2	31	6	15	2	2	9	3	37148	1	1	1	7	7	7	1	5	7	2	2	2	31	3	3	3	2	2	2		2		1	8	1							1		4				7
4/14/2019 15:15	4/14/2019 15:42	1	2	25	2	1	1	6	5	3	21128	0	1	1	4	2	5	3	3	4	2	1	2	25	1	2	2	5	6	3			3	1	10	1										1		2	6
4/14/2019 15:23	4/14/2019 15:42	1	2	69	5	1	1	5	5	3	35405	1	0	1	3	1	2	2	6	6	1	1	2	69	1	2	4	5	1	3			2	1	10	1	1		3										7
4/14/2019 15:27	4/14/2019 15:42	1	2	65	13	1	1	6	1	1	19350	0	1	1	3	2	1	1	6	5	1	1	2	65	1	2	4	5	1	1	1			1	10	1										1		2	7
4/14/2019 15:22	4/14/2019 15:42	1	1	70	14	1	1	4	3	2	48708	1	0	1	2	1	5	2	3	3	1	1	1	70	1	2	5	3	8	1	2			1	10	1	1		3										7
4/14/2019 15:28	4/14/2019 15:43	1	1	38	12	15	2	6	1	4	91107	1	0	1	4	3	2	5	7	6	2	1	1	38	3	2	4	5	1	1	1			1	10	1		1	2										7
4/14/2019 15:26	4/14/2019 15:43	1	2	52	6	15	2	6	3	1	2048	0	1	1	2	2	4	2	6	5	1	1	2	52	3	2	3	5	1	3			1	1	10	1										1		4	5
4/14/2019 15:35	4/14/2019 15:43	1	1	38	18	1	2	5	1	4	91766	0	1	1	1	3	1	2	2	2	1	1	1	38	3	1	5	5	1	1	2			1	10	1											1	2	3
4/14/2019 15:17	4/14/2019 15:43	1	2	52	19	1	1	6	10	3	33467	0	1	1	6	3	4	7	6	6	1	2	2	52	1	3	6	5	1	2		1		1	10	1											1	7	3
4/14/2019 15:40	4/14/2019 15:43	1	1	22	20	1	1	7	10	1	11756	0	0	1	1	2	1	3	1	4	2	2	1	22	1	1	5	7	1	2		1		1	6	1					1	2							2
4/14/2019 15:20	4/14/2019 15:43	1	1	67	7	1	1	5	10	2	44515	1	0	1	5	1	5	1	4	4	2	1	1	67	1	2	3	4	8	2		2		1	5	1		1	5										1
4/14/2019 15:34	4/14/2019 15:43	1	1	61	19	1	1	2	9	1	16365	0	1	1	3	3	4	3	5	5	1	2	1	61	1	1	6	2	1	2		2		1	10	1										1		3	5
4/14/2019 15:35	4/14/2019 15:43	1	1	54	22	1	1	7	10	2	44077	1	0	1	5	5	5	2	5	5	1	2	1	54	1	3	6	6	1	2		1		1	10	1	1		3										2
4/14/2019 15:13	4/14/2019 15:43	1	2	42	3	1	1	1	1	3	78728	1	1	1	3	1	3	1	7	5	2	1	2	42	1	1	2	1	1	1	1			1	10	1							1		4				7
4/14/2019 15:10	4/14/2019 15:44	1	2	70	14	2	1	4	1	3	24502	1	1	1	2	2	2	2	7	7	1	1	2	70	2	2	5	3	8	1	1			1	10	1								1	4				7
4/14/2019 15:38	4/14/2019 15:44	1	1	42	2	1	1	5	9	3	37686	0	1	1	7	4	7	2	7	7	1	2	1	42	1	4	1	4	1	2		2		1	1	1										1		7	1
4/14/2019 15:32	4/14/2019 15:44	1	1	75	16	1	1	6	10	2	66048	1	1	1	6	2	4	2	7	7	1	2	1	70	1	1	5	5	8	2		1		1	10	1								1	2				1
4/14/2019 15:25	4/14/2019 15:44	1	1	53	4	1	1	1	5	2	65201	1	0	1	3	2	3	2	4	4	1	1	1	53	1	3	2	1	1	3			2	1	10	1		1	3										3
4/14/2019 15:21	4/14/2019 15:44	1	2	60	1	1	1	7	10	3	74020	0	0	1	4	5	2	5	6	6	2	1	2	60	1	2	1	6	3	2		1		1	3	1					1	6							1
4/14/2019 15:05	4/14/2019 15:44	1	1	20	6	2	1	2	1	3	33147	1	0	1	4	5	3	5	5	5	2	1	1	20	2	4	3	2	3	1	1			1	10	1	1		5										5
4/14/2019 15:30	4/14/2019 15:44	1	2	71	20	1	1	2	10	1	7747	0	1	1	3	4	3	2	6	4	2	1	2	71	1	2	6	2	8	2		1		1	10	1										1		3	1
4/14/2019 15:25	4/14/2019 15:45	1	1	37	1	15	1	1	7	4	97504	1	0	1	4	4	4	2	4	1	1	1	1	37	8	5	1	1	9	4			3	1	5	1	1		4										4
4/14/2019 15:37	4/14/2019 15:45	1	1	53	13	1	1	6	10	3	39111	1	0	1	1	3	7	1	7	3	2	2	1	53	1	2	5	5	1	2		1		1	10	1		1	4										4
4/14/2019 15:28	4/14/2019 15:45	1	1	50	5	1	1	2	9	3	77355	1	0	1	2	2	2	2	4	4	1	2	1	50	1	3	2	2	8	2		2		1	10	1	1		2										2
4/14/2019 15:39	4/14/2019 15:45	1	2	62	6	1	1	6	4	3	77494	1	0	1	4	4	4	4	4	4	2	2	2	35	1	5	2	3	1	3			4	1	1	1	1		2										4
4/14/2019 15:38	4/14/2019 15:45	1	1	59	5	1	1	5	10	4	93230	0	1	1	1	1	1	1	1	2	1	1	1	59	1	2	2	4	8	2		1		1	10	1										1		1	3
4/14/2019 15:38	4/14/2019 15:45	1	2	26	3	15	2	6	9	1	2920	1	0	1	3	4	4	4	4	5	2	2	2	26	3	5	1	2	6	2		2		1	5	1		1	4										7
4/14/2019 15:31	4/14/2019 15:45	1	1	70	6	1	1	5	4	1	2893	0	0	1	5	2	3	2	5	5	2	1	1	70	1	2	3	4	8	3			3	1	10	1					1	3							7
4/14/2019 15:23	4/14/2019 15:45	1	1	68	10	1	1	4	10	1	4496	1	1	1	4	4	4	3	7	7	1	1	1	68	1	1	4	3	1	2		1		1	5	1							1		3				1
4/14/2019 15:23	4/14/2019 15:45	1	1	47	1	1	1	4	10	2	62918	0	0	1	7	1	1	1	4	4	1	1	1	47	1	1	1	3	9	2		1		1	10	1				1		5							1
4/14/2019 15:21	4/14/2019 15:46	1	1	51	23	15	2	6	2	3	32821	0	1	1	4	4	4	4	4	4	1	2	1	51	8	4	6	5	2	1	2			1	10	1											1	4	4
4/14/2019 15:29	4/14/2019 15:46	1	1	22	19	1	1	7	10	4	98111	1	1	1	1	2	1	1	2	3	1	2	1	29	3	4	5	5	1	4			1	1	7	1							1		3				4
4/14/2019 14:53	4/14/2019 15:46	1	2	41	19	1	1	6	4	2	57401	0	1	1	4	4	4	4	4	4	2	1	2	41	1	5	5	5	5	3			3	1	5	1										1		4	6
4/14/2019 15:08	4/14/2019 15:46	1	2	35	1	2	1	2	1	3	28458	1	0	1	1	2	2	2	4	3	2	1	2	35	2	4	1	2	3	1	2			1	7	1		1	1										6
4/14/2019 15:31	4/14/2019 15:46	1	2	52	4	5	1	4	4	1	3055	1	0	1	6	4	6	3	6	4	1	2	2	52	1	3	2	3	5	3			3	1	7	1	1		3										7
4/14/2019 15:23	4/14/2019 15:46	1	1	44	1	3	1	2	1	1	10002	0	1	1	2	1	1	1	6	6	2	1	1	44	5	1	1	3	2	1	2			1	10	1											1	5	7
4/14/2019 15:37	4/14/2019 15:46	1	1	24	5	1	1	2	1	2	50662	1	0	1	1	1	1	2	1	2	2	1	1	24	1	2	2	2	1	1	1			1	9	1		1	1										1
4/14/2019 15:21	4/14/2019 15:46	1	2	30	11	15	2	7	1	3	33157	1	0	1	3	1	3	2	5	5	2	1	2	30	1	3	4	6	1	1	1			1	10	1		1	2										7
4/14/2019 14:59	4/14/2019 15:46	1	2	72	10	3	1	6	9	3	76539	0	1	1	3	4	4	3	4	5	2	1	2	72	5	3	4	5	8	2		2		1	10	1										1		4	7
4/14/2019 15:41	4/14/2019 15:46	1	1	18	1	1	1	4	1	2	53211	1	1	1	1	1	1	1	7	3	1	1	1	18	1	2	1	3	6	1	1			1	9	1								1	2				1
4/14/2019 15:43	4/14/2019 15:46	1	1	33	20	1	1	5	1	4	90046	0	1	1	4	4	4	4	4	4	2	2	1	33	1	3	5	4	1	1	2			1	5	1											1	4	4
4/14/2019 15:08	4/14/2019 15:46	1	1	68	8	1	1	2	5	3	32344	1	0	1	3	1	2	1	7	7	2	1	1	68	1	2	3	2	1	2		2		1	10	1		1	1										3
4/14/2019 15:01	4/14/2019 15:46	1	2	34	5	1	1	1	10	3	36092	0	0	1	6	4	4	6	5	4	2	1	2	34	1	3	4	1	5	2		1		1	10	1				1		4							3
4/14/2019 15:25	4/14/2019 15:47	1	1	74	2	1	1	2	1	1	16508	0	1	1	2	4	1	1	7	7	2	1	1	74	1	1	1	2	8	1	1			1	10	1										1		1	7
4/14/2019 15:35	4/14/2019 15:47	1	1	56	1	1	1	2	3	3	33064	0	0	1	4	1	3	2	7	5	2	1	1	56	1	1	1	2	9	3			1	1	10	1					1	4							7
4/14/2019 15:39	4/14/2019 15:47	1	1	44	6	1	1	6	2	3	27278	1	0	1	2	1	5	1	7	6	1	1	1	44	1	3	3	5	1	1	2			1	10	1		1	3										3
4/14/2019 15:32	4/14/2019 15:47	1	2	68	21	1	1	2	1	4	89052	0	0	1	2	2	2	2	6	4	1	1	2	68	1	2	6	2	8	1	1			1	10	1				1		1							7
4/14/2019 15:43	4/14/2019 15:47	1	1	28	2	1	1	2	3	3	31750	0	0	1	1	1	1	1	1	1	2	1	1	28	1	5	2	2	1	3			1	1	10	1				1		1							1
4/14/2019 15:34	4/14/2019 15:47	1	1	44	1	1	1	4	10	3	28451	1	1	1	4	6	6	4	4	4	1	2	1	44	1	5	1	4	8	2		1		1	10	1								1	2				1
4/14/2019 15:13	4/14/2019 15:47	1	1	23	5	1	1	4	2	1	8081	1	0	1	4	5	3	3	4	4	1	2	1	23	1	3	4	3	6	1	2			1	4	1		1	3										3
4/14/2019 14:52	4/14/2019 15:47	1	2	63	11	1	1	4	3	4	98003	0	1	1	2	2	2	2	7	5	2	1	2	63	1	3	4	3	5	3			1	1	5	1											1	3	7
4/14/2019 15:35	4/14/2019 15:48	1	1	60	6	1	1	6	10	1	2842	0	0	1	1	1	1	1	2	2	2	1	1	61	1	1	3	3	1	2		1		1	10	1					1	1							2
4/14/2019 15:20	4/14/2019 15:48	1	1	81	11	1	1	7	5	3	78550	0	1	1	5	4	5	2	2	6	1	1	1	81	1	1	3	6	8	3			2	1	10	1											1	3	1
4/14/2019 15:34	4/14/2019 15:48	1	1	36	3	1	1	6	5	1	4276	1	1	1	4	5	3	3	5	7	1	1	1	36	1	3	1	3	1	3			2	1	1	1								1	3				1
4/14/2019 15:38	4/14/2019 15:48	1	1	42	20	1	1	8	1	3	75023	1	0	1	2	2	3	2	6	6	2	1	2	42	2	1	6	5	1	1	1			1	10	1		1	4										7
4/14/2019 15:28	4/14/2019 15:48	1	1	43	19	1	1	6	10	3	76036	1	1	1	3	1	1	1	3	3	2	1	1	43	1	2	6	5	1	2		1		1	10	1								1	1				1
4/14/2019 15:24	4/14/2019 15:48	1	2	71	1	1	1	4	10	4	92553	0	1	1	2	2	3	2	6	6	1	1	2	72	1	3	3	3	8	2		2		1	10	1										1		2	2
4/14/2019 15:41	4/14/2019 15:48	1	2	61	14	1	1	2	2	3	34698	0	1	1	2	3	2	3	6	5	2	1	2	61	1	5	4	2	2	1	2			1	10	1										1		2	7
4/14/2019 15:45	4/14/2019 15:48	1	1	40	3	1	1	6	1	3	37040	0	1	1	2	2	2	2	2	2	2	1	1	40	1	3	2	5	2	1	1			1	6	1										1		2	3
4/14/2019 15:35	4/14/2019 15:48	1	2	67	19	1	1	6	1	1	2888	0	1	1	2	2	4	1	6	6	2	1	2	67	1	2	6	5	2	1	1			1	10	1											1	6	7
4/14/2019 15:25	4/14/2019 15:48	1	2	74	14	1	1	4	4	3	22315	1	1	1	2	4	3	2	6	5	1	2	2	74	1	2	5	3	8	3			3	1	10	1								1	5				7
4/14/2019 15:36	4/14/2019 15:49	1	1	49	12	1	1	5	2	1	13440	0	1	1	3	3	4	1	5	4	2	1	1	49	1	2	4	4	1	1	2			1	10	1										1		2	5
4/14/2019 15:41	4/14/2019 15:49	1	1	32	11	2	1	6	2	2	60302	0	1	1	5	4	5	3	4	4	1	2	1	32	2	3	4	5	1	1	2			1	5	1										1		4	5
4/14/2019 15:20	4/14/2019 15:49	1	2	60	1	1	1	6	4	3	28504	0	0	1	4	4	2	4	6	5	1	1	2	60	1	4	1	5	2	3			3	1	3	1				1		4							7
4/14/2019 15:45	4/14/2019 15:49	1	1	56	1	1	1	2	1	4	94103	0	0	1	1	1	1	1	1	1	2	1	1	56	1	1	1	3	8	1	1			1	10	1					1	1							1
4/14/2019 15:21	4/14/2019 15:49	1	2	30	3	15	2	6	2	4	95204	0	1	1	2	2	2	3	4	4	2	1	2	30	3	3	2	3	3	1	2			1	10	1										1		2	6
4/14/2019 15:22	4/14/2019 15:49	1	1	28	8	2	1	2	3	3	78377	1	1	1	1	5	3	2	3	5	2	2	1	28	2	1	3	2	1	2		2		1	5	1							1		1				5
4/14/2019 15:34	4/14/2019 15:49	1	1	63	6	1	1	2	9	1	13073	1	0	1	5	5	4	3	5	5	2	1	1	63	1	2	3	2	8	2		2		1	10	1	1		2										7
4/14/2019 15:41	4/14/2019 15:49	1	1	19	5	1	1	2	3	1	16354	0	0	1	5	2	6	6	6	6	2	2	1	19	1	4	3	2	2	3			1	1	10	1					1	4							6
4/14/2019 15:44	4/14/2019 15:49	1	1	53	1	15	1	6	7	3	27105	0	0	1	2	1	2	1	4	4	1	1	1	53	2	2	3	5	1	5			4	1	10	1					1	4							4
4/14/2019 15:34	4/14/2019 15:49	1	1	76	19	1	1	7	10	1	8844	1	0	1	3	2	2	1	5	4	1	1	1	76	1	2	6	6	8	2		1		1	10	1		1	1										1
4/14/2019 15:34	4/14/2019 15:50	1	1	66	4	1	1	2	4	2	44446	0	1	1	5	3	5	3	5	5	1	2	1	66	1	3	2	2	8	3			3	1	10	1										1		4	3
4/14/2019 15:02	4/14/2019 15:50	1	2	34	11	1	14	6	2	2	53919	1	1	1	1	2	2	2	6	6	2	1	2	34	1	2	4	5	1	1	2			1	6	1							1		1				7
4/14/2019 15:13	4/14/2019 15:50	1	2	20	2	1	1	2	3	3	24017	1	1	1	1	3	3	1	4	4	1	1	2	20	1	5	2	2	3	3			1	1	7	1								1	1				6
4/14/2019 15:30	4/14/2019 15:50	1	2	36	3	16	15	6	2	4	97230	1	1	1	3	4	3	2	5	4	2	2	1	47	1	3	4	6	1	1	2			1	7	1								1	2				5
4/14/2019 15:17	4/14/2019 15:50	1	1	23	1	2	1	4	4	1	13088	0	0	1	4	4	4	2	4	4	1	2	1	23	2	4	1	3	6	3			3	1	7	1					1	3							4
4/14/2019 15:33	4/14/2019 15:50	1	1	75	9	1	1	8	2	3	24147	0	1	1	5	2	2	2	6	7	1	1	1	79	1	2	4	8	8	1	2			1	10	1											1	2	7
4/14/2019 15:39	4/14/2019 15:50	1	2	53	1	8	1	4	2	4	95337	0	0	1	3	1	1	1	5	4	2	1	2	53	4	2	6	3	1	1	2			1	10	1					1	3							3
4/14/2019 15:30	4/14/2019 15:50	1	1	52	4	1	1	6	5	3	28746	1	0	1	2	2	3	2	6	7	2	2	1	52	1	2	2	3	9	3			2	1	10	1		1	2										2
4/14/2019 15:39	4/14/2019 15:50	1	2	68	7	1	1	2	3	1	15108	1	1	1	5	6	6	2	6	6	1	2	2	68	1	3	3	2	1	3			1	1	10	1							1		3				7
4/14/2019 15:20	4/14/2019 15:50	1	2	68	4	1	1	6	1	1	15317	1	1	1	3	4	4	1	6	5	1	1	2	68	1	1	2	5	8	1	1			1	10	1								1	1				7
4/14/2019 15:40	4/14/2019 15:50	1	2	52	1	1	1	2	4	3	23234	1	1	1	4	4	4	1	4	4	2	1	2	52	1	3	1	1	1	3			3	1	1	1								1	4				4
4/14/2019 15:37	4/14/2019 15:50	1	1	35	17	4	1	7	2	4	94539	1	0	1	5	3	3	3	5	5	1	1	1	35	4	3	5	6	3	1	2			1	9	1		1	3										3
4/14/2019 15:36	4/14/2019 15:50	1	1	40	16	1	1	6	9	1	16105	1	0	1	4	3	5	3	7	7	1	2	1	40	1	4	5	5	1	2		2		1	8	1		1	7										1
4/14/2019 15:44	4/14/2019 15:50	1	1	38	9	5	1	6	2	4	94010	0	0	1	2	1	4	2	7	5	2	2	1	38	4	5	4	5	1	1	2			1	10	1					1	4							7
4/14/2019 15:42	4/14/2019 15:50	1	1	35	9	8	1	7	9	3	22554	1	0	1	1	1	1	1	7	7	1	1	1	35	4	1	5	6	1	3			2	1	8	1	1		1										3
4/14/2019 15:28	4/14/2019 15:50	1	1	64	4	1	1	4	1	4	90064	1	0	1	3	3	1	1	5	5	1	1	1	49	1	1	1	3	9	1	2			1	10	1	1		3										7
4/14/2019 15:34	4/14/2019 15:51	1	1	52	16	1	1	2	4	3	20715	0	0	1	4	4	3	1	4	4	1	1	1	52	1	2	5	2	1	3			3	1	10	1					1	4							7
4/14/2019 15:38	4/14/2019 15:51	1	1	49	-3105	1	1	5	9	2	55082	0	1	1	4	5	4	2	4	5	2	1	1	49	1	1	5	4	1	2		2		1	10	1											1	6	1
4/14/2019 15:12	4/14/2019 15:51	1	2	33	9	1	1	5	10	2	46064	1	1	1	4	6	4	4	6	6	1	1	2	33	1	5	4	4	3	2		1		1	1	1							1		2				3
4/14/2019 15:40	4/14/2019 15:51	1	2	79	9	1	1	6	4	3	28270	1	1	1	4	2	2	2	4	4	2	1	2	79	1	2	4	5	8	3			3	1	10	1								1	2				6
4/14/2019 15:41	4/14/2019 15:51	1	2	63	1	1	1	6	10	1	10305	0	1	1	5	5	5	1	1	4	1	2	2	63	1	3	1	5	8	2		1		1	9	1										1		2	1
4/14/2019 15:41	4/14/2019 15:51	1	1	35	3	1	1	6	10	3	36732	0	0	1	6	1	3	1	3	5	2	2	1	35	1	2	2	3	3	2		1		1	10	1				1		3							1
4/14/2019 15:41	4/14/2019 15:51	1	1	58	1	1	1	2	2	3	32433	0	0	1	1	1	1	1	1	1	2	1	1	60	1	1	1	2	3	1	2			1	5	1				1		1							6
4/14/2019 15:32	4/14/2019 15:51	1	1	68	9	1	1	4	5	3	33434	0	0	1	5	3	5	4	5	6	1	1	1	68	1	2	4	3	8	3			2	1	10	1				1		4							3
4/14/2019 15:43	4/14/2019 15:51	1	1	62	19	1	1	2	10	1	11365	1	1	1	2	3	4	2	5	5	1	1	1	62	1	2	6	2	1	2		1		1	10	1							1		1				1
4/14/2019 15:14	4/14/2019 15:51	1	1	35	19	1	1	6	3	1	11236	1	1	1	1	2	1	2	7	3	2	1	1	36	1	2	6	5	1	3			4	1	7	1								1	1				1
4/14/2019 15:16	4/14/2019 15:51	1	1	28	5	2	1	6	1	3	30260	1	1	1	7	1	3	3	4	6	2	1	1	28	2	3	5	5	7	1	1			1	10	1								1	7				6
4/14/2019 15:35	4/14/2019 15:52	1	1	40	1	3	1	4	2	4	99603	0	0	1	3	2	3	2	6	6	2	1	1	40	5	4	1	3	3	5			1	1	3	1				1		4							6
4/14/2019 15:29	4/14/2019 15:52	1	2	65	3	1	14	8	2	1	17602	1	1	1	4	2	4	3	5	5	2	2	2	65	3	4	1	5	8	1	2			1	10	1								1	4				3
4/14/2019 15:42	4/14/2019 15:52	1	1	30	1	1	1	3	9	4	80133	0	0	1	2	4	4	4	3	4	2	1	1	30	1	5	1	1	5	2		2		1	8	1					1	2							2
4/14/2019 15:20	4/14/2019 15:52	1	2	42	2	15	1	5	1	1	10027	1	0	1	2	3	4	2	4	4	2	1	2	42	8	3	1	4	1	1	1			1	10	1		1	4										7
4/14/2019 15:35	4/14/2019 15:52	1	2	69	12	1	1	2	8	1	7726	1	0	1	6	6	6	1	4	4	1	2	2	69	1	2	4	2	8	4			2	1	10	1	1		5										2
4/14/2019 15:38	4/14/2019 15:52	1	1	46	2	1	2	2	9	3	77518	0	0	1	4	3	4	3	5	5	2	2	1	47	3	3	1	2	4	2		2		1	10	1				1		3							2
4/14/2019 15:42	4/14/2019 15:53	1	1	47	14	1	1	6	10	3	33809	0	1	1	3	2	2	1	3	5	1	1	1	47	1	3	5	5	9	2		2		1	10	1											1	3	1
4/14/2019 15:43	4/14/2019 15:53	1	1	34	1	6	1	1	10	4	49706	0	0	1	1	4	1	1	4	4	1	2	1	34	7	3	1	3	1	2		1		1	5	1				1		1							4
4/14/2019 15:32	4/14/2019 15:53	1	1	27	2	2	1	2	10	4	92139	1	0	1	3	3	2	3	4	4	1	1	1	27	2	2	1	2	1	2		2		1	9	1	1		2										5
4/14/2019 15:38	4/14/2019 15:53	1	1	49	5	1	1	2	5	2	68504	0	1	1	2	3	4	3	4	5	1	1	1	49	1	3	3	2	1	3			2	1	10	1											1	3	1
4/14/2019 15:38	4/14/2019 15:53	1	1	65	3	1	1	6	3	1	2111	1	0	1	1	1	1	1	7	6	2	1	1	65	1	2	2	5	8	3			1	1	10	1		1	1										7
4/14/2019 15:32	4/14/2019 15:53	1	1	76	19	1	1	4	1	4	80537	1	1	1	1	1	2	3	6	6	2	1	1	76	1	2	6	3	8	1	1			1	10	1								1	2				7
4/14/2019 15:23	4/14/2019 15:53	1	2	71	2	1	1	4	9	4	93230	1	1	1	4	4	3	4	4	4	2	2	2	71	1	4	1	3	8	2		2		1	5	1							1		4				4
4/14/2019 15:40	4/14/2019 15:54	1	1	45	1	9	1	6	9	2	44130	1	1	1	2	1	3	2	4	3	2	1	1	45	4	4	1	5	9	2		2		1	9	1								1	2				5
4/14/2019 15:50	4/14/2019 15:54	1	1	18	1	5	1	2	1	2	60630	1	1	1	1	3	2	2	3	2	1	2	1	28	4	1	5	2	1	1	1			1	6	1							1		2				3
4/14/2019 15:44	4/14/2019 15:54	1	1	31	7	1	1	5	1	4	85715	0	1	1	2	3	2	3	7	5	2	1	1	31	1	2	3	4	1	1	1			1	10	1											1	5	7
4/14/2019 15:47	4/14/2019 15:54	1	1	39	3	1	1	2	10	2	53172	0	1	1	4	1	2	1	4	4	1	1	1	39	1	4	2	2	9	2		1		1	10	1										1		3	3
4/14/2019 15:35	4/14/2019 15:54	1	2	48	-3105	16	15	7	1	4	80504	1	0	1	6	3	7	3	6	6	2	2	2	48	1	2	6	6	1	1	1			1	10	1	1		4										7
4/14/2019 15:43	4/14/2019 15:54	1	1	62	2	1	1	2	10	1	17851	0	1	1	3	6	6	2	7	7	1	2	1	62	1	2	1	2	9	2		1		1	10	1											1	3	1
4/14/2019 15:41	4/14/2019 15:54	1	1	28	1	1	1	5	5	3	27330	0	1	1	5	3	4	2	4	5	2	1	1	28	1	3	1	4	6	3			4	1	10	1											1	4	6
4/14/2019 15:04	4/14/2019 15:54	1	2	47	5	1	1	2	4	3	29449	0	1	1	4	4	4	2	6	4	1	1	2	46	1	4	2	2	9	3			4	1	5	1											1	3	3
4/14/2019 15:40	4/14/2019 15:54	1	1	41	4	15	14	2	5	1	14214	1	0	1	4	5	5	3	5	6	1	2	1	41	3	2	2	2	1	3			2	1	7	1		1	5										2
4/14/2019 15:49	4/14/2019 15:54	1	1	39	15	1	1	1	7	2	66048	0	1	1	1	1	1	1	1	1	2	1	1	40	1	5	6	5	1	3			3	1	5	1											1	1	1
4/14/2019 15:16	4/14/2019 15:54	1	2	47	1	11	1	4	3	4	97236	0	1	1	5	1	3	2	7	7	1	2	2	47	7	4	4	4	1	3			1	1	6	1										1		7	3
4/14/2019 15:45	4/14/2019 15:54	1	1	66	19	1	1	4	7	3	30117	0	0	1	4	7	5	3	4	4	2	1	1	66	1	3	6	3	1	4			3	1	5	1					1	3							6
4/14/2019 15:41	4/14/2019 15:55	1	1	63	18	1	1	2	10	3	70454	0	0	1	5	1	2	1	4	5	1	1	1	63	1	3	5	3	1	2		1		1	9	1				1		2							1
4/14/2019 14:51	4/14/2019 15:55	1	2	30	13	1	1	4	9	3	39702	1	0	1	4	4	3	2	4	4	1	1	2	30	1	4	4	3	1	2		2		1	1	1		1	3										6
4/14/2019 15:26	4/14/2019 15:55	1	1	78	2	1	1	4	10	2	46375	1	1	1	3	4	4	2	3	4	1	1	1	78	1	2	1	3	8	2		1		1	7	1							1		2				1
4/14/2019 15:35	4/14/2019 15:55	1	1	70	4	1	1	6	10	1	2886	0	0	1	3	2	4	1	6	6	1	1	1	70	1	2	2	5	8	2		1		1	10	1					1	3							1
4/14/2019 15:52	4/14/2019 15:55	1	1	19	-3105	5	1	2	2	1	11355	1	0	1	4	1	1	1	4	5	2	1	2	23	1	3	2	5	4	3			1	1	7	1		1	6										4
4/14/2019 15:37	4/14/2019 15:56	1	1	38	15	1	1	2	10	3	77044	1	0	1	4	6	4	3	4	4	2	2	1	38	1	4	5	2	1	2		1		1	1	1		1	4										3
4/14/2019 15:26	4/14/2019 15:56	1	1	45	9	1	1	4	10	1	13748	1	0	1	5	2	5	2	6	6	2	2	1	45	1	2	4	4	1	2		1		1	6	1	1		5										2
4/14/2019 15:27	4/14/2019 15:56	1	2	71	9	1	1	5	10	3	30039	0	1	1	4	2	4	2	7	7	1	2	2	71	1	1	4	4	8	2		1		1	10	1										1		6	1
4/14/2019 15:41	4/14/2019 15:56	1	1	43	8	15	2	2	1	4	90033	1	1	1	3	1	3	3	7	7	2	2	1	43	3	2	5	2	1	1	2			1	9	1							1		3				7
4/14/2019 15:28	4/14/2019 15:56	1	1	64	10	1	1	2	2	2	48422	0	0	1	4	1	5	1	7	6	2	1	1	64	1	5	4	2	8	1	2			1	7	1				1		4							5
4/14/2019 15:04	4/14/2019 15:56	1	2	55	4	2	1	6	1	3	34668	1	1	1	4	4	4	4	4	4	2	2	2	55	2	4	2	3	4	1	1			1	10	1								1	4				7
4/14/2019 15:44	4/14/2019 15:56	1	2	60	2	1	1	2	2	4	59722	0	0	1	3	4	5	3	7	7	1	1	2	60	1	5	1	1	9	2		2		1	1	1					1	5							1
4/14/2019 15:42	4/14/2019 15:56	1	2	56	18	1	1	6	1	4	88345	1	0	1	3	2	3	1	6	3	2	1	2	56	1	1	5	5	8	1	1			1	10	1	1		3										7
4/14/2019 15:53	4/14/2019 15:57	1	1	24	13	15	2	6	2	3	32792	0	1	1	3	1	2	4	4	5	1	2	1	24	3	1	3	4	1	2		3		1	7	1											1	3	1
4/14/2019 15:48	4/14/2019 15:57	1	1	38	4	1	1	5	10	4	89110	0	1	1	1	1	1	1	1	1	1	1	1	38	1	2	2	3	1	2		1		1	10	1										1		1	1
4/14/2019 15:45	4/14/2019 15:57	1	1	48	15	1	1	7	2	2	48183	1	0	1	3	3	3	1	6	6	1	2	1	48	1	3	6	6	1	1	2			1	8	1		1	1										3
4/14/2019 15:45	4/14/2019 15:57	1	1	20	17	15	2	2	1	3	77044	1	1	1	6	6	4	3	6	6	2	2	1	20	3	3	5	2	6	1	1			1	8	1							1		3				7
4/14/2019 15:49	4/14/2019 15:57	1	1	60	10	1	1	3	10	2	43609	0	0	1	1	4	4	1	4	4	1	1	1	60	1	3	4	3	1	2		1		1	9	1					1	4							4
4/14/2019 15:28	4/14/2019 15:57	1	1	48	13	11	1	6	5	3	78108	0	1	1	4	1	3	3	2	3	1	2	1	48	7	4	5	5	2	3			2	1	3	1											1	3	2
4/14/2019 15:32	4/14/2019 15:57	1	1	71	19	1	1	6	1	1	7450	1	1	1	2	1	1	1	5	5	1	1	1	71	1	1	6	5	1	1	1			1	10	1								1	4				7
4/14/2019 15:28	4/14/2019 15:58	1	1	55	22	1	1	4	2	4	91302	1	0	1	5	3	1	1	7	4	2	1	1	54	1	1	6	3	2	1	2			1	10	1		1	1										7
4/14/2019 15:43	4/14/2019 15:58	1	2	52	-3105	1	1	4	2	3	41091	0	0	1	3	2	3	3	5	5	2	1	2	52	1	3	6	3	1	1	2			1	10	1					1	2							7
4/14/2019 15:38	4/14/2019 15:58	1	1	41	1	1	1	2	4	4	83201	1	1	1	1	3	1	1	2	2	1	1	1	41	1	4	1	2	3	3			3	1	5	1								1	1				7
4/14/2019 15:42	4/14/2019 15:58	1	2	62	4	1	1	2	9	1	7026	1	0	1	3	4	3	2	4	4	1	1	2	62	1	4	2	2	9	2		2		1	8	1	1		2										3
4/14/2019 15:47	4/14/2019 15:58	1	1	49	18	1	1	2	10	1	11368	1	1	1	3	3	5	1	4	4	1	2	1	49	1	2	6	2	1	2		1		1	2	1							1		1				1
4/14/2019 15:48	4/14/2019 15:58	1	1	36	5	1	1	2	5	2	48732	0	0	1	5	2	7	2	4	4	2	2	1	36	1	4	2	2	1	3			2	1	10	1					1	4							4
4/14/2019 15:48	4/14/2019 15:59	1	1	18	1	15	2	2	10	3	31905	1	1	1	2	3	2	3	4	4	2	2	1	18	3	2	1	2	7	1	1			1	7	1								1	4				4
4/14/2019 15:43	4/14/2019 15:59	1	1	22	7	4	1	6	5	4	93727	0	1	1	5	2	4	4	4	5	1	2	1	22	4	3	3	3	3	3			2	1	10	1										1		2	2
4/14/2019 15:30	4/14/2019 15:59	1	1	50	18	1	1	7	1	3	29414	0	0	1	2	1	1	6	6	6	1	1	1	50	1	1	5	6	1	1	1			1	10	1					1	4							7
4/14/2019 15:07	4/14/2019 15:59	1	2	28	3	15	1	2	4	4	85335	0	1	1	6	2	4	4	4	4	1	1	2	28	1	3	2	2	1	3			3	1	10	1											1	4	4
4/14/2019 15:01	4/14/2019 15:59	1	2	33	6	3	1	6	4	4	85701	1	0	1	6	6	4	3	7	7	2	1	2	33	5	2	3	3	1	3			3	1	10	1	1		2										3
4/14/2019 15:52	4/14/2019 15:59	1	1	37	9	1	1	6	10	3	70785	1	1	1	2	2	3	2	3	2	2	2	1	37	1	2	4	5	1	2		2		1	8	1							1		3				3
4/14/2019 15:48	4/14/2019 15:59	1	1	38	1	1	1	2	4	4	97423	0	0	1	1	4	4	2	4	4	2	1	1	38	1	5	1	2	3	4			3	1	2	1					1	2							4
4/14/2019 15:49	4/14/2019 16:00	1	1	49	10	7	1	2	7	4	96814	0	0	1	4	4	4	2	4	4	2	2	1	49	4	5	4	2	2	4			3	1	5	1				1		4							4
4/14/2019 15:47	4/14/2019 16:00	1	1	52	1	1	1	7	1	4	85710	0	1	1	2	2	3	3	7	5	2	1	1	52	3	3	1	7	9	1	1			1	10	1										1		5	7
4/14/2019 15:49	4/14/2019 16:00	1	1	66	9	1	1	5	3	1	17050	1	1	1	2	3	4	1	6	4	1	2	1	66	1	2	4	4	8	3			1	1	6	1							1		1				7
4/14/2019 15:39	4/14/2019 16:00	1	2	56	4	1	1	4	2	3	21853	0	1	1	1	2	1	1	4	4	1	1	2	56	1	3	2	3	1	1	2			1	5	1											1	1	6
4/14/2019 14:46	4/14/2019 16:00	1	2	35	5	1	1	6	2	4	59601	0	0	1	3	2	2	2	7	5	2	1	2	35	4	3	2	5	1	1	2			1	7	1				1		3							7
4/14/2019 15:41	4/14/2019 16:00	1	2	48	13	1	1	6	9	3	75150	1	0	1	3	3	2	1	4	4	1	1	2	48	1	2	4	2	9	2		2		1	7	1	1		5										3
4/14/2019 15:48	4/14/2019 16:01	1	1	36	13	1	1	6	1	2	60619	1	0	1	2	1	1	1	5	3	1	1	1	36	1	2	4	5	1	1	1			1	7	1		1	5										7
4/14/2019 15:48	4/14/2019 16:01	1	1	21	3	15	2	2	5	2	54615	1	0	1	5	2	6	6	6	7	2	2	1	21	3	5	2	2	1	3			2	1	10	1		1	7										4
4/14/2019 15:22	4/14/2019 16:01	1	1	71	7	1	1	6	5	3	30141	1	1	1	4	2	3	3	4	4	2	1	1	71	1	3	3	5	8	3			2	1	9	1							1		3				3
4/14/2019 15:48	4/14/2019 16:01	1	1	71	18	1	1	6	1	4	91910	0	1	1	2	2	2	2	7	5	1	1	1	71	1	2	5	5	8	1	1			1	10	1											1	2	7
4/14/2019 15:48	4/14/2019 16:01	1	1	24	5	1	1	2	1	2	48507	0	1	1	4	1	2	4	6	6	2	1	1	23	1	1	2	2	1	1	1			1	10	1										1		4	7
4/14/2019 15:13	4/14/2019 16:01	1	1	63	3	1	1	4	4	3	79072	1	1	1	4	3	4	4	4	4	2	2	1	63	1	5	2	3	8	3			3	1	8	1								1	4				7
4/14/2019 15:48	4/14/2019 16:01	1	1	71	10	1	1	6	1	4	91361	0	0	1	3	2	2	2	7	6	2	1	1	71	1	2	4	5	8	1	1			1	10	1				1		6							7
4/14/2019 15:49	4/14/2019 16:01	1	1	69	19	1	1	4	10	4	92630	0	0	1	7	7	7	2	7	7	1	1	1	69	1	4	6	3	8	2		1		1	10	1					1	1							7
4/14/2019 15:53	4/14/2019 16:01	1	1	61	6	1	1	6	2	3	28694	0	1	1	5	2	5	4	5	4	2	1	1	61	1	2	3	5	1	1	2			1	7	1											1	3	2
4/14/2019 15:47	4/14/2019 16:01	1	1	54	10	15	15	4	4	1	10031	1	1	1	4	2	5	2	4	4	1	2	1	54	8	2	4	4	1	3			3	1	10	1							1		2				2
4/14/2019 15:47	4/14/2019 16:01	1	1	51	19	7	1	6	3	4	94501	1	0	1	1	1	1	1	7	4	2	1	1	51	4	1	6	5	1	3			2	1	10	1		1	1										7
4/14/2019 15:51	4/14/2019 16:02	1	1	62	19	1	1	7	9	3	29412	1	0	1	4	5	3	3	4	4	1	2	1	62	1	3	6	7	1	2		2		1	10	1	1		1										2
4/14/2019 15:40	4/14/2019 16:02	1	1	63	7	1	1	2	9	3	40216	1	1	1	3	2	3	2	5	5	1	1	1	63	1	3	3	2	8	2		2		1	10	1								1	3				2
4/14/2019 15:52	4/14/2019 16:02	1	1	45	6	15	1	6	5	2	63877	0	0	1	3	1	1	1	5	7	1	1	1	45	8	1	3	3	9	3			2	1	7	1				1		5							1
4/14/2019 15:47	4/14/2019 16:02	1	1	51	19	1	1	6	2	4	84062	1	1	1	1	4	5	1	5	5	1	1	1	51	1	3	6	5	1	1	2			1	7	1							1		1				3
4/14/2019 15:22	4/14/2019 16:02	1	2	37	6	2	1	2	5	2	45237	0	0	1	2	2	4	2	2	3	1	2	2	37	2	3	3	2	5	3			3	1	8	1					1	4							4
4/14/2019 15:47	4/14/2019 16:02	1	1	69	1	1	1	6	3	4	95482	0	0	1	7	2	7	5	2	4	2	2	1	69	1	1	1	5	8	3			1	1	10	1					1	7							7
4/14/2019 15:42	4/14/2019 16:02	1	1	29	7	1	1	2	7	3	72401	0	0	1	2	2	6	1	4	4	1	1	1	29	1	3	3	2	1	4			3	1	10	1				1		3							1
4/14/2019 15:51	4/14/2019 16:02	1	1	53	5	1	1	6	1	3	37403	0	0	1	2	4	5	2	7	6	2	1	1	53	1	1	2	5	1	1	1			1	10	1					1	7							7
4/14/2019 15:49	4/14/2019 16:02	1	1	60	7	1	1	4	1	4	81091	1	1	1	3	3	4	1	6	4	1	1	1	60	1	3	3	3	8	1	1			1	10	1							1		1				7
4/14/2019 15:44	4/14/2019 16:02	1	1	53	7	1	1	1	10	2	43224	1	1	1	4	4	2	2	6	4	1	2	1	53	1	4	3	1	9	2		1		1	5	1								1	4				1
4/14/2019 15:43	4/14/2019 16:03	1	1	50	10	1	1	2	9	1	13039	0	1	1	2	3	3	1	3	3	2	2	1	50	1	2	4	1	1	2		2		1	9	1										1		5	1
4/14/2019 15:54	4/14/2019 16:03	1	1	23	22	1	1	6	5	1	1581	0	1	1	6	1	2	1	6	4	2	1	1	23	1	3	6	5	6	3			2	1	7	1										1		5	4
4/14/2019 15:51	4/14/2019 16:03	1	1	48	4	1	1	6	7	3	25177	1	1	1	3	4	3	3	4	4	2	2	1	48	1	4	2	3	1	4			3	1	8	1								1	3				5
4/14/2019 15:51	4/14/2019 16:03	1	1	19	10	15	2	6	2	4	90059	1	0	1	2	3	5	3	4	4	2	2	1	20	3	3	4	3	6	1	3			1	7	1	1		3										5
4/14/2019 15:52	4/14/2019 16:03	1	1	54	5	15	1	6	4	3	28315	0	0	1	4	4	4	4	4	4	2	2	1	54	8	3	2	5	2	3			3	1	1	1					1	4							7
4/14/2019 15:43	4/14/2019 16:03	1	1	54	-3105	1	1	4	8	3	38358	1	1	1	5	1	5	5	4	4	2	2	1	54	1	4	4	3	8	4			3	1	10	1							1		2				3
4/14/2019 15:59	4/14/2019 16:03	1	1	22	3	1	1	2	5	4	59932	0	1	1	1	1	1	1	4	4	2	1	1	22	1	2	2	2	1	2		2		1	10	1										1		2	1
4/14/2019 15:21	4/14/2019 16:03	1	2	58	1	1	1	4	3	3	30518	1	1	1	3	3	3	1	4	4	1	1	2	58	1	3	1	3	3	3			1	1	10	1								1	6				7
4/14/2019 15:25	4/14/2019 16:04	1	1	36	20	15	2	2	9	3	27705	1	0	1	2	2	1	1	6	6	2	1	1	36	3	1	6	1	1	2		1		1	10	1		1	2										1
4/14/2019 15:52	4/14/2019 16:04	1	1	18	1	1	15	1	9	3	33612	1	0	1	4	4	4	4	4	4	1	2	3	18	1	5	3	2	6	2		2		1	5	1		1	4										4
4/14/2019 15:51	4/14/2019 16:04	1	1	40	1	1	1	4	10	4	93292	0	1	1	2	1	2	2	7	6	1	1	1	40	1	1	1	3	2	2		1		1	10	1											1	3	1
4/14/2019 15:54	4/14/2019 16:04	1	2	46	1	4	1	7	2	4	85284	0	1	1	1	1	1	1	4	4	2	1	2	46	4	5	1	6	3	1	2			1	10	1											1	4	4
4/14/2019 15:10	4/14/2019 16:04	1	1	23	22	1	1	7	1	3	33801	0	0	1	4	3	3	4	1	3	2	1	2	32	1	1	5	4	1	1	1			1	7	1					1	2							2
4/14/2019 15:51	4/14/2019 16:04	1	1	71	8	1	1	6	9	2	57108	1	0	1	2	1	2	1	6	6	1	1	1	71	1	1	4	5	1	2		2		1	10	1	1		1										7
4/14/2019 15:47	4/14/2019 16:05	1	2	65	15	1	1	7	1	1	1604	1	0	1	5	2	1	2	6	6	2	1	2	65	1	1	5	6	8	1	1			1	10	1	1		4										7
4/14/2019 15:50	4/14/2019 16:05	1	1	70	9	1	1	4	10	2	48356	1	0	1	3	1	3	2	5	5	1	1	1	70	1	1	4	3	8	2		1		1	10	1	1		2										1
4/14/2019 15:48	4/14/2019 16:05	1	1	38	7	1	1	5	1	2	55412	0	0	1	3	1	2	6	7	6	2	1	1	38	1	1	3	4	9	1	1			1	10	1					1	5							7
4/14/2019 15:12	4/14/2019 16:05	1	1	26	21	1	1	7	9	1	11030	0	1	1	2	3	4	3	6	6	2	1	1	26	1	1	6	7	1	2		2		1	10	1										1		5	3
4/14/2019 15:51	4/14/2019 16:05	1	2	69	7	1	1	3	2	1	2740	0	0	1	3	3	3	3	6	6	2	1	2	69	1	2	3	3	1	1	2			1	10	1				1		3							7
4/14/2019 15:52	4/14/2019 16:06	1	1	38	1	1	1	6	5	4	93722	1	1	1	3	1	3	1	4	5	2	1	1	24	1	3	1	3	2	3			2	1	10	1								1	2				4
4/14/2019 15:52	4/14/2019 16:06	1	1	42	7	1	1	5	10	2	49457	1	0	1	2	1	3	1	4	4	2	1	1	42	1	4	3	4	2	2		1		1	10	1		1	1										1
4/14/2019 15:45	4/14/2019 16:06	1	2	54	4	1	1	5	3	3	77539	1	1	1	3	3	4	3	4	4	2	2	2	54	1	3	2	4	9	3			2	1	5	1							1		1				6
4/14/2019 15:54	4/14/2019 16:07	1	1	73	9	1	1	2	10	4	91351	1	0	1	3	5	6	2	4	5	1	2	1	73	1	2	4	2	8	2		1		1	10	1		1	4										1
4/14/2019 15:40	4/14/2019 16:07	1	1	49	1	3	1	2	4	4	89074	1	1	1	4	3	5	2	5	5	2	2	1	49	5	3	1	2	1	3			3	1	10	1								1	4				6
4/14/2019 15:59	4/14/2019 16:07	1	1	54	16	1	1	6	4	3	21234	0	1	1	5	2	4	1	5	4	1	1	1	54	1	2	5	5	1	3			3	1	10	1										1		5	5
4/14/2019 15:58	4/14/2019 16:07	1	1	55	5	1	1	4	3	3	42501	1	1	1	3	1	3	1	7	6	2	1	1	55	1	1	2	3	8	3			1	1	10	1							1		2				1
4/14/2019 15:52	4/14/2019 16:07	1	1	68	8	1	1	6	1	4	92115	0	0	1	1	1	1	2	6	5	2	1	1	68	1	2	1	5	4	3			1	1	10	1					1	5							7
4/14/2019 15:51	4/14/2019 16:07	1	1	54	1	1	1	1	4	3	23225	1	0	1	4	3	3	2	5	5	2	1	1	54	1	2	3	2	1	3			4	1	9	1		1	3										5
4/14/2019 15:50	4/14/2019 16:08	1	1	51	11	1	2	4	10	2	61760	0	0	1	4	6	3	2	4	4	2	1	1	50	1	3	4	4	1	2		1		1	10	1					1	6							2
4/14/2019 15:51	4/14/2019 16:08	1	1	53	2	1	14	5	9	1	7882	0	1	1	6	7	7	1	4	3	1	2	1	53	1	2	1	4	3	2		2		1	10	1										1		7	1
4/14/2019 15:37	4/14/2019 16:08	1	2	74	2	1	1	4	10	1	2818	0	1	1	2	2	5	1	7	5	1	1	2	74	1	1	1	3	8	2		1		1	10	1										1		2	1
4/14/2019 15:48	4/14/2019 16:08	1	1	75	12	1	1	6	5	2	60655	1	1	1	3	1	4	4	7	5	1	1	1	75	1	1	4	5	8	3			2	1	10	1							1		2				1
4/14/2019 15:44	4/14/2019 16:08	1	1	73	10	1	1	5	10	3	23139	1	1	1	3	3	2	2	6	6	2	1	1	73	1	2	4	4	8	2		1		1	10	1								1	3				1
4/14/2019 15:39	4/14/2019 16:08	1	1	78	3	1	1	4	9	4	92021	1	1	1	4	4	3	4	4	4	2	1	1	78	1	2	2	3	8	2		2		1	10	1							1		3				7
4/14/2019 15:48	4/14/2019 16:08	1	1	72	15	1	1	4	3	3	20747	0	0	1	3	1	3	2	5	5	1	1	1	72	1	2	5	3	8	3			1	1	10	1					1	5							7
4/14/2019 15:57	4/14/2019 16:08	1	1	51	13	1	1	5	5	4	87753	0	0	1	4	1	4	1	4	5	1	1	1	50	1	2	4	4	1	3			3	1	8	1					1	2							1
4/14/2019 16:01	4/14/2019 16:09	1	2	72	21	1	1	6	10	4	85284	1	0	1	3	1	4	1	3	7	2	2	2	72	1	1	2	4	2	2		1		1	10	1		1	2										1
4/14/2019 15:55	4/14/2019 16:09	1	1	19	7	1	1	2	10	3	21040	0	1	1	2	3	3	1	3	3	1	1	1	19	1	3	3	2	1	2		1		1	1	1										1		4	4
4/14/2019 15:54	4/14/2019 16:09	1	2	69	1	3	1	5	1	4	91607	0	1	1	5	4	4	4	5	5	2	1	2	69	5	3	1	4	8	1	2			1	10	1										1		4	7
4/14/2019 15:52	4/14/2019 16:11	1	1	66	14	1	1	7	1	3	19970	1	0	1	3	1	1	2	6	6	1	1	1	66	1	2	5	6	8	1	2			1	10	1	1		3										6
4/14/2019 15:52	4/14/2019 16:11	1	1	56	6	1	12	5	2	4	98498	1	1	1	2	3	4	1	5	4	1	1	1	56	1	3	3	4	1	1	2			1	8	1								1	1				6
4/14/2019 15:57	4/14/2019 16:11	1	2	71	15	1	1	7	3	4	85718	1	0	1	4	2	3	3	7	7	1	1	2	71	1	2	5	6	8	3			1	1	10	1		1	6										7
4/14/2019 15:15	4/14/2019 16:12	1	2	28	9	1	1	4	9	3	29706	0	0	1	3	3	3	6	7	5	1	1	2	28	1	3	4	4	3	2		2		1	8	1				1		3							2
4/14/2019 15:42	4/14/2019 16:12	1	2	64	19	1	1	7	3	4	98403	0	1	1	2	2	2	3	7	6	1	1	2	64	1	2	6	6	8	3			1	1	10	1										1		5	7
4/14/2019 15:29	4/14/2019 16:12	1	2	69	1	1	1	2	7	3	25130	1	0	1	5	4	3	2	5	4	2	1	2	67	1	5	1	2	5	4			3	1	8	1		1	3										3
4/14/2019 15:47	4/14/2019 16:12	1	1	47	1	1	1	2	9	1	16423	1	0	1	3	2	5	2	5	5	2	2	1	47	1	5	2	3	2	2		2		1	8	1		1	4										5
4/14/2019 14:57	4/14/2019 16:12	1	2	41	12	1	1	2	9	2	49930	1	1	1	4	4	5	4	6	5	1	2	2	41	1	2	4	3	5	2		2		1	10	1							1		3				3
4/14/2019 15:56	4/14/2019 16:13	1	1	74	3	1	1	6	10	3	75661	0	0	1	3	1	2	1	6	6	2	1	1	74	1	2	2	5	2	2		1		1	10	1					1	4							1
4/14/2019 15:52	4/14/2019 16:13	1	2	72	9	1	1	2	4	1	6382	1	1	1	3	3	4	3	6	6	2	2	2	72	1	1	4	2	8	3			3	1	10	1								1	2				7
4/14/2019 15:52	4/14/2019 16:13	1	1	62	10	1	1	6	1	3	40356	0	0	1	1	3	1	4	7	5	2	1	1	62	1	1	4	5	8	1	1			1	8	1				1		3							7
4/14/2019 15:59	4/14/2019 16:13	1	1	49	11	1	1	2	9	1	6447	0	1	1	3	6	5	2	4	4	1	1	1	49	1	4	4	2	9	2		2		1	5	1										1		4	2
4/14/2019 15:08	4/14/2019 16:14	1	2	59	4	1	1	2	4	3	75604	0	1	1	2	2	6	2	4	5	2	2	2	59	1	2	2	3	8	3			2	1	10	1										1		3	1
4/14/2019 15:20	4/14/2019 16:14	1	1	47	3	1	1	5	10	1	1085	1	1	1	1	1	1	1	4	1	1	1	1	47	1	2	3	2	2	2		1		1	10	1							1		1				3
4/14/2019 16:05	4/14/2019 16:14	1	2	46	18	8	1	2	9	4	92886	0	0	1	2	2	2	2	5	5	2	1	2	46	4	4	5	2	5	2		2		1	5	1					1	3							5
4/14/2019 16:08	4/14/2019 16:15	1	1	19	7	1	1	2	1	3	33411	0	1	1	5	3	5	3	7	4	2	2	1	20	1	2	3	4	1	1	1			1	10	1											1	7	7
4/14/2019 15:51	4/14/2019 16:16	1	1	71	6	1	1	5	1	4	89106	1	0	1	3	3	4	2	6	5	1	1	1	71	1	1	3	4	8	1	1			1	10	1		1	1										7
4/14/2019 16:02	4/14/2019 16:16	1	2	66	12	1	1	5	4	1	13155	0	1	1	1	2	2	3	4	4	1	1	2	66	1	2	4	4	8	3			3	1	10	1											1	4	3
4/14/2019 16:02	4/14/2019 16:16	1	2	72	4	1	1	2	9	1	11779	0	1	1	5	2	4	2	4	5	1	2	2	72	1	3	2	2	8	2		2		1	5	1											1	3	1
4/14/2019 15:37	4/14/2019 16:17	1	1	48	7	1	1	5	4	2	54017	1	0	1	5	3	5	2	6	4	2	2	1	48	1	2	3	4	1	3			3	1	6	1		1	4										6
4/14/2019 15:56	4/14/2019 16:17	1	1	60	20	16	1	6	10	4	97230	1	0	1	3	2	4	2	5	5	1	1	1	60	1	1	6	5	8	2		1		1	10	1	1		2										1
4/14/2019 15:52	4/14/2019 16:17	1	1	69	1	1	1	2	3	4	85643	0	1	1	4	4	3	3	4	4	1	1	1	69	1	4	1	2	8	3			1	1	8	1										1		4	5
4/14/2019 15:55	4/14/2019 16:17	1	1	44	8	1	1	6	6	3	70570	0	1	1	3	1	3	7	7	7	2	1	1	44	1	2	3	5	1	4			1	1	10	1										1		5	7
4/14/2019 15:42	4/14/2019 16:18	1	2	52	19	1	1	2	7	4	59106	0	1	1	3	4	3	1	4	4	1	1	2	52	1	4	6	2	2	4			3	1	8	1										1		2	2
4/14/2019 14:53	4/14/2019 16:18	1	2	56	3	2	1	4	1	2	43068	1	0	1	2	1	2	4	7	5	2	1	2	56	2	2	2	4	8	1	1			1	10	1		1	2										7
4/14/2019 14:41	4/14/2019 16:18	1	2	48	19	1	1	6	5	3	30318	0	0	1	4	4	4	4	7	7	1	2	2	48	1	3	6	5	1	3			2	1	10	1					1	4							4
4/14/2019 15:57	4/14/2019 16:18	1	2	46	22	9	1	6	9	4	90745	1	1	1	4	3	4	3	6	5	2	1	2	46	4	3	6	5	1	3			1	1	10	1								1	4				7
4/14/2019 14:49	4/14/2019 16:19	1	2	39	2	1	1	6	10	3	26105	0	0	1	6	6	6	6	4	5	2	2	2	39	1	2	2	5	2	2		1		1	10	1					1	3							2
4/14/2019 16:09	4/14/2019 16:19	1	2	69	10	1	14	4	2	4	90620	0	0	1	3	4	4	3	7	5	2	1	2	69	3	2	4	3	8	1	2			1	10	1					1	4							7
4/14/2019 16:07	4/14/2019 16:19	1	1	75	5	1	1	5	10	4	94520	1	0	1	2	2	3	2	3	3	1	1	1	75	1	2	2	4	8	2		1		1	9	1	1		3										1
4/14/2019 15:29	4/14/2019 16:19	1	2	80	19	1	1	7	1	4	85251	1	0	1	4	5	2	2	5	5	2	1	2	80	1	2	6	6	8	1	1			1	10	1		1	2										7
4/14/2019 15:08	4/14/2019 16:20	1	1	40	6	1	1	4	2	3	30755	1	1	1	4	3	5	3	7	6	1	2	1	40	1	3	3	3	5	3			1	1	8	1								1	2				5
4/14/2019 16:05	4/14/2019 16:20	1	2	81	1	1	1	4	5	4	92029	0	1	1	3	1	1	1	4	4	1	1	2	81	1	2	1	3	8	3			2	1	10	1										1		2	3
4/14/2019 16:08	4/14/2019 16:20	1	2	71	-3105	1	1	2	4	1	17557	1	0	1	4	3	4	2	5	4	2	2	2	71	1	3	2	2	8	5			3	1	10	1	1		3										6
4/14/2019 16:06	4/14/2019 16:20	1	1	62	2	1	1	2	10	3	23220	0	1	1	3	2	4	4	3	5	1	1	1	62	1	3	1	2	9	2		1		1	10	1											1	4	3
4/14/2019 16:16	4/14/2019 16:21	1	1	19	14	15	2	2	1	4	99336	0	1	1	2	4	3	3	2	2	1	1	1	19	3	3	5	2	2	1	1			1	9	1											1	2	2
4/14/2019 15:26	4/14/2019 16:22	1	1	34	9	2	1	6	2	3	29301	1	0	1	3	3	1	1	4	5	2	1	1	35	2	2	4	3	9	1	2			1	8	1		1	2										6
4/14/2019 15:52	4/14/2019 16:22	1	1	73	9	1	1	2	1	3	78660	0	1	1	3	2	2	2	6	5	1	1	1	53	1	2	4	2	8	1	1			1	10	1										1		2	7
4/14/2019 16:09	4/14/2019 16:22	1	2	65	2	3	1	5	5	4	95341	1	0	1	5	7	7	5	4	5	2	2	2	65	5	4	1	4	8	3			2	1	7	1	1		7										1
4/14/2019 15:49	4/14/2019 16:23	1	1	75	19	1	1	2	5	1	8031	1	0	1	6	1	5	2	6	6	1	1	1	75	1	2	5	2	8	3			2	1	10	1	1		3										2
4/14/2019 16:07	4/14/2019 16:23	1	1	72	10	1	1	1	2	1	15425	0	0	1	3	2	5	5	6	7	1	2	1	72	1	2	4	1	8	1	2			1	10	1					1	1							1
4/14/2019 16:07	4/14/2019 16:23	1	1	66	12	1	1	5	10	3	28909	1	0	1	1	1	4	1	7	7	1	1	1	66	1	1	4	4	8	2		1		1	10	1	1		1										1
4/14/2019 16:00	4/14/2019 16:23	1	2	65	11	1	1	4	10	4	97503	1	0	1	6	2	5	1	5	3	1	2	2	65	1	1	5	3	8	2		1		1	8	1		1	2										1
4/14/2019 16:13	4/14/2019 16:24	1	1	52	18	1	1	2	10	1	2745	1	1	1	5	2	3	3	5	5	1	2	1	53	1	2	5	2	3	2		1		1	9	1							1		5				2
4/14/2019 16:12	4/14/2019 16:24	1	1	53	24	1	1	4	5	1	7849	0	1	1	2	1	5	1	4	5	1	2	1	53	1	1	6	3	2	3			2	1	10	1										1		2	1
4/14/2019 16:06	4/14/2019 16:24	1	1	50	12	15	12	7	8	3	70123	0	1	1	2	4	4	2	4	4	1	2	1	64	9	1	4	6	8	4			2	1	9	1										1		2	1
4/14/2019 16:05	4/14/2019 16:25	1	2	65	13	1	1	2	1	1	15644	1	1	1	3	4	4	2	5	5	2	2	2	65	1	3	4	2	8	1	1			1	5	1								1	3				7
4/14/2019 15:51	4/14/2019 16:25	1	1	58	3	1	1	6	4	3	37311	0	1	1	3	3	3	3	4	4	1	1	1	58	1	4	2	3	8	3			3	1	5	1										1		2	3
4/14/2019 16:17	4/14/2019 16:25	1	1	30	4	4	1	2	5	3	74023	0	1	1	3	3	4	3	4	4	2	1	1	31	4	4	2	2	2	3			3	1	3	1											1	3	5
4/14/2019 15:16	4/14/2019 16:26	1	1	28	2	2	1	2	1	3	31206	1	0	1	1	1	1	1	4	4	2	2	1	28	2	1	1	2	1	1	1			1	10	1	1		1										7
4/14/2019 16:12	4/14/2019 16:26	1	1	67	6	1	1	6	10	4	80601	1	1	1	1	1	1	1	4	4	2	1	1	67	1	2	3	5	8	2		1		1	10	1							1		1				1
4/14/2019 16:01	4/14/2019 16:26	1	1	52	5	1	1	4	3	3	33415	0	0	1	4	2	4	1	7	6	2	1	1	52	1	3	2	3	1	3			1	1	10	1				1		3							7
4/14/2019 16:16	4/14/2019 16:26	1	1	20	1	5	1	2	9	4	99352	1	1	1	4	2	2	5	6	3	2	1	1	18	4	2	1	2	3	2		2		1	9	1								1	3				3
4/14/2019 16:12	4/14/2019 16:26	1	1	52	7	1	1	6	9	4	85641	1	0	1	4	6	6	2	5	7	1	2	1	52	1	2	3	3	9	2		2		1	8	1	1		3										3
4/14/2019 16:16	4/14/2019 16:27	1	2	63	12	15	2	6	1	4	85712	1	1	1	3	6	3	2	6	5	2	1	2	63	3	3	4	5	1	1	1			1	9	1							1		1				7
4/14/2019 16:12	4/14/2019 16:27	1	1	53	1	1	1	7	5	1	4401	1	0	1	5	3	4	3	5	4	1	1	1	54	1	3	2	6	9	3			2	1	10	1	1		3										1
4/14/2019 15:41	4/14/2019 16:27	1	2	71	3	1	1	2	10	3	41701	0	1	1	3	4	3	2	6	6	2	1	2	71	1	2	2	2	8	2		1		1	5	1										1		3	1
4/14/2019 15:53	4/14/2019 16:28	1	1	72	4	1	1	8	5	3	30157	0	0	1	3	4	5	3	5	5	1	2	1	72	1	3	2	8	8	3			2	1	8	1				1		5							3
4/14/2019 15:31	4/14/2019 16:29	1	1	52	19	1	1	6	9	1	10704	0	0	1	5	2	4	2	4	4	2	1	1	53	1	3	6	5	1	2		2		1	10	1					1	1							2
4/14/2019 16:16	4/14/2019 16:29	1	2	54	1	15	14	1	1	1	10458	0	0	1	2	3	3	3	7	7	2	1	3	54	3	3	1	2	9	1	1			1	7	1					1	1							6
4/14/2019 16:11	4/14/2019 16:29	1	2	54	5	3	1	4	2	4	93291	0	1	1	3	3	5	1	5	5	1	2	2	54	5	3	2	3	1	1	2			1	6	1											1	2	7
4/14/2019 16:02	4/14/2019 16:30	1	2	69	1	1	1	2	10	1	12572	0	0	1	4	4	3	3	3	5	1	1	2	69	1	3	1	2	8	2		2		1	10	1				1		6							4
4/14/2019 16:26	4/14/2019 16:31	1	1	24	6	15	2	2	3	4	99301	0	1	1	4	4	1	1	4	4	2	2	1	24	9	1	3	2	1	3			3	1	5	1										1		2	7
4/14/2019 16:09	4/14/2019 16:32	1	2	71	8	1	1	4	1	4	85730	1	0	1	2	3	2	2	6	5	1	1	2	71	1	2	3	3	8	1	1			1	8	1	1		2										7
4/14/2019 16:09	4/14/2019 16:33	1	2	82	3	1	1	7	5	1	3053	1	0	1	2	1	4	1	1	1	2	1	2	82	1	3	2	6	3	3			2	1	10	1		1	1										2
4/14/2019 15:28	4/14/2019 16:33	1	2	70	7	1	1	4	10	4	81240	0	1	1	4	5	5	2	5	6	1	1	2	70	1	2	3	3	8	2		1		1	10	1											1	2	1
4/14/2019 16:17	4/14/2019 16:33	1	1	74	9	1	1	4	4	1	14228	1	0	1	4	4	4	1	7	7	1	2	1	74	1	2	4	4	8	3			2	1	10	1	1		1										1
4/14/2019 15:23	4/14/2019 16:34	1	1	50	19	1	1	6	9	2	48144	1	0	1	4	2	2	2	5	3	2	1	1	50	1	5	6	5	1	2		2		1	10	1		1	4										3
4/14/2019 16:21	4/14/2019 16:35	1	1	59	8	1	1	6	9	4	85023	0	0	1	2	2	2	1	5	6	2	1	1	59	1	1	3	3	3	2		2		1	10	1					1	5							7
4/14/2019 16:08	4/14/2019 16:35	1	2	66	5	1	1	4	2	4	85128	0	1	1	3	1	4	3	6	6	1	2	2	66	2	2	2	3	8	1	2			1	10	1										1		4	6
4/14/2019 16:17	4/14/2019 16:36	1	1	57	8	1	1	6	3	4	59065	1	1	1	5	2	3	3	6	4	1	1	1	57	1	2	3	5	1	3			1	1	10	1								1	1				6
4/14/2019 15:00	4/14/2019 16:36	1	1	35	13	2	1	6	2	3	33034	0	0	1	3	3	3	4	3	2	2	1	1	35	2	2	4	3	1	1	1			1	6	1					1	3							4
4/14/2019 16:06	4/14/2019 16:37	1	1	56	20	1	1	5	10	3	75409	1	1	1	1	1	1	1	7	7	1	1	1	56	1	1	6	4	1	2		1		1	10	1							1		1				1
4/14/2019 16:23	4/14/2019 16:37	1	1	64	6	1	1	4	3	4	98512	0	0	1	5	6	5	5	4	4	2	2	1	64	1	1	3	3	1	3			1	1	5	1					1	7							7
4/14/2019 16:20	4/14/2019 16:39	1	1	21	6	1	1	4	4	4	97006	1	1	1	4	3	2	3	4	5	2	1	1	21	1	3	3	3	1	3			3	1	9	1								1	2				3
4/14/2019 16:26	4/14/2019 16:40	1	1	20	22	1	1	4	2	1	8540	0	1	1	4	4	5	3	5	5	2	2	1	20	1	3	1	3	6	1	2			1	10	1											1	4	7
4/14/2019 16:21	4/14/2019 16:41	1	1	73	20	1	2	6	10	4	85123	1	0	1	3	2	3	2	3	5	1	1	1	83	1	1	6	5	8	2		1		1	10	1	1		3										1
4/14/2019 16:30	4/14/2019 16:44	1	1	67	5	1	1	6	1	4	90046	0	0	1	2	2	2	1	1	6	2	1	1	67	1	1	2	5	2	1	1			1	9	1					1	6							7
4/14/2019 15:31	4/14/2019 16:45	1	1	48	3	1	1	2	4	3	34472	1	1	1	5	2	5	2	2	6	2	1	1	48	1	2	1	2	1	3			2	1	8	1								1	3				3
4/14/2019 16:35	4/14/2019 16:46	1	1	62	21	1	1	6	10	4	90278	1	1	1	5	2	3	2	5	5	1	1	1	62	1	2	6	5	1	2		1		1	10	1							1		3				2
4/14/2019 16:28	4/14/2019 16:47	1	1	47	6	1	1	2	1	4	97756	0	0	1	2	3	3	1	6	5	1	1	1	47	1	2	3	2	1	1	1			1	10	1					1	5							6
4/14/2019 16:06	4/14/2019 16:51	1	1	46	7	1	1	4	9	3	78628	0	1	1	3	4	3	1	5	7	2	1	1	46	1	3	3	3	1	2		2		1	6	1										1		2	3
4/14/2019 15:34	4/14/2019 16:51	1	1	23	13	1	1	4	4	3	75149	1	0	1	4	3	4	4	4	4	1	1	1	23	1	3	4	4	6	3			3	1	5	1		1	3										3
4/14/2019 16:34	4/14/2019 16:52	1	1	71	8	1	1	4	4	4	85307	0	0	1	3	3	1	5	6	4	1	1	1	71	1	2	3	3	8	3			1	1	10	1					1	5							6
4/14/2019 16:35	4/14/2019 16:54	1	1	59	1	1	1	2	10	4	95501	1	1	1	1	4	4	2	7	7	1	2	1	59	1	4	1	2	9	2		1		1	7	1								1	1				2
4/14/2019 16:28	4/14/2019 16:54	1	1	59	5	1	1	6	9	4	97355	0	1	1	4	4	4	3	5	6	2	2	1	59	1	5	2	5	3	2		2		1	5	1											1	6	3
4/14/2019 14:38	4/14/2019 16:58	1	2	27	8	2	1	2	7	1	18466	1	0	1	3	4	3	2	4	6	1	2	2	27	8	3	3	2	3	4			3	1	9	1	1		4										5
4/14/2019 15:04	4/14/2019 16:58	1	2	57	1	1	1	2	1	3	72904	1	1	1	4	3	4	4	5	4	2	2	2	57	1	3	1	2	9	1	2			1	10	1							1		3				5
4/14/2019 16:48	4/14/2019 16:58	1	1	48	4	1	1	4	1	4	98377	0	0	1	3	2	3	1	6	5	1	1	1	48	1	2	2	3	1	1	1			1	10	1					1	5							6
4/14/2019 15:20	4/14/2019 17:01	1	1	45	23	15	2	4	5	3	33626	1	1	1	2	2	4	1	5	7	1	1	1	45	3	4	6	4	1	3			2	1	10	1							1		3				2
4/14/2019 14:57	4/14/2019 17:03	1	2	68	6	2	1	2	1	3	28075	0	0	1	1	1	1	1	5	5	2	2	2	68	2	3	3	2	8	1	1			1	10	1				1		2							7
4/14/2019 16:11	4/14/2019 17:07	1	2	72	8	1	1	4	10	4	85364	0	1	1	2	2	5	1	5	7	1	1	2	72	1	2	3	3	8	2		1		1	10	1										1		1	1
4/14/2019 17:04	4/14/2019 17:11	1	1	62	17	1	14	2	10	4	89146	0	0	1	4	4	4	4	4	4	1	2	1	62	1	3	1	2	9	2		1		1	1	1				1		4							4
4/14/2019 17:02	4/14/2019 17:13	1	1	57	2	1	1	2	1	4	95691	1	1	1	2	2	2	2	7	7	2	2	1	57	1	3	2	2	8	1	1			1	5	1							1		4				7
4/14/2019 15:24	4/14/2019 17:14	1	1	56	3	1	1	2	10	3	28016	0	1	1	3	1	1	1	5	6	2	1	1	56	1	2	2	2	1	2		1		1	8	1										1		1	3
4/14/2019 17:09	4/14/2019 17:20	1	1	40	19	1	1	7	1	2	44641	0	1	1	1	2	2	3	5	6	2	1	1	40	1	1	6	6	1	1	2			1	9	1											1	2	2
4/14/2019 17:00	4/14/2019 17:20	1	1	61	4	1	1	2	10	4	93312	1	0	1	2	3	2	2	3	5	1	1	1	61	1	3	2	2	1	2		1		1	10	1		1	2										1
4/14/2019 15:38	4/14/2019 17:21	1	1	69	21	1	1	2	4	2	48060	0	1	1	1	4	1	2	7	6	1	2	1	69	1	2	1	2	8	3			3	1	5	1											1	1	1
4/14/2019 15:24	4/14/2019 17:26	1	1	35	22	1	1	6	1	1	11105	1	0	1	3	3	4	3	7	5	2	1	1	35	1	1	6	5	1	1	1			1	9	1		1	2										7
4/14/2019 16:42	4/14/2019 17:33	1	1	52	21	1	1	5	9	4	97010	1	0	1	5	7	5	5	3	4	1	2	1	52	1	2	6	4	1	2		2		1	10	1	1		2										1
4/14/2019 17:41	4/14/2019 17:46	1	1	45	9	1	1	2	10	3	75964	1	0	1	4	7	1	7	1	7	2	2	1	45	1	1	4	2	1	2		1		1	1	1	1		4										4
4/14/2019 16:04	4/14/2019 17:47	1	1	23	2	1	2	2	9	3	39470	0	1	1	1	1	2	1	5	1	1	1	1	23	1	1	2	2	7	2		1		1	5	1										1		6	3
4/14/2019 15:38	4/14/2019 19:01	1	1	84	4	1	1	2	10	1	16509	1	0	1	4	5	3	2	4	6	1	2	1	84	1	2	2	1	8	2		1		1	8	1	1		2										1
4/14/2019 15:04	4/14/2019 19:03	1	2	37	9	1	1	2	4	4	93309	0	1	1	4	5	6	2	4	4	1	2	2	37	1	3	3	2	2	3			2	1	5	1											1	1	3
4/14/2019 14:50	4/14/2019 19:03	1	2	21	1	15	2	6	1	3	78574	1	0	1	2	1	2	3	6	4	2	1	2	21	3	3	1	3	6	1	1			1	9	1		1	1										7
4/14/2019 18:51	4/14/2019 19:05	1	1	43	20	5	1	6	3	1	11106	0	1	1	3	2	3	1	6	5	1	1	1	43	4	2	6	5	1	3			1	1	10	1										1		1	7
4/14/2019 15:29	4/14/2019 19:18	1	2	30	1	2	1	2	2	2	48228	1	1	1	4	4	4	4	4	7	2	2	2	30	2	5	1	2	5	1	2			1	1	1								1	4				4
4/14/2019 15:03	4/14/2019 20:06	1	2	34	1	1	1	2	4	4	99004	0	0	1	4	4	4	4	5	4	1	1	2	34	1	5	1	2	3	3			3	1	5	1					1	4							4
4/14/2019 15:16	4/14/2019 20:24	1	2	43	5	1	1	1	7	3	39180	0	0	1	4	3	3	4	4	4	2	2	2	43	1	5	2	1	5	5			4	1	10	1				1		4							4
4/14/2019 15:10	4/14/2019 20:42	1	1	39	1	3	1	4	3	1	7040	1	1	1	6	2	2	5	6	5	1	2	1	39	5	2	1	3	4	3			3	1	4	1								1	4				5
4/14/2019 15:03	4/15/2019 0:19	1	2	26	1	1	1	6	4	3	24219	1	0	1	4	7	4	4	4	5	1	2	2	26	1	2	1	3	5	3			2	1	1	1	1		4										1
4/14/2019 14:46	4/15/2019 2:42	1	2	51	2	1	1	2	1	4	93710	1	0	1	1	4	1	4	7	5	2	2	2	51	1	1	2	2	5	1	2			1	10	1	1		1										6
4/15/2019 3:48	4/15/2019 4:03	1	2	71	19	1	1	6	1	1	8077	0	1	1	5	4	2	2	5	5	2	1	2	71	1	1	6	5	1	1	1			1	10	1											1	5	7
4/14/2019 13:02	4/14/2019 13:06	0												1	4	2	2	2	6	6	2	1	1	28	1	1	5	7	6	5			4	1	10
4/14/2019 13:46	4/14/2019 13:48	0												1	7	7	7	7	7	7	1	2	3	1	9	5	6	8	6	5
4/14/2019 14:04	4/14/2019 14:05	0	2	58	1	1	1	4	10	2	46738
4/14/2019 14:06	4/14/2019 14:06	0	2	73	10	1	1	4	10	3	30560
4/14/2019 14:12	4/14/2019 14:12	0	2	31	12	15	14	4	3	3	40003
4/14/2019 14:28	4/14/2019 14:28	0	2	63	14	1	1	3	1	3	72081
4/14/2019 14:38	4/14/2019 14:40	0	2	37	13	4	1	6	3	1	11209			1	2	1	4	1	5	2	2	2	2	37	4	5	4	5	5	1	1			1	10
4/14/2019 14:42	4/14/2019 14:42	0	2	53	3	1	1	2	10	3	27597
4/14/2019 14:32	4/14/2019 14:43	0	2	81	6	1	1	2	10	3	75007			1	3	2	4	2	7	7	1	1	2	81	1	1	3	2	8	2		1		1	10
4/14/2019 14:44	4/14/2019 14:44	0	2	44	24	1	1	4	9	2	60451
4/14/2019 14:46	4/14/2019 14:49	0	2	27	1	2	1	6	7	2	46219			1	3	3	2	4	3	5	1	1	2	27	1	1	3	4	1	4			3	1
4/14/2019 14:50	4/14/2019 14:51	0	2	33	5	1	2	1	4	4	91335
4/14/2019 14:48	4/14/2019 14:51	0	2	44	8	16	1	4	2	3	28314			1	3	3	3	5	5	4	1	1	2	44	2	3	2	4
4/14/2019 14:44	4/14/2019 14:51	0	2	67	5	1	1	2	2	2	64118			1	4	2	2	2	7	6	2	1	2	67	1	1	2	2	8	1	2			1	10
4/14/2019 14:50	4/14/2019 14:51	0	1	25	7	15	2	2	6	3	30096			1	4	4	5	5	5	3
4/14/2019 14:45	4/14/2019 14:51	0	2	52	20	4	1	6	3	2	60091			1	6	2	4	2	4	5	1	1	2	52	4	3	6	5	5	3			1	1	10
4/14/2019 14:48	4/14/2019 14:52	0	2	37	5	1	1	2	8	1	16350			1	4	4	4	4	4	4	1	2	2	37	1	5	2	2	1	3			2	1	4
4/14/2019 14:41	4/14/2019 14:52	0	2	34	1	4	2	4	10	4	89110			1	1	1	1	1	7	7	1	2	2	34	4	2	1	4	2	2		1		1	10
4/14/2019 14:46	4/14/2019 14:52	0	2	32	4	1	1	5	5	3	25404			1	4	4	4	4	4	4	1	1	2	32	1	5	2	4	1	3			4	1	8
4/14/2019 14:52	4/14/2019 14:53	0	2	38	7	1	1	6	2	1	6517			1	4	4	4	4	4	4
4/14/2019 14:53	4/14/2019 14:53	0	1	71	9	1	1	2	9	3	24012
4/14/2019 14:49	4/14/2019 14:53	0	2	66	20	1	1	4	3	3	72120			1	2	1	1	2	5	5	1	1	2	66	1	2	6	3	1	3			1
4/14/2019 14:53	4/14/2019 14:53	0	1	60	12	1	1	6	1	2	64154
4/14/2019 14:52	4/14/2019 14:56	0	2	25	3	2	1	6	1	1	10459			1	2	1	3	1	6	3	2	1	2	25	2	3	2	3	1	1	2			1	10
4/14/2019 14:47	4/14/2019 14:56	0	2	34	8	2	1	6	1	3	30311	1	0	1	2	1	2	1	2	2	2	1	2	34	2	2	3	3	1	1	1			1	9	1
4/14/2019 14:56	4/14/2019 14:56	0	1	42	5	2	1	6	1	3	35064
4/14/2019 14:53	4/14/2019 14:56	0	1	24	19	4	1	2	1	4	92841			1	3	2	2	3	4	6	2	2	1	28	4	2	5	5	1	1	2			1	9
4/14/2019 14:55	4/14/2019 14:56	0	1	59	15	1	1	4	5	2	45217			1	1	3	3	1	5	5
4/14/2019 14:52	4/14/2019 14:57	0	1	20	-3105	1	1	1	10	2	53575			1	2	3	6	3	7	2	2	2	1	19	1	3	4	1	2	2		1		1	5
4/14/2019 14:56	4/14/2019 14:57	0	2	23	11	1	1	6	4	3	79336			1	3	2	1	3	3	4
4/14/2019 14:54	4/14/2019 14:57	0	2	26	7	1	1	6	7	3	29456			1	6	4	4	1	4	4	1	2	2	26	1	5	4	3	5	4			3	1	5
4/14/2019 14:48	4/14/2019 14:57	0	2	28	1	15	1	6	7	3	74107			1	2	2	2	3	4	4	2	1	2	28	8	5	2	3	2	4			3	1	1
4/14/2019 14:53	4/14/2019 14:58	0	1	30	14	15	2	6	10	4	87301
4/14/2019 14:57	4/14/2019 15:01	0	2	51	7	1	1	6	9	3	22520			1	5	4	4	3	6	4	1	2	2	51	1	4	3	3	1	2		2		1	5
4/14/2019 14:53	4/14/2019 15:02	0	1	25	11	1	1	7	10	2	61938			1	4	1	4	1	5	5	2	1	1	25	1	5	4	6	1	2		1		1	10
4/14/2019 14:58	4/14/2019 15:02	0	1	30	1	2	1	4	1	3	33317			1	4	4	4	4	4	4	1	1	1	31	2	3	1	4	2	1	1			1	5
4/14/2019 14:53	4/14/2019 15:02	0	1	46	20	1	1	5	9	4	59912	1	0	1	3	3	4	4	5	5	1	1	1	46	1	3	6	4	1	2		2		1	10	1	1		2
4/14/2019 14:58	4/14/2019 15:03	0	2	77	19	1	1	6	10	3	28460			1	4	1	3	2	5	6	1	1	2	77	1	2	6	5	8	2		1		1	10
4/14/2019 14:57	4/14/2019 15:05	0	2	44	11	1	1	6	10	3	79762			1	1	3	5	6	4	5	1	2	2	44	9	4	4	3
4/14/2019 15:04	4/14/2019 15:05	0	1	47	7	1	1	2	4	1	16423
4/14/2019 15:06	4/14/2019 15:07	0	2	53	4	1	1	5	8	3	74023			1	4	4	4	4	4	4
4/14/2019 15:07	4/14/2019 15:09	0	2	57	1	1	1	2	4	3	37804			1	2	2	2	2	4	4	1	1
4/14/2019 15:03	4/14/2019 15:09	0	2	24	3	1	1	4	3	4	80010			1	6	5	4	4	6	6	2	2	2	24	1	4	2	4	1	3			1	1	9
4/14/2019 15:00	4/14/2019 15:09	0	1	66	4	1	1	4	5	4	82801			1	4	2	2	3	6	6	2	1	1	65	1	2	2	3	8	3			2	1	10
4/14/2019 15:10	4/14/2019 15:10	0	1	54	3	1	1	2	1	1	1588
4/14/2019 15:02	4/14/2019 15:11	0	2	53	4	1	1	4	1	4	93555			1	1	4	1	1	4	4
4/14/2019 15:10	4/14/2019 15:11	0	2	36	3	1	1	4	7	4	80906			1	7	7	6	4	4	4
4/14/2019 14:54	4/14/2019 15:12	0	2	42	2	2	1	6	1	1	8094			1	5	3	3	3	7	7	2	2	2	42	2	5	1	2	1	1	1			1	5
4/14/2019 15:13	4/14/2019 15:14	0	2	23	15	1	1	6	9	1	7726			1	2	4	3	3	3	5
4/14/2019 15:11	4/14/2019 15:15	0	2	48	1	15	15	7	7	3	34769	0	0	1	5	5	3	3	2	3	2	2	2	48	3	2	1	7	4	4			4	1	4	1
4/14/2019 15:06	4/14/2019 15:15	0	2	34	5	1	1	2	9	3	37725			1	6	5	2	1	7	6	1	1	2	34	1	2	4	3	1	2		2		1	2
4/14/2019 15:11	4/14/2019 15:15	0	1	33	24	15	2	7	1	3	30228			1	3	3	3	6	4	3
4/14/2019 15:07	4/14/2019 15:15	0	2	40	1	1	1	2	7	2	65020			1	4	4	4	4	4	4	2	2	2	39	1	5	1	2	3	4			3	1	9
4/14/2019 15:14	4/14/2019 15:15	0	2	63	1	1	1	1	1	2	53032			1	1	1	1	1	7	4
4/14/2019 15:15	4/14/2019 15:16	0	1	56	9	16	1	2	7	3	38117			1	2	5	2	3	6	5	2	1
4/14/2019 15:00	4/14/2019 15:17	0	2	56	1	1	1	4	4	1	14207			1	4	5	4	4	7	5	1	1	2	58	1	3	1	3	9	3			2	1	10
4/14/2019 15:12	4/14/2019 15:17	0	2	44	11	15	2	6	7	1	8859
4/14/2019 15:17	4/14/2019 15:17	0	2	45	19	1	1	4	6	1	8332
4/14/2019 15:14	4/14/2019 15:18	0	1	46	22	1	14	2	1	3	32571			1	2	2	2	2	2	2	1	1	1	46	1	3	6	2
4/14/2019 15:11	4/14/2019 15:18	0	2	41	24	1	1	2	1	3	41016	0	1	1	3	4	4	4	4	4	2	2	2	41	1	2	6	2	2	1	2			1	6	1
4/14/2019 14:59	4/14/2019 15:18	0	1	70	4	1	1	5	5	2	60970	1	0	1	1	1	4	1	5	6	2	2	1	70	1	2	2	4	8	3			2	1	10	1
4/14/2019 15:19	4/14/2019 15:19	0	1	57	4	1	1	4	4	1	1040
4/14/2019 15:20	4/14/2019 15:21	0	2	22	1	15	1	1	2	3	29010			1	3	2	6	4	2	5	2	2
4/14/2019 15:21	4/14/2019 15:21	0	1	18	1	1	1	2	6	1	19530
4/14/2019 15:21	4/14/2019 15:24	0	1	44	14	1	14	7	10	4	91941			1	7	1	3	1	7	7	2	1	1	44	3	4	5	6	1	2		1		1	10
4/14/2019 15:26	4/14/2019 15:26	0	2	66	-3105	1	1	4	3	1	6084
4/14/2019 14:57	4/14/2019 15:27	0	2	41	3	2	1	2	7	3	75208			1	4	4	6	4	6	2	2	1	2	41	2	3	1	2	3	5			4	1	6
4/14/2019 15:24	4/14/2019 15:27	0	1	78	19	1	1	8	1	1	18940			1	3	2	2	5	1	1	2	1
4/14/2019 15:27	4/14/2019 15:28	0	1	80	3	1	1	2	10	4	82520
4/14/2019 15:19	4/14/2019 15:28	0	1	46	19	2	1	4	1	3	21239			1	3	5	3	3	2	2	2	1	1	46	2	2	6	3	9	1	2			1	10
4/14/2019 15:24	4/14/2019 15:29	0	2	28	19	15	2	6	2	1	11542			1	5	4	4	3	5	4	2	1	2	28	3	5	6	5	1	1	2			1	5
4/14/2019 15:07	4/14/2019 15:29	0	2	18	1	15	2	6	2	4	98059			1	4	6	3	3	7	2	2	1	2	18	3	3	1	3	3	1	2			1	6
4/14/2019 15:29	4/14/2019 15:29	0	1	18	4	4	1	6	5	4	90001
4/14/2019 15:26	4/14/2019 15:29	0	1	57	1	1	1	4	1	4	98498			1	3	4	5	3	7	7	1	1	1	57	1	3	1	3	8	1	1			1	10
4/14/2019 14:47	4/14/2019 15:29	0	1	67	15	1	1	4	5	3	33569			1	7	4	2	2	6	7	2	1	1	67	1	1	5	3
4/14/2019 15:32	4/14/2019 15:32	0	2	50	20	15	1	8	4	1	19143
4/14/2019 15:09	4/14/2019 15:38	0	2	20	1	1	1	2	9	2	45030			1	4	3	3	2	4	2	2	1	2	19	1	5	1	1
4/14/2019 15:28	4/14/2019 15:36	0	2	55	21	15	2	2	10	3	78211			1	1	2	1	1	3	1	1	2	2	55	3	2	6	4
4/14/2019 15:23	4/14/2019 15:38	0	1	28	4	15	2	6	2	1	10040			1	2	3	3	3	5	4	2	1	1	28	3	3	2	5	2	1	2			1	8
4/14/2019 15:28	4/14/2019 15:43	0	2	79	1	4	1	4	3	1	3079			1	3	1	1	1	7	7	2	1	2	79	1	1	1	2	8	3			1	1	10
4/14/2019 15:03	4/14/2019 15:43	0	2	59	4	1	1	4	2	2	67550			1	5	5	5	3	5	5	1	2	2	59	1	2	2	3	4	1	2			1	9
4/14/2019 15:30	4/14/2019 15:40	0	1	18	12	15	14	4	2	2	60506			1	2	1	2	3	4	5	2	1	1	19	3	3	4	3	1	1	2			1	10
4/14/2019 15:42	4/14/2019 15:45	0	1	38	1	1	1	1	7	2	64804			1	6	2	6	3	6	4	2	2	1	38	1	5	1	1	4	5			4
4/14/2019 15:20	4/14/2019 15:45	0	2	61	15	1	1	2	4	1	3605	1	0	1	2	3	4	2	6	4	1	1	2	61	1	4	5	2	1	3			3	1	6	1
4/14/2019 15:46	4/14/2019 15:48	0	1	51	-3105	1	1	4	10	2	47714
4/14/2019 15:45	4/14/2019 15:45	0	1	51	20	1	1	6	5	1	17404
4/14/2019 15:27	4/14/2019 15:48	0	1	40	2	1	1	3	3	1	15017	0	0	1	3	3	3	1	4	4	2	2	2	42	1	4	2	2	1	3			1	1	5	1					1	3
4/14/2019 15:23	4/14/2019 15:48	0	1	27	9	2	1	2	7	3	28208			1	4	4	4	4	4	4	2	1	1	27	8	2	4	2	1	4
4/14/2019 15:51	4/14/2019 15:52	0	1	23	1	2	1	4	4	1	13088
4/14/2019 15:28	4/14/2019 15:52	0	2	68	2	1	1	6	10	1	14420			1	3	2	4	2	6	6	1	2	2	68	1	3	1	5	8	2		1		1	10
4/14/2019 14:41	4/14/2019 15:51	0	2	52	7	2	1	7	4	3	29229			1	4	4	4	4	4	4	2	2	2	52	2	2	3	6	2	3			3	1	10
4/14/2019 15:49	4/14/2019 15:55	0	1	18	10	1	1	2	9	4	92505			1	2	6	7	3	4	4	1	2	1	19	1	2	4	3	6	2		2		1	7
4/14/2019 15:34	4/14/2019 15:55	0	1	44	2	1	1	2	2	2	51501			1	6	3	2	2	4	3	2	1	1	44	1	5	1	2
4/14/2019 15:43	4/14/2019 15:57	0	1	64	2	1	1	3	7	3	23005	1	0	1	3	4	6	1	4	7	1	1	1	65	1	5	1	2	8	4			2	1	5	1	1		2
4/14/2019 16:03	4/14/2019 16:06	0	1	48	16	1	1	7	1	3	77004			1	3	1	1	5	7	7	2	1	1	48	1	1	5	6	2	1	1			1	10
4/14/2019 15:22	4/14/2019 16:07	0	2	19	1	1	1	4	5	3	70764			1	3	4	3	3	4	4	1	2	2	19	1	5	1	3	6	4			3	1	1
4/14/2019 16:04	4/14/2019 16:08	0	1	52	9	1	1	4	9	3	30121			1	3	2	4	3	6	6	2	2	1	52	1	2	4	3
4/14/2019 16:06	4/14/2019 16:13	0	1	47	2	1	1	2	4	3	25879			1	4	1	1	1	4	2	1	1	1	48	1	5	1	2	3	3			3	1	1
4/14/2019 15:57	4/14/2019 16:15	0	1	52	1	1	1	4	7	3	33614			1	3	4	5	3	5	5	1	2	1	52	1	2	1	3	9	3			3	1	5
4/14/2019 16:17	4/14/2019 16:21	0	1	18	5	15	14	2	3	1	19565			1	2	2	2	1	4	4	2	1	1	18	3	4	2	2	1	3			1	1	7
4/14/2019 16:06	4/14/2019 16:22	0	2	49	-3105	15	15	6	4	4	85042			1	5	4	5	2	5	5	2	2	2	49	5	5		5	2	3			3	1	10
[truncated: 1 more columns]
