# Supplementary material for: Who Gets the Guns? How Democratic Values and Security Threats Affect American Attitudes Toward Military Aid
Source: J Conflict Resolut. 2025 Oct 28;70(6):986–1017. doi: 10.1177/00220027251388634 (PMC13211145; doi:10.1177/00220027251388634)
Supplement: Supplemental Material - Who Gets the Guns? How Democratic Values and Security Threats Affect American Attitudes Toward Military Aid [file sj-zip-2-jcr-10.1177_00220027251388634.zip › Lucid_2021_Original_Data.csv]

StartDate	EndDate	Finished	Gender	Age	Ethnicity	news-interest	Income	Education	Employment	Partisanship	Strong_Dem	Strong_Repub	Partisan_Lean	religion	check	Dem-Important	Train_Militaries	Dem_Promote	Internationalist1	Fight_Terror	Dem_or_Sec	approve-biden	approve-congress
5/30/2021 19:32	5/30/2021 19:39	TRUE	Male	57	White	A few times a week	$50,000 to $74,999	Bachelor's degree (e.g. BA, BS)	Employed for wages	Republican		Moderate Republican		Protestant Christian	Gold	9	Somewhat agree	Agree	Neither agree nor disagree	Somewhat agree	US security interests like terrorism.	Strongly disapprove	Disapprove
5/30/2021 19:26	5/30/2021 19:42	TRUE	Male	47	White	A few times a week	$50,000 to $74,999	Bachelor's degree (e.g. BA, BS)	Employed for wages	Republican		Strong Republican		Protestant Christian	Gold	10	Strongly disagree	Strongly agree	Agree	Strongly agree	US security interests like terrorism.	Somewhat disapprove	Somewhat disapprove
5/30/2021 19:31	5/30/2021 19:43	TRUE	Male	71	White	More than once a day	$35,00 to $49,999	High school degree or equivalent (e.g. GED)	Retired	Independent			Lean Republican	Other	Gold	1	Neither agree nor disagree	Neither agree nor disagree	Neither agree nor disagree	Neither agree nor disagree	US security interests like terrorism.	Somewhat approve	Somewhat approve
5/30/2021 19:45	5/30/2021 19:47	TRUE	Female	20	White	Rarely if at all	Less than $20,000	High school degree or equivalent (e.g. GED)	Out of work and looking for work	Independent				Other	Silver
5/30/2021 19:35	5/30/2021 19:47	TRUE	Female	65	White	A few times a week	$50,000 to $74,999	Some college, no degree	Employed for wages	Republican		Strong Republican		Protestant Christian	Gold	10	Somewhat agree	Somewhat agree	Neither agree nor disagree	Somewhat agree	US values like democracy and human rights.	Disapprove	Neither approve nor disapprove
5/30/2021 19:35	5/30/2021 19:52	TRUE	Female	71	White	More than once a day	$50,000 to $74,999	Bachelor's degree (e.g. BA, BS)	Self-employed	Republican		Strong Republican		Catholic Christian	Gold	10	Agree	Neither agree nor disagree	Disagree	Agree	US security interests like terrorism.	Strongly disapprove	Somewhat disapprove
5/30/2021 19:44	5/30/2021 19:54	TRUE	Male	41	White	More than once a day	$75,000 to $99,999	Bachelor's degree (e.g. BA, BS)	Employed for wages	Democrat	Strong Democrat			Agnostic	Gold	10	Somewhat disagree	Somewhat agree	Somewhat disagree	Somewhat agree	US values like democracy and human rights.	Approve	Somewhat disapprove
5/30/2021 19:45	5/30/2021 19:55	TRUE	Male	36	White	More than once a day	$35,00 to $49,999	High school degree or equivalent (e.g. GED)	Unable to work	Republican		Strong Republican		Other	Gold	9	Somewhat agree	Disagree	Somewhat agree	Strongly agree	US values like democracy and human rights.	Strongly disapprove	Neither approve nor disapprove
5/30/2021 19:34	5/30/2021 19:57	TRUE	Male	70	White	More than once a day	$50,000 to $74,999	Bachelor's degree (e.g. BA, BS)	Retired	Republican		Strong Republican		Catholic Christian	Gold	10	Neither agree nor disagree	Somewhat agree	Somewhat agree	Somewhat agree	US security interests like terrorism.	Strongly disapprove	Disapprove
5/30/2021 19:37	5/30/2021 19:58	TRUE	Male	71	White	Every day	Less than $20,000	Some college, no degree	Retired	Republican		Moderate Republican		Other	Gold	5	Somewhat disagree	Neither agree nor disagree	Neither agree nor disagree	Agree	US values like democracy and human rights.	Somewhat disapprove	Neither approve nor disapprove
5/30/2021 19:35	5/30/2021 19:59	TRUE	Female	77	White	More than once a day	$50,000 to $74,999	Bachelor's degree (e.g. BA, BS)	Employed for wages	Democrat	Strong Democrat			Jewish	Gold	10	Agree	Strongly agree	Strongly agree	Strongly agree	US values like democracy and human rights.	Strongly approve	Somewhat disapprove
5/30/2021 19:33	5/30/2021 20:00	TRUE	Male	51	Black or African American	A few times a week	Less than $20,000	Some college, no degree	Out of work and looking for work	Democrat	Strong Democrat			Other	Gold	10	Strongly disagree	Agree	Neither agree nor disagree	Strongly agree	US security interests like terrorism.	Approve	Neither approve nor disapprove
5/30/2021 19:58	5/30/2021 20:03	TRUE	Female	20	Hispanic or Latino	A few times a week	Less than $20,000	High school degree or equivalent (e.g. GED)	Unable to work	Independent			Don't lean	Catholic Christian	Gold	3	Somewhat agree	Disagree	Agree	Strongly disagree	US values like democracy and human rights.	Disapprove	Neither approve nor disapprove
5/30/2021 20:01	5/30/2021 20:13	TRUE	Female	38	Asian	A few times a week	$50,000 to $74,999	Bachelor's degree (e.g. BA, BS)	Employed for wages	Republican		Strong Republican		Protestant Christian	Gold	10	Disagree	Strongly agree	Strongly agree	Strongly agree	US values like democracy and human rights.	Somewhat approve	Somewhat approve
5/30/2021 19:58	5/30/2021 20:13	TRUE	Female	19	Hispanic or Latino	A few times a month	Less than $20,000	Associate degree (e.g. AA, AS)	A student	Democrat	Moderate Democrat			Catholic Christian	Gold	5	Strongly agree	Strongly agree	Strongly agree	Strongly agree	US values like democracy and human rights.	Strongly approve	Neither approve nor disapprove
5/30/2021 20:30	5/30/2021 20:42	TRUE	Female	36	White	More than once a day	$75,000 to $99,999	Doctorate (e.g. PhD, EdD)	Employed for wages	Republican		Strong Republican		Catholic Christian	Gold	7	Agree	Strongly agree	Strongly agree	Strongly agree	US values like democracy and human rights.	Strongly approve	Approve
5/30/2021 20:46	5/30/2021 20:49	TRUE	Female	38	Asian	Rarely if at all	$75,000 to $99,999	Bachelor's degree (e.g. BA, BS)	Employed for wages	Independent				Catholic Christian	Gold	3	Somewhat disagree	Somewhat agree	Neither agree nor disagree	Agree		Neither approve nor disapprove	Disapprove
5/30/2021 20:42	5/30/2021 20:49	TRUE	Female	25	Black or African American	Every day	Over $100,000	High school degree or equivalent (e.g. GED)	Self-employed	Democrat	Moderate Democrat			Protestant Christian	Gold	5	Neither agree nor disagree	Neither agree nor disagree	Somewhat disagree	Somewhat agree	US values like democracy and human rights.	Somewhat approve	Neither approve nor disapprove
5/30/2021 20:46	5/30/2021 20:51	TRUE	Female	23	Black or African American	A few times a week	$50,000 to $74,999	Master's degree (e.g. MA, MS, MEd)	Employed for wages	Democrat	Moderate Democrat			Catholic Christian	Gold	5	Agree	Somewhat disagree	Somewhat disagree	Somewhat disagree	US values like democracy and human rights.	Approve	Somewhat disapprove
5/30/2021 20:45	5/30/2021 20:52	TRUE	Female	30	Hispanic or Latino	More than once a day	$75,000 to $99,999	Some college, no degree	Employed for wages	Democrat	Strong Democrat			Catholic Christian	Gold	9	Somewhat agree	Agree	Somewhat agree	Somewhat agree	US values like democracy and human rights.	Approve	Somewhat approve
5/30/2021 21:34	5/30/2021 21:51	TRUE	Female	51	Middle Eastern	Every day	$75,000 to $99,999	Bachelor's degree (e.g. BA, BS)	Employed for wages	Independent			Lean Republican	Muslim	Gold	10	Somewhat agree	Somewhat agree	Neither agree nor disagree	Somewhat agree	US security interests like terrorism.	Strongly disapprove	Somewhat disapprove
5/31/2021 8:31	5/31/2021 8:31	TRUE
5/31/2021 8:29	5/31/2021 8:32	TRUE	Female	39	Native American	A few times a week	$50,000 to $74,999	Associate degree (e.g. AA, AS)	Out of work but not currently looking for work	Independent				Muslim	Gold	8	Neither agree nor disagree	Neither agree nor disagree	Neither agree nor disagree	Neither agree nor disagree	US values like democracy and human rights.	Neither approve nor disapprove	Neither approve nor disapprove
5/31/2021 8:32	5/31/2021 8:32	TRUE
5/31/2021 8:32	5/31/2021 8:33	TRUE
5/31/2021 8:29	5/31/2021 8:33	TRUE	Male	39	White	Every day	$35,00 to $49,999	High school degree or equivalent (e.g. GED)	Self-employed	Democrat	Strong Democrat			Catholic Christian	Gold	5	Somewhat agree	Somewhat agree	Somewhat agree	Somewhat agree	US security interests like terrorism.	Somewhat approve	Somewhat approve
5/31/2021 8:33	5/31/2021 8:34	TRUE
5/31/2021 8:30	5/31/2021 8:34	TRUE	Female	37	Asian	Every day	Less than $20,000	High school degree or equivalent (e.g. GED)	Employed for wages	Republican		Moderate Republican		Atheist	Gold	5	Neither agree nor disagree	Neither agree nor disagree	Neither agree nor disagree	Neither agree nor disagree	US values like democracy and human rights.	Neither approve nor disapprove	Neither approve nor disapprove
5/31/2021 8:30	5/31/2021 8:35	TRUE	Female	3	White	A few times a week	Less than $20,000	High school degree or equivalent (e.g. GED)	Unable to work					Other	Gold	1	Neither agree nor disagree	Neither agree nor disagree	Neither agree nor disagree	Neither agree nor disagree	US security interests like terrorism.	Neither approve nor disapprove	Neither approve nor disapprove
5/31/2021 8:30	5/31/2021 8:36	TRUE	Female	38	White	A few times a month	$20,000 to $34,999	Bachelor's degree (e.g. BA, BS)	Employed for wages	Republican		Moderate Republican		Protestant Christian	Gold	7	Neither agree nor disagree	Somewhat agree	Somewhat agree	Somewhat agree	US values like democracy and human rights.	Somewhat disapprove	Somewhat approve
5/31/2021 8:35	5/31/2021 8:36	TRUE	Other	30	White	Every day	$20,000 to $34,999	Bachelor's degree (e.g. BA, BS)	Out of work and looking for work	Independent			Lean Republican	Other	Bronze
5/31/2021 8:31	5/31/2021 8:37	TRUE	Female	34	Mixed Race	Every day	$75,000 to $99,999	Bachelor's degree (e.g. BA, BS)	Employed for wages	Democrat	Strong Democrat			Protestant Christian	Gold	8	Agree	Agree	Strongly agree	Agree	US values like democracy and human rights.	Somewhat approve	Somewhat approve
5/31/2021 8:32	5/31/2021 8:37	TRUE	Female	28	White	Rarely if at all	$75,000 to $99,999	High school degree or equivalent (e.g. GED)	Out of work and looking for work	Independent				Other	Gold	10	Agree	Agree	Disagree	Strongly agree	US security interests like terrorism.	Disapprove	Strongly approve
5/31/2021 8:30	5/31/2021 8:37	TRUE	Female	41	White	Every day	$20,000 to $34,999	High school degree or equivalent (e.g. GED)	Employed for wages	Republican		Strong Republican		Protestant Christian	Gold	10	Agree	Agree	Strongly agree	Somewhat agree	US security interests like terrorism.	Strongly approve	Approve
5/31/2021 8:32	5/31/2021 8:37	TRUE	Female	30	White	Rarely if at all	Less than $20,000	Associate degree (e.g. AA, AS)	Self-employed	Independent				Atheist	Gold	1	Strongly agree	Neither agree nor disagree	Agree	Agree	US values like democracy and human rights.	Disapprove	Disapprove
5/31/2021 8:35	5/31/2021 8:38	TRUE	Female	30	White	Every day	$75,000 to $99,999	Master's degree (e.g. MA, MS, MEd)	Employed for wages	Republican		Strong Republican		Other	Copper
5/31/2021 8:30	5/31/2021 8:38	TRUE	Male	63	White	A few times a week	$50,000 to $74,999	Bachelor's degree (e.g. BA, BS)	Retired	Independent			Don't lean	Catholic Christian	Gold	9	Somewhat agree	Neither agree nor disagree	Somewhat agree	Somewhat agree	US values like democracy and human rights.	Strongly approve	Strongly disapprove
5/31/2021 8:32	5/31/2021 8:38	TRUE	Female	69	White	Every day	$20,000 to $34,999	High school degree or equivalent (e.g. GED)	Retired	Democrat	Strong Democrat			Catholic Christian	Gold	10	Somewhat agree	Agree	Agree	Agree	US security interests like terrorism.	Approve	Somewhat disapprove
5/31/2021 8:30	5/31/2021 8:39	TRUE	Female	38	White	Rarely if at all	$20,000 to $34,999	High school degree or equivalent (e.g. GED)	Employed for wages	Republican		Strong Republican		Other	Gold	1	Agree	Agree	Strongly agree	Somewhat agree	US security interests like terrorism.	Strongly disapprove	Strongly disapprove
5/31/2021 8:30	5/31/2021 8:39	TRUE	Female	68	White	Every day	$35,00 to $49,999	Bachelor's degree (e.g. BA, BS)	Retired	Independent			Lean Democrat	Agnostic	Gold	10	Somewhat agree	Somewhat agree	Somewhat agree	Somewhat agree	US security interests like terrorism.	Approve	Neither approve nor disapprove
5/31/2021 8:30	5/31/2021 8:39	TRUE	Female	55	White	A few times a month	$50,000 to $74,999	High school degree or equivalent (e.g. GED)	Employed for wages	Democrat				Atheist	Gold	7	Somewhat disagree	Somewhat disagree	Somewhat disagree	Neither agree nor disagree	US values like democracy and human rights.	Somewhat approve	Neither approve nor disapprove
5/31/2021 8:30	5/31/2021 8:40	TRUE	Female	69	White	More than once a day	Less than $20,000	Bachelor's degree (e.g. BA, BS)	Retired	Republican		Strong Republican		Protestant Christian	Gold	10	Neither agree nor disagree	Strongly agree	Neither agree nor disagree	Neither agree nor disagree	US values like democracy and human rights.	Strongly disapprove	Neither approve nor disapprove
5/31/2021 8:31	5/31/2021 8:40	TRUE	Female	66	White	More than once a day	$75,000 to $99,999	Bachelor's degree (e.g. BA, BS)	Retired	Republican		Strong Republican		Protestant Christian	Gold	10	Neither agree nor disagree	Somewhat agree	Somewhat agree	Somewhat agree	US security interests like terrorism.	Strongly disapprove	Somewhat disapprove
5/31/2021 8:36	5/31/2021 8:40	TRUE	Female	38	White	More than once a day	$50,000 to $74,999	High school degree or equivalent (e.g. GED)	A homemaker	Republican		Strong Republican		Catholic Christian	Gold	10	Strongly agree	Strongly agree	Strongly agree	Strongly agree	US security interests like terrorism.	Strongly approve	Strongly approve
5/31/2021 8:37	5/31/2021 8:40	TRUE	Female	31	White	Every day	$50,000 to $74,999	Master's degree (e.g. MA, MS, MEd)	Employed for wages	Democrat	Strong Democrat			Catholic Christian	Gold	3	Agree	Disagree	Neither agree nor disagree	Agree	US security interests like terrorism.	Neither approve nor disapprove	Approve
5/31/2021 8:33	5/31/2021 8:40	TRUE	Female	58	White	Every day	Less than $20,000	Associate degree (e.g. AA, AS)	Out of work and looking for work	Independent			Don't lean	Agnostic	Gold	10	Strongly disagree	Strongly agree	Agree	Strongly agree	US values like democracy and human rights.	Strongly approve	Strongly approve
5/31/2021 8:31	5/31/2021 8:40	TRUE	Male	67	White	A few times a week	$35,00 to $49,999	Some college, no degree	Retired	Democrat	Moderate Democrat			Catholic Christian	Gold	7	Strongly disagree	Neither agree nor disagree	Strongly disagree	Neither agree nor disagree	US security interests like terrorism.	Somewhat approve	Somewhat approve
5/31/2021 8:35	5/31/2021 8:41	TRUE	Female	54	White	A few times a week	$75,000 to $99,999	Bachelor's degree (e.g. BA, BS)	A homemaker	Republican		Strong Republican		Catholic Christian	Gold	9	Somewhat agree	Somewhat agree	Somewhat agree	Somewhat agree	US security interests like terrorism.	Strongly disapprove	Neither approve nor disapprove
5/31/2021 8:30	5/31/2021 8:41	TRUE	Female	59	White	A few times a week	Less than $20,000	High school degree or equivalent (e.g. GED)	Retired	Democrat	Moderate Democrat			Other	Gold	10	Neither agree nor disagree	Neither agree nor disagree	Neither agree nor disagree	Somewhat agree	US values like democracy and human rights.	Approve	Somewhat approve
5/31/2021 8:29	5/31/2021 8:41	TRUE	Female	60	White	A few times a week	$75,000 to $99,999	Associate degree (e.g. AA, AS)	Retired	Republican		Strong Republican		Catholic Christian	Gold	9	Somewhat disagree	Agree	Somewhat disagree	Agree	US security interests like terrorism.	Strongly disapprove	Neither approve nor disapprove
5/31/2021 8:30	5/31/2021 8:41	TRUE	Female	59	White	Every day	Over $100,000	Master's degree (e.g. MA, MS, MEd)	Retired	Republican		Moderate Republican		Protestant Christian	Gold	10	Somewhat agree	Somewhat agree	Somewhat agree	Agree	US values like democracy and human rights.	Approve	Disapprove
5/31/2021 8:29	5/31/2021 8:41	TRUE	Female	39	White	A few times a week	Less than $20,000	Bachelor's degree (e.g. BA, BS)	Self-employed	Democrat	Strong Democrat			Agnostic	Gold	10	Neither agree nor disagree	Somewhat agree	Somewhat agree	Somewhat agree	US values like democracy and human rights.	Strongly approve	Neither approve nor disapprove
5/31/2021 8:31	5/31/2021 8:41	TRUE	Female	47	White	Rarely if at all	$35,00 to $49,999	Some college, no degree	Employed for wages	Republican		Moderate Republican		Protestant Christian	Gold	5	Neither agree nor disagree	Neither agree nor disagree	Neither agree nor disagree	Neither agree nor disagree	US values like democracy and human rights.	Disapprove	Somewhat disapprove
5/31/2021 8:34	5/31/2021 8:41	TRUE	Male	35	White	More than once a day	$75,000 to $99,999	Professional degree (e.g. MD, DDS, DVM)	Self-employed	Democrat	Strong Democrat			Protestant Christian	Gold	9	Strongly agree	Agree	Somewhat agree	Agree	US security interests like terrorism.	Neither approve nor disapprove	Neither approve nor disapprove
5/31/2021 8:41	5/31/2021 8:42	TRUE	Male	40	Black or African American	Every day	$20,000 to $34,999	High school degree or equivalent (e.g. GED)	Employed for wages	Democrat	Strong Democrat			Protestant Christian	Turquoise
5/31/2021 8:33	5/31/2021 8:42	TRUE	Female	61	White	A few times a week	$20,000 to $34,999	Bachelor's degree (e.g. BA, BS)	Retired	Democrat	Moderate Democrat			Protestant Christian	Gold	6	Somewhat agree	Somewhat agree	Somewhat agree	Somewhat agree	US values like democracy and human rights.	Approve	Somewhat disapprove
5/31/2021 8:30	5/31/2021 8:42	TRUE	Male	32	White	A few times a week	$20,000 to $34,999	Some college, no degree	Out of work and looking for work	Democrat	Moderate Democrat			Catholic Christian	Gold	10	Agree	Agree	Somewhat disagree	Agree	US values like democracy and human rights.	Approve	Approve
5/31/2021 8:32	5/31/2021 8:42	TRUE	Female	64	White	Every day	$35,00 to $49,999	Bachelor's degree (e.g. BA, BS)	Employed for wages	Republican		Moderate Republican		Protestant Christian	Gold	10	Somewhat agree	Somewhat agree	Neither agree nor disagree	Somewhat agree	US security interests like terrorism.	Strongly disapprove	Strongly disapprove
5/31/2021 8:31	5/31/2021 8:42	TRUE	Female	69	White	More than once a day	Over $100,000	Associate degree (e.g. AA, AS)	Retired	Republican		Strong Republican		Catholic Christian	Gold	10	Somewhat agree	Strongly agree	Neither agree nor disagree	Neither agree nor disagree	US values like democracy and human rights.	Strongly disapprove	Strongly disapprove
5/31/2021 8:33	5/31/2021 8:42	TRUE	Female	44	White	Every day	$75,000 to $99,999	Bachelor's degree (e.g. BA, BS)	Employed for wages	Democrat	Moderate Democrat			Catholic Christian	Gold	7	Agree	Somewhat agree	Somewhat agree	Somewhat disagree	US security interests like terrorism.	Approve	Somewhat approve
5/31/2021 8:31	5/31/2021 8:43	TRUE	Male	60	White	A few times a week	$20,000 to $34,999	Master's degree (e.g. MA, MS, MEd)	Self-employed	Independent			Don't lean	Protestant Christian	Gold	8	Neither agree nor disagree	Neither agree nor disagree	Neither agree nor disagree	Neither agree nor disagree	US values like democracy and human rights.	Somewhat approve	Neither approve nor disapprove
5/31/2021 8:34	5/31/2021 8:43	TRUE	Female	61	White	A few times a month	Less than $20,000	High school degree or equivalent (e.g. GED)	Unable to work	Republican		Strong Republican		Protestant Christian	Gold	3	Somewhat agree	Somewhat agree	Somewhat agree	Agree	US security interests like terrorism.	Somewhat disapprove	Somewhat approve
5/31/2021 8:31	5/31/2021 8:43	TRUE	Female	58	White	Every day	$50,000 to $74,999	High school degree or equivalent (e.g. GED)	Out of work but not currently looking for work	Republican		Moderate Republican		Catholic Christian	Gold	10	Neither agree nor disagree	Somewhat agree	Somewhat agree	Agree	US values like democracy and human rights.	Strongly disapprove	Strongly disapprove
5/31/2021 8:38	5/31/2021 8:43	TRUE	Female	49	White	A few times a week	$20,000 to $34,999	Associate degree (e.g. AA, AS)	Self-employed	Democrat	Strong Democrat			Other	Gold	1	Agree	Neither agree nor disagree	Neither agree nor disagree	Somewhat agree	US security interests like terrorism.	Strongly approve	Neither approve nor disapprove
5/31/2021 8:34	5/31/2021 8:43	TRUE	Male	76	White	Every day	Less than $20,000	High school degree or equivalent (e.g. GED)	Retired	Democrat	Moderate Democrat			Catholic Christian	Gold	5	Agree	Somewhat agree	Neither agree nor disagree	Neither agree nor disagree	US values like democracy and human rights.	Approve	Somewhat approve
5/31/2021 8:34	5/31/2021 8:43	TRUE	Male	45	Asian	Every day	$35,00 to $49,999	Bachelor's degree (e.g. BA, BS)	Employed for wages	Independent			Don't lean	Jewish	Gold	10	Agree	Agree	Agree	Agree	US security interests like terrorism.	Neither approve nor disapprove	Neither approve nor disapprove
5/31/2021 8:38	5/31/2021 8:43	TRUE	Female	38	White	Rarely if at all	$20,000 to $34,999	Some college, no degree	Employed for wages	Independent			Don't lean	Other	Gold	5	Neither agree nor disagree	Neither agree nor disagree	Neither agree nor disagree	Neither agree nor disagree	US security interests like terrorism.	Neither approve nor disapprove	Neither approve nor disapprove
5/31/2021 8:36	5/31/2021 8:43	TRUE	Male	76	White	A few times a week	$35,00 to $49,999	High school degree or equivalent (e.g. GED)	Retired	Republican		Strong Republican		Protestant Christian	Gold	10	Disagree	Neither agree nor disagree	Neither agree nor disagree	Somewhat agree	US values like democracy and human rights.	Strongly disapprove	Strongly disapprove
5/31/2021 8:35	5/31/2021 8:43	TRUE	Female	51	White	A few times a week	$20,000 to $34,999	Some college, no degree	Out of work and looking for work	Democrat	Moderate Democrat			Agnostic	Gold	10	Somewhat disagree	Somewhat disagree	Disagree	Strongly agree	US security interests like terrorism.	Approve	Somewhat approve
5/31/2021 8:30	5/31/2021 8:43	TRUE	Female	37	White	A few times a month	$35,00 to $49,999	High school degree or equivalent (e.g. GED)	Employed for wages	Independent			Lean Republican	Catholic Christian	Gold	7	Neither agree nor disagree	Neither agree nor disagree	Somewhat agree	Agree	US security interests like terrorism.	Somewhat disapprove	Somewhat approve
5/31/2021 8:37	5/31/2021 8:43	TRUE	Female	30	White	A few times a month	$20,000 to $34,999	High school degree or equivalent (e.g. GED)	Out of work but not currently looking for work	Republican		Strong Republican		Other	Gold	1	Strongly agree	Somewhat disagree	Somewhat disagree	Somewhat disagree	US security interests like terrorism.	Strongly disapprove	Approve
5/31/2021 8:33	5/31/2021 8:44	TRUE	Female	62	White	A few times a week	$50,000 to $74,999	Some college, no degree	Retired	Democrat	Moderate Democrat			Catholic Christian	Gold	10	Strongly agree	Strongly agree	Agree	Strongly agree	US values like democracy and human rights.	Strongly approve	Approve
5/31/2021 8:35	5/31/2021 8:44	TRUE	Male	31	White	Every day	$35,00 to $49,999	High school degree or equivalent (e.g. GED)	Employed for wages	Independent			Lean Republican	Other	Gold	2	Strongly agree	Strongly agree	Strongly agree	Strongly agree	US values like democracy and human rights.	Strongly approve	Strongly approve
5/31/2021 8:30	5/31/2021 8:44	TRUE	Female	62	White	Every day	$20,000 to $34,999	Bachelor's degree (e.g. BA, BS)	Retired	Democrat	Strong Democrat			Agnostic	Gold	10	Somewhat agree	Strongly agree	Agree	Somewhat agree	US values like democracy and human rights.	Strongly approve	Disapprove
5/31/2021 8:31	5/31/2021 8:44	TRUE	Female	36	White	A few times a week	$20,000 to $34,999	High school degree or equivalent (e.g. GED)	A homemaker	Independent			Lean Democrat	Agnostic	Gold	7	Somewhat disagree	Somewhat disagree	Neither agree nor disagree	Neither agree nor disagree	US values like democracy and human rights.	Somewhat disapprove	Disapprove
5/31/2021 8:43	5/31/2021 8:44	TRUE
5/31/2021 8:30	5/31/2021 8:44	TRUE	Female	60	White	Every day	$75,000 to $99,999	Bachelor's degree (e.g. BA, BS)	Retired	Democrat	Strong Democrat			Protestant Christian	Gold	9	Neither agree nor disagree	Strongly agree	Neither agree nor disagree	Agree	US values like democracy and human rights.	Somewhat disapprove	Somewhat disapprove
5/31/2021 8:31	5/31/2021 8:44	TRUE	Female	65	White	More than once a day	$35,00 to $49,999	Some college, no degree	A homemaker	Republican		Strong Republican		Protestant Christian	Gold	10	Neither agree nor disagree	Agree	Somewhat disagree	Neither agree nor disagree	US values like democracy and human rights.	Strongly disapprove	Strongly disapprove
5/31/2021 8:34	5/31/2021 8:44	TRUE	Male	70	White	A few times a week	$35,00 to $49,999	Associate degree (e.g. AA, AS)	Retired	Republican		Moderate Republican		Protestant Christian	Gold	2	Somewhat disagree	Somewhat disagree	Neither agree nor disagree	Agree	US values like democracy and human rights.	Strongly disapprove	Strongly disapprove
5/31/2021 8:33	5/31/2021 8:44	TRUE	Female	77	White	A few times a week	$20,000 to $34,999	High school degree or equivalent (e.g. GED)	Self-employed	Democrat	Strong Democrat			Jewish	Gold	10	Neither agree nor disagree	Somewhat agree	Neither agree nor disagree	Somewhat agree	US values like democracy and human rights.	Approve	Somewhat approve
5/31/2021 8:40	5/31/2021 8:44	TRUE	Female	41	White		$50,000 to $74,999	Associate degree (e.g. AA, AS)	Employed for wages				Don't lean	Protestant Christian	Gold	5	Neither agree nor disagree	Neither agree nor disagree	Somewhat disagree	Neither agree nor disagree	US security interests like terrorism.	Neither approve nor disapprove	Neither approve nor disapprove
5/31/2021 8:32	5/31/2021 8:44	TRUE	Female	48	White	A few times a month	$50,000 to $74,999	Some college, no degree	Employed for wages	Democrat	Moderate Democrat			Protestant Christian	Gold	8	Somewhat agree	Agree	Agree	Agree	US security interests like terrorism.	Approve	Somewhat approve
5/31/2021 8:31	5/31/2021 8:44	TRUE	Female	61	White	Every day	$75,000 to $99,999	High school degree or equivalent (e.g. GED)	Employed for wages	Independent			Lean Democrat	Catholic Christian	Gold	10	Neither agree nor disagree	Somewhat agree	Somewhat agree	Somewhat agree	US values like democracy and human rights.	Somewhat approve	Neither approve nor disapprove
5/31/2021 8:31	5/31/2021 8:44	TRUE	Male	59	White	A few times a week	$75,000 to $99,999	Bachelor's degree (e.g. BA, BS)	Employed for wages	Republican		Moderate Republican		Other	Gold	10	Somewhat agree	Somewhat agree	Somewhat agree	Agree	US security interests like terrorism.	Somewhat disapprove	Approve
5/31/2021 8:30	5/31/2021 8:44	TRUE	Female	53	White	Every day	Over $100,000	Some college, no degree	A homemaker	Democrat	Strong Democrat			Agnostic	Gold	10	Somewhat agree	Agree	Somewhat agree	Agree	US values like democracy and human rights.	Strongly approve	Disapprove
5/31/2021 8:33	5/31/2021 8:45	TRUE	Male	50	White	More than once a day	Less than $20,000	Master's degree (e.g. MA, MS, MEd)	Employed for wages	Democrat	Moderate Democrat			Agnostic	Gold	10	Somewhat agree	Somewhat agree	Neither agree nor disagree	Somewhat agree	US values like democracy and human rights.	Somewhat approve	Neither approve nor disapprove
5/31/2021 8:33	5/31/2021 8:45	TRUE	Female	46	Black or African American	Every day	$75,000 to $99,999	Associate degree (e.g. AA, AS)	Employed for wages	Democrat	Strong Democrat			Muslim	Gold	10	Neither agree nor disagree	Neither agree nor disagree	Somewhat agree	Agree	US values like democracy and human rights.	Somewhat approve	Approve
5/31/2021 8:37	5/31/2021 8:45	TRUE	Male	39	White	Every day	$35,00 to $49,999	High school degree or equivalent (e.g. GED)	Employed for wages	Republican		Strong Republican		Catholic Christian	Gold	9	Somewhat agree	Somewhat agree	Somewhat agree	Agree	US security interests like terrorism.	Disapprove	Disapprove
5/31/2021 8:31	5/31/2021 8:45	TRUE	Female	81	White	More than once a day	$20,000 to $34,999	High school degree or equivalent (e.g. GED)	Retired	Republican		Strong Republican		Catholic Christian	Gold	10	Somewhat disagree	Somewhat disagree	Disagree	Agree	US values like democracy and human rights.	Disapprove	Somewhat disapprove
5/31/2021 8:32	5/31/2021 8:45	TRUE	Female	71	White	Every day	$20,000 to $34,999	Some college, no degree	Retired	Independent			Don't lean	Protestant Christian	Gold	9	Somewhat agree	Neither agree nor disagree	Neither agree nor disagree	Somewhat agree	US values like democracy and human rights.	Strongly approve	Approve
5/31/2021 8:45	5/31/2021 8:45	TRUE
5/31/2021 8:33	5/31/2021 8:45	TRUE	Female	64	White	Every day	$20,000 to $34,999	Associate degree (e.g. AA, AS)	Self-employed	Republican		Moderate Republican		Protestant Christian	Gold	10	Agree	Strongly agree	Agree	Strongly agree	US security interests like terrorism.	Strongly approve	Neither approve nor disapprove
5/31/2021 8:30	5/31/2021 8:45	TRUE	Male	75	Mixed Race	More than once a day	$50,000 to $74,999	Doctorate (e.g. PhD, EdD)	Employed for wages	Independent			Don't lean	Protestant Christian	Gold	10	Strongly agree	Neither agree nor disagree	Strongly agree	Strongly agree	US values like democracy and human rights.	Strongly disapprove	Strongly disapprove
5/31/2021 8:34	5/31/2021 8:45	TRUE	Female	37	White	Every day	$20,000 to $34,999	High school degree or equivalent (e.g. GED)	Employed for wages	Republican		Strong Republican		Protestant Christian	Gold	10	Disagree	Neither agree nor disagree	Neither agree nor disagree	Neither agree nor disagree	US values like democracy and human rights.	Disapprove	Disapprove
5/31/2021 8:35	5/31/2021 8:45	TRUE	Female	62	White	More than once a day	$50,000 to $74,999	High school degree or equivalent (e.g. GED)	Employed for wages	Democrat	Moderate Democrat			Protestant Christian	Gold	10	Somewhat agree	Agree	Agree	Agree	US security interests like terrorism.	Approve	Somewhat approve
5/31/2021 8:31	5/31/2021 8:45	TRUE	Female	64	White	More than once a day	Less than $20,000	Some college, no degree	Unable to work	Democrat	Strong Democrat			Other	Gold	10	Agree	Strongly agree	Strongly agree	Agree	US security interests like terrorism.	Strongly approve	Neither approve nor disapprove
5/31/2021 8:31	5/31/2021 8:45	TRUE	Female	72	White	Every day	$35,00 to $49,999	High school degree or equivalent (e.g. GED)	Retired	Independent			Lean Republican	Protestant Christian	Gold	10	Neither agree nor disagree	Somewhat agree	Disagree	Strongly agree	US security interests like terrorism.	Strongly disapprove	Disapprove
5/31/2021 8:39	5/31/2021 8:45	TRUE	Female	26	White	A few times a week	Over $100,000	Master's degree (e.g. MA, MS, MEd)	Employed for wages	Republican		Strong Republican		Protestant Christian	Gold	10	Neither agree nor disagree	Strongly agree	Neither agree nor disagree	Agree	US values like democracy and human rights.	Disapprove	Somewhat disapprove
5/31/2021 8:38	5/31/2021 8:46	TRUE	Male	52	White	More than once a day	$75,000 to $99,999	Master's degree (e.g. MA, MS, MEd)	Employed for wages	Republican		Moderate Republican		Protestant Christian	Gold	10	Neither agree nor disagree	Neither agree nor disagree	Agree	Neither agree nor disagree	US values like democracy and human rights.	Strongly disapprove	Neither approve nor disapprove
5/31/2021 8:31	5/31/2021 8:46	TRUE	Female	62	White	Every day	Over $100,000	Bachelor's degree (e.g. BA, BS)	Employed for wages				Lean Democrat	Catholic Christian	Gold	9	Neither agree nor disagree	Agree	Neither agree nor disagree	Somewhat disagree	US values like democracy and human rights.	Approve	Disapprove
5/31/2021 8:31	5/31/2021 8:46	TRUE	Male	50	White	A few times a week	Less than $20,000	Bachelor's degree (e.g. BA, BS)	Out of work but not currently looking for work	Democrat	Moderate Democrat			Atheist	Gold	8	Agree	Agree	Agree	Agree	US values like democracy and human rights.	Approve	Approve
5/31/2021 8:33	5/31/2021 8:46	TRUE	Female	75	White	More than once a day	$75,000 to $99,999	Bachelor's degree (e.g. BA, BS)	Retired	Democrat	Strong Democrat			Protestant Christian	Gold	10	Neither agree nor disagree	Somewhat agree	Agree	Somewhat agree	US values like democracy and human rights.	Strongly approve	Disapprove
5/31/2021 8:32	5/31/2021 8:46	TRUE	Female	69	White	Every day	$50,000 to $74,999	High school degree or equivalent (e.g. GED)	Out of work but not currently looking for work	Democrat	Strong Democrat			Catholic Christian	Gold	10	Agree	Somewhat agree	Neither agree nor disagree	Agree	US values like democracy and human rights.	Strongly approve	Neither approve nor disapprove
5/31/2021 8:31	5/31/2021 8:46	TRUE	Female	72	White	A few times a week	Over $100,000	Master's degree (e.g. MA, MS, MEd)	Retired	Republican		Strong Republican		Catholic Christian	Gold	10	Agree	Somewhat agree	Neither agree nor disagree	Neither agree nor disagree	US security interests like terrorism.	Somewhat approve	Somewhat approve
5/31/2021 8:35	5/31/2021 8:46	TRUE	Female	44	White	A few times a week	$75,000 to $99,999	Associate degree (e.g. AA, AS)	Employed for wages	Democrat	Moderate Democrat			Protestant Christian	Gold	7	Neither agree nor disagree	Somewhat agree	Neither agree nor disagree	Agree	US values like democracy and human rights.	Neither approve nor disapprove	Somewhat approve
5/31/2021 8:30	5/31/2021 8:46	TRUE	Female	33	White	Rarely if at all	$20,000 to $34,999	Associate degree (e.g. AA, AS)	Employed for wages	Independent			Don't lean	Protestant Christian	Gold	8	Neither agree nor disagree	Neither agree nor disagree	Neither agree nor disagree	Somewhat agree	US values like democracy and human rights.	Neither approve nor disapprove	Neither approve nor disapprove
5/31/2021 8:41	5/31/2021 8:46	TRUE	Male	48	White	More than once a day	$75,000 to $99,999	Bachelor's degree (e.g. BA, BS)	Employed for wages	Democrat	Strong Democrat			Catholic Christian	Gold	10	Agree	Agree	Neither agree nor disagree	Agree	US values like democracy and human rights.	Neither approve nor disapprove	Neither approve nor disapprove
5/31/2021 8:34	5/31/2021 8:46	TRUE	Female	48	White	A few times a month	$50,000 to $74,999	Associate degree (e.g. AA, AS)	Employed for wages	Independent			Lean Republican	Protestant Christian	Gold	10	Neither agree nor disagree	Neither agree nor disagree	Somewhat disagree	Somewhat agree	US security interests like terrorism.	Somewhat disapprove	Somewhat disapprove
5/31/2021 8:41	5/31/2021 8:46	TRUE	Female	40	White	A few times a week	Less than $20,000	High school degree or equivalent (e.g. GED)	Self-employed	Republican		Moderate Republican		Protestant Christian	Gold	5	Neither agree nor disagree	Somewhat agree	Neither agree nor disagree	Somewhat agree	US security interests like terrorism.	Neither approve nor disapprove	Neither approve nor disapprove
5/31/2021 8:40	5/31/2021 8:46	TRUE	Female	37	Asian	Every day	Less than $20,000	High school degree or equivalent (e.g. GED)	Employed for wages	Republican		Moderate Republican		Atheist	Gold	6	Neither agree nor disagree	Neither agree nor disagree	Neither agree nor disagree	Neither agree nor disagree	US security interests like terrorism.	Neither approve nor disapprove	Neither approve nor disapprove
5/31/2021 8:34	5/31/2021 8:46	TRUE	Male	72	White	More than once a day	Over $100,000	Bachelor's degree (e.g. BA, BS)	Retired	Democrat	Strong Democrat			Protestant Christian	Gold	10	Somewhat disagree	Strongly agree	Strongly agree	Somewhat agree	US security interests like terrorism.	Strongly approve	Somewhat disapprove
5/31/2021 8:32	5/31/2021 8:47	TRUE	Male	62	White	A few times a week	$20,000 to $34,999	High school degree or equivalent (e.g. GED)	Retired	Republican		Moderate Republican		Other	Gold	10	Agree	Agree	Agree	Strongly agree	US security interests like terrorism.	Somewhat disapprove	Somewhat disapprove
5/31/2021 8:31	5/31/2021 8:47	TRUE	Female	73	White	A few times a week	$20,000 to $34,999	High school degree or equivalent (e.g. GED)	A homemaker	Independent			Lean Democrat	Other	Gold	8	Somewhat disagree	Neither agree nor disagree	Neither agree nor disagree	Neither agree nor disagree	US values like democracy and human rights.	Somewhat approve	Disapprove
5/31/2021 8:42	5/31/2021 8:47	TRUE	Female	25	White	A few times a week	$50,000 to $74,999	High school degree or equivalent (e.g. GED)	Employed for wages	Republican		Strong Republican		Catholic Christian	Gold	1	Strongly agree	Agree	Somewhat disagree	Somewhat agree	US values like democracy and human rights.	Strongly approve	Somewhat approve
5/31/2021 8:42	5/31/2021 8:47	TRUE	Female	36	White	A few times a week	$75,000 to $99,999	Associate degree (e.g. AA, AS)	Employed for wages	Democrat	Moderate Democrat			Protestant Christian	Gold	10	Neither agree nor disagree	Somewhat agree	Somewhat agree	Agree	US values like democracy and human rights.	Neither approve nor disapprove	Neither approve nor disapprove
5/31/2021 8:30	5/31/2021 8:47	TRUE	Female	57	Native Hawaiian or Other Pacific Islander	A few times a month	$75,000 to $99,999	Associate degree (e.g. AA, AS)	Out of work and looking for work				Don't lean	Other	Gold	10	Neither agree nor disagree	Somewhat agree	Neither agree nor disagree	Somewhat agree	US security interests like terrorism.	Neither approve nor disapprove	Disapprove
5/31/2021 8:42	5/31/2021 8:47	TRUE	Female	32	White	More than once a day	$35,00 to $49,999	Bachelor's degree (e.g. BA, BS)	Employed for wages	Democrat	Strong Democrat			Agnostic	Gold	10	Disagree	Strongly agree	Somewhat agree	Somewhat disagree	US values like democracy and human rights.	Strongly approve	Strongly approve
5/31/2021 8:36	5/31/2021 8:47	TRUE	Female	46	White	Every day	Less than $20,000	Some college, no degree	A student	Independent			Don't lean	Other	Gold	10	Neither agree nor disagree	Neither agree nor disagree	Neither agree nor disagree	Neither agree nor disagree	US security interests like terrorism.	Neither approve nor disapprove	Neither approve nor disapprove
5/31/2021 8:42	5/31/2021 8:47	TRUE	Female	21	White	Rarely if at all	$50,000 to $74,999	Bachelor's degree (e.g. BA, BS)	Employed for wages	Republican		Strong Republican		Other	Gold	1	Agree	Strongly disagree	Strongly disagree	Somewhat agree	US security interests like terrorism.	Strongly disapprove	Somewhat disapprove
5/31/2021 8:42	5/31/2021 8:47	TRUE	Male	32	White	Rarely if at all	$20,000 to $34,999	Bachelor's degree (e.g. BA, BS)	Retired	Republican		Moderate Republican		Other	Gold	1	Strongly disagree	Strongly disagree	Strongly disagree	Strongly disagree	US values like democracy and human rights.	Strongly disapprove	Strongly disapprove
5/31/2021 8:41	5/31/2021 8:47	TRUE	Female	43	White	Rarely if at all	$35,00 to $49,999	Associate degree (e.g. AA, AS)	Employed for wages	Republican		Moderate Republican		Other	Gold	1	Neither agree nor disagree	Neither agree nor disagree	Neither agree nor disagree	Neither agree nor disagree	US security interests like terrorism.	Neither approve nor disapprove	Neither approve nor disapprove
5/31/2021 8:33	5/31/2021 8:47	TRUE	Female	61	White	Rarely if at all	$75,000 to $99,999	Some college, no degree	Employed for wages	Independent			Lean Republican	Catholic Christian	Gold	10	Somewhat agree	Somewhat agree	Neither agree nor disagree	Somewhat agree	US security interests like terrorism.	Somewhat disapprove	Somewhat disapprove
5/31/2021 8:36	5/31/2021 8:47	TRUE	Female	71	White	More than once a day	Less than $20,000	Some college, no degree	Retired	Democrat	Strong Democrat			Protestant Christian	Gold	10	Strongly agree	Strongly agree	Strongly agree	Somewhat agree	US values like democracy and human rights.	Strongly approve	Strongly approve
5/31/2021 8:32	5/31/2021 8:48	TRUE	Female	31	White	A few times a week	$50,000 to $74,999	Bachelor's degree (e.g. BA, BS)	A homemaker				Lean Republican	Agnostic	Gold	1	Somewhat disagree	Neither agree nor disagree	Strongly disagree	Neither agree nor disagree	US security interests like terrorism.	Strongly disapprove	Disapprove
5/31/2021 8:44	5/31/2021 8:48	TRUE	Female	30	Black or African American	Every day	Less than $20,000	High school degree or equivalent (e.g. GED)	Out of work but not currently looking for work	Democrat	Moderate Democrat			Catholic Christian	Gold	3	Neither agree nor disagree	Agree	Strongly agree	Neither agree nor disagree	US security interests like terrorism.	Approve	Neither approve nor disapprove
5/31/2021 8:34	5/31/2021 8:48	TRUE	Male	59	White	A few times a week	$20,000 to $34,999	High school degree or equivalent (e.g. GED)	Self-employed	Republican		Strong Republican		Catholic Christian	Gold	9	Somewhat disagree	Somewhat disagree	Somewhat disagree	Agree	US values like democracy and human rights.	Disapprove	Somewhat disapprove
5/31/2021 8:42	5/31/2021 8:48	TRUE	Male	59	White	Rarely if at all	$20,000 to $34,999	Some college, no degree	Retired	Independent			Lean Republican	Catholic Christian	Gold	8	Somewhat agree	Agree	Somewhat agree	Somewhat disagree	US values like democracy and human rights.	Approve	Somewhat disapprove
5/31/2021 8:36	5/31/2021 8:48	TRUE	Female	80	White	Every day	$75,000 to $99,999	Master's degree (e.g. MA, MS, MEd)	Retired	Republican		Strong Republican		Protestant Christian	Gold	10	Somewhat agree	Agree	Somewhat agree	Somewhat agree	US security interests like terrorism.	Somewhat disapprove	Somewhat disapprove
5/31/2021 8:36	5/31/2021 8:48	TRUE	Female	21	Black or African American	More than once a day	$20,000 to $34,999	Some college, no degree	Self-employed	Democrat	Strong Democrat			Protestant Christian	Gold	8	Agree	Strongly agree	Agree	Strongly agree	US security interests like terrorism.	Approve	Strongly approve
5/31/2021 8:31	5/31/2021 8:48	TRUE	Male	62	White	More than once a day	$20,000 to $34,999	Doctorate (e.g. PhD, EdD)	Unable to work	Democrat	Strong Democrat			Protestant Christian	Gold	7	Somewhat agree	Somewhat agree	Agree	Agree	US values like democracy and human rights.	Strongly approve	Strongly disapprove
5/31/2021 8:35	5/31/2021 8:48	TRUE	Female	73	White	More than once a day	$20,000 to $34,999	Some college, no degree	Retired	Democrat	Strong Democrat			Jewish	Gold	8	Disagree	Somewhat agree	Disagree	Somewhat disagree	US security interests like terrorism.	Somewhat disapprove	Strongly disapprove
5/31/2021 8:35	5/31/2021 8:48	TRUE	Female	33	White	Every day	Less than $20,000	Associate degree (e.g. AA, AS)	A student	Independent				Agnostic	Gold	7	Agree	Agree	Neither agree nor disagree	Agree	US security interests like terrorism.	Approve	Somewhat approve
5/31/2021 8:42	5/31/2021 8:49	TRUE	Female	44	White	Every day	$35,00 to $49,999	Bachelor's degree (e.g. BA, BS)	Employed for wages	Democrat	Moderate Democrat			Other	Gold	6	Strongly disagree	Strongly disagree	Strongly disagree	Strongly disagree	US security interests like terrorism.	Strongly approve	Strongly disapprove
5/31/2021 8:32	5/31/2021 8:49	TRUE	Female	70	White	A few times a week	$50,000 to $74,999	High school degree or equivalent (e.g. GED)	Retired	Democrat	Strong Democrat			Other	Gold	10	Disagree	Neither agree nor disagree	Neither agree nor disagree	Somewhat agree	US values like democracy and human rights.	Somewhat approve	Neither approve nor disapprove
5/31/2021 8:35	5/31/2021 8:49	TRUE	Male	67	White	More than once a day	$50,000 to $74,999	Bachelor's degree (e.g. BA, BS)	Retired	Democrat	Moderate Democrat			Jewish	Gold	10	Agree	Strongly agree	Somewhat agree	Agree	US security interests like terrorism.	Approve	Somewhat disapprove
5/31/2021 8:34	5/31/2021 8:49	TRUE	Female	72	White	More than once a day	Over $100,000	Bachelor's degree (e.g. BA, BS)	Retired	Democrat	Strong Democrat			Catholic Christian	Gold	10	Agree	Strongly agree	Somewhat agree	Somewhat agree	US values like democracy and human rights.	Strongly approve	Neither approve nor disapprove
5/31/2021 8:31	5/31/2021 8:49	TRUE	Female	38	White	A few times a month	$50,000 to $74,999	High school degree or equivalent (e.g. GED)	Employed for wages	Democrat	Moderate Democrat			Other	Gold	10	Somewhat agree	Agree	Agree	Agree	US values like democracy and human rights.	Somewhat disapprove	Somewhat approve
5/31/2021 8:43	5/31/2021 8:49	TRUE	Female	35	White	Every day	$20,000 to $34,999	High school degree or equivalent (e.g. GED)	A homemaker	Independent			Lean Democrat	Protestant Christian	Gold	6	Agree	Agree	Strongly agree	Agree	US values like democracy and human rights.	Approve	Approve
5/31/2021 8:42	5/31/2021 8:49	TRUE	Female	23	White	More than once a day	$20,000 to $34,999	Some college, no degree	A student	Republican		Strong Republican		Other	Gold	1	Agree	Neither agree nor disagree	Somewhat agree	Neither agree nor disagree	US values like democracy and human rights.	Disapprove	Strongly disapprove
5/31/2021 8:42	5/31/2021 8:49	TRUE	Female	43	Black or African American	A few times a week	Less than $20,000	Less than a high school diploma	Out of work but not currently looking for work	Independent				Other	Copper
5/31/2021 8:43	5/31/2021 8:49	TRUE	Female	32	White	Rarely if at all	Less than $20,000	High school degree or equivalent (e.g. GED)	Out of work and looking for work					Other	Gold	5	Neither agree nor disagree	Neither agree nor disagree	Neither agree nor disagree	Neither agree nor disagree	US values like democracy and human rights.	Neither approve nor disapprove	Neither approve nor disapprove
5/31/2021 8:49	5/31/2021 8:49	TRUE
5/31/2021 8:45	5/31/2021 8:49	TRUE	Female	23	White	Every day	$35,00 to $49,999	Some college, no degree	Employed for wages	Republican		Strong Republican		Other	Gold	7	Agree	Somewhat agree	Somewhat agree	Somewhat agree	US security interests like terrorism.	Somewhat approve	Approve
5/31/2021 8:39	5/31/2021 8:49	TRUE	Female	64	White	Every day	$75,000 to $99,999	High school degree or equivalent (e.g. GED)	A homemaker	Independent			Lean Republican	Protestant Christian	Gold	10	Neither agree nor disagree	Somewhat agree	Somewhat disagree	Neither agree nor disagree	US security interests like terrorism.	Strongly disapprove	Strongly disapprove
5/31/2021 8:30	5/31/2021 8:49	TRUE	Female	76	White	Every day	$20,000 to $34,999	Some college, no degree	Retired	Republican		Strong Republican		Protestant Christian	Gold	10	Somewhat agree	Agree	Somewhat agree	Strongly agree	US security interests like terrorism.	Strongly disapprove	Disapprove
5/31/2021 8:33	5/31/2021 8:49	TRUE	Female	35	Hispanic or Latino	A few times a week	Less than $20,000	Less than a high school diploma	A homemaker	Republican		Strong Republican		Catholic Christian	Gold	9	Agree	Strongly agree	Strongly agree	Agree	US values like democracy and human rights.	Strongly approve	Strongly approve
5/31/2021 8:34	5/31/2021 8:49	TRUE	Male	39	White	More than once a day	$50,000 to $74,999	Some college, no degree	Employed for wages	Independent			Lean Democrat	Protestant Christian	Gold	10	Agree	Agree	Strongly agree	Agree	US security interests like terrorism.	Somewhat approve	Somewhat approve
5/31/2021 8:42	5/31/2021 8:49	TRUE	Female	23	White	Rarely if at all	Less than $20,000	High school degree or equivalent (e.g. GED)	Employed for wages	Independent			Don't lean	Other	Gold	1	Neither agree nor disagree	Neither agree nor disagree	Neither agree nor disagree	Neither agree nor disagree	US values like democracy and human rights.	Neither approve nor disapprove	Neither approve nor disapprove
5/31/2021 8:49	5/31/2021 8:49	TRUE
5/31/2021 8:43	5/31/2021 8:49	TRUE	Female	21	Asian	A few times a week	$35,00 to $49,999	Some college, no degree	A student	Independent			Lean Democrat	Muslim	Gold	9	Neither agree nor disagree	Somewhat disagree	Somewhat disagree	Agree	US security interests like terrorism.	Neither approve nor disapprove	Somewhat approve
5/31/2021 8:49	5/31/2021 8:49	TRUE
5/31/2021 8:36	5/31/2021 8:50	TRUE	Male	64	White	More than once a day	$35,00 to $49,999	Master's degree (e.g. MA, MS, MEd)	Employed for wages	Republican		Moderate Republican		Catholic Christian	Gold	10	Somewhat disagree	Somewhat agree	Somewhat agree	Agree	US security interests like terrorism.	Neither approve nor disapprove	Somewhat approve
5/31/2021 8:32	5/31/2021 8:50	TRUE	Female	62	White	A few times a week	$20,000 to $34,999	Bachelor's degree (e.g. BA, BS)	Employed for wages	Democrat	Moderate Democrat			Other	Gold	7	Neither agree nor disagree	Neither agree nor disagree	Neither agree nor disagree	Somewhat agree	US security interests like terrorism.	Somewhat approve	Neither approve nor disapprove
5/31/2021 8:30	5/31/2021 8:50	TRUE	Female	73	White	A few times a week	$50,000 to $74,999	Master's degree (e.g. MA, MS, MEd)	Retired	Democrat	Strong Democrat			Atheist	Gold	10	Strongly disagree	Neither agree nor disagree	Somewhat disagree	Strongly agree	US values like democracy and human rights.	Strongly approve	Somewhat approve
5/31/2021 8:31	5/31/2021 8:50	TRUE	Female	65	White	A few times a week	$20,000 to $34,999	Less than a high school diploma	Retired	Republican		Moderate Republican		Catholic Christian	Gold	9	Somewhat agree	Somewhat agree	Somewhat disagree	Somewhat agree	US security interests like terrorism.	Strongly disapprove	Somewhat disapprove
5/31/2021 8:31	5/31/2021 8:50	TRUE	Male	67	White	Rarely if at all	$35,00 to $49,999	Bachelor's degree (e.g. BA, BS)	Retired	Independent			Don't lean	Catholic Christian	Gold	10	Somewhat disagree	Somewhat agree	Neither agree nor disagree	Somewhat agree	US values like democracy and human rights.	Somewhat approve	Disapprove
5/31/2021 8:37	5/31/2021 8:50	TRUE	Female	62	White	Rarely if at all	Less than $20,000	Associate degree (e.g. AA, AS)	Retired	Independent			Don't lean	Other	Gold	9	Neither agree nor disagree	Somewhat agree	Neither agree nor disagree	Somewhat agree	US security interests like terrorism.	Strongly disapprove	Strongly disapprove
5/31/2021 8:40	5/31/2021 8:50	TRUE	Female	31	Black or African American	A few times a week	Less than $20,000	High school degree or equivalent (e.g. GED)	Self-employed	Democrat	Moderate Democrat			Other	Gold	5	Neither agree nor disagree	Agree	Somewhat agree	Somewhat agree	US values like democracy and human rights.	Somewhat approve	Approve
5/31/2021 8:33	5/31/2021 8:50	TRUE	Female	36	White	A few times a week	$35,00 to $49,999	High school degree or equivalent (e.g. GED)	Employed for wages	Democrat	Moderate Democrat			Other	Gold	9	Somewhat disagree	Somewhat agree	Disagree	Somewhat agree	US values like democracy and human rights.	Neither approve nor disapprove	Disapprove
5/31/2021 8:38	5/31/2021 8:50	TRUE	Female	31	White	Rarely if at all	Less than $20,000	High school degree or equivalent (e.g. GED)	Employed for wages	Republican		Moderate Republican		Protestant Christian	Gold	5	Neither agree nor disagree	Neither agree nor disagree	Neither agree nor disagree	Neither agree nor disagree	US values like democracy and human rights.	Neither approve nor disapprove	Neither approve nor disapprove
5/31/2021 8:42	5/31/2021 8:51	TRUE	Female	65	White	Rarely if at all	$35,00 to $49,999	High school degree or equivalent (e.g. GED)	Employed for wages	Republican		Strong Republican		Other	Gold	1	Neither agree nor disagree	Neither agree nor disagree	Neither agree nor disagree	Neither agree nor disagree	US security interests like terrorism.	Strongly disapprove	Strongly disapprove
5/31/2021 8:41	5/31/2021 8:51	TRUE	Female	61	White	Every day	Less than $20,000	High school degree or equivalent (e.g. GED)	Retired	Republican		Strong Republican		Catholic Christian	Gold	8	Neither agree nor disagree	Somewhat agree	Somewhat disagree	Somewhat agree	US values like democracy and human rights.	Disapprove	Neither approve nor disapprove
5/31/2021 8:38	5/31/2021 8:51	TRUE	Female	59	White	More than once a day	Less than $20,000	High school degree or equivalent (e.g. GED)	Unable to work	Democrat	Strong Democrat			Catholic Christian	Gold	10	Strongly agree	Strongly agree	Strongly agree	Neither agree nor disagree	US values like democracy and human rights.	Strongly approve	Somewhat disapprove
5/31/2021 8:47	5/31/2021 8:51	TRUE	Female	32	White	A few times a week	Over $100,000	Bachelor's degree (e.g. BA, BS)	Employed for wages	Republican		Moderate Republican		Catholic Christian	Gold	7	Neither agree nor disagree	Somewhat agree	Somewhat agree	Somewhat agree	US values like democracy and human rights.	Somewhat approve	Somewhat approve
5/31/2021 8:50	5/31/2021 8:51	TRUE
5/31/2021 8:30	5/31/2021 8:51	TRUE	Female	53	White	More than once a day	Over $100,000	Some college, no degree	A homemaker	Independent			Don't lean	Other	Gold	10	Somewhat disagree	Disagree	Somewhat disagree	Neither agree nor disagree	US security interests like terrorism.	Strongly disapprove	Strongly disapprove
5/31/2021 8:51	5/31/2021 8:51	TRUE
5/31/2021 8:45	5/31/2021 8:51	TRUE	Male	39	Hispanic or Latino	Rarely if at all	Less than $20,000	Some college, no degree	Unable to work	Democrat	Moderate Democrat			Other	Gold	5	Neither agree nor disagree	Neither agree nor disagree	Neither agree nor disagree	Neither agree nor disagree	US values like democracy and human rights.	Neither approve nor disapprove	Neither approve nor disapprove
5/31/2021 8:30	5/31/2021 8:51	TRUE	Female	64	White	A few times a month	$20,000 to $34,999	High school degree or equivalent (e.g. GED)	Retired	Republican		Strong Republican		Catholic Christian	Gold	10	Somewhat agree	Agree	Somewhat disagree	Strongly agree	US values like democracy and human rights.	Strongly disapprove	Disapprove
5/31/2021 8:41	5/31/2021 8:51	TRUE	Male	59	White	Every day	$75,000 to $99,999	Master's degree (e.g. MA, MS, MEd)	Retired	Democrat	Moderate Democrat			Other	Gold	6	Somewhat disagree	Strongly disagree	Strongly disagree	Agree	US security interests like terrorism.	Approve	Disapprove
5/31/2021 8:30	5/31/2021 8:51	TRUE	Female	72	White	A few times a week	$35,00 to $49,999	Some college, no degree	Retired	Democrat	Moderate Democrat			Jewish	Gold	9	Somewhat agree	Neither agree nor disagree	Somewhat disagree	Agree	US security interests like terrorism.	Somewhat approve	Neither approve nor disapprove
5/31/2021 8:41	5/31/2021 8:51	TRUE	Female	32	White	More than once a day	$20,000 to $34,999	Some college, no degree	A homemaker	Independent			Don't lean	Protestant Christian	Gold	6	Agree	Agree	Agree	Agree	US values like democracy and human rights.	Somewhat approve	Somewhat approve
5/31/2021 8:44	5/31/2021 8:51	TRUE	Female	29	White	Rarely if at all	$35,00 to $49,999	High school degree or equivalent (e.g. GED)	Out of work and looking for work	Independent			Lean Republican	Other	Gold	7	Neither agree nor disagree	Neither agree nor disagree	Neither agree nor disagree	Neither agree nor disagree	US values like democracy and human rights.	Disapprove	Neither approve nor disapprove
5/31/2021 8:41	5/31/2021 8:52	TRUE	Female	32	Mixed Race	More than once a day	$20,000 to $34,999	High school degree or equivalent (e.g. GED)	Employed for wages	Republican		Moderate Republican		Protestant Christian	Gold	7	Somewhat agree	Neither agree nor disagree	Strongly agree	Neither agree nor disagree	US values like democracy and human rights.	Neither approve nor disapprove	Somewhat disapprove
5/31/2021 8:47	5/31/2021 8:52	TRUE	Male	41	White	A few times a week	$75,000 to $99,999	Professional degree (e.g. MD, DDS, DVM)	Self-employed	Democrat	Strong Democrat			Protestant Christian	Turquoise
5/31/2021 8:41	5/31/2021 8:52	TRUE	Female	62	White	Every day	Less than $20,000	Some college, no degree	Out of work and looking for work	Democrat	Moderate Democrat			Protestant Christian	Gold	10	Neither agree nor disagree	Neither agree nor disagree	Somewhat disagree	Strongly agree	US security interests like terrorism.	Somewhat disapprove	Somewhat disapprove
5/31/2021 8:43	5/31/2021 8:52	TRUE	Female	30	Asian	Every day	$20,000 to $34,999	High school degree or equivalent (e.g. GED)	A homemaker	Republican		Strong Republican		Catholic Christian	Gold	8	Somewhat agree	Agree	Somewhat agree	Somewhat agree	US values like democracy and human rights.	Somewhat approve	Somewhat approve
5/31/2021 8:42	5/31/2021 8:52	TRUE	Female	33	Asian	A few times a month	$20,000 to $34,999	Associate degree (e.g. AA, AS)	A homemaker	Republican		Moderate Republican		Catholic Christian	Gold	8	Strongly agree	Strongly agree	Strongly agree	Strongly agree	US values like democracy and human rights.	Somewhat approve	Neither approve nor disapprove
5/31/2021 8:46	5/31/2021 8:52	TRUE	Female	54	White	A few times a week	$50,000 to $74,999	Bachelor's degree (e.g. BA, BS)	A homemaker	Democrat	Strong Democrat			Jewish	Gold	10	Somewhat agree	Agree	Strongly agree	Strongly agree	US values like democracy and human rights.	Neither approve nor disapprove	Strongly disapprove
5/31/2021 8:37	5/31/2021 8:52	TRUE	Female	33	White	A few times a week	Less than $20,000	Some college, no degree	A student				Lean Democrat	Other	Gold	5	Agree	Neither agree nor disagree	Somewhat disagree	Agree	US values like democracy and human rights.	Approve	Disapprove
5/31/2021 8:34	5/31/2021 8:52	TRUE	Female	58	White	A few times a month	Less than $20,000	Bachelor's degree (e.g. BA, BS)	Unable to work	Democrat	Moderate Democrat			Protestant Christian	Gold	10	Neither agree nor disagree	Somewhat agree	Somewhat agree	Somewhat agree	US security interests like terrorism.	Disapprove	Disapprove
5/31/2021 8:44	5/31/2021 8:52	TRUE	Female	59	White	A few times a week	$20,000 to $34,999	High school degree or equivalent (e.g. GED)	Retired	Republican		Moderate Republican		Catholic Christian	Gold	7	Agree	Somewhat agree	Neither agree nor disagree	Somewhat agree	US values like democracy and human rights.	Somewhat disapprove	Somewhat approve
5/31/2021 8:44	5/31/2021 8:52	TRUE	Female	38	Hispanic or Latino	Every day	$50,000 to $74,999	Associate degree (e.g. AA, AS)	Employed for wages	Democrat	Strong Democrat			Catholic Christian	Gold	10	Neither agree nor disagree	Neither agree nor disagree	Neither agree nor disagree	Neither agree nor disagree	US values like democracy and human rights.	Neither approve nor disapprove	Neither approve nor disapprove
5/31/2021 8:41	5/31/2021 8:52	TRUE	Female	54	Asian	Every day	$35,00 to $49,999	Master's degree (e.g. MA, MS, MEd)	A homemaker	Independent			Lean Democrat	Agnostic	Gold	8	Disagree	Neither agree nor disagree	Neither agree nor disagree	Somewhat agree	US security interests like terrorism.	Somewhat approve	Somewhat disapprove
5/31/2021 8:38	5/31/2021 8:52	TRUE	Male	68	White	Every day	$35,00 to $49,999	Some college, no degree	Retired	Republican		Strong Republican		Protestant Christian	Gold	10	Strongly agree	Strongly agree	Somewhat agree	Strongly agree	US security interests like terrorism.	Strongly disapprove	Disapprove
5/31/2021 8:37	5/31/2021 8:53	TRUE	Male	87	White	Every day	$50,000 to $74,999	Master's degree (e.g. MA, MS, MEd)	Retired	Independent			Lean Republican	Agnostic	Gold	10	Neither agree nor disagree	Agree	Agree	Strongly agree	US security interests like terrorism.	Somewhat approve	Strongly disapprove
5/31/2021 8:41	5/31/2021 8:53	TRUE	Female	32	White	A few times a week	$35,00 to $49,999	High school degree or equivalent (e.g. GED)	A homemaker	Republican		Strong Republican		Protestant Christian	Gold	8	Neither agree nor disagree	Strongly agree	Agree	Somewhat agree	US values like democracy and human rights.	Somewhat approve	Somewhat approve
5/31/2021 8:48	5/31/2021 8:53	TRUE	Female	67	White	A few times a week	$50,000 to $74,999	High school degree or equivalent (e.g. GED)	Retired	Democrat	Moderate Democrat			Catholic Christian	Gold	8	Strongly agree	Strongly agree	Agree	Strongly agree	US values like democracy and human rights.	Approve	Somewhat approve
5/31/2021 8:47	5/31/2021 8:53	TRUE	Male	28	Native Hawaiian or Other Pacific Islander	Every day	Less than $20,000	High school degree or equivalent (e.g. GED)	Employed for wages	Republican		Moderate Republican		Protestant Christian	Gold	10	Agree	Agree	Agree	Strongly agree	US values like democracy and human rights.	Strongly approve	Somewhat approve
5/31/2021 8:43	5/31/2021 8:53	TRUE	Female	42	White	A few times a week	$50,000 to $74,999	Bachelor's degree (e.g. BA, BS)	Employed for wages	Independent			Don't lean	Catholic Christian	Gold	7	Neither agree nor disagree	Neither agree nor disagree	Somewhat disagree	Somewhat agree	US security interests like terrorism.	Somewhat approve	Neither approve nor disapprove
5/31/2021 8:48	5/31/2021 8:53	TRUE	Male	58	Black or African American	A few times a week	Less than $20,000	Associate degree (e.g. AA, AS)	Employed for wages	Democrat	Strong Democrat			Protestant Christian	Gold	5	Neither agree nor disagree	Neither agree nor disagree	Neither agree nor disagree	Neither agree nor disagree	US values like democracy and human rights.	Strongly approve	Strongly approve
5/31/2021 8:53	5/31/2021 8:53	TRUE
5/31/2021 8:38	5/31/2021 8:53	TRUE	Male	66	White	More than once a day	$20,000 to $34,999	Associate degree (e.g. AA, AS)	Retired	Republican		Strong Republican		Protestant Christian	Gold	10	Disagree	Somewhat agree	Strongly disagree	Somewhat agree	US security interests like terrorism.	Strongly disapprove	Strongly disapprove
5/31/2021 8:30	5/31/2021 8:53	TRUE	Female	71	White	Every day	$35,00 to $49,999	Some college, no degree	Self-employed	Democrat	Moderate Democrat			Jewish	Gold	10	Somewhat agree	Agree	Neither agree nor disagree	Somewhat agree	US security interests like terrorism.	Somewhat approve	Somewhat disapprove
5/31/2021 8:30	5/31/2021 8:53	TRUE	Female	66	White	A few times a week	$20,000 to $34,999	Associate degree (e.g. AA, AS)	Retired	Democrat	Moderate Democrat			Protestant Christian	Gold	10	Neither agree nor disagree	Agree	Somewhat agree	Strongly agree	US security interests like terrorism.	Strongly approve	Approve
5/31/2021 8:49	5/31/2021 8:53	TRUE	Male	35	White	More than once a day	Over $100,000	Bachelor's degree (e.g. BA, BS)	Employed for wages	Democrat	Moderate Democrat			Agnostic	Gold	10	Somewhat agree	Strongly agree	Agree	Agree	US values like democracy and human rights.	Approve	Approve
5/31/2021 8:46	5/31/2021 8:53	TRUE	Male	50	White	Every day	Over $100,000	Master's degree (e.g. MA, MS, MEd)	Self-employed	Democrat	Strong Democrat			Catholic Christian	Copper
5/31/2021 8:46	5/31/2021 8:53	TRUE	Female	66	Asian	Rarely if at all	$35,00 to $49,999	Some college, no degree	Retired	Democrat	Moderate Democrat			Other	Gold	5	Neither agree nor disagree	Neither agree nor disagree	Somewhat agree	Neither agree nor disagree	US values like democracy and human rights.	Somewhat approve	Somewhat approve
5/31/2021 8:45	5/31/2021 8:53	TRUE	Male	69	White	More than once a day	Over $100,000	Master's degree (e.g. MA, MS, MEd)	Retired	Democrat	Strong Democrat			Protestant Christian	Gold	10	Agree	Agree	Somewhat agree	Agree	US security interests like terrorism.	Strongly approve	Somewhat approve
5/31/2021 8:49	5/31/2021 8:54	TRUE	Female	30	Hispanic or Latino	Rarely if at all	Less than $20,000	High school degree or equivalent (e.g. GED)	Employed for wages					Catholic Christian	Gold	3	Neither agree nor disagree	Neither agree nor disagree	Neither agree nor disagree	Neither agree nor disagree	US values like democracy and human rights.	Neither approve nor disapprove	Neither approve nor disapprove
5/31/2021 8:42	5/31/2021 8:54	TRUE	Female	67	White	Every day	$20,000 to $34,999	High school degree or equivalent (e.g. GED)	Retired	Democrat	Strong Democrat			Other	Gold	10	Somewhat disagree	Agree	Disagree	Agree	US security interests like terrorism.	Strongly approve	Strongly disapprove
5/31/2021 8:42	5/31/2021 8:54	TRUE	Female	29	White	Rarely if at all	$50,000 to $74,999	Bachelor's degree (e.g. BA, BS)	A homemaker					Other	Gold	9	Somewhat agree	Agree	Agree	Agree	US values like democracy and human rights.	Neither approve nor disapprove	Neither approve nor disapprove
5/31/2021 8:39	5/31/2021 8:54	TRUE	Male	70	White	More than once a day	$50,000 to $74,999	Some college, no degree	Retired	Democrat	Moderate Democrat			Other	Gold	10	Somewhat agree	Agree	Strongly disagree	Strongly agree	US security interests like terrorism.	Strongly disapprove	Strongly disapprove
5/31/2021 8:38	5/31/2021 8:54	TRUE	Male	68	White	More than once a day	Over $100,000	Associate degree (e.g. AA, AS)	Retired	Republican		Strong Republican		Other	Gold	10	Somewhat agree	Agree	Strongly agree	Strongly agree	US security interests like terrorism.	Strongly approve	Approve
5/31/2021 8:45	5/31/2021 8:54	TRUE	Female	61	White	A few times a week	$35,00 to $49,999	Bachelor's degree (e.g. BA, BS)	Retired	Republican		Strong Republican		Protestant Christian	Gold	10	Neither agree nor disagree	Agree	Neither agree nor disagree	Agree	US security interests like terrorism.	Strongly disapprove	Disapprove
5/31/2021 8:39	5/31/2021 8:54	TRUE	Female	41	White	Every day	$75,000 to $99,999	Some college, no degree	Employed for wages	Republican		Moderate Republican		Catholic Christian	Gold	10	Disagree	Agree	Agree	Agree	US security interests like terrorism.	Disapprove	Disapprove
5/31/2021 8:42	5/31/2021 8:54	TRUE	Female	80	White	A few times a week	$35,00 to $49,999	Master's degree (e.g. MA, MS, MEd)	Retired	Democrat	Strong Democrat			Other	Gold	8	Strongly disagree	Neither agree nor disagree	Neither agree nor disagree	Somewhat agree	US values like democracy and human rights.	Approve	Disapprove
5/31/2021 8:53	5/31/2021 8:54	TRUE
5/31/2021 8:41	5/31/2021 8:54	TRUE	Female	52	White	Rarely if at all	$50,000 to $74,999	Bachelor's degree (e.g. BA, BS)	Out of work and looking for work	Democrat	Moderate Democrat			Protestant Christian	Gold	10	Neither agree nor disagree	Somewhat agree	Somewhat agree	Somewhat agree	US values like democracy and human rights.	Approve	Approve
5/31/2021 8:41	5/31/2021 8:54	TRUE	Female	62	White	Every day	$20,000 to $34,999	Associate degree (e.g. AA, AS)	Retired	Democrat	Strong Democrat			Protestant Christian	Gold	5	Strongly agree	Strongly agree	Strongly agree	Strongly agree	US values like democracy and human rights.	Strongly approve	Approve
5/31/2021 8:48	5/31/2021 8:54	TRUE	Female	55	White	More than once a day	$20,000 to $34,999	Bachelor's degree (e.g. BA, BS)	A student	Independent			Lean Democrat	Jewish	Gold	10	Neither agree nor disagree	Agree	Somewhat agree	Agree	US values like democracy and human rights.	Strongly approve	Somewhat disapprove
5/31/2021 8:36	5/31/2021 8:54	TRUE	Male	53	White	More than once a day	$20,000 to $34,999	High school degree or equivalent (e.g. GED)	Unable to work	Republican		Strong Republican		Other	Gold	10	Neither agree nor disagree	Somewhat agree	Somewhat agree	Agree	US values like democracy and human rights.	Disapprove	Somewhat approve
5/31/2021 8:43	5/31/2021 8:55	TRUE	Male	33	White	Every day	$50,000 to $74,999	Associate degree (e.g. AA, AS)	Employed for wages	Democrat	Moderate Democrat			Protestant Christian	Gold	5	Neither agree nor disagree	Neither agree nor disagree	Neither agree nor disagree	Neither agree nor disagree	US values like democracy and human rights.	Neither approve nor disapprove	Neither approve nor disapprove
5/31/2021 8:45	5/31/2021 8:55	TRUE	Female	28	White	A few times a week	Less than $20,000	Less than a high school diploma	Out of work and looking for work	Republican		Strong Republican		Catholic Christian	Gold	6	Neither agree nor disagree	Neither agree nor disagree	Neither agree nor disagree	Somewhat agree	US security interests like terrorism.	Strongly disapprove	Neither approve nor disapprove
5/31/2021 8:51	5/31/2021 8:55	TRUE	Male	41	White	Every day	$50,000 to $74,999	Associate degree (e.g. AA, AS)	Employed for wages	Republican		Moderate Republican		Catholic Christian	Gold	9	Strongly agree	Agree	Somewhat agree	Agree	US security interests like terrorism.	Strongly approve	Approve
5/31/2021 8:47	5/31/2021 8:55	TRUE	Female	19	Black or African American	A few times a week	Less than $20,000	High school degree or equivalent (e.g. GED)	Out of work and looking for work	Democrat	Strong Democrat			Other	Gold	5	Strongly agree	Strongly agree	Strongly agree	Neither agree nor disagree	US values like democracy and human rights.	Somewhat disapprove	Neither approve nor disapprove
5/31/2021 8:49	5/31/2021 8:55	TRUE	Male	18	Hispanic or Latino	Every day	$35,00 to $49,999	High school degree or equivalent (e.g. GED)	Self-employed	Republican		Strong Republican		Protestant Christian	Gold	1	Somewhat agree	Somewhat agree	Somewhat agree	Somewhat agree	US security interests like terrorism.	Somewhat approve	Approve
5/31/2021 8:42	5/31/2021 8:55	TRUE	Female	38	White	A few times a week	$20,000 to $34,999	High school degree or equivalent (e.g. GED)	Out of work and looking for work	Democrat	Strong Democrat			Catholic Christian	Gold	10	Disagree	Somewhat agree	Neither agree nor disagree	Agree	US values like democracy and human rights.	Strongly approve	Strongly approve
5/31/2021 8:35	5/31/2021 8:55	TRUE	Male	71	White	Every day	$50,000 to $74,999	Bachelor's degree (e.g. BA, BS)	Retired	Republican		Moderate Republican		Protestant Christian	Gold	10	Somewhat agree	Agree	Agree	Agree	US security interests like terrorism.	Somewhat approve	Somewhat disapprove
5/31/2021 8:50	5/31/2021 8:55	TRUE	Female	32	White	A few times a week	$20,000 to $34,999	High school degree or equivalent (e.g. GED)	Employed for wages	Independent			Lean Republican	Atheist	Gold	2	Somewhat agree	Somewhat agree	Somewhat agree	Somewhat agree	US values like democracy and human rights.	Neither approve nor disapprove	Neither approve nor disapprove
5/31/2021 8:47	5/31/2021 8:55	TRUE	Male	64	White	More than once a day	Over $100,000	Master's degree (e.g. MA, MS, MEd)	Retired	Republican		Moderate Republican		Protestant Christian	Gold	10	Agree	Agree	Somewhat agree	Strongly agree	US security interests like terrorism.	Strongly disapprove	Strongly disapprove
5/31/2021 8:30	5/31/2021 8:55	TRUE	Female	80	White	A few times a week	$35,00 to $49,999	Some college, no degree	Retired	Republican		Strong Republican		Protestant Christian	Gold	10	Somewhat disagree	Somewhat agree	Somewhat disagree	Agree	US values like democracy and human rights.	Disapprove	Somewhat disapprove
5/31/2021 8:46	5/31/2021 8:55	TRUE	Female	73	White	More than once a day	$50,000 to $74,999	Bachelor's degree (e.g. BA, BS)	Retired	Republican		Moderate Republican		Agnostic	Gold	10	Disagree	Agree	Neither agree nor disagree	Neither agree nor disagree	US values like democracy and human rights.	Strongly disapprove	Strongly disapprove
5/31/2021 8:42	5/31/2021 8:55	TRUE	Female	70	White	Every day	$50,000 to $74,999	Bachelor's degree (e.g. BA, BS)	Employed for wages	Republican		Moderate Republican		Protestant Christian	Gold	10	Disagree	Agree	Strongly agree	Strongly agree	US security interests like terrorism.	Strongly approve	Approve
5/31/2021 8:42	5/31/2021 8:56	TRUE	Female	41	White	A few times a week	$20,000 to $34,999	Some college, no degree	A homemaker	Democrat	Moderate Democrat			Catholic Christian	Gold	10	Agree	Neither agree nor disagree	Somewhat agree	Agree	US values like democracy and human rights.	Strongly approve	Somewhat approve
5/31/2021 8:31	5/31/2021 8:56	TRUE	Female	63	White	Every day	$75,000 to $99,999	Bachelor's degree (e.g. BA, BS)	Retired	Independent			Don't lean	Catholic Christian	Gold	10	Agree	Agree	Agree	Agree	US security interests like terrorism.	Somewhat disapprove	Somewhat approve
5/31/2021 8:48	5/31/2021 8:56	TRUE	Male	33	White	Every day	$75,000 to $99,999	Some college, no degree	Employed for wages	Republican		Moderate Republican		Protestant Christian	Gold	9	Somewhat disagree	Neither agree nor disagree	Somewhat disagree	Neither agree nor disagree	US values like democracy and human rights.	Neither approve nor disapprove	Neither approve nor disapprove
5/31/2021 8:30	5/31/2021 8:56	TRUE	Female	72	White	Every day	$50,000 to $74,999	Bachelor's degree (e.g. BA, BS)	Employed for wages	Democrat	Strong Democrat			Jewish	Gold	10	Somewhat agree	Agree	Agree	Agree	US security interests like terrorism.	Approve	Somewhat disapprove
5/31/2021 8:35	5/31/2021 8:56	TRUE	Female	67	White	Every day	Over $100,000	Some college, no degree	Retired	Democrat	Strong Democrat			Protestant Christian	Gold	10	Somewhat agree	Agree	Strongly agree	Somewhat agree	US values like democracy and human rights.	Strongly approve	Somewhat approve
5/31/2021 8:41	5/31/2021 8:56	TRUE	Female	65	White	Rarely if at all	$20,000 to $34,999	High school degree or equivalent (e.g. GED)	Retired	Democrat	Moderate Democrat			Protestant Christian	Gold	1	Neither agree nor disagree	Neither agree nor disagree	Somewhat agree	Somewhat agree	US security interests like terrorism.	Approve	Somewhat approve
5/31/2021 8:50	5/31/2021 8:56	TRUE	Male	68	White	Every day	$50,000 to $74,999	High school degree or equivalent (e.g. GED)	Employed for wages	Republican		Moderate Republican		Catholic Christian	Gold	10	Strongly agree	Strongly agree	Somewhat disagree	Strongly agree	US security interests like terrorism.	Strongly disapprove	Strongly disapprove
5/31/2021 8:52	5/31/2021 8:56	TRUE	Female	22	Black or African American	More than once a day	$35,00 to $49,999	Professional degree (e.g. MD, DDS, DVM)	Employed for wages	Republican		Strong Republican		Muslim	Bronze
5/31/2021 8:51	5/31/2021 8:56	TRUE	Male	43	White	More than once a day	$75,000 to $99,999	Bachelor's degree (e.g. BA, BS)	Employed for wages	Democrat	Strong Democrat			Protestant Christian	Amethyst
5/31/2021 8:47	5/31/2021 8:56	TRUE	Female	59	White	A few times a week	$20,000 to $34,999	Some college, no degree	Unable to work	Independent			Lean Democrat	Protestant Christian	Gold	10	Agree	Strongly agree	Agree	Agree	US values like democracy and human rights.	Somewhat approve	Somewhat approve
5/31/2021 8:47	5/31/2021 8:56	TRUE	Female	32	White	Every day	$50,000 to $74,999	Bachelor's degree (e.g. BA, BS)	Employed for wages	Democrat	Strong Democrat			Catholic Christian	Gold	8	Agree	Agree	Agree	Agree	US values like democracy and human rights.	Strongly approve	Approve
5/31/2021 8:51	5/31/2021 8:56	TRUE	Female	46	White	More than once a day	$75,000 to $99,999	Associate degree (e.g. AA, AS)	Employed for wages	Republican		Strong Republican		Protestant Christian	Gold	10	Somewhat disagree	Agree	Strongly disagree	Somewhat disagree	US values like democracy and human rights.	Strongly disapprove	Strongly disapprove
5/31/2021 8:50	5/31/2021 8:56	TRUE	Female	33	White	Rarely if at all	Less than $20,000	Some college, no degree	Unable to work	Democrat	Moderate Democrat			Other	Gold	5	Somewhat agree	Somewhat agree	Somewhat agree	Neither agree nor disagree	US values like democracy and human rights.	Somewhat approve	Somewhat approve
5/31/2021 8:45	5/31/2021 8:56	TRUE	Female	61	White	Rarely if at all	$20,000 to $34,999	High school degree or equivalent (e.g. GED)	Unable to work	Democrat	Strong Democrat			Catholic Christian	Gold	10	Somewhat disagree	Strongly agree	Strongly agree	Strongly agree	US values like democracy and human rights.	Approve	Somewhat approve
5/31/2021 8:41	5/31/2021 8:56	TRUE	Female	64	White	Rarely if at all	Over $100,000	Master's degree (e.g. MA, MS, MEd)	Out of work and looking for work	Democrat	Moderate Democrat			Other	Gold	5	Somewhat disagree	Neither agree nor disagree	Somewhat agree	Somewhat agree	US values like democracy and human rights.	Somewhat approve	Neither approve nor disapprove
5/31/2021 8:48	5/31/2021 8:56	TRUE	Male	47	White	Every day	Over $100,000	Master's degree (e.g. MA, MS, MEd)	Employed for wages	Democrat	Strong Democrat			Muslim	Gold	10	Strongly agree	Strongly agree	Strongly agree	Agree	US security interests like terrorism.	Strongly approve	Strongly approve
5/31/2021 8:34	5/31/2021 8:56	TRUE	Male	76	White	Every day	$50,000 to $74,999	Master's degree (e.g. MA, MS, MEd)	Retired	Republican		Strong Republican		Protestant Christian	Gold	10	Strongly agree	Somewhat agree	Strongly agree	Strongly agree	US values like democracy and human rights.	Strongly disapprove	Strongly disapprove
5/31/2021 8:40	5/31/2021 8:56	TRUE	Male	81	White	Every day	$35,00 to $49,999	High school degree or equivalent (e.g. GED)	Retired	Republican		Strong Republican		Atheist	Gold	10	Agree	Strongly agree	Neither agree nor disagree	Somewhat agree	US values like democracy and human rights.	Strongly disapprove	Somewhat approve
5/31/2021 8:45	5/31/2021 8:57	TRUE	Female	47	Hispanic or Latino	A few times a week	$50,000 to $74,999	Associate degree (e.g. AA, AS)	Self-employed	Independent			Lean Republican	Protestant Christian	Gold	6	Neither agree nor disagree	Agree	Somewhat disagree	Somewhat agree	US security interests like terrorism.	Strongly disapprove	Somewhat approve
5/31/2021 8:44	5/31/2021 8:57	TRUE	Female	70	White	A few times a week	$50,000 to $74,999	Master's degree (e.g. MA, MS, MEd)	Retired	Independent			Lean Democrat	Catholic Christian	Gold	10	Neither agree nor disagree	Agree	Somewhat agree	Agree	US values like democracy and human rights.	Approve	Disapprove
5/31/2021 8:32	5/31/2021 8:57	TRUE	Female	76	White	Rarely if at all	$20,000 to $34,999	Some college, no degree	Retired				Don't lean	Protestant Christian	Gold	10	Neither agree nor disagree	Neither agree nor disagree	Neither agree nor disagree	Neither agree nor disagree	US values like democracy and human rights.	Somewhat approve	Somewhat approve
5/31/2021 8:47	5/31/2021 8:57	TRUE	Female	29	White	A few times a month	$35,00 to $49,999	High school degree or equivalent (e.g. GED)	A homemaker	Republican		Moderate Republican		Other	Gold	1	Agree	Strongly disagree	Somewhat agree	Neither agree nor disagree	US security interests like terrorism.	Disapprove	Somewhat approve
5/31/2021 8:50	5/31/2021 8:57	TRUE	Male	33	White	More than once a day	$50,000 to $74,999	Some college, no degree	Employed for wages	Independent			Lean Democrat	Catholic Christian	Gold	10	Somewhat agree	Somewhat agree	Somewhat agree	Somewhat agree	US security interests like terrorism.	Somewhat approve	Somewhat approve
5/31/2021 8:36	5/31/2021 8:57	TRUE	Male	75	White	A few times a week	$50,000 to $74,999	Some college, no degree	Employed for wages	Republican		Strong Republican		Protestant Christian	Gold	10	Strongly disagree	Strongly agree	Somewhat agree	Strongly agree	US security interests like terrorism.	Somewhat disapprove	Somewhat disapprove
5/31/2021 8:43	5/31/2021 8:57	TRUE	Female	50	Black or African American	A few times a month	Less than $20,000	High school degree or equivalent (e.g. GED)	Out of work and looking for work	Democrat	Moderate Democrat			Other	Gold	4	Neither agree nor disagree	Somewhat agree	Neither agree nor disagree	Neither agree nor disagree	US security interests like terrorism.	Somewhat approve	Somewhat approve
5/31/2021 8:43	5/31/2021 8:57	TRUE	Female	45	White	A few times a month	$75,000 to $99,999	Associate degree (e.g. AA, AS)	A homemaker	Republican		Strong Republican		Other	Gold	5	Neither agree nor disagree	Neither agree nor disagree	Somewhat disagree	Somewhat agree	US values like democracy and human rights.	Strongly disapprove	Strongly disapprove
5/31/2021 8:48	5/31/2021 8:57	TRUE	Female	26	White	A few times a week	$35,00 to $49,999	Associate degree (e.g. AA, AS)	Self-employed	Democrat	Moderate Democrat			Protestant Christian	Gold	10	Neither agree nor disagree	Neither agree nor disagree	Neither agree nor disagree	Neither agree nor disagree	US values like democracy and human rights.	Neither approve nor disapprove	Approve
5/31/2021 8:49	5/31/2021 8:57	TRUE	Male	62	Black or African American	More than once a day	$50,000 to $74,999	Bachelor's degree (e.g. BA, BS)	Employed for wages	Independent			Don't lean	Other	Gold	6	Neither agree nor disagree	Somewhat disagree	Neither agree nor disagree	Somewhat agree	US values like democracy and human rights.	Neither approve nor disapprove	Disapprove
5/31/2021 8:51	5/31/2021 8:57	TRUE	Male	39	White	A few times a week	Over $100,000	Bachelor's degree (e.g. BA, BS)	Employed for wages	Democrat	Moderate Democrat			Atheist	Gold	9	Somewhat agree	Somewhat agree	Neither agree nor disagree	Neither agree nor disagree	US values like democracy and human rights.	Approve	Somewhat disapprove
5/31/2021 8:53	5/31/2021 8:57	TRUE	Female	26	Asian	A few times a week	$75,000 to $99,999	Professional degree (e.g. MD, DDS, DVM)	Employed for wages	Democrat	Strong Democrat			Other	Gold	10	Somewhat disagree	Somewhat agree	Neither agree nor disagree	Neither agree nor disagree	US values like democracy and human rights.	Somewhat approve	Somewhat disapprove
5/31/2021 8:48	5/31/2021 8:57	TRUE	Female	40	White	Rarely if at all	$35,00 to $49,999	High school degree or equivalent (e.g. GED)	Employed for wages	Independent			Lean Republican	Atheist	Gold	1	Strongly agree	Strongly agree	Strongly agree	Strongly agree	US security interests like terrorism.	Strongly disapprove	Strongly disapprove
5/31/2021 8:49	5/31/2021 8:57	TRUE	Female	37	White	Rarely if at all	$50,000 to $74,999	Some college, no degree	Self-employed	Republican		Strong Republican		Protestant Christian	Gold	4	Strongly disagree	Strongly disagree	Strongly disagree	Strongly disagree	US security interests like terrorism.	Strongly disapprove	Strongly disapprove
5/31/2021 8:50	5/31/2021 8:58	TRUE	Female	45	White	More than once a day	$20,000 to $34,999	High school degree or equivalent (e.g. GED)	Employed for wages	Democrat	Strong Democrat			Other	Gold	10	Agree	Agree	Strongly agree	Neither agree nor disagree	US values like democracy and human rights.	Strongly approve	Strongly approve
5/31/2021 8:51	5/31/2021 8:58	TRUE	Male	20	Black or African American	A few times a week	Less than $20,000	Some college, no degree	A student	Republican		Strong Republican		Catholic Christian	Gold	5	Agree	Strongly agree	Somewhat agree	Somewhat agree	US values like democracy and human rights.	Neither approve nor disapprove	Somewhat approve
5/31/2021 8:52	5/31/2021 8:58	TRUE	Female	28	White	Every day	Less than $20,000	Some college, no degree	A homemaker	Independent			Don't lean	Muslim	Gold	7	Agree	Agree	Agree	Somewhat agree	US security interests like terrorism.	Approve	Somewhat approve
5/31/2021 8:53	5/31/2021 8:58	TRUE	Female	22	White	A few times a week	Over $100,000	Some college, no degree	Employed for wages	Republican		Moderate Republican		Atheist	Gold	5	Neither agree nor disagree	Neither agree nor disagree	Neither agree nor disagree	Neither agree nor disagree	US security interests like terrorism.	Neither approve nor disapprove	Neither approve nor disapprove
5/31/2021 8:44	5/31/2021 8:58	TRUE	Female	41	White	Every day	$35,00 to $49,999	Some college, no degree	Self-employed				Don't lean	Other	Gold	6	Agree	Neither agree nor disagree	Agree	Strongly agree	US values like democracy and human rights.	Somewhat approve	Somewhat approve
5/31/2021 8:46	5/31/2021 8:58	TRUE	Female	47	White	Every day	$75,000 to $99,999	Some college, no degree	Unable to work	Independent			Lean Republican	Other	Gold	9	Somewhat disagree	Somewhat agree	Neither agree nor disagree	Neither agree nor disagree	US security interests like terrorism.	Strongly disapprove	Somewhat approve
5/31/2021 8:52	5/31/2021 8:58	TRUE	Female	23	White	A few times a week	$20,000 to $34,999	High school degree or equivalent (e.g. GED)	Out of work and looking for work	Republican		Moderate Republican		Other	Gold	4	Neither agree nor disagree	Somewhat agree	Neither agree nor disagree	Somewhat agree	US security interests like terrorism.	Somewhat approve	Neither approve nor disapprove
5/31/2021 8:30	5/31/2021 8:58	TRUE	Female	78	White	Every day	$50,000 to $74,999	High school degree or equivalent (e.g. GED)	Retired	Republican		Strong Republican		Protestant Christian	Gold	10	Agree	Neither agree nor disagree	Neither agree nor disagree	Agree	US values like democracy and human rights.	Strongly disapprove	Somewhat approve
5/31/2021 8:45	5/31/2021 8:58	TRUE	Female	27	White	A few times a month	$50,000 to $74,999	Associate degree (e.g. AA, AS)	Employed for wages	Democrat	Moderate Democrat			Catholic Christian	Gold	8	Strongly agree	Agree	Somewhat agree	Somewhat agree	US values like democracy and human rights.	Approve	Somewhat approve
5/31/2021 8:37	5/31/2021 8:58	TRUE	Female	73	White	A few times a week	$50,000 to $74,999	High school degree or equivalent (e.g. GED)	Retired	Independent			Lean Republican	Protestant Christian	Gold	10	Somewhat disagree	Strongly agree	Somewhat disagree	Strongly agree	US values like democracy and human rights.	Somewhat disapprove	Somewhat disapprove
5/31/2021 8:46	5/31/2021 8:58	TRUE	Male	82	White	More than once a day	$50,000 to $74,999	Bachelor's degree (e.g. BA, BS)	Retired	Republican		Moderate Republican		Jewish	Gold	10	Strongly agree	Agree	Somewhat agree	Strongly agree	US security interests like terrorism.	Somewhat approve	Somewhat disapprove
5/31/2021 8:49	5/31/2021 8:58	TRUE	Male	62	White	More than once a day	Over $100,000	Master's degree (e.g. MA, MS, MEd)	Retired	Republican		Moderate Republican		Jewish	Gold	10	Neither agree nor disagree	Strongly agree	Neither agree nor disagree	Strongly agree	US values like democracy and human rights.	Strongly disapprove	Strongly disapprove
5/31/2021 8:47	5/31/2021 8:58	TRUE	Male	25	Black or African American	A few times a week	$35,00 to $49,999	Some college, no degree	Unable to work	Democrat	Moderate Democrat			Hindu	Gold	10	Somewhat agree	Somewhat agree	Agree	Agree	US values like democracy and human rights.	Somewhat approve	Somewhat approve
5/31/2021 8:45	5/31/2021 8:58	TRUE	Female	30	White	A few times a month	$75,000 to $99,999	Master's degree (e.g. MA, MS, MEd)	Employed for wages	Democrat	Moderate Democrat			Agnostic	Gold	7	Agree	Somewhat agree	Somewhat agree	Agree	US values like democracy and human rights.	Somewhat approve	Somewhat approve
5/31/2021 8:33	5/31/2021 8:58	TRUE	Male	82	White	Every day	$20,000 to $34,999	High school degree or equivalent (e.g. GED)	Retired	Republican		Strong Republican		Protestant Christian	Gold	6	Strongly agree	Strongly agree	Agree	Agree	US values like democracy and human rights.	Strongly disapprove	Disapprove
5/31/2021 8:52	5/31/2021 8:59	TRUE	Male	20	Black or African American	A few times a week	$35,00 to $49,999	High school degree or equivalent (e.g. GED)	Self-employed	Independent			Lean Democrat	Muslim	Gold	7	Disagree	Neither agree nor disagree	Agree	Agree	US security interests like terrorism.	Approve	Somewhat disapprove
5/31/2021 8:47	5/31/2021 8:59	TRUE	Female	62	White	Every day	$50,000 to $74,999	Bachelor's degree (e.g. BA, BS)	Employed for wages	Democrat	Strong Democrat			Catholic Christian	Gold	9	Neither agree nor disagree	Somewhat agree	Neither agree nor disagree	Disagree	US values like democracy and human rights.	Strongly approve	Strongly approve
5/31/2021 8:49	5/31/2021 8:59	TRUE	Female	48	Hispanic or Latino	Rarely if at all	$20,000 to $34,999	Associate degree (e.g. AA, AS)	Employed for wages	Democrat	Moderate Democrat			Catholic Christian	Gold	8	Neither agree nor disagree	Neither agree nor disagree	Neither agree nor disagree	Neither agree nor disagree	US security interests like terrorism.	Strongly approve	Approve
5/31/2021 8:42	5/31/2021 8:59	TRUE	Female	36	White	A few times a week	Over $100,000	Master's degree (e.g. MA, MS, MEd)	Employed for wages	Democrat	Strong Democrat			Agnostic	Gold	10	Neither agree nor disagree	Neither agree nor disagree	Somewhat agree	Agree	US values like democracy and human rights.	Somewhat approve	Disapprove
5/31/2021 8:44	5/31/2021 8:59	TRUE	Male	74	White	Every day	Over $100,000	Bachelor's degree (e.g. BA, BS)	Employed for wages	Independent			Lean Republican	Catholic Christian	Gold	10	Agree	Strongly agree	Somewhat disagree	Strongly agree	US security interests like terrorism.	Strongly disapprove	Strongly disapprove
5/31/2021 8:46	5/31/2021 8:59	TRUE	Male	43	Black or African American	Rarely if at all	$50,000 to $74,999	Associate degree (e.g. AA, AS)	Employed for wages					Agnostic	Gold	10	Neither agree nor disagree	Neither agree nor disagree	Neither agree nor disagree	Neither agree nor disagree	US security interests like terrorism.	Neither approve nor disapprove	Neither approve nor disapprove
5/31/2021 8:47	5/31/2021 8:59	TRUE	Female	29	Black or African American	A few times a week	$50,000 to $74,999	Some college, no degree	Employed for wages	Independent			Don't lean	Other	Gold	5	Neither agree nor disagree	Neither agree nor disagree	Disagree	Neither agree nor disagree	US values like democracy and human rights.	Somewhat approve	Neither approve nor disapprove
5/31/2021 8:43	5/31/2021 8:59	TRUE	Female	65	White	A few times a week	Less than $20,000	High school degree or equivalent (e.g. GED)	Retired	Democrat	Strong Democrat			Catholic Christian	Gold	10	Neither agree nor disagree	Neither agree nor disagree	Neither agree nor disagree	Agree	US values like democracy and human rights.	Strongly approve	Somewhat approve
5/31/2021 8:50	5/31/2021 8:59	TRUE	Female	28	White	Rarely if at all	$75,000 to $99,999	Bachelor's degree (e.g. BA, BS)	Employed for wages	Republican		Moderate Republican		Protestant Christian	Gold	9	Neither agree nor disagree	Somewhat disagree	Somewhat disagree	Somewhat agree	US security interests like terrorism.	Disapprove	Somewhat disapprove
5/31/2021 8:52	5/31/2021 8:59	TRUE	Female	36	White	Rarely if at all	Less than $20,000	Associate degree (e.g. AA, AS)	Employed for wages	Independent			Don't lean	Protestant Christian	Gold	5	Neither agree nor disagree	Neither agree nor disagree	Neither agree nor disagree	Neither agree nor disagree	US values like democracy and human rights.	Neither approve nor disapprove	Neither approve nor disapprove
5/31/2021 8:48	5/31/2021 8:59	TRUE	Female	32	White	A few times a week	$35,00 to $49,999	Associate degree (e.g. AA, AS)	A student	Democrat	Moderate Democrat			Protestant Christian	Gold	6	Agree	Somewhat agree	Somewhat agree	Agree	US values like democracy and human rights.	Somewhat approve	Somewhat approve
5/31/2021 8:49	5/31/2021 8:59	TRUE	Female	27	White	A few times a month	Less than $20,000	High school degree or equivalent (e.g. GED)	A homemaker	Republican		Strong Republican		Other	Gold	5	Neither agree nor disagree	Neither agree nor disagree	Neither agree nor disagree	Neither agree nor disagree	US security interests like terrorism.	Somewhat disapprove	Neither approve nor disapprove
5/31/2021 8:50	5/31/2021 8:59	TRUE	Female	63	White	Every day	$75,000 to $99,999	Some college, no degree	Retired	Republican		Moderate Republican		Catholic Christian	Gold	10	Somewhat disagree	Somewhat disagree	Somewhat disagree	Somewhat agree	US values like democracy and human rights.	Strongly disapprove	Strongly disapprove
5/31/2021 8:44	5/31/2021 8:59	TRUE	Male	68	White	A few times a week	$35,00 to $49,999	Some college, no degree	Retired	Independent			Lean Republican	Protestant Christian	Gold	10	Somewhat agree	Strongly agree	Somewhat agree	Strongly agree	US values like democracy and human rights.	Approve	Somewhat approve
5/31/2021 8:54	5/31/2021 8:59	TRUE	Male	43	White	Every day	$20,000 to $34,999	Bachelor's degree (e.g. BA, BS)	Employed for wages	Democrat	Strong Democrat			Protestant Christian	Bronze
5/31/2021 8:44	5/31/2021 8:59	TRUE	Female	33	Other	Rarely if at all	$75,000 to $99,999	Bachelor's degree (e.g. BA, BS)	A homemaker				Don't lean	Other	Gold	1	Disagree	Strongly disagree	Somewhat disagree	Disagree	US security interests like terrorism.	Strongly disapprove	Strongly disapprove
5/31/2021 8:55	5/31/2021 8:59	TRUE	Male	36	White	Every day	$50,000 to $74,999	Associate degree (e.g. AA, AS)	Employed for wages	Democrat	Strong Democrat			Other	Gold	9	Somewhat agree	Neither agree nor disagree	Somewhat disagree	Agree	US security interests like terrorism.	Approve	Approve
5/31/2021 8:44	5/31/2021 8:59	TRUE	Male	51	White	Every day	Over $100,000	Bachelor's degree (e.g. BA, BS)	Self-employed	Republican		Strong Republican		Protestant Christian	Gold	10	Agree	Agree	Somewhat agree	Agree	US security interests like terrorism.	Disapprove	Disapprove
5/31/2021 8:49	5/31/2021 9:00	TRUE	Female	41	White	Rarely if at all	$20,000 to $34,999	High school degree or equivalent (e.g. GED)	Unable to work	Independent			Don't lean	Protestant Christian	Gold	5	Neither agree nor disagree	Neither agree nor disagree	Neither agree nor disagree	Neither agree nor disagree	US security interests like terrorism.	Neither approve nor disapprove	Neither approve nor disapprove
5/31/2021 8:50	5/31/2021 9:00	TRUE	Female	38	White	Every day	$35,00 to $49,999	High school degree or equivalent (e.g. GED)	Self-employed	Republican		Moderate Republican		Other	Gold	6	Somewhat disagree	Somewhat disagree	Somewhat disagree	Somewhat agree	US security interests like terrorism.	Neither approve nor disapprove	Somewhat disapprove
5/31/2021 8:50	5/31/2021 9:00	TRUE	Female	67	White	More than once a day	$50,000 to $74,999	Associate degree (e.g. AA, AS)	Retired	Democrat	Moderate Democrat			Catholic Christian	Gold	10	Somewhat agree	Strongly agree	Somewhat disagree	Strongly agree	US security interests like terrorism.	Approve	Strongly disapprove
5/31/2021 8:51	5/31/2021 9:00	TRUE	Female	47	White	Rarely if at all	$20,000 to $34,999	High school degree or equivalent (e.g. GED)	Unable to work				Don't lean	Other	Gold	10	Agree	Agree	Agree	Agree	US values like democracy and human rights.	Somewhat disapprove	Somewhat disapprove
5/31/2021 8:47	5/31/2021 9:00	TRUE	Female	43	White	Every day	Over $100,000	Associate degree (e.g. AA, AS)	Employed for wages	Republican		Moderate Republican		Other	Gold	2	Neither agree nor disagree	Somewhat disagree	Somewhat disagree	Agree	US security interests like terrorism.	Disapprove	Somewhat disapprove
5/31/2021 8:49	5/31/2021 9:00	TRUE	Female	32	White	A few times a month	$35,00 to $49,999	High school degree or equivalent (e.g. GED)	A homemaker	Republican		Moderate Republican		Other	Gold	10	Neither agree nor disagree	Somewhat agree	Neither agree nor disagree	Neither agree nor disagree	US values like democracy and human rights.	Neither approve nor disapprove	Neither approve nor disapprove
5/31/2021 8:58	5/31/2021 9:00	TRUE	Female	45	White	Every day	$20,000 to $34,999	Less than a high school diploma	Out of work but not currently looking for work	Democrat	Strong Democrat			Other	Silver
5/31/2021 8:47	5/31/2021 9:00	TRUE	Male	65	White	A few times a week	$35,00 to $49,999	Associate degree (e.g. AA, AS)	Out of work and looking for work	Republican		Moderate Republican		Catholic Christian	Gold	10	Strongly agree	Disagree	Somewhat agree	Agree	US security interests like terrorism.	Somewhat approve	Approve
5/31/2021 8:49	5/31/2021 9:00	TRUE	Female	40	Hispanic or Latino	More than once a day	Over $100,000	Professional degree (e.g. MD, DDS, DVM)	Employed for wages	Democrat	Strong Democrat			Catholic Christian	Gold		Strongly agree	Strongly agree	Strongly agree	Strongly agree	US values like democracy and human rights.	Strongly approve	Strongly approve
5/31/2021 8:52	5/31/2021 9:00	TRUE	Female	44	White	Every day	$75,000 to $99,999	Some college, no degree	Employed for wages	Republican		Strong Republican		Other	Gold	3	Strongly agree	Somewhat agree	Strongly agree	Strongly agree	US security interests like terrorism.	Strongly disapprove	Somewhat disapprove
5/31/2021 8:42	5/31/2021 9:00	TRUE	Female	70	White	Every day	$35,00 to $49,999	Bachelor's degree (e.g. BA, BS)	Retired	Republican		Strong Republican		Protestant Christian	Gold	10	Somewhat agree	Strongly agree	Neither agree nor disagree	Neither agree nor disagree	US security interests like terrorism.	Disapprove	Somewhat disapprove
5/31/2021 8:48	5/31/2021 9:00	TRUE	Female	83	White	More than once a day	$20,000 to $34,999	High school degree or equivalent (e.g. GED)	Retired	Republican		Moderate Republican		Protestant Christian	Gold	10	Agree	Agree	Neither agree nor disagree	Agree	US security interests like terrorism.	Strongly disapprove	Somewhat approve
5/31/2021 8:49	5/31/2021 9:00	TRUE	Male	45	White	Every day	$50,000 to $74,999	High school degree or equivalent (e.g. GED)	Employed for wages	Republican		Strong Republican		Protestant Christian	Gold	1	Disagree	Somewhat agree	Somewhat agree	Strongly agree	US security interests like terrorism.	Strongly disapprove	Strongly disapprove
5/31/2021 8:47	5/31/2021 9:00	TRUE	Male	79	White	Every day	$20,000 to $34,999	Associate degree (e.g. AA, AS)	Out of work and looking for work	Republican		Strong Republican		Protestant Christian	Gold	10	Agree	Agree	Neither agree nor disagree	Agree	US security interests like terrorism.	Strongly disapprove	Strongly disapprove
5/31/2021 8:34	5/31/2021 9:00	TRUE	Female	73	White	Every day	$75,000 to $99,999	Some college, no degree	Retired				Don't lean	Protestant Christian	Gold	10	Somewhat disagree	Somewhat agree	Somewhat disagree	Agree	US values like democracy and human rights.	Somewhat disapprove	Somewhat disapprove
5/31/2021 8:52	5/31/2021 9:00	TRUE	Female	43	White	Every day	Less than $20,000	High school degree or equivalent (e.g. GED)	A homemaker	Republican		Strong Republican		Catholic Christian	Gold	9	Neither agree nor disagree	Neither agree nor disagree	Neither agree nor disagree	Neither agree nor disagree	US values like democracy and human rights.	Disapprove	Somewhat disapprove
5/31/2021 8:54	5/31/2021 9:00	TRUE	Female	41	White	Rarely if at all	$50,000 to $74,999	High school degree or equivalent (e.g. GED)	A homemaker				Don't lean	Other	Gold	6	Neither agree nor disagree	Neither agree nor disagree	Neither agree nor disagree	Neither agree nor disagree	US security interests like terrorism.	Strongly disapprove	Strongly disapprove
5/31/2021 8:50	5/31/2021 9:01	TRUE	Female	69	White	Every day	Over $100,000	Master's degree (e.g. MA, MS, MEd)	Retired	Democrat	Strong Democrat			Agnostic	Gold	9	Somewhat agree	Somewhat agree	Somewhat agree	Somewhat agree	US values like democracy and human rights.	Approve	Somewhat disapprove
5/31/2021 8:47	5/31/2021 9:01	TRUE	Male	41	White	Every day	Over $100,000	Master's degree (e.g. MA, MS, MEd)	Self-employed	Republican		Strong Republican		Protestant Christian	Gold	4	Strongly agree	Strongly agree	Strongly agree	Strongly agree	US values like democracy and human rights.	Strongly approve	Strongly approve
5/31/2021 8:47	5/31/2021 9:01	TRUE	Male	48	White	A few times a week	$75,000 to $99,999	Associate degree (e.g. AA, AS)	Employed for wages	Republican		Strong Republican		Protestant Christian	Gold	10	Agree	Agree	Neither agree nor disagree	Agree	US values like democracy and human rights.	Disapprove	Somewhat disapprove
5/31/2021 8:47	5/31/2021 9:01	TRUE	Female	78	White	More than once a day	$50,000 to $74,999	Some college, no degree	Retired	Democrat	Strong Democrat			Jewish	Gold	10	Somewhat agree	Agree	Strongly disagree	Strongly agree	US values like democracy and human rights.	Strongly approve	Approve
5/31/2021 8:53	5/31/2021 9:01	TRUE	Male		White	A few times a week	Over $100,000	Master's degree (e.g. MA, MS, MEd)	Employed for wages	Democrat	Strong Democrat			Protestant Christian	Gold	10	Agree	Strongly agree	Strongly agree	Strongly agree	US values like democracy and human rights.	Strongly approve	Strongly approve
5/31/2021 8:44	5/31/2021 9:01	TRUE	Female	54	White	A few times a week	$75,000 to $99,999	Bachelor's degree (e.g. BA, BS)	Employed for wages	Independent			Don't lean	Catholic Christian	Gold	10	Agree	Agree	Somewhat agree	Somewhat agree	US security interests like terrorism.	Strongly disapprove	Strongly disapprove
5/31/2021 8:41	5/31/2021 9:01	TRUE	Female	40	White	A few times a week	$50,000 to $74,999	Bachelor's degree (e.g. BA, BS)	A homemaker	Republican		Strong Republican		Protestant Christian	Gold	8	Disagree	Somewhat agree	Disagree	Neither agree nor disagree	US security interests like terrorism.	Strongly disapprove	Disapprove
5/31/2021 8:51	5/31/2021 9:01	TRUE	Male	22	Hispanic or Latino	More than once a day	$20,000 to $34,999	High school degree or equivalent (e.g. GED)	Employed for wages	Independent			Lean Democrat	Protestant Christian	Gold	7	Strongly agree	Strongly agree	Agree	Agree	US security interests like terrorism.	Strongly approve	Approve
5/31/2021 8:41	5/31/2021 9:01	TRUE	Female	43	White	Every day	Less than $20,000	Less than a high school diploma	Out of work and looking for work				Lean Democrat	Hindu	Gold	1	Agree	Neither agree nor disagree	Somewhat disagree	Agree	US security interests like terrorism.	Strongly approve	Strongly approve
5/31/2021 8:52	5/31/2021 9:02	TRUE	Female	62	White	A few times a week	$35,00 to $49,999	Some college, no degree	Employed for wages	Democrat	Moderate Democrat			Other	Gold	8	Somewhat agree	Somewhat agree	Somewhat agree	Somewhat agree	US values like democracy and human rights.	Somewhat approve	Somewhat approve
5/31/2021 8:52	5/31/2021 9:02	TRUE	Female	27	White	Rarely if at all	$35,00 to $49,999	Bachelor's degree (e.g. BA, BS)	Employed for wages	Democrat	Strong Democrat			Agnostic	Gold	8	Agree	Agree	Agree	Strongly agree	US values like democracy and human rights.	Somewhat approve	Neither approve nor disapprove
5/31/2021 8:48	5/31/2021 9:02	TRUE	Female	55	White	A few times a month	$50,000 to $74,999	Associate degree (e.g. AA, AS)	Employed for wages	Republican				Jewish	Gold	7	Neither agree nor disagree	Neither agree nor disagree	Somewhat disagree	Agree	US security interests like terrorism.	Somewhat disapprove	Neither approve nor disapprove
5/31/2021 8:52	5/31/2021 9:02	TRUE	Female	34	Other	Rarely if at all	Less than $20,000	High school degree or equivalent (e.g. GED)	A homemaker				Don't lean	Other	Gold	10	Neither agree nor disagree	Neither agree nor disagree	Neither agree nor disagree	Neither agree nor disagree	US values like democracy and human rights.	Neither approve nor disapprove	Neither approve nor disapprove
5/31/2021 8:53	5/31/2021 9:02	TRUE	Female	40	Black or African American	Every day	$20,000 to $34,999	Bachelor's degree (e.g. BA, BS)	Self-employed	Democrat	Strong Democrat			Protestant Christian	Gold	5	Agree	Neither agree nor disagree	Agree	Strongly agree	US values like democracy and human rights.	Somewhat approve	Strongly approve
5/31/2021 8:58	5/31/2021 9:02	TRUE	Female	50	White	Every day	Less than $20,000	High school degree or equivalent (e.g. GED)	Employed for wages	Republican		Strong Republican		Catholic Christian	Gold	4	Agree	Somewhat agree	Agree	Strongly agree	US values like democracy and human rights.	Approve	Approve
5/31/2021 8:46	5/31/2021 9:02	TRUE	Female	66	White	A few times a week	$20,000 to $34,999	Some college, no degree	Employed for wages	Republican		Moderate Republican		Protestant Christian	Gold	9	Agree	Neither agree nor disagree	Somewhat disagree	Neither agree nor disagree	US values like democracy and human rights.	Disapprove	Somewhat approve
5/31/2021 8:51	5/31/2021 9:02	TRUE	Male	36	White	More than once a day	$35,00 to $49,999	Master's degree (e.g. MA, MS, MEd)	Employed for wages	Democrat	Strong Democrat			Catholic Christian	Gold	10	Strongly agree	Strongly agree	Strongly agree	Strongly agree	US values like democracy and human rights.	Strongly approve	Strongly approve
5/31/2021 8:38	5/31/2021 9:02	TRUE	Female	45	White	A few times a week	$20,000 to $34,999	Some college, no degree	Self-employed	Republican		Moderate Republican		Protestant Christian	Gold	5	Agree	Agree	Somewhat agree	Agree	US security interests like terrorism.	Somewhat approve	Somewhat approve
5/31/2021 9:02	5/31/2021 9:02	TRUE
5/31/2021 8:41	5/31/2021 9:02	TRUE	Female	33	White	A few times a week	Less than $20,000	High school degree or equivalent (e.g. GED)	Out of work but not currently looking for work	Independent			Lean Republican	Protestant Christian	Gold	10	Agree	Somewhat agree	Agree	Somewhat agree	US values like democracy and human rights.	Somewhat approve	Somewhat disapprove
5/31/2021 8:51	5/31/2021 9:02	TRUE	Female	21	Hispanic or Latino	A few times a week	$20,000 to $34,999	Bachelor's degree (e.g. BA, BS)	Employed for wages	Democrat	Moderate Democrat			Catholic Christian	Gold	5	Somewhat agree	Somewhat agree	Somewhat agree	Neither agree nor disagree	US values like democracy and human rights.	Somewhat approve	Neither approve nor disapprove
5/31/2021 8:52	5/31/2021 9:02	TRUE	Male	29	White	A few times a week	$75,000 to $99,999	Bachelor's degree (e.g. BA, BS)	Employed for wages	Republican		Strong Republican		Protestant Christian	Gold	6	Somewhat agree	Agree	Agree	Somewhat agree	US security interests like terrorism.	Approve	Approve
5/31/2021 8:52	5/31/2021 9:02	TRUE	Female	57	White	A few times a month	$50,000 to $74,999	Master's degree (e.g. MA, MS, MEd)	Retired	Independent			Lean Republican	Catholic Christian	Gold	10	Neither agree nor disagree	Strongly agree	Strongly disagree	Somewhat disagree	US values like democracy and human rights.	Disapprove	Strongly disapprove
5/31/2021 8:50	5/31/2021 9:02	TRUE	Male	67	White	A few times a month	$50,000 to $74,999	Bachelor's degree (e.g. BA, BS)	Retired	Independent			Lean Democrat	Other	Gold	10	Agree	Agree	Somewhat disagree	Agree	US security interests like terrorism.	Approve	Strongly disapprove
5/31/2021 8:52	5/31/2021 9:02	TRUE	Male	30	White	Rarely if at all	Less than $20,000	Some college, no degree	Unable to work				Don't lean	Other	Gold	1	Neither agree nor disagree	Neither agree nor disagree	Neither agree nor disagree	Neither agree nor disagree	US values like democracy and human rights.	Neither approve nor disapprove	Neither approve nor disapprove
5/31/2021 8:38	5/31/2021 9:02	TRUE	Female	37	White	More than once a day	$35,00 to $49,999	Some college, no degree	Out of work and looking for work	Democrat	Strong Democrat			Atheist	Gold	10	Strongly disagree	Strongly agree	Strongly disagree	Neither agree nor disagree	US values like democracy and human rights.	Strongly approve	Somewhat approve
5/31/2021 8:51	5/31/2021 9:02	TRUE	Female	37	Mixed Race	Every day	$50,000 to $74,999	Bachelor's degree (e.g. BA, BS)	Self-employed	Independent			Lean Republican	Protestant Christian	Gold	10	Agree	Agree	Agree	Agree	US security interests like terrorism.	Disapprove	Disapprove
5/31/2021 8:47	5/31/2021 9:03	TRUE	Male	73	White	Every day	$50,000 to $74,999	Bachelor's degree (e.g. BA, BS)	Retired	Republican		Strong Republican		Protestant Christian	Gold	10	Agree	Agree	Agree	Agree	US values like democracy and human rights.	Disapprove	Disapprove
5/31/2021 9:02	5/31/2021 9:03	TRUE
5/31/2021 8:49	5/31/2021 9:03	TRUE	Female	26	White	Rarely if at all	$20,000 to $34,999	High school degree or equivalent (e.g. GED)	Employed for wages	Republican		Strong Republican		Other	Gold	3	Agree	Neither agree nor disagree	Agree	Agree	US values like democracy and human rights.	Disapprove	Neither approve nor disapprove
5/31/2021 8:50	5/31/2021 9:03	TRUE	Female	69	Hispanic or Latino	More than once a day	$20,000 to $34,999	High school degree or equivalent (e.g. GED)	Retired	Republican		Strong Republican		Catholic Christian	Gold	10	Somewhat disagree	Somewhat agree	Disagree	Strongly agree	US security interests like terrorism.	Strongly disapprove	Strongly disapprove
5/31/2021 8:49	5/31/2021 9:03	TRUE	Female	52	Hispanic or Latino	Rarely if at all	$50,000 to $74,999	Less than a high school diploma	Employed for wages	Democrat	Moderate Democrat			Catholic Christian	Gold	5	Neither agree nor disagree	Neither agree nor disagree	Neither agree nor disagree	Neither agree nor disagree	US values like democracy and human rights.	Neither approve nor disapprove	Neither approve nor disapprove
5/31/2021 9:03	5/31/2021 9:03	TRUE
5/31/2021 8:55	5/31/2021 9:03	TRUE	Female	44	White	Rarely if at all	$20,000 to $34,999	Less than a high school diploma	A homemaker	Republican		Moderate Republican		Other	Gold	1	Neither agree nor disagree	Neither agree nor disagree	Neither agree nor disagree	Neither agree nor disagree	US values like democracy and human rights.	Neither approve nor disapprove	Neither approve nor disapprove
5/31/2021 8:41	5/31/2021 9:03	TRUE	Female	75	White	More than once a day	$35,00 to $49,999	Some college, no degree	Retired	Democrat	Strong Democrat			Catholic Christian	Gold	10	Agree	Agree	Agree	Neither agree nor disagree	US values like democracy and human rights.	Strongly approve	Strongly approve
5/31/2021 8:51	5/31/2021 9:03	TRUE	Female	47	White	A few times a week	$50,000 to $74,999	High school degree or equivalent (e.g. GED)	Employed for wages	Democrat	Strong Democrat			Protestant Christian	Gold	10	Agree	Strongly agree	Strongly agree	Agree	US values like democracy and human rights.	Approve	Neither approve nor disapprove
5/31/2021 8:54	5/31/2021 9:03	TRUE	Female	50	White	Every day	Less than $20,000	Some college, no degree	Self-employed					Protestant Christian	Gold	10	Agree	Agree	Agree	Agree	US values like democracy and human rights.	Approve	Neither approve nor disapprove
5/31/2021 8:42	5/31/2021 9:03	TRUE	Female	53	White	A few times a week	Less than $20,000	Associate degree (e.g. AA, AS)	Unable to work	Republican		Moderate Republican		Catholic Christian	Gold	10	Neither agree nor disagree	Neither agree nor disagree	Neither agree nor disagree	Strongly agree	US security interests like terrorism.	Disapprove	Somewhat disapprove
5/31/2021 8:48	5/31/2021 9:03	TRUE	Female	72	White	More than once a day	$35,00 to $49,999	Some college, no degree	Retired	Democrat	Strong Democrat			Catholic Christian	Gold	10	Neither agree nor disagree	Neither agree nor disagree	Neither agree nor disagree	Neither agree nor disagree	US values like democracy and human rights.	Strongly approve	Somewhat disapprove
5/31/2021 8:49	5/31/2021 9:03	TRUE	Female	76	White	More than once a day	$75,000 to $99,999	Bachelor's degree (e.g. BA, BS)	Retired	Independent			Don't lean	Protestant Christian	Gold	10	Somewhat agree	Agree	Somewhat disagree	Agree	US values like democracy and human rights.	Strongly disapprove	Strongly disapprove
5/31/2021 8:51	5/31/2021 9:03	TRUE	Male	45	White	More than once a day	$50,000 to $74,999	Some college, no degree	Employed for wages	Democrat	Strong Democrat			Catholic Christian	Gold	10	Neither agree nor disagree	Neither agree nor disagree	Neither agree nor disagree	Neither agree nor disagree	US values like democracy and human rights.	Strongly approve	Strongly approve
5/31/2021 9:03	5/31/2021 9:03	TRUE
5/31/2021 8:53	5/31/2021 9:03	TRUE	Female	33	White	Every day	Over $100,000	Some college, no degree	Employed for wages	Republican		Strong Republican		Protestant Christian	Gold	10	Somewhat disagree	Somewhat disagree	Disagree	Agree	US security interests like terrorism.	Strongly disapprove	Strongly disapprove
5/31/2021 8:57	5/31/2021 9:03	TRUE	Female	32	White	Every day	$35,00 to $49,999	Some college, no degree	A homemaker	Republican		Moderate Republican		Other	Gold	10	Strongly disagree	Strongly agree	Strongly disagree	Strongly agree	US security interests like terrorism.	Somewhat disapprove	Neither approve nor disapprove
5/31/2021 8:50	5/31/2021 9:04	TRUE	Female	59	White	More than once a day	$20,000 to $34,999	Associate degree (e.g. AA, AS)	Retired	Democrat	Strong Democrat			Protestant Christian	Gold	10	Neither agree nor disagree	Strongly agree	Agree	Strongly agree	US values like democracy and human rights.	Strongly approve	Strongly approve
5/31/2021 8:53	5/31/2021 9:04	TRUE	Female	22	Black or African American	Rarely if at all	Less than $20,000	High school degree or equivalent (e.g. GED)	Out of work and looking for work	Independent			Lean Democrat	Catholic Christian	Gold	1	Neither agree nor disagree	Neither agree nor disagree	Somewhat disagree	Somewhat agree	US values like democracy and human rights.	Neither approve nor disapprove	Neither approve nor disapprove
5/31/2021 9:03	5/31/2021 9:04	TRUE
5/31/2021 8:42	5/31/2021 9:04	TRUE	Female	63	White	A few times a week	$35,00 to $49,999	Master's degree (e.g. MA, MS, MEd)	Retired	Republican		Strong Republican		Other	Gold	10	Somewhat agree	Somewhat disagree	Agree	Somewhat agree	US security interests like terrorism.	Somewhat disapprove	Somewhat approve
5/31/2021 8:55	5/31/2021 9:04	TRUE	Male	83	White	Every day	$75,000 to $99,999	Associate degree (e.g. AA, AS)	Retired	Independent			Lean Democrat	Agnostic	Gold	4	Somewhat disagree	Somewhat agree	Somewhat disagree	Somewhat agree	US security interests like terrorism.	Somewhat approve	Somewhat disapprove
5/31/2021 8:45	5/31/2021 9:04	TRUE	Female	71	White	A few times a month	$75,000 to $99,999	High school degree or equivalent (e.g. GED)	Employed for wages	Democrat	Moderate Democrat			Protestant Christian	Gold	10	Neither agree nor disagree	Neither agree nor disagree	Somewhat agree	Agree	US security interests like terrorism.	Disapprove	Somewhat disapprove
5/31/2021 8:49	5/31/2021 9:04	TRUE	Female	38	White	Every day	Less than $20,000	High school degree or equivalent (e.g. GED)	Employed for wages	Democrat	Strong Democrat			Atheist	Gold	10	Neither agree nor disagree	Strongly agree	Somewhat agree	Neither agree nor disagree	US values like democracy and human rights.	Somewhat approve	Disapprove
5/31/2021 8:44	5/31/2021 9:04	TRUE	Female	70	White	More than once a day	$50,000 to $74,999	Associate degree (e.g. AA, AS)	Retired	Republican		Moderate Republican		Catholic Christian	Gold	10	Neither agree nor disagree	Agree	Agree	Agree	US values like democracy and human rights.	Disapprove	Neither approve nor disapprove
5/31/2021 8:51	5/31/2021 9:04	TRUE	Male	50	White	Rarely if at all	$75,000 to $99,999	Associate degree (e.g. AA, AS)	Employed for wages	Democrat	Moderate Democrat			Catholic Christian	Gold	7	Somewhat agree	Somewhat agree	Somewhat agree	Agree	US security interests like terrorism.	Somewhat disapprove	Somewhat disapprove
5/31/2021 9:00	5/31/2021 9:04	TRUE	Male	41	Hispanic or Latino	More than once a day	$20,000 to $34,999	Some college, no degree	Employed for wages	Democrat	Strong Democrat			Protestant Christian	Gold	3	Somewhat agree	Somewhat agree	Disagree	Somewhat agree	US security interests like terrorism.	Approve	Somewhat approve
5/31/2021 8:49	5/31/2021 9:04	TRUE	Female	45	White	More than once a day	$35,00 to $49,999	Some college, no degree	Unable to work	Independent			Don't lean	Protestant Christian	Gold	10	Strongly agree	Strongly agree	Strongly agree	Strongly agree	US values like democracy and human rights.	Strongly approve	Strongly approve
5/31/2021 8:56	5/31/2021 9:04	TRUE	Female	24	White	A few times a week	$20,000 to $34,999	Some college, no degree	Employed for wages	Independent			Don't lean	Atheist	Gold	7	Neither agree nor disagree	Agree	Somewhat agree	Somewhat agree	US values like democracy and human rights.	Neither approve nor disapprove	Approve
5/31/2021 8:45	5/31/2021 9:04	TRUE	Female	27	Hispanic or Latino	A few times a week	$20,000 to $34,999	High school degree or equivalent (e.g. GED)	Employed for wages	Independent			Don't lean	Catholic Christian	Gold	7	Strongly disagree	Somewhat disagree	Somewhat disagree	Somewhat agree	US values like democracy and human rights.	Approve	Somewhat approve
5/31/2021 8:49	5/31/2021 9:04	TRUE	Female	75	White	Every day	$35,00 to $49,999	Some college, no degree	Employed for wages	Democrat	Moderate Democrat			Protestant Christian	Gold	10	Somewhat disagree	Agree	Neither agree nor disagree	Somewhat agree	US values like democracy and human rights.	Somewhat approve	Somewhat disapprove
5/31/2021 8:51	5/31/2021 9:04	TRUE	Female	44	White	A few times a month	$50,000 to $74,999	High school degree or equivalent (e.g. GED)	Self-employed	Independent			Don't lean	Other	Gold	10	Neither agree nor disagree	Somewhat agree	Somewhat agree	Agree	US values like democracy and human rights.	Neither approve nor disapprove	Neither approve nor disapprove
5/31/2021 9:02	5/31/2021 9:04	TRUE	Male	25	White	Every day	$35,00 to $49,999	Associate degree (e.g. AA, AS)	A homemaker				Lean Democrat	Muslim	Gold	2	Somewhat disagree	Strongly agree	Somewhat disagree	Disagree	US security interests like terrorism.	Strongly approve	Approve
5/31/2021 8:52	5/31/2021 9:04	TRUE	Female	46	White	Every day	$75,000 to $99,999	Some college, no degree	Employed for wages	Democrat	Moderate Democrat			Other	Gold	5	Agree	Agree	Agree	Agree	US values like democracy and human rights.	Approve	Somewhat disapprove
5/31/2021 8:50	5/31/2021 9:05	TRUE	Other	21	Native American	More than once a day	$20,000 to $34,999	Associate degree (e.g. AA, AS)	A student				Don't lean	Agnostic	Gold	10	Somewhat disagree	Disagree	Strongly disagree	Somewhat disagree	US security interests like terrorism.	Strongly disapprove	Strongly disapprove
5/31/2021 9:05	5/31/2021 9:05	TRUE
5/31/2021 8:50	5/31/2021 9:05	TRUE	Male	71	White	Every day	$50,000 to $74,999	Bachelor's degree (e.g. BA, BS)	Retired	Republican		Strong Republican		Catholic Christian	Gold	9	Somewhat agree	Agree	Somewhat agree	Agree	US security interests like terrorism.	Strongly disapprove	Strongly disapprove
5/31/2021 8:56	5/31/2021 9:05	TRUE	Male	56	White	More than once a day	$20,000 to $34,999	Some college, no degree	Out of work and looking for work	Independent			Lean Democrat	Protestant Christian	Gold	10	Somewhat agree	Strongly agree	Somewhat agree	Somewhat agree	US values like democracy and human rights.	Strongly approve	Approve
5/31/2021 8:50	5/31/2021 9:05	TRUE	Female	26	White	A few times a week	$50,000 to $74,999	Some college, no degree	Out of work but not currently looking for work	Republican		Moderate Republican		Protestant Christian	Gold	5	Somewhat agree	Neither agree nor disagree	Neither agree nor disagree	Somewhat agree	US security interests like terrorism.	Neither approve nor disapprove	Neither approve nor disapprove
5/31/2021 8:50	5/31/2021 9:05	TRUE	Male	61	White	A few times a week	$75,000 to $99,999	High school degree or equivalent (e.g. GED)	Employed for wages	Independent			Don't lean	Other	Gold	9	Neither agree nor disagree	Agree	Strongly agree	Agree	US values like democracy and human rights.	Somewhat approve	Strongly disapprove
5/31/2021 8:46	5/31/2021 9:05	TRUE	Female	28	White	A few times a week	$50,000 to $74,999	Associate degree (e.g. AA, AS)	Employed for wages	Democrat	Moderate Democrat			Protestant Christian	Gold	10	Disagree	Agree	Agree	Agree	US values like democracy and human rights.	Neither approve nor disapprove	Strongly disapprove
5/31/2021 8:40	5/31/2021 9:05	TRUE	Male	71	White	Every day	Over $100,000	Bachelor's degree (e.g. BA, BS)	Retired	Republican		Strong Republican		Protestant Christian	Gold	10	Agree	Strongly agree	Somewhat agree	Agree	US values like democracy and human rights.	Strongly disapprove	Disapprove
5/31/2021 8:51	5/31/2021 9:05	TRUE	Female	53	White	A few times a week	Less than $20,000	Associate degree (e.g. AA, AS)	Out of work and looking for work	Republican		Strong Republican		Catholic Christian	Gold	10	Neither agree nor disagree	Strongly agree	Strongly disagree	Neither agree nor disagree	US security interests like terrorism.	Strongly disapprove	Neither approve nor disapprove
5/31/2021 8:51	5/31/2021 9:05	TRUE	Female	45	White	A few times a week	Over $100,000	Associate degree (e.g. AA, AS)	Employed for wages	Republican		Moderate Republican		Other	Gold	8	Neither agree nor disagree	Agree	Neither agree nor disagree	Strongly agree	US values like democracy and human rights.	Strongly disapprove	Disapprove
5/31/2021 8:55	5/31/2021 9:05	TRUE	Male	66	White	A few times a week	$20,000 to $34,999	Master's degree (e.g. MA, MS, MEd)	Retired	Democrat	Moderate Democrat			Other	Gold	8	Neither agree nor disagree	Somewhat agree	Somewhat agree	Somewhat agree	US values like democracy and human rights.	Strongly approve	Approve
5/31/2021 9:02	5/31/2021 9:05	TRUE	Female	30	Hispanic or Latino	More than once a day	Less than $20,000	Associate degree (e.g. AA, AS)	Self-employed	Republican		Moderate Republican		Catholic Christian	Gold	8	Somewhat agree	Neither agree nor disagree	Neither agree nor disagree	Somewhat agree	US security interests like terrorism.	Neither approve nor disapprove	Somewhat approve
5/31/2021 8:54	5/31/2021 9:05	TRUE	Female	51	White	A few times a week	Over $100,000	Master's degree (e.g. MA, MS, MEd)	A homemaker	Republican		Strong Republican		Catholic Christian	Gold	9	Somewhat disagree	Neither agree nor disagree	Neither agree nor disagree	Somewhat agree	US security interests like terrorism.	Somewhat disapprove	Somewhat approve
5/31/2021 8:51	5/31/2021 9:05	TRUE	Male	37	White	Every day	$20,000 to $34,999	Some college, no degree	A homemaker	Independent			Lean Democrat	Agnostic	Gold	8	Somewhat agree	Somewhat disagree	Disagree	Somewhat agree	US values like democracy and human rights.	Approve	Approve
5/31/2021 8:49	5/31/2021 9:05	TRUE	Female	59	White	More than once a day	$20,000 to $34,999	Some college, no degree	A homemaker	Democrat	Strong Democrat			Protestant Christian	Gold	8	Strongly agree	Strongly agree	Strongly agree	Strongly agree	US values like democracy and human rights.	Strongly approve	Somewhat disapprove
5/31/2021 8:59	5/31/2021 9:05	TRUE	Male	43	White	More than once a day	Over $100,000	Master's degree (e.g. MA, MS, MEd)	Self-employed	Democrat	Strong Democrat			Muslim	Gold	10	Strongly agree	Strongly agree	Strongly agree	Strongly agree	US security interests like terrorism.	Strongly approve	Strongly approve
5/31/2021 8:48	5/31/2021 9:05	TRUE	Male	55	White	A few times a week	Over $100,000	Associate degree (e.g. AA, AS)	Employed for wages	Republican		Strong Republican		Protestant Christian	Gold	10	Strongly agree	Strongly agree	Somewhat agree	Strongly agree	US security interests like terrorism.	Strongly disapprove	Somewhat disapprove
5/31/2021 8:43	5/31/2021 9:05	TRUE	Female	39	White	Rarely if at all	$35,00 to $49,999	Bachelor's degree (e.g. BA, BS)	Employed for wages				Don't lean	Catholic Christian	Gold	5	Neither agree nor disagree	Neither agree nor disagree	Neither agree nor disagree	Neither agree nor disagree	US values like democracy and human rights.	Neither approve nor disapprove	Neither approve nor disapprove
5/31/2021 9:01	5/31/2021 9:05	TRUE	Female	36	White	More than once a day	$75,000 to $99,999	Bachelor's degree (e.g. BA, BS)	Employed for wages	Independent			Don't lean	Protestant Christian	Gold	10	Neither agree nor disagree	Neither agree nor disagree	Neither agree nor disagree	Neither agree nor disagree	US values like democracy and human rights.	Neither approve nor disapprove	Neither approve nor disapprove
5/31/2021 8:53	5/31/2021 9:06	TRUE	Female	70	White	Rarely if at all	$20,000 to $34,999	Bachelor's degree (e.g. BA, BS)	Retired	Republican		Strong Republican		Catholic Christian	Gold	10	Neither agree nor disagree	Neither agree nor disagree	Somewhat disagree	Somewhat agree	US security interests like terrorism.	Strongly disapprove	Strongly disapprove
5/31/2021 8:46	5/31/2021 9:06	TRUE	Female	43	White	A few times a week	$20,000 to $34,999	High school degree or equivalent (e.g. GED)	Out of work and looking for work	Republican		Moderate Republican		Protestant Christian	Gold	10	Somewhat disagree	Somewhat disagree	Neither agree nor disagree	Somewhat disagree	US values like democracy and human rights.	Somewhat approve	Neither approve nor disapprove
5/31/2021 8:41	5/31/2021 9:06	TRUE	Female	48	White	Rarely if at all	$75,000 to $99,999	High school degree or equivalent (e.g. GED)	Employed for wages	Republican		Strong Republican		Other	Gold	8	Neither agree nor disagree	Neither agree nor disagree	Somewhat disagree	Somewhat agree	US security interests like terrorism.	Disapprove	Neither approve nor disapprove
5/31/2021 8:33	5/31/2021 9:06	TRUE	Female	57	White	Every day	$20,000 to $34,999	Some college, no degree	Employed for wages	Democrat	Strong Democrat			Catholic Christian	Gold	10	Neither agree nor disagree	Agree	Somewhat agree	Agree	US security interests like terrorism.	Strongly approve	Somewhat approve
5/31/2021 9:00	5/31/2021 9:06	TRUE	Female	37	Native American	Every day	$75,000 to $99,999	Master's degree (e.g. MA, MS, MEd)	Employed for wages	Democrat	Strong Democrat			Catholic Christian	Gold	10	Neither agree nor disagree	Neither agree nor disagree	Neither agree nor disagree	Neither agree nor disagree	US values like democracy and human rights.	Strongly approve	Neither approve nor disapprove
5/31/2021 9:02	5/31/2021 9:06	TRUE	Female	24	White	Every day	Less than $20,000	High school degree or equivalent (e.g. GED)	Self-employed	Democrat	Strong Democrat			Other	Gold		Agree	Somewhat agree	Agree	Agree	US values like democracy and human rights.	Somewhat approve	Somewhat approve
5/31/2021 8:45	5/31/2021 9:06	TRUE	Male	60	Black or African American	A few times a week	$35,00 to $49,999	Bachelor's degree (e.g. BA, BS)	Employed for wages	Independent			Don't lean	Other	Gold	10	Neither agree nor disagree	Strongly agree	Agree	Somewhat agree	US security interests like terrorism.	Approve	Somewhat approve
5/31/2021 9:01	5/31/2021 9:06	TRUE	Male	31	White	Rarely if at all	$20,000 to $34,999	Some college, no degree	Employed for wages	Republican		Moderate Republican		Protestant Christian	Gold	6	Somewhat agree	Neither agree nor disagree	Somewhat disagree	Somewhat disagree	US values like democracy and human rights.	Approve	Approve
5/31/2021 8:58	5/31/2021 9:06	TRUE	Female	43	White	A few times a week	Over $100,000	Bachelor's degree (e.g. BA, BS)	Employed for wages	Independent			Lean Democrat	Catholic Christian	Gold	10	Agree	Agree	Somewhat agree	Agree	US security interests like terrorism.	Approve	Somewhat approve
5/31/2021 8:48	5/31/2021 9:06	TRUE	Female	39	Asian	Every day	Less than $20,000	Bachelor's degree (e.g. BA, BS)	Employed for wages	Democrat	Strong Democrat			Catholic Christian	Gold	10	Strongly agree	Strongly agree	Strongly agree	Strongly agree	US values like democracy and human rights.	Strongly approve	Strongly approve
5/31/2021 9:00	5/31/2021 9:06	TRUE	Female	34	White	A few times a month	$20,000 to $34,999	High school degree or equivalent (e.g. GED)	Self-employed	Independent			Don't lean	Catholic Christian	Gold	6	Somewhat disagree	Somewhat agree	Neither agree nor disagree	Neither agree nor disagree	US security interests like terrorism.	Somewhat approve	Approve
5/31/2021 8:52	5/31/2021 9:06	TRUE	Male	62	White	Every day	Over $100,000	Bachelor's degree (e.g. BA, BS)	Retired	Republican		Strong Republican		Protestant Christian	Gold	10	Strongly disagree	Neither agree nor disagree	Strongly disagree	Neither agree nor disagree	US security interests like terrorism.	Strongly disapprove	Strongly disapprove
5/31/2021 8:54	5/31/2021 9:06	TRUE	Female	36	White	A few times a month	Less than $20,000	High school degree or equivalent (e.g. GED)	Employed for wages	Independent			Lean Republican	Other	Gold	6	Neither agree nor disagree	Neither agree nor disagree	Neither agree nor disagree	Somewhat agree	US security interests like terrorism.	Disapprove	Somewhat approve
5/31/2021 8:59	5/31/2021 9:06	TRUE	Female	37	White	A few times a week	$75,000 to $99,999	High school degree or equivalent (e.g. GED)	Out of work but not currently looking for work	Republican		Moderate Republican		Protestant Christian	Gold	4	Agree	Strongly agree	Strongly agree	Strongly agree	US security interests like terrorism.	Approve	Approve
5/31/2021 8:41	5/31/2021 9:06	TRUE	Male	58	White	A few times a month	$35,00 to $49,999	High school degree or equivalent (e.g. GED)	Employed for wages	Republican		Moderate Republican		Protestant Christian	Gold	5	Neither agree nor disagree	Neither agree nor disagree	Somewhat agree	Agree	US security interests like terrorism.	Somewhat approve	Somewhat approve
5/31/2021 8:55	5/31/2021 9:07	TRUE	Male	45	White	Every day	Over $100,000	Master's degree (e.g. MA, MS, MEd)	Self-employed	Democrat	Strong Democrat			Protestant Christian	Gold	10	Strongly agree	Strongly agree	Agree	Agree	US security interests like terrorism.	Approve	Strongly approve
5/31/2021 9:00	5/31/2021 9:07	TRUE	Female	65	White	Every day	Less than $20,000	Some college, no degree	Self-employed	Republican		Moderate Republican		Protestant Christian	Gold	10	Somewhat agree	Somewhat agree	Somewhat agree	Somewhat agree	US security interests like terrorism.	Strongly approve	Somewhat approve
5/31/2021 8:57	5/31/2021 9:07	TRUE	Male	44	White	A few times a week	$20,000 to $34,999	High school degree or equivalent (e.g. GED)	Employed for wages	Republican		Moderate Republican		Protestant Christian	Gold	10	Somewhat agree	Strongly agree	Somewhat agree	Agree	US values like democracy and human rights.	Somewhat disapprove	Neither approve nor disapprove
5/31/2021 8:57	5/31/2021 9:07	TRUE	Female	44	White	A few times a week	$50,000 to $74,999	Bachelor's degree (e.g. BA, BS)	Employed for wages	Democrat	Moderate Democrat			Catholic Christian	Gold	10	Strongly agree	Neither agree nor disagree	Neither agree nor disagree	Strongly agree	US security interests like terrorism.	Approve	Approve
5/31/2021 8:49	5/31/2021 9:07	TRUE	Female	44	White	Every day	Less than $20,000	Some college, no degree	Out of work and looking for work	Democrat	Strong Democrat			Protestant Christian	Gold	8	Somewhat disagree	Neither agree nor disagree	Neither agree nor disagree	Strongly agree	US values like democracy and human rights.	Approve	Somewhat approve
5/31/2021 9:07	5/31/2021 9:07	TRUE
5/31/2021 9:07	5/31/2021 9:07	TRUE
5/31/2021 8:49	5/31/2021 9:07	TRUE	Female	30	Mixed Race	A few times a week	$20,000 to $34,999	Some college, no degree	Unable to work	Democrat	Strong Democrat			Catholic Christian	Gold	7	Strongly agree	Agree	Strongly agree	Strongly agree	US values like democracy and human rights.	Strongly approve	Somewhat approve
5/31/2021 8:48	5/31/2021 9:07	TRUE	Female	20	White	Rarely if at all	$20,000 to $34,999	Some college, no degree	Out of work and looking for work	Democrat	Moderate Democrat			Other	Gold	5	Somewhat disagree	Somewhat disagree	Somewhat disagree	Somewhat agree	US values like democracy and human rights.	Somewhat approve	Somewhat disapprove
5/31/2021 9:03	5/31/2021 9:07	TRUE	Male	19	Hispanic or Latino	A few times a week	Less than $20,000	High school degree or equivalent (e.g. GED)	Self-employed	Independent			Lean Democrat	Other	Gold	5	Neither agree nor disagree	Neither agree nor disagree	Neither agree nor disagree	Neither agree nor disagree	US security interests like terrorism.	Neither approve nor disapprove	Neither approve nor disapprove
5/31/2021 9:03	5/31/2021 9:07	TRUE	Male	48	White	Every day	$75,000 to $99,999	Master's degree (e.g. MA, MS, MEd)	Self-employed	Republican		Strong Republican		Protestant Christian	Bronze
5/31/2021 9:00	5/31/2021 9:07	TRUE	Female	69	White	More than once a day	$20,000 to $34,999	Bachelor's degree (e.g. BA, BS)	Employed for wages	Democrat	Strong Democrat			Catholic Christian	Gold	10	Somewhat agree	Somewhat agree	Strongly agree	Agree	US values like democracy and human rights.	Strongly approve	Approve
5/31/2021 9:04	5/31/2021 9:07	TRUE	Female	41	White	Rarely if at all	Less than $20,000	High school degree or equivalent (e.g. GED)	Unable to work	Republican		Strong Republican		Atheist	Gold	5	Strongly disagree	Neither agree nor disagree	Strongly disagree	Strongly disagree	US values like democracy and human rights.	Neither approve nor disapprove	Neither approve nor disapprove
5/31/2021 8:48	5/31/2021 9:07	TRUE	Male	64	White	More than once a day	$50,000 to $74,999	Master's degree (e.g. MA, MS, MEd)	Self-employed	Independent			Lean Republican	Protestant Christian	Gold	10	Agree	Agree	Agree	Agree	US security interests like terrorism.	Strongly disapprove	Somewhat disapprove
5/31/2021 8:50	5/31/2021 9:07	TRUE	Male	71	White	A few times a week	Over $100,000	Some college, no degree	Out of work but not currently looking for work	Republican		Strong Republican		Catholic Christian	Gold	10	Somewhat agree	Somewhat agree	Somewhat disagree	Agree	US security interests like terrorism.	Disapprove	Disapprove
5/31/2021 8:48	5/31/2021 9:07	TRUE	Male	69	White	More than once a day	$75,000 to $99,999	Bachelor's degree (e.g. BA, BS)	Retired	Republican		Strong Republican		Protestant Christian	Gold	10	Strongly agree	Strongly agree	Somewhat agree	Strongly agree	US values like democracy and human rights.	Strongly disapprove	Strongly disapprove
5/31/2021 8:50	5/31/2021 9:07	TRUE	Female	58	White	More than once a day	$50,000 to $74,999	Master's degree (e.g. MA, MS, MEd)	Retired	Democrat	Strong Democrat			Other	Gold	9	Somewhat agree	Agree	Agree	Neither agree nor disagree	US values like democracy and human rights.	Somewhat approve	Somewhat disapprove
5/31/2021 8:52	5/31/2021 9:07	TRUE	Female	66	White	Every day	$35,00 to $49,999	Associate degree (e.g. AA, AS)	Retired	Independent			Lean Democrat	Catholic Christian	Gold	10	Agree	Strongly agree	Agree	Strongly agree	US security interests like terrorism.	Somewhat disapprove	Approve
5/31/2021 9:05	5/31/2021 9:07	TRUE	Female		Black or African American	More than once a day	Less than $20,000	Less than a high school diploma	Employed for wages				Don't lean	Protestant Christian	Silver
5/31/2021 8:48	5/31/2021 9:08	TRUE	Female	67	White	Rarely if at all	Less than $20,000	Some college, no degree	Retired	Independent			Lean Republican	Catholic Christian	Gold	10	Agree	Neither agree nor disagree	Somewhat agree	Agree	US security interests like terrorism.	Strongly disapprove	Strongly disapprove
5/31/2021 9:02	5/31/2021 9:08	TRUE	Female	28	White	Rarely if at all	$20,000 to $34,999	High school degree or equivalent (e.g. GED)	Employed for wages	Democrat	Moderate Democrat			Other	Gold	1	Neither agree nor disagree	Neither agree nor disagree	Neither agree nor disagree	Neither agree nor disagree	US security interests like terrorism.	Neither approve nor disapprove	Neither approve nor disapprove
5/31/2021 8:48	5/31/2021 9:08	TRUE	Male	68	White	More than once a day	Over $100,000	Some college, no degree	Retired	Republican		Strong Republican		Protestant Christian	Gold	10	Agree	Strongly agree	Somewhat disagree	Agree	US values like democracy and human rights.	Strongly disapprove	Disapprove
5/31/2021 8:52	5/31/2021 9:08	TRUE	Male	43	White	A few times a week	$75,000 to $99,999	Master's degree (e.g. MA, MS, MEd)	Employed for wages	Democrat	Strong Democrat			Muslim	Gold	8	Agree	Somewhat agree	Neither agree nor disagree	Neither agree nor disagree	US values like democracy and human rights.	Somewhat approve	Somewhat approve
5/31/2021 9:00	5/31/2021 9:08	TRUE	Female	45	White	A few times a month	Less than $20,000	Bachelor's degree (e.g. BA, BS)	A homemaker				Don't lean	Other	Gold	10	Neither agree nor disagree	Neither agree nor disagree	Neither agree nor disagree	Agree	US values like democracy and human rights.	Neither approve nor disapprove	Neither approve nor disapprove
5/31/2021 8:41	5/31/2021 9:08	TRUE	Female	72	White	Every day	$35,00 to $49,999	Bachelor's degree (e.g. BA, BS)	Self-employed	Democrat	Moderate Democrat			Protestant Christian	Gold	10	Somewhat agree	Strongly agree	Strongly agree	Strongly agree	US values like democracy and human rights.	Strongly approve	Approve
5/31/2021 9:02	5/31/2021 9:08	TRUE	Male	40	White	Every day	Over $100,000	Master's degree (e.g. MA, MS, MEd)	Employed for wages	Democrat	Strong Democrat			Muslim	Gold	8	Agree	Agree	Agree	Strongly agree	US values like democracy and human rights.	Strongly approve	Approve
5/31/2021 9:00	5/31/2021 9:08	TRUE	Female	21	Mixed Race	A few times a week	$20,000 to $34,999	Some college, no degree	Out of work and looking for work	Independent			Lean Republican	Protestant Christian	Gold	9	Somewhat agree	Somewhat agree	Neither agree nor disagree	Agree	US values like democracy and human rights.	Approve	Approve
5/31/2021 8:30	5/31/2021 9:08	TRUE	Female	71	White	More than once a day	$75,000 to $99,999	Master's degree (e.g. MA, MS, MEd)	Retired	Democrat	Strong Democrat			Jewish	Gold	10	Neither agree nor disagree	Agree	Agree	Somewhat agree	US security interests like terrorism.	Strongly approve	Neither approve nor disapprove
5/31/2021 8:44	5/31/2021 9:08	TRUE	Male	66	White	A few times a week	$20,000 to $34,999	Bachelor's degree (e.g. BA, BS)	Self-employed	Independent			Lean Democrat	Atheist	Gold	9	Somewhat agree	Somewhat agree	Neither agree nor disagree	Neither agree nor disagree	US values like democracy and human rights.	Approve	Somewhat approve
5/31/2021 9:00	5/31/2021 9:08	TRUE	Female	26	Black or African American	Every day	$20,000 to $34,999	Master's degree (e.g. MA, MS, MEd)	Employed for wages				Don't lean	Protestant Christian	Gold	7	Somewhat disagree	Somewhat agree	Strongly agree	Somewhat agree	US values like democracy and human rights.	Somewhat approve	Neither approve nor disapprove
5/31/2021 8:57	5/31/2021 9:08	TRUE	Female	30	White	More than once a day	$75,000 to $99,999	Master's degree (e.g. MA, MS, MEd)	Employed for wages	Democrat	Strong Democrat			Protestant Christian	Gold	10	Agree	Agree	Agree	Agree	US values like democracy and human rights.	Approve	Approve
5/31/2021 8:43	5/31/2021 9:08	TRUE	Female	73	White	Every day	Over $100,000	Bachelor's degree (e.g. BA, BS)	Retired	Independent			Lean Republican	Atheist	Gold	10	Somewhat disagree	Strongly agree	Somewhat agree	Somewhat disagree	US values like democracy and human rights.	Strongly disapprove	Strongly disapprove
5/31/2021 9:04	5/31/2021 9:08	TRUE	Female	23	Hispanic or Latino	Every day	$20,000 to $34,999	High school degree or equivalent (e.g. GED)	A student	Democrat	Moderate Democrat			Other	Gold	9	Neither agree nor disagree	Neither agree nor disagree	Neither agree nor disagree	Neither agree nor disagree	US values like democracy and human rights.	Neither approve nor disapprove	Neither approve nor disapprove
5/31/2021 9:02	5/31/2021 9:09	TRUE	Male	35	White	More than once a day	$50,000 to $74,999	Master's degree (e.g. MA, MS, MEd)	Self-employed	Democrat	Strong Democrat			Protestant Christian	Silver
5/31/2021 9:08	5/31/2021 9:09	TRUE
5/31/2021 8:54	5/31/2021 9:09	TRUE	Female	32	Black or African American	More than once a day	Less than $20,000	Associate degree (e.g. AA, AS)	Self-employed	Democrat	Moderate Democrat			Other	Gold	10	Strongly agree	Strongly agree	Strongly agree	Strongly agree	US security interests like terrorism.	Strongly approve	Strongly approve
5/31/2021 8:58	5/31/2021 9:09	TRUE	Female	36	White	A few times a month	$20,000 to $34,999	Less than a high school diploma	Self-employed	Democrat	Moderate Democrat			Atheist	Gold	8	Somewhat agree	Somewhat disagree	Somewhat disagree	Agree	US values like democracy and human rights.	Somewhat approve	Somewhat disapprove
5/31/2021 8:49	5/31/2021 9:09	TRUE	Female	78	White	More than once a day	Over $100,000	Master's degree (e.g. MA, MS, MEd)	Retired	Democrat	Strong Democrat			Catholic Christian	Gold	10	Neither agree nor disagree	Strongly agree	Strongly agree	Strongly agree	US values like democracy and human rights.	Strongly approve	Disapprove
5/31/2021 9:01	5/31/2021 9:09	TRUE	Female	38	White	Every day	Over $100,000	Bachelor's degree (e.g. BA, BS)	A homemaker	Democrat	Strong Democrat			Muslim	Gold	10	Somewhat agree	Somewhat agree	Somewhat agree	Somewhat agree	US values like democracy and human rights.	Strongly approve	Approve
5/31/2021 8:56	5/31/2021 9:09	TRUE	Male	53	White	Every day	Less than $20,000	Less than a high school diploma	Out of work and looking for work	Republican		Strong Republican		Agnostic	Gold	6	Somewhat disagree	Somewhat disagree	Somewhat disagree	Agree	US values like democracy and human rights.	Strongly disapprove	Strongly disapprove
5/31/2021 9:06	5/31/2021 9:09	TRUE	Female	27	White	Every day	$35,00 to $49,999	High school degree or equivalent (e.g. GED)	Self-employed	Independent			Lean Republican	Other	Gold	5	Strongly disagree	Strongly disagree	Strongly disagree	Strongly disagree	US values like democracy and human rights.	Neither approve nor disapprove	Neither approve nor disapprove
5/31/2021 8:52	5/31/2021 9:09	TRUE	Female	58	White	A few times a week	$75,000 to $99,999	Master's degree (e.g. MA, MS, MEd)	Employed for wages	Republican		Moderate Republican		Catholic Christian	Gold	9	Somewhat agree	Neither agree nor disagree	Neither agree nor disagree	Neither agree nor disagree	US security interests like terrorism.	Somewhat disapprove	Somewhat disapprove
5/31/2021 9:09	5/31/2021 9:09	TRUE
5/31/2021 8:52	5/31/2021 9:09	TRUE	Female	47	White	A few times a week	$50,000 to $74,999	High school degree or equivalent (e.g. GED)	Employed for wages	Independent			Lean Democrat	Catholic Christian	Gold	10	Somewhat agree	Neither agree nor disagree	Somewhat agree	Agree	US security interests like terrorism.	Somewhat approve	Somewhat disapprove
5/31/2021 8:54	5/31/2021 9:09	TRUE	Male	75	White	Every day	Over $100,000	Master's degree (e.g. MA, MS, MEd)	Retired	Independent			Lean Democrat	Catholic Christian	Gold	9	Somewhat agree	Somewhat agree	Somewhat agree	Agree	US values like democracy and human rights.	Strongly approve	Somewhat disapprove
5/31/2021 9:00	5/31/2021 9:09	TRUE	Female	51	White	More than once a day	Over $100,000	Bachelor's degree (e.g. BA, BS)	Employed for wages	Republican		Moderate Republican		Protestant Christian	Gold	10	Agree	Strongly agree	Neither agree nor disagree	Agree	US security interests like terrorism.	Strongly disapprove	Somewhat disapprove
5/31/2021 8:50	5/31/2021 9:09	TRUE	Female	33	White	Every day	Over $100,000	Master's degree (e.g. MA, MS, MEd)	Employed for wages	Democrat	Moderate Democrat			Other	Gold	10	Neither agree nor disagree	Neither agree nor disagree	Neither agree nor disagree	Neither agree nor disagree	US values like democracy and human rights.	Strongly approve	Somewhat disapprove
5/31/2021 8:57	5/31/2021 9:09	TRUE	Female	68	White	Every day	Less than $20,000	Bachelor's degree (e.g. BA, BS)	Unable to work	Independent			Lean Republican	Protestant Christian	Gold	10	Somewhat disagree	Strongly agree	Strongly agree	Agree	US security interests like terrorism.	Somewhat approve	Disapprove
5/31/2021 8:48	5/31/2021 9:09	TRUE	Female	67	White	More than once a day	Over $100,000	Doctorate (e.g. PhD, EdD)	Employed for wages	Democrat	Strong Democrat			Catholic Christian	Gold	9	Agree	Strongly agree	Agree	Agree	US values like democracy and human rights.	Approve	Approve
5/31/2021 9:00	5/31/2021 9:09	TRUE	Male	30	Asian	Every day	$50,000 to $74,999	Bachelor's degree (e.g. BA, BS)	Employed for wages	Democrat	Strong Democrat			Hindu	Gold	9	Agree	Agree	Agree	Somewhat agree	US security interests like terrorism.	Somewhat approve	Somewhat approve
5/31/2021 8:55	5/31/2021 9:09	TRUE	Female	57	Black or African American	Every day	$20,000 to $34,999	Some college, no degree	Out of work but not currently looking for work	Democrat	Strong Democrat			Other	Gold	10	Somewhat disagree	Neither agree nor disagree	Neither agree nor disagree	Somewhat agree	US values like democracy and human rights.	Somewhat approve	Neither approve nor disapprove
5/31/2021 8:59	5/31/2021 9:09	TRUE	Female	68	White	Every day	Over $100,000	Master's degree (e.g. MA, MS, MEd)	Retired	Independent			Lean Democrat	Catholic Christian	Gold	2	Strongly agree	Agree	Somewhat agree	Agree	US security interests like terrorism.	Strongly approve	Approve
5/31/2021 9:01	5/31/2021 9:10	TRUE	Male	26	White	Every day	$20,000 to $34,999	High school degree or equivalent (e.g. GED)	Employed for wages	Independent			Lean Democrat	Agnostic	Gold	10	Somewhat agree	Agree	Agree	Agree	US values like democracy and human rights.	Somewhat approve	Somewhat approve
5/31/2021 8:57	5/31/2021 9:10	TRUE	Female	26	White	More than once a day	Over $100,000	Master's degree (e.g. MA, MS, MEd)	Employed for wages	Independent			Lean Republican	Other	Gold	10	Somewhat agree	Agree	Somewhat agree	Agree	US values like democracy and human rights.	Somewhat approve	Somewhat disapprove
5/31/2021 8:59	5/31/2021 9:10	TRUE	Female	63	White	Every day	Less than $20,000	High school degree or equivalent (e.g. GED)	Self-employed	Republican		Strong Republican		Catholic Christian	Gold	10	Agree	Agree	Agree	Agree	US values like democracy and human rights.	Strongly approve	Strongly approve
5/31/2021 8:56	5/31/2021 9:10	TRUE	Female	37	White	A few times a week	$35,00 to $49,999	Associate degree (e.g. AA, AS)	Out of work and looking for work	Republican		Moderate Republican		Other	Gold	8	Somewhat agree	Neither agree nor disagree	Neither agree nor disagree	Somewhat agree	US values like democracy and human rights.	Neither approve nor disapprove	Neither approve nor disapprove
5/31/2021 9:05	5/31/2021 9:10	TRUE	Female	53	Black or African American	A few times a week	$35,00 to $49,999	Associate degree (e.g. AA, AS)	Employed for wages	Democrat	Strong Democrat			Protestant Christian	Gold	9	Agree	Agree	Agree	Agree	US values like democracy and human rights.	Approve	Approve
5/31/2021 8:46	5/31/2021 9:10	TRUE	Female	61	White	More than once a day	$50,000 to $74,999	Associate degree (e.g. AA, AS)	A homemaker	Independent			Lean Republican	Catholic Christian	Gold	10	Neither agree nor disagree	Somewhat agree	Neither agree nor disagree	Somewhat agree	US values like democracy and human rights.	Disapprove	Somewhat disapprove
5/31/2021 9:02	5/31/2021 9:10	TRUE	Female	36	White	A few times a week	$35,00 to $49,999	High school degree or equivalent (e.g. GED)	A homemaker	Independent			Lean Democrat	Other	Gold	1	Neither agree nor disagree	Neither agree nor disagree	Neither agree nor disagree	Strongly agree	US security interests like terrorism.	Strongly approve	Strongly approve
5/31/2021 8:47	5/31/2021 9:10	TRUE	Female	72	Hispanic or Latino	More than once a day	$20,000 to $34,999	Some college, no degree	Retired	Republican		Strong Republican		Catholic Christian	Gold	8	Somewhat disagree	Somewhat agree	Somewhat agree	Somewhat agree	US values like democracy and human rights.	Disapprove	Disapprove
5/31/2021 8:57	5/31/2021 9:10	TRUE	Female	48	White	A few times a week	Less than $20,000	Associate degree (e.g. AA, AS)	Unable to work	Democrat	Moderate Democrat			Jewish	Gold	5	Somewhat disagree	Somewhat agree	Somewhat agree	Strongly agree	US values like democracy and human rights.	Approve	Somewhat approve
5/31/2021 9:05	5/31/2021 9:10	TRUE	Female	27	White	A few times a month	$50,000 to $74,999	High school degree or equivalent (e.g. GED)	Self-employed	Independent			Lean Republican	Protestant Christian	Gold	1	Agree	Strongly agree	Strongly agree	Strongly agree	US security interests like terrorism.	Strongly disapprove	Somewhat approve
5/31/2021 8:52	5/31/2021 9:10	TRUE	Female	25	White	A few times a week	$35,00 to $49,999	Some college, no degree	Employed for wages	Independent			Don't lean	Other	Gold	10	Agree	Agree	Agree	Agree	US security interests like terrorism.	Strongly approve	Strongly approve
5/31/2021 9:02	5/31/2021 9:10	TRUE	Female	54	White	A few times a week	$50,000 to $74,999	Bachelor's degree (e.g. BA, BS)	Employed for wages	Republican		Strong Republican		Protestant Christian	Gold	10	Agree	Agree	Somewhat agree	Agree	US values like democracy and human rights.	Somewhat disapprove	Somewhat disapprove
5/31/2021 8:56	5/31/2021 9:10	TRUE	Female	61	White	Rarely if at all	$35,00 to $49,999	Associate degree (e.g. AA, AS)	Employed for wages	Republican		Moderate Republican		Protestant Christian	Gold	7	Neither agree nor disagree	Somewhat agree	Somewhat disagree	Somewhat agree	US values like democracy and human rights.	Disapprove	Neither approve nor disapprove
5/31/2021 9:04	5/31/2021 9:10	TRUE	Male	31	Hispanic or Latino	A few times a week	$20,000 to $34,999	High school degree or equivalent (e.g. GED)	Employed for wages	Independent			Don't lean	Other	Gold	5	Somewhat agree	Strongly agree	Somewhat disagree	Neither agree nor disagree	US security interests like terrorism.	Somewhat approve	Neither approve nor disapprove
5/31/2021 8:56	5/31/2021 9:10	TRUE	Female	76	White	More than once a day	$20,000 to $34,999	High school degree or equivalent (e.g. GED)	Retired	Democrat	Strong Democrat			Catholic Christian	Gold	10	Strongly disagree	Strongly agree	Somewhat agree	Somewhat disagree	US values like democracy and human rights.	Strongly approve	Strongly disapprove
5/31/2021 9:08	5/31/2021 9:10	TRUE	Male	31	White	More than once a day	$35,00 to $49,999	Master's degree (e.g. MA, MS, MEd)	Employed for wages	Democrat	Strong Democrat			Jewish	Gold	8	Somewhat agree	Somewhat agree	Neither agree nor disagree	Agree	US values like democracy and human rights.	Approve	Somewhat disapprove
5/31/2021 8:54	5/31/2021 9:10	TRUE	Female	55	White	A few times a week	$35,00 to $49,999	Associate degree (e.g. AA, AS)	Retired	Republican		Moderate Republican		Protestant Christian	Gold	7	Somewhat disagree	Somewhat agree	Neither agree nor disagree	Somewhat agree	US values like democracy and human rights.	Disapprove	Disapprove
5/31/2021 9:04	5/31/2021 9:10	TRUE	Male	29	Hispanic or Latino	Every day	$20,000 to $34,999	Associate degree (e.g. AA, AS)	Employed for wages	Democrat	Moderate Democrat			Atheist	Gold	9	Somewhat agree	Agree	Neither agree nor disagree	Somewhat agree	US values like democracy and human rights.	Approve	Neither approve nor disapprove
5/31/2021 8:52	5/31/2021 9:10	TRUE	Male	68	White	More than once a day	$50,000 to $74,999	Master's degree (e.g. MA, MS, MEd)	Retired	Independent			Lean Democrat	Catholic Christian	Gold	10	Disagree	Agree	Neither agree nor disagree	Somewhat agree	US security interests like terrorism.	Strongly approve	Disapprove
5/31/2021 8:41	5/31/2021 9:10	TRUE	Female	68	White	A few times a week	$50,000 to $74,999	Associate degree (e.g. AA, AS)	Retired	Independent			Don't lean	Other	Gold	10	Neither agree nor disagree	Somewhat agree	Somewhat disagree	Somewhat agree	US values like democracy and human rights.	Somewhat approve	Somewhat disapprove
5/31/2021 9:02	5/31/2021 9:11	TRUE	Female	42	White	A few times a month	Less than $20,000	Some college, no degree	A homemaker				Don't lean	Other	Gold	5	Strongly disagree	Neither agree nor disagree	Neither agree nor disagree	Neither agree nor disagree	US security interests like terrorism.	Neither approve nor disapprove	Neither approve nor disapprove
5/31/2021 9:05	5/31/2021 9:11	TRUE	Female	31	White	More than once a day	Over $100,000	Some college, no degree	Employed for wages	Democrat	Strong Democrat			Catholic Christian	Gold	10	Agree	Somewhat agree	Agree	Agree	US values like democracy and human rights.	Strongly approve	Approve
5/31/2021 8:32	5/31/2021 9:11	TRUE	Female	64	White	Every day	$75,000 to $99,999	Some college, no degree	Retired	Democrat	Strong Democrat			Protestant Christian	Gold	10	Disagree	Agree	Strongly disagree	Agree	US values like democracy and human rights.	Somewhat approve	Strongly disapprove
5/31/2021 8:43	5/31/2021 9:11	TRUE	Male	78	White	More than once a day	$35,00 to $49,999	High school degree or equivalent (e.g. GED)	Retired	Republican		Strong Republican		Catholic Christian	Gold	10	Strongly agree	Strongly agree	Agree	Strongly agree	US security interests like terrorism.	Strongly disapprove	Strongly disapprove
5/31/2021 9:00	5/31/2021 9:11	TRUE	Male	42	White	Every day	$75,000 to $99,999	Master's degree (e.g. MA, MS, MEd)	Employed for wages	Democrat	Strong Democrat			Catholic Christian	Gold	6	Somewhat disagree	Agree	Agree	Neither agree nor disagree	US security interests like terrorism.	Somewhat approve	Somewhat approve
5/31/2021 9:03	5/31/2021 9:11	TRUE	Female	29	Asian	Every day	$50,000 to $74,999	Professional degree (e.g. MD, DDS, DVM)	Employed for wages	Democrat	Strong Democrat			Hindu	Gold	10	Strongly agree	Strongly agree	Neither agree nor disagree	Strongly agree	US values like democracy and human rights.	Neither approve nor disapprove	Neither approve nor disapprove
5/31/2021 8:51	5/31/2021 9:11	TRUE	Female	33	White	Every day	$20,000 to $34,999	High school degree or equivalent (e.g. GED)	Unable to work	Republican		Strong Republican		Protestant Christian	Gold	5	Strongly agree	Neither agree nor disagree	Neither agree nor disagree	Neither agree nor disagree	US values like democracy and human rights.	Strongly disapprove	Strongly disapprove
5/31/2021 8:32	5/31/2021 9:11	TRUE	Female	86	White	Every day	$75,000 to $99,999	Master's degree (e.g. MA, MS, MEd)	Retired	Democrat	Moderate Democrat			Jewish	Gold	10	Somewhat agree	Agree	Somewhat agree	Agree	US security interests like terrorism.	Strongly approve	Disapprove
5/31/2021 9:02	5/31/2021 9:11	TRUE	Female	19	Hispanic or Latino	A few times a week	Over $100,000	Bachelor's degree (e.g. BA, BS)	Employed for wages	Democrat	Moderate Democrat			Catholic Christian	Gold	10	Somewhat agree	Somewhat disagree	Strongly agree	Strongly agree	US security interests like terrorism.	Somewhat approve	Disapprove
5/31/2021 8:57	5/31/2021 9:11	TRUE	Male	40	White	More than once a day	$20,000 to $34,999	High school degree or equivalent (e.g. GED)	Out of work and looking for work				Don't lean	Agnostic	Gold	5	Strongly disagree	Strongly disagree	Strongly disagree	Strongly disagree	US values like democracy and human rights.	Strongly disapprove	Strongly disapprove
5/31/2021 9:05	5/31/2021 9:11	TRUE	Female	44	White	A few times a week	$50,000 to $74,999	Master's degree (e.g. MA, MS, MEd)	Employed for wages	Republican		Strong Republican		Catholic Christian	Gold	7	Somewhat disagree	Somewhat disagree	Somewhat disagree	Somewhat disagree	US values like democracy and human rights.	Disapprove	Disapprove
5/31/2021 9:04	5/31/2021 9:11	TRUE	Female	21	Hispanic or Latino	More than once a day	Less than $20,000	Some college, no degree	Employed for wages	Independent			Lean Democrat	Atheist	Gold	5	Neither agree nor disagree	Neither agree nor disagree	Neither agree nor disagree	Neither agree nor disagree	US values like democracy and human rights.	Neither approve nor disapprove	Neither approve nor disapprove
5/31/2021 8:48	5/31/2021 9:11	TRUE	Female	62	White	A few times a month	Less than $20,000	Associate degree (e.g. AA, AS)	Retired	Independent			Don't lean	Catholic Christian	Gold	5	Neither agree nor disagree	Neither agree nor disagree	Neither agree nor disagree	Agree	US values like democracy and human rights.	Approve	Neither approve nor disapprove
5/31/2021 8:59	5/31/2021 9:11	TRUE	Male	32	White	More than once a day	$20,000 to $34,999	High school degree or equivalent (e.g. GED)	Employed for wages	Republican		Moderate Republican		Atheist	Gold	1	Agree	Agree	Agree	Agree	US values like democracy and human rights.	Strongly approve	Approve
5/31/2021 9:00	5/31/2021 9:11	TRUE	Female	72	White	Every day	Less than $20,000	High school degree or equivalent (e.g. GED)	Retired	Democrat	Moderate Democrat			Other	Gold	10	Agree	Agree	Agree	Agree	US values like democracy and human rights.	Strongly approve	Neither approve nor disapprove
5/31/2021 8:52	5/31/2021 9:11	TRUE	Female	62	White	A few times a week	$20,000 to $34,999	Some college, no degree	Unable to work	Independent			Lean Democrat	Other	Gold	6	Agree	Agree	Agree	Agree	US values like democracy and human rights.	Somewhat approve	Somewhat disapprove
5/31/2021 8:52	5/31/2021 9:11	TRUE	Female	59	White	Every day	$75,000 to $99,999	Bachelor's degree (e.g. BA, BS)	Out of work and looking for work	Independent			Lean Republican	Protestant Christian	Gold	9	Somewhat agree	Agree	Somewhat agree	Agree	US values like democracy and human rights.	Strongly disapprove	Disapprove
5/31/2021 8:41	5/31/2021 9:11	TRUE	Female	63	White	A few times a week	$35,00 to $49,999	Master's degree (e.g. MA, MS, MEd)	Employed for wages	Democrat	Moderate Democrat			Protestant Christian	Gold	10	Somewhat agree	Somewhat agree	Somewhat agree	Somewhat agree	US values like democracy and human rights.	Approve	Somewhat approve
5/31/2021 8:52	5/31/2021 9:12	TRUE	Female	41	White	Rarely if at all	$20,000 to $34,999	Bachelor's degree (e.g. BA, BS)	Employed for wages	Independent			Don't lean	Protestant Christian	Gold	5	Neither agree nor disagree	Neither agree nor disagree	Neither agree nor disagree	Neither agree nor disagree	US values like democracy and human rights.	Neither approve nor disapprove	Neither approve nor disapprove
5/31/2021 8:50	5/31/2021 9:12	TRUE	Female	59	White	A few times a week	$20,000 to $34,999	Some college, no degree	Employed for wages				Lean Republican	Protestant Christian	Gold	10	Somewhat disagree	Somewhat disagree	Somewhat disagree	Agree	US security interests like terrorism.	Somewhat disapprove	Somewhat disapprove
5/31/2021 9:06	5/31/2021 9:12	TRUE	Female	31	White	A few times a week	$75,000 to $99,999	Master's degree (e.g. MA, MS, MEd)	Employed for wages	Independent			Lean Democrat	Protestant Christian	Gold	8	Agree	Neither agree nor disagree	Somewhat agree	Somewhat agree	US values like democracy and human rights.	Somewhat approve	Somewhat approve
5/31/2021 9:02	5/31/2021 9:12	TRUE	Male	35	White	Every day	Over $100,000	Master's degree (e.g. MA, MS, MEd)	Employed for wages	Democrat	Strong Democrat			Muslim	Gold	10	Somewhat agree	Agree	Neither agree nor disagree	Somewhat agree	US values like democracy and human rights.	Neither approve nor disapprove	Somewhat approve
5/31/2021 9:07	5/31/2021 9:12	TRUE	Female	29	White	A few times a week	$50,000 to $74,999	Bachelor's degree (e.g. BA, BS)	Employed for wages	Republican		Strong Republican		Catholic Christian	Gold	6	Agree	Neither agree nor disagree	Neither agree nor disagree	Somewhat disagree	US values like democracy and human rights.	Neither approve nor disapprove	Neither approve nor disapprove
5/31/2021 9:02	5/31/2021 9:12	TRUE	Female	67	Asian	A few times a week	$20,000 to $34,999	Doctorate (e.g. PhD, EdD)	Retired	Democrat	Moderate Democrat			Catholic Christian	Gold	8	Neither agree nor disagree	Neither agree nor disagree	Neither agree nor disagree	Neither agree nor disagree	US values like democracy and human rights.	Neither approve nor disapprove	Neither approve nor disapprove
5/31/2021 8:58	5/31/2021 9:12	TRUE	Female	75	White	More than once a day	$75,000 to $99,999	Master's degree (e.g. MA, MS, MEd)	Self-employed	Independent			Lean Democrat	Catholic Christian	Gold	10	Agree	Strongly agree	Agree	Agree	US values like democracy and human rights.	Strongly approve	Somewhat approve
5/31/2021 8:52	5/31/2021 9:12	TRUE	Female	82	White	A few times a month	$20,000 to $34,999	High school degree or equivalent (e.g. GED)	Retired	Democrat	Moderate Democrat			Other	Gold	10	Neither agree nor disagree	Somewhat agree	Neither agree nor disagree	Somewhat agree	US values like democracy and human rights.	Approve	Somewhat disapprove
5/31/2021 8:43	5/31/2021 9:12	TRUE	Female	52	White	Every day	$50,000 to $74,999	Associate degree (e.g. AA, AS)	Employed for wages	Democrat	Strong Democrat			Protestant Christian	Gold	10	Strongly agree	Agree	Agree	Disagree	US values like democracy and human rights.	Approve	Somewhat approve
5/31/2021 9:03	5/31/2021 9:12	TRUE	Female	35	White	Every day	Over $100,000	Master's degree (e.g. MA, MS, MEd)	Employed for wages	Independent			Don't lean	Protestant Christian	Gold	10	Neither agree nor disagree	Neither agree nor disagree	Somewhat agree	Agree	US security interests like terrorism.	Somewhat approve	Approve
5/31/2021 8:55	5/31/2021 9:12	TRUE	Male	74	White	A few times a month	$50,000 to $74,999	Some college, no degree	Retired	Democrat				Protestant Christian	Gold	10	Agree	Somewhat agree	Somewhat agree	Agree	US values like democracy and human rights.	Strongly disapprove	Strongly disapprove
5/31/2021 8:49	5/31/2021 9:13	TRUE	Male	36	White	A few times a month	$35,00 to $49,999	Some college, no degree	Employed for wages	Independent			Don't lean	Protestant Christian	Gold	5	Neither agree nor disagree	Somewhat agree	Strongly disagree	Somewhat agree	US values like democracy and human rights.	Strongly approve	Neither approve nor disapprove
5/31/2021 9:01	5/31/2021 9:13	TRUE	Female	64	White	More than once a day	Less than $20,000	Some college, no degree	Retired	Democrat	Strong Democrat			Other	Gold	10	Neither agree nor disagree	Neither agree nor disagree	Neither agree nor disagree	Agree	US security interests like terrorism.	Strongly approve	Strongly disapprove
5/31/2021 9:01	5/31/2021 9:13	TRUE	Male	81	White	More than once a day	$50,000 to $74,999	Some college, no degree	Retired	Democrat	Strong Democrat			Protestant Christian	Gold	10	Neither agree nor disagree	Neither agree nor disagree	Neither agree nor disagree	Neither agree nor disagree	US values like democracy and human rights.	Neither approve nor disapprove	Neither approve nor disapprove
5/31/2021 9:12	5/31/2021 9:13	TRUE
5/31/2021 8:33	5/31/2021 9:13	TRUE	Female	74	White	More than once a day	$50,000 to $74,999	Master's degree (e.g. MA, MS, MEd)	Self-employed	Democrat	Strong Democrat			Atheist	Gold	10	Somewhat agree	Strongly agree	Strongly agree	Somewhat agree	US values like democracy and human rights.	Strongly approve	Somewhat approve
5/31/2021 9:02	5/31/2021 9:13	TRUE	Other	33	Hispanic or Latino	Every day	$20,000 to $34,999	Bachelor's degree (e.g. BA, BS)	Employed for wages	Republican		Strong Republican		Catholic Christian	Gold	10	Agree	Somewhat agree	Agree	Agree	US security interests like terrorism.	Approve	Somewhat approve
5/31/2021 9:01	5/31/2021 9:13	TRUE	Female	31	White	A few times a month	Less than $20,000	Less than a high school diploma	Out of work but not currently looking for work	Republican		Strong Republican		Other	Gold	6	Neither agree nor disagree	Neither agree nor disagree	Neither agree nor disagree	Neither agree nor disagree	US security interests like terrorism.	Neither approve nor disapprove	Neither approve nor disapprove
5/31/2021 9:02	5/31/2021 9:13	TRUE	Female	25	Black or African American	A few times a month	$20,000 to $34,999	High school degree or equivalent (e.g. GED)	A student	Democrat	Moderate Democrat			Protestant Christian	Gold	5	Neither agree nor disagree	Disagree	Agree	Strongly agree	US values like democracy and human rights.	Somewhat disapprove	Approve
5/31/2021 8:59	5/31/2021 9:13	TRUE	Female	69	Black or African American	A few times a week	Over $100,000	Associate degree (e.g. AA, AS)	Employed for wages	Democrat	Moderate Democrat				Gold	10	Somewhat agree	Agree	Agree	Strongly agree	US security interests like terrorism.	Disapprove	Somewhat disapprove
5/31/2021 8:52	5/31/2021 9:13	TRUE	Female	66	White	More than once a day	$35,00 to $49,999	Bachelor's degree (e.g. BA, BS)	Employed for wages	Democrat	Strong Democrat			Other	Gold	1	Strongly disagree	Agree	Somewhat agree	Agree	US values like democracy and human rights.	Strongly approve	Strongly approve
5/31/2021 8:53	5/31/2021 9:13	TRUE	Male	52	White	Every day	$75,000 to $99,999	Bachelor's degree (e.g. BA, BS)	Employed for wages	Republican		Strong Republican		Atheist	Gold	10	Somewhat agree	Agree	Neither agree nor disagree	Somewhat agree	US security interests like terrorism.	Strongly disapprove	Disapprove
5/31/2021 8:53	5/31/2021 9:13	TRUE	Male	72	White	Every day	$20,000 to $34,999	Associate degree (e.g. AA, AS)	Retired	Independent			Lean Republican	Atheist	Gold	9	Somewhat agree	Somewhat agree	Somewhat agree	Somewhat agree	US security interests like terrorism.	Strongly disapprove	Disapprove
5/31/2021 8:59	5/31/2021 9:13	TRUE	Female	65	White	More than once a day	$75,000 to $99,999	Bachelor's degree (e.g. BA, BS)	Retired	Democrat	Strong Democrat			Other	Gold	10	Agree	Strongly agree	Agree	Agree	US values like democracy and human rights.	Strongly approve	Disapprove
5/31/2021 9:04	5/31/2021 9:13	TRUE	Female	33	Asian	A few times a week	$75,000 to $99,999	Some college, no degree	Unable to work	Democrat	Moderate Democrat			Catholic Christian	Gold	7	Somewhat disagree	Agree	Agree	Somewhat agree	US values like democracy and human rights.	Approve	Somewhat disapprove
5/31/2021 9:05	5/31/2021 9:13	TRUE	Male	66	White	More than once a day	$35,00 to $49,999	Master's degree (e.g. MA, MS, MEd)	Retired	Republican		Strong Republican		Protestant Christian	Gold	2	Somewhat agree	Somewhat agree	Somewhat agree	Somewhat agree	US security interests like terrorism.	Strongly disapprove	Strongly disapprove
5/31/2021 8:58	5/31/2021 9:13	TRUE	Male	35	White	A few times a week	$50,000 to $74,999	Bachelor's degree (e.g. BA, BS)	Employed for wages	Democrat	Strong Democrat			Catholic Christian	Gold	10	Somewhat agree	Agree	Strongly agree	Strongly agree	US security interests like terrorism.	Strongly approve	Somewhat approve
5/31/2021 8:44	5/31/2021 9:13	TRUE	Male	65	White	More than once a day	$50,000 to $74,999	Some college, no degree	Retired	Democrat	Moderate Democrat			Other	Gold	10	Agree	Agree	Neither agree nor disagree	Somewhat agree	US values like democracy and human rights.	Strongly disapprove	Strongly disapprove
5/31/2021 8:47	5/31/2021 9:14	TRUE	Female	55	White	A few times a week	Less than $20,000	Associate degree (e.g. AA, AS)	Unable to work	Independent			Lean Republican	Other	Gold	8	Strongly disagree	Neither agree nor disagree	Strongly disagree	Strongly agree	US values like democracy and human rights.	Strongly disapprove	Disapprove
5/31/2021 8:47	5/31/2021 9:14	TRUE	Female	64	White	More than once a day	$20,000 to $34,999	Master's degree (e.g. MA, MS, MEd)	Retired	Democrat	Strong Democrat			Catholic Christian	Gold	10	Agree	Strongly agree	Strongly agree	Somewhat agree	US security interests like terrorism.	Approve	Somewhat disapprove
5/31/2021 9:04	5/31/2021 9:14	TRUE	Female	40	White	Every day	$75,000 to $99,999	Bachelor's degree (e.g. BA, BS)	Employed for wages	Democrat	Strong Democrat			Catholic Christian	Gold	7	Agree	Agree	Agree	Agree	US security interests like terrorism.	Strongly approve	Strongly approve
5/31/2021 8:57	5/31/2021 9:14	TRUE	Female	71	White	Every day	$50,000 to $74,999	Some college, no degree	Retired	Democrat	Strong Democrat			Catholic Christian	Gold	10	Neither agree nor disagree	Strongly agree	Strongly agree	Strongly agree	US values like democracy and human rights.	Strongly approve	Somewhat approve
5/31/2021 9:05	5/31/2021 9:14	TRUE	Female	42	White	Rarely if at all	$75,000 to $99,999	Some college, no degree	Employed for wages	Independent			Don't lean	Catholic Christian	Gold	5	Somewhat disagree	Somewhat disagree	Disagree	Agree	US values like democracy and human rights.	Somewhat approve	Somewhat disapprove
5/31/2021 9:04	5/31/2021 9:14	TRUE	Female	33	Hispanic or Latino	Rarely if at all	Less than $20,000	High school degree or equivalent (e.g. GED)	Out of work and looking for work	Republican		Strong Republican		Catholic Christian	Gold	10	Strongly agree	Strongly agree	Agree	Strongly agree	US values like democracy and human rights.	Approve	Strongly approve
5/31/2021 9:00	5/31/2021 9:14	TRUE	Male	59	White	Every day	$50,000 to $74,999	Bachelor's degree (e.g. BA, BS)	Employed for wages	Republican		Moderate Republican		Jewish	Gold	8	Agree	Agree	Neither agree nor disagree	Agree	US security interests like terrorism.	Strongly approve	Strongly disapprove
5/31/2021 9:14	5/31/2021 9:14	TRUE
5/31/2021 9:00	5/31/2021 9:14	TRUE	Male	54	White	Rarely if at all	Less than $20,000	High school degree or equivalent (e.g. GED)	Out of work and looking for work				Don't lean	Protestant Christian	Gold	9	Neither agree nor disagree	Neither agree nor disagree	Neither agree nor disagree	Neither agree nor disagree	US values like democracy and human rights.	Disapprove	Neither approve nor disapprove
5/31/2021 8:58	5/31/2021 9:14	TRUE	Female	68	White	Every day	$50,000 to $74,999	Some college, no degree	Retired	Democrat	Strong Democrat			Agnostic	Gold	10	Agree	Agree	Somewhat agree	Agree	US values like democracy and human rights.	Strongly approve	Somewhat approve
5/31/2021 9:10	5/31/2021 9:14	TRUE	Male	27	Hispanic or Latino	More than once a day	$75,000 to $99,999	Bachelor's degree (e.g. BA, BS)	Employed for wages	Republican		Strong Republican		Catholic Christian	Gold	10	Strongly agree	Strongly agree	Strongly agree	Strongly agree	US values like democracy and human rights.	Strongly approve	Strongly approve
5/31/2021 9:00	5/31/2021 9:14	TRUE	Female	37	Black or African American	A few times a week	Less than $20,000	Some college, no degree	Out of work and looking for work	Democrat	Strong Democrat			Other	Gold	10	Agree	Agree	Agree	Agree	US values like democracy and human rights.	Approve	Neither approve nor disapprove
5/31/2021 9:04	5/31/2021 9:14	TRUE	Male	74	White	Every day	$20,000 to $34,999	Some college, no degree	Retired	Democrat	Strong Democrat			Atheist	Gold	10	Somewhat agree	Agree	Neither agree nor disagree	Strongly agree	US values like democracy and human rights.	Somewhat approve	Somewhat disapprove
5/31/2021 8:45	5/31/2021 9:14	TRUE	Female	67	White	Every day	$20,000 to $34,999	Associate degree (e.g. AA, AS)	Retired	Independent			Lean Republican	Other	Gold	5	Strongly disagree	Strongly disagree	Somewhat disagree	Neither agree nor disagree	US values like democracy and human rights.	Strongly disapprove	Strongly disapprove
5/31/2021 9:03	5/31/2021 9:14	TRUE	Female	71	White	A few times a month	$20,000 to $34,999	High school degree or equivalent (e.g. GED)	Self-employed	Republican		Moderate Republican		Protestant Christian	Gold	7	Somewhat agree	Neither agree nor disagree	Somewhat disagree	Strongly agree	US security interests like terrorism.	Disapprove	Somewhat disapprove
5/31/2021 8:46	5/31/2021 9:14	TRUE	Female	68	White	A few times a week	$75,000 to $99,999	Bachelor's degree (e.g. BA, BS)	Retired	Democrat	Moderate Democrat			Jewish	Gold	10	Neither agree nor disagree	Neither agree nor disagree	Neither agree nor disagree	Neither agree nor disagree	US values like democracy and human rights.	Somewhat approve	Neither approve nor disapprove
5/31/2021 9:02	5/31/2021 9:14	TRUE	Female	63	White	Every day	$20,000 to $34,999	Some college, no degree	Self-employed	Republican		Strong Republican		Protestant Christian	Gold	10	Neither agree nor disagree	Strongly agree	Strongly disagree	Neither agree nor disagree	US security interests like terrorism.	Strongly disapprove	Strongly disapprove
5/31/2021 9:06	5/31/2021 9:14	TRUE	Female	51	White	Every day	$20,000 to $34,999	High school degree or equivalent (e.g. GED)	Employed for wages	Independent				Protestant Christian	Gold	10	Somewhat agree	Agree	Agree	Agree	US values like democracy and human rights.	Disapprove	Disapprove
5/31/2021 9:02	5/31/2021 9:14	TRUE	Female	34	White	Every day	$75,000 to $99,999	Bachelor's degree (e.g. BA, BS)	Employed for wages	Democrat	Strong Democrat			Agnostic	Gold	10	Agree	Agree	Somewhat agree	Somewhat disagree	US values like democracy and human rights.	Somewhat approve	Somewhat disapprove
5/31/2021 9:08	5/31/2021 9:14	TRUE	Male	43	White	Every day	Over $100,000	Bachelor's degree (e.g. BA, BS)	Employed for wages	Democrat	Moderate Democrat			Protestant Christian	Gold	10	Agree	Agree	Agree	Agree	US security interests like terrorism.	Somewhat approve	Approve
5/31/2021 8:57	5/31/2021 9:14	TRUE	Female	76	White	Every day	Less than $20,000	Some college, no degree	Retired	Republican		Strong Republican		Protestant Christian	Gold	10	Disagree	Agree	Strongly disagree	Neither agree nor disagree	US values like democracy and human rights.	Strongly approve	Strongly approve
5/31/2021 9:02	5/31/2021 9:14	TRUE	Female	67	White	More than once a day	$50,000 to $74,999	High school degree or equivalent (e.g. GED)	Retired	Republican		Strong Republican		Catholic Christian	Gold	10	Strongly agree	Strongly agree	Somewhat disagree	Somewhat agree	US security interests like terrorism.	Strongly disapprove	Disapprove
5/31/2021 9:05	5/31/2021 9:15	TRUE	Male	38	White	A few times a week	Less than $20,000	High school degree or equivalent (e.g. GED)	Unable to work	Independent			Lean Democrat	Protestant Christian	Gold	9	Agree	Somewhat agree	Agree	Agree	US values like democracy and human rights.	Approve	Neither approve nor disapprove
5/31/2021 9:06	5/31/2021 9:15	TRUE	Male	58	Hispanic or Latino	Every day	$50,000 to $74,999	Some college, no degree	Employed for wages	Democrat	Moderate Democrat			Catholic Christian	Gold	1	Strongly agree	Strongly agree	Strongly agree	Strongly agree	US values like democracy and human rights.	Approve	Somewhat disapprove
5/31/2021 9:03	5/31/2021 9:15	TRUE	Female	41	White	Rarely if at all	Less than $20,000	High school degree or equivalent (e.g. GED)	Employed for wages	Independent			Don't lean	Catholic Christian	Gold	10	Strongly agree	Strongly agree	Strongly agree	Strongly agree	US security interests like terrorism.	Strongly approve	Strongly approve
5/31/2021 9:04	5/31/2021 9:15	TRUE	Male	20	Black or African American	A few times a week	Over $100,000	High school degree or equivalent (e.g. GED)	Out of work and looking for work				Don't lean	Other	Gold	5	Neither agree nor disagree	Neither agree nor disagree	Somewhat disagree	Neither agree nor disagree	US security interests like terrorism.	Neither approve nor disapprove	Neither approve nor disapprove
5/31/2021 9:11	5/31/2021 9:15	TRUE	Female	25	Black or African American	A few times a week	Less than $20,000	High school degree or equivalent (e.g. GED)	Out of work and looking for work	Democrat	Strong Democrat			Other	Gold	7	Neither agree nor disagree	Agree	Agree	Neither agree nor disagree	US values like democracy and human rights.	Neither approve nor disapprove	Neither approve nor disapprove
5/31/2021 9:14	5/31/2021 9:15	TRUE	Male	19	Asian	Rarely if at all	Less than $20,000	Less than a high school diploma	Employed for wages	Independent				Other	Silver
5/31/2021 9:00	5/31/2021 9:15	TRUE	Male	42	Black or African American	Every day	$75,000 to $99,999	Master's degree (e.g. MA, MS, MEd)	Employed for wages	Democrat	Moderate Democrat			Protestant Christian	Gold	9	Strongly agree	Strongly agree	Strongly agree	Strongly agree	US values like democracy and human rights.	Strongly approve	Approve
5/31/2021 8:58	5/31/2021 9:15	TRUE	Male	47	White	A few times a week	$75,000 to $99,999	Some college, no degree	Employed for wages	Democrat	Strong Democrat			Other	Gold	9	Somewhat agree	Somewhat agree	Somewhat agree	Somewhat agree	US values like democracy and human rights.	Approve	Approve
5/31/2021 9:08	5/31/2021 9:15	TRUE	Female	29	White	Rarely if at all	$50,000 to $74,999	Bachelor's degree (e.g. BA, BS)	A homemaker	Republican		Moderate Republican		Catholic Christian	Gold	10	Neither agree nor disagree	Neither agree nor disagree	Neither agree nor disagree	Neither agree nor disagree	US values like democracy and human rights.	Neither approve nor disapprove	Neither approve nor disapprove
5/31/2021 9:04	5/31/2021 9:16	TRUE	Female	43	White	Every day	$75,000 to $99,999	Bachelor's degree (e.g. BA, BS)	Employed for wages	Republican		Strong Republican		Protestant Christian	Gold	10	Agree	Strongly agree	Disagree	Agree	US values like democracy and human rights.	Strongly disapprove	Disapprove
5/31/2021 8:59	5/31/2021 9:16	TRUE	Male	64	Hispanic or Latino	More than once a day	$20,000 to $34,999	Some college, no degree	Retired	Democrat	Strong Democrat			Catholic Christian	Gold	10	Strongly agree	Strongly agree	Strongly agree	Strongly agree	US values like democracy and human rights.	Approve	Strongly approve
5/31/2021 9:07	5/31/2021 9:16	TRUE	Male	32	Hispanic or Latino	Rarely if at all	$75,000 to $99,999	Some college, no degree	A student	Independent			Don't lean	Catholic Christian	Gold	7	Strongly agree	Strongly agree	Neither agree nor disagree	Neither agree nor disagree	US values like democracy and human rights.	Neither approve nor disapprove	Neither approve nor disapprove
5/31/2021 9:08	5/31/2021 9:16	TRUE	Male	25	White	Every day	$50,000 to $74,999	Bachelor's degree (e.g. BA, BS)	Employed for wages	Independent			Don't lean	Other	Gold	8	Neither agree nor disagree	Neither agree nor disagree	Neither agree nor disagree	Neither agree nor disagree	US security interests like terrorism.	Strongly disapprove	Strongly disapprove
5/31/2021 9:05	5/31/2021 9:16	TRUE	Male	37	Black or African American		Less than $20,000		Unable to work	Democrat	Moderate Democrat			Protestant Christian	Gold	1	Somewhat agree	Neither agree nor disagree	Somewhat disagree	Somewhat disagree	US security interests like terrorism.	Approve	Neither approve nor disapprove
5/31/2021 9:15	5/31/2021 9:16	TRUE	Female	51	White		$35,00 to $49,999	Master's degree (e.g. MA, MS, MEd)	Employed for wages	Independent			Don't lean	Protestant Christian	Silver
5/31/2021 8:55	5/31/2021 9:16	TRUE	Female	70	White	Every day	$50,000 to $74,999	Bachelor's degree (e.g. BA, BS)	Out of work and looking for work	Democrat	Strong Democrat			Other	Gold	9	Agree	Strongly agree	Agree	Somewhat agree	US values like democracy and human rights.	Strongly approve	Somewhat approve
5/31/2021 8:56	5/31/2021 9:16	TRUE	Female	36	White	A few times a month	Less than $20,000	High school degree or equivalent (e.g. GED)	Unable to work	Democrat	Strong Democrat			Other	Gold	10	Agree	Agree	Agree	Agree	US values like democracy and human rights.	Somewhat approve	Strongly disapprove
5/31/2021 9:10	5/31/2021 9:16	TRUE	Female	29	Asian	Every day	$50,000 to $74,999	Bachelor's degree (e.g. BA, BS)	Employed for wages	Democrat	Strong Democrat			Catholic Christian	Gold	4	Strongly disagree	Disagree	Strongly disagree	Strongly disagree	US values like democracy and human rights.	Disapprove	Disapprove
5/31/2021 8:54	5/31/2021 9:16	TRUE	Male	48	White	More than once a day	Over $100,000	Master's degree (e.g. MA, MS, MEd)	Self-employed	Democrat	Strong Democrat			Protestant Christian	Gold	10	Agree	Strongly agree	Strongly agree	Agree	US security interests like terrorism.	Strongly approve	Approve
5/31/2021 9:10	5/31/2021 9:16	TRUE	Male	35	White	Every day	Over $100,000	Bachelor's degree (e.g. BA, BS)	Employed for wages	Democrat	Strong Democrat			Catholic Christian	Gold	8	Strongly agree	Agree	Strongly agree	Strongly disagree	US values like democracy and human rights.	Strongly approve	Somewhat approve
5/31/2021 9:04	5/31/2021 9:16	TRUE	Female	37	White	A few times a month	Less than $20,000	Less than a high school diploma	Out of work but not currently looking for work	Democrat				Catholic Christian	Gold	5	Neither agree nor disagree	Neither agree nor disagree	Neither agree nor disagree	Neither agree nor disagree	US values like democracy and human rights.	Neither approve nor disapprove	Neither approve nor disapprove
5/31/2021 9:10	5/31/2021 9:16	TRUE	Male	27	White	A few times a week	$50,000 to $74,999	Bachelor's degree (e.g. BA, BS)	Employed for wages	Democrat	Strong Democrat			Protestant Christian	Gold	10	Somewhat disagree	Strongly agree	Somewhat disagree	Somewhat agree	US values like democracy and human rights.	Approve	Disapprove
5/31/2021 9:08	5/31/2021 9:16	TRUE	Female	60	White	More than once a day	$20,000 to $34,999	Bachelor's degree (e.g. BA, BS)	Self-employed	Democrat	Strong Democrat			Catholic Christian	Gold	10	Neither agree nor disagree	Strongly agree	Agree	Somewhat agree	US values like democracy and human rights.	Strongly approve	Strongly approve
5/31/2021 9:08	5/31/2021 9:16	TRUE	Male	48	White	Every day	$35,00 to $49,999	High school degree or equivalent (e.g. GED)	Employed for wages	Democrat	Moderate Democrat			Agnostic	Gold	10	Somewhat disagree	Somewhat agree	Somewhat agree	Strongly agree	US values like democracy and human rights.	Somewhat approve	Disapprove
5/31/2021 9:03	5/31/2021 9:16	TRUE	Male	78	White	More than once a day	$50,000 to $74,999	Master's degree (e.g. MA, MS, MEd)	Retired	Independent			Lean Democrat	Protestant Christian	Gold	10	Neither agree nor disagree	Agree	Somewhat agree	Somewhat agree	US values like democracy and human rights.	Strongly approve	Somewhat disapprove
5/31/2021 8:50	5/31/2021 9:16	TRUE	Female	71	White	More than once a day	Over $100,000	Master's degree (e.g. MA, MS, MEd)	Retired	Democrat	Strong Democrat			Atheist	Gold	10	Somewhat agree	Neither agree nor disagree	Somewhat agree	Agree	US values like democracy and human rights.	Strongly approve	Disapprove
5/31/2021 8:56	5/31/2021 9:16	TRUE	Male	42	White	Every day	$35,00 to $49,999	Master's degree (e.g. MA, MS, MEd)	Self-employed	Democrat	Strong Democrat			Agnostic	Gold	10	Agree	Agree	Agree	Agree	US security interests like terrorism.	Approve	Approve
5/31/2021 8:42	5/31/2021 9:17	TRUE	Female	72	White	Every day	$50,000 to $74,999	Some college, no degree	Retired	Republican		Moderate Republican		Protestant Christian	Gold	5	Somewhat agree	Neither agree nor disagree	Agree	Somewhat agree	US security interests like terrorism.	Somewhat approve	Somewhat disapprove
5/31/2021 9:04	5/31/2021 9:17	TRUE	Male	71	White	More than once a day	$75,000 to $99,999	Bachelor's degree (e.g. BA, BS)	Self-employed	Democrat	Moderate Democrat			Protestant Christian	Gold	10	Somewhat agree	Somewhat agree	Somewhat agree	Somewhat agree	US values like democracy and human rights.	Somewhat approve	Somewhat disapprove
5/31/2021 9:08	5/31/2021 9:17	TRUE	Female	46	Black or African American	A few times a week	Over $100,000	Associate degree (e.g. AA, AS)	A homemaker	Democrat	Moderate Democrat			Protestant Christian	Gold	10	Neither agree nor disagree	Neither agree nor disagree	Neither agree nor disagree	Neither agree nor disagree	US values like democracy and human rights.	Neither approve nor disapprove	Neither approve nor disapprove
5/31/2021 8:42	5/31/2021 9:17	TRUE	Female	24	White	Rarely if at all	Less than $20,000	Some college, no degree	Employed for wages				Don't lean	Agnostic	Gold	3	Somewhat agree	Somewhat agree	Somewhat disagree	Agree	US security interests like terrorism.	Somewhat disapprove	Neither approve nor disapprove
5/31/2021 9:06	5/31/2021 9:17	TRUE	Female	64	White	Every day	$35,00 to $49,999	Bachelor's degree (e.g. BA, BS)	Employed for wages	Independent			Lean Democrat	Agnostic	Gold	10	Somewhat disagree	Somewhat disagree	Somewhat disagree	Strongly agree	US values like democracy and human rights.	Strongly approve	Somewhat disapprove
5/31/2021 9:09	5/31/2021 9:17	TRUE	Male	52	White	Every day	$20,000 to $34,999	High school degree or equivalent (e.g. GED)	Self-employed	Republican		Strong Republican		Catholic Christian	Gold	10	Strongly agree	Agree	Agree	Agree	US security interests like terrorism.	Approve	Approve
5/31/2021 8:57	5/31/2021 9:17	TRUE	Male	70	White	Every day	Over $100,000	Master's degree (e.g. MA, MS, MEd)	Retired	Democrat	Strong Democrat			Jewish	Gold	9	Somewhat agree	Strongly agree	Somewhat agree	Agree	US values like democracy and human rights.	Approve	Disapprove
5/31/2021 9:05	5/31/2021 9:17	TRUE	Female	39	Black or African American	A few times a week	Less than $20,000	Some college, no degree	Self-employed	Independent			Lean Democrat	Other	Gold	7	Neither agree nor disagree	Strongly agree	Strongly agree	Strongly agree	US security interests like terrorism.	Somewhat disapprove	Neither approve nor disapprove
5/31/2021 9:01	5/31/2021 9:17	TRUE	Female	68	White	More than once a day	$75,000 to $99,999	Bachelor's degree (e.g. BA, BS)	Retired	Democrat	Strong Democrat			Protestant Christian	Gold	10	Somewhat agree	Agree	Somewhat disagree	Agree	US security interests like terrorism.	Strongly approve	Disapprove
5/31/2021 8:42	5/31/2021 9:18	TRUE	Female	28	Black or African American	A few times a month	Less than $20,000	High school degree or equivalent (e.g. GED)	Out of work and looking for work					Other	Gold	5	Neither agree nor disagree	Agree	Neither agree nor disagree	Agree	US values like democracy and human rights.	Neither approve nor disapprove	Neither approve nor disapprove
5/31/2021 9:04	5/31/2021 9:18	TRUE	Female	72	Black or African American	More than once a day	$35,00 to $49,999	High school degree or equivalent (e.g. GED)	Retired	Democrat	Strong Democrat			Protestant Christian	Gold	10	Agree	Agree	Somewhat agree	Agree	US values like democracy and human rights.	Strongly approve	Neither approve nor disapprove
5/31/2021 9:08	5/31/2021 9:18	TRUE	Female	49	Asian	A few times a week	$50,000 to $74,999	Bachelor's degree (e.g. BA, BS)	Employed for wages	Independent			Don't lean	Catholic Christian	Gold	8	Neither agree nor disagree	Neither agree nor disagree	Neither agree nor disagree	Neither agree nor disagree	US security interests like terrorism.	Neither approve nor disapprove	Neither approve nor disapprove
5/31/2021 9:02	5/31/2021 9:18	TRUE	Female	65	White	Every day	Over $100,000	Bachelor's degree (e.g. BA, BS)	Retired	Republican		Moderate Republican		Protestant Christian	Gold	10	Somewhat agree	Somewhat agree	Somewhat agree	Somewhat agree	US values like democracy and human rights.	Neither approve nor disapprove	Neither approve nor disapprove
5/31/2021 9:02	5/31/2021 9:18	TRUE	Male	45	White	Every day	Over $100,000	Master's degree (e.g. MA, MS, MEd)	Employed for wages	Democrat	Strong Democrat			Muslim	Gold	8	Disagree	Neither agree nor disagree	Somewhat agree	Somewhat disagree	US values like democracy and human rights.	Somewhat approve	Somewhat approve
5/31/2021 8:56	5/31/2021 9:18	TRUE	Male	75	White	Every day	$20,000 to $34,999	Some college, no degree	Retired	Republican		Moderate Republican		Catholic Christian	Gold	10	Somewhat agree	Strongly agree	Neither agree nor disagree	Strongly agree	US values like democracy and human rights.	Somewhat disapprove	Somewhat disapprove
5/31/2021 9:02	5/31/2021 9:18	TRUE	Female	62	White	Every day	$35,00 to $49,999	Associate degree (e.g. AA, AS)	Retired	Democrat	Strong Democrat			Jewish	Gold	10	Somewhat disagree	Somewhat agree	Agree	Agree	US values like democracy and human rights.	Approve	Somewhat disapprove
5/31/2021 9:01	5/31/2021 9:18	TRUE	Female	64	Black or African American	Every day	Less than $20,000	High school degree or equivalent (e.g. GED)	Retired	Democrat	Strong Democrat			Other	Gold	10	Agree	Strongly agree	Agree	Agree	US values like democracy and human rights.	Strongly approve	Strongly approve
5/31/2021 9:04	5/31/2021 9:18	TRUE	Male	29	White	More than once a day	$20,000 to $34,999	High school degree or equivalent (e.g. GED)	Employed for wages	Democrat	Moderate Democrat			Other	Gold	10	Strongly disagree	Agree	Somewhat agree	Neither agree nor disagree	US security interests like terrorism.	Approve	Disapprove
5/31/2021 9:02	5/31/2021 9:18	TRUE	Female	45	White	A few times a week	$20,000 to $34,999	High school degree or equivalent (e.g. GED)	Retired	Democrat	Moderate Democrat			Protestant Christian	Gold	4	Neither agree nor disagree	Somewhat agree	Somewhat agree	Agree	US values like democracy and human rights.	Somewhat disapprove	Somewhat disapprove
5/31/2021 9:05	5/31/2021 9:18	TRUE	Female	80	White	Rarely if at all	$50,000 to $74,999	Bachelor's degree (e.g. BA, BS)	Retired	Democrat	Strong Democrat			Other	Gold	10	Somewhat disagree	Agree	Neither agree nor disagree	Agree	US values like democracy and human rights.	Somewhat approve	Somewhat disapprove
5/31/2021 9:08	5/31/2021 9:18	TRUE	Female	30	White	A few times a week	$20,000 to $34,999	Some college, no degree	Self-employed	Democrat	Strong Democrat			Other	Gold	7	Somewhat agree	Agree	Somewhat agree	Somewhat agree	US security interests like terrorism.	Approve	Approve
5/31/2021 9:09	5/31/2021 9:18	TRUE	Female	56	White	Every day	$75,000 to $99,999	Bachelor's degree (e.g. BA, BS)	Employed for wages	Democrat	Moderate Democrat			Agnostic	Gold	10	Neither agree nor disagree	Neither agree nor disagree	Neither agree nor disagree	Neither agree nor disagree	US security interests like terrorism.	Approve	Approve
5/31/2021 9:07	5/31/2021 9:18	TRUE	Female	69	White	A few times a week	$50,000 to $74,999	Master's degree (e.g. MA, MS, MEd)	Retired	Democrat	Strong Democrat			Agnostic	Gold	10	Disagree	Agree	Somewhat agree	Agree	US values like democracy and human rights.	Strongly approve	Somewhat disapprove
5/31/2021 8:50	5/31/2021 9:18	TRUE	Female	43	Hispanic or Latino	A few times a week	$35,00 to $49,999	Bachelor's degree (e.g. BA, BS)	Retired	Democrat	Moderate Democrat			Protestant Christian	Gold	10	Agree	Strongly agree	Neither agree nor disagree	Agree	US values like democracy and human rights.	Approve	Neither approve nor disapprove
5/31/2021 9:13	5/31/2021 9:18	TRUE	Male	26	Black or African American	A few times a week	$35,00 to $49,999	Some college, no degree	Employed for wages	Democrat	Strong Democrat			Other	Gold	7	Neither agree nor disagree	Neither agree nor disagree	Somewhat disagree	Agree	US security interests like terrorism.	Neither approve nor disapprove	Somewhat disapprove
5/31/2021 9:11	5/31/2021 9:18	TRUE	Female	60	White	A few times a week	Less than $20,000	Associate degree (e.g. AA, AS)	Employed for wages	Republican		Moderate Republican		Catholic Christian	Gold	10	Agree	Agree	Agree	Agree	US security interests like terrorism.	Disapprove	Neither approve nor disapprove
5/31/2021 9:18	5/31/2021 9:18	TRUE
5/31/2021 8:52	5/31/2021 9:19	TRUE	Female	69	White	Rarely if at all	$35,00 to $49,999	Some college, no degree	Retired	Independent			Lean Republican	Protestant Christian	Gold	10	Neither agree nor disagree	Somewhat agree	Somewhat disagree	Agree	US security interests like terrorism.	Somewhat disapprove	Somewhat approve
5/31/2021 9:06	5/31/2021 9:19	TRUE	Female	76	White	More than once a day	$20,000 to $34,999	Some college, no degree	Retired	Democrat	Strong Democrat			Atheist	Gold	10	Somewhat agree	Strongly agree	Agree	Agree	US values like democracy and human rights.	Strongly approve	Approve
5/31/2021 8:54	5/31/2021 9:19	TRUE	Female	70	White	A few times a week	$50,000 to $74,999	Some college, no degree	Retired	Democrat	Moderate Democrat			Catholic Christian	Gold	10	Somewhat disagree	Somewhat agree	Somewhat disagree	Neither agree nor disagree	US values like democracy and human rights.	Somewhat approve	Somewhat approve
5/31/2021 8:58	5/31/2021 9:19	TRUE	Female	71	White	More than once a day	Less than $20,000	Some college, no degree	Retired	Republican		Strong Republican		Protestant Christian	Gold	10	Agree	Strongly agree	Somewhat agree	Somewhat agree	US security interests like terrorism.	Strongly disapprove	Strongly disapprove
5/31/2021 8:50	5/31/2021 9:19	TRUE	Female	60	White	Every day	Over $100,000	Bachelor's degree (e.g. BA, BS)	Unable to work	Democrat	Moderate Democrat			Other	Gold	10	Disagree	Agree	Agree	Disagree	US security interests like terrorism.	Strongly approve	Disapprove
5/31/2021 9:19	5/31/2021 9:19	TRUE
5/31/2021 9:08	5/31/2021 9:19	TRUE	Male	80	Hispanic or Latino	More than once a day	$20,000 to $34,999	Doctorate (e.g. PhD, EdD)	Retired	Democrat	Strong Democrat			Agnostic	Gold	10	Strongly agree	Strongly agree	Agree	Strongly agree	US values like democracy and human rights.	Strongly approve	Approve
5/31/2021 9:12	5/31/2021 9:19	TRUE	Male	32	White	A few times a week	Over $100,000	Doctorate (e.g. PhD, EdD)	Employed for wages	Democrat	Strong Democrat			Catholic Christian	Gold	9	Neither agree nor disagree	Somewhat agree	Somewhat agree	Agree	US values like democracy and human rights.	Neither approve nor disapprove	Somewhat approve
5/31/2021 9:10	5/31/2021 9:19	TRUE	Female	31	White	Rarely if at all	$20,000 to $34,999	Some college, no degree	A homemaker					Protestant Christian	Gold	6	Neither agree nor disagree	Agree	Neither agree nor disagree	Neither agree nor disagree	US security interests like terrorism.	Neither approve nor disapprove	Neither approve nor disapprove
5/31/2021 8:57	5/31/2021 9:19	TRUE	Female	40	White	A few times a week	$35,00 to $49,999	Some college, no degree	Employed for wages	Republican		Moderate Republican		Protestant Christian	Gold	8	Somewhat agree	Somewhat agree	Agree	Agree	US security interests like terrorism.	Somewhat disapprove	Somewhat disapprove
5/31/2021 9:16	5/31/2021 9:19	TRUE	Male	29	Asian	A few times a week	$50,000 to $74,999	High school degree or equivalent (e.g. GED)	Employed for wages	Republican		Moderate Republican		Catholic Christian	Gold	7	Neither agree nor disagree	Somewhat agree	Neither agree nor disagree	Somewhat agree	US values like democracy and human rights.	Neither approve nor disapprove	Neither approve nor disapprove
5/31/2021 9:14	5/31/2021 9:19	TRUE	Female	50	White	A few times a week	Less than $20,000	High school degree or equivalent (e.g. GED)	A homemaker	Democrat	Strong Democrat			Other	Gold	10	Neither agree nor disagree	Neither agree nor disagree	Neither agree nor disagree	Neither agree nor disagree	US security interests like terrorism.	Neither approve nor disapprove	Neither approve nor disapprove
5/31/2021 9:11	5/31/2021 9:19	TRUE	Female	23	White	More than once a day	$20,000 to $34,999	Some college, no degree	Self-employed	Republican		Strong Republican		Agnostic	Bronze
5/31/2021 8:46	5/31/2021 9:19	TRUE	Male	61	Black or African American	A few times a week	$35,00 to $49,999	Some college, no degree	Retired	Democrat	Strong Democrat			Other	Gold	8	Somewhat agree	Agree	Somewhat agree	Agree	US values like democracy and human rights.	Approve	Disapprove
5/31/2021 9:10	5/31/2021 9:19	TRUE	Female	72	White	More than once a day	$50,000 to $74,999	High school degree or equivalent (e.g. GED)	Retired	Democrat	Strong Democrat			Catholic Christian	Gold	10	Agree	Agree	Agree	Strongly agree	US security interests like terrorism.	Strongly approve	Neither approve nor disapprove
5/31/2021 9:06	5/31/2021 9:20	TRUE	Female	73	White	A few times a week	Over $100,000	Associate degree (e.g. AA, AS)	Retired	Republican		Strong Republican		Protestant Christian	Gold	10	Somewhat agree	Somewhat agree	Neither agree nor disagree	Agree	US security interests like terrorism.	Disapprove	Somewhat disapprove
5/31/2021 9:05	5/31/2021 9:20	TRUE	Female	57	White	Rarely if at all	$75,000 to $99,999	Associate degree (e.g. AA, AS)	Self-employed	Republican		Moderate Republican		Protestant Christian	Gold	10	Somewhat disagree	Agree	Somewhat disagree	Agree	US values like democracy and human rights.	Neither approve nor disapprove	Neither approve nor disapprove
5/31/2021 9:06	5/31/2021 9:20	TRUE	Female	51	White	A few times a week	$20,000 to $34,999	Bachelor's degree (e.g. BA, BS)	Employed for wages	Independent			Lean Republican	Catholic Christian	Gold	10	Neither agree nor disagree	Somewhat agree	Disagree	Somewhat agree	US security interests like terrorism.	Strongly disapprove	Strongly disapprove
5/31/2021 9:06	5/31/2021 9:20	TRUE	Female	46	White	A few times a week	$20,000 to $34,999	Associate degree (e.g. AA, AS)	Unable to work	Republican		Strong Republican		Other	Gold		Somewhat agree	Agree	Somewhat agree	Somewhat disagree	US values like democracy and human rights.	Somewhat disapprove	Somewhat disapprove
5/31/2021 8:48	5/31/2021 9:20	TRUE	Female	30	White	A few times a month	$20,000 to $34,999	Associate degree (e.g. AA, AS)	Employed for wages	Republican		Strong Republican		Protestant Christian	Gold	10	Neither agree nor disagree	Somewhat disagree	Somewhat disagree	Agree	US values like democracy and human rights.	Strongly disapprove	Somewhat approve
5/31/2021 9:04	5/31/2021 9:20	TRUE	Male	70	White	A few times a week	$50,000 to $74,999	High school degree or equivalent (e.g. GED)	Retired	Independent			Don't lean	Agnostic	Gold	10	Strongly agree	Strongly agree	Agree	Strongly agree	US security interests like terrorism.	Strongly disapprove	Strongly disapprove
5/31/2021 9:01	5/31/2021 9:20	TRUE	Female	38	White	A few times a week	Less than $20,000	Some college, no degree	Self-employed	Independent			Don't lean	Agnostic	Gold	5	Neither agree nor disagree	Neither agree nor disagree	Neither agree nor disagree	Neither agree nor disagree	US values like democracy and human rights.	Somewhat approve	Neither approve nor disapprove
5/31/2021 9:11	5/31/2021 9:20	TRUE	Male	68	White	More than once a day	Over $100,000	Bachelor's degree (e.g. BA, BS)	Employed for wages	Independent			Lean Republican	Catholic Christian	Gold	10	Somewhat agree	Somewhat agree	Neither agree nor disagree	Somewhat agree	US values like democracy and human rights.	Somewhat disapprove	Somewhat disapprove
5/31/2021 9:13	5/31/2021 9:20	TRUE	Female	46	White	More than once a day	$50,000 to $74,999	Master's degree (e.g. MA, MS, MEd)	Employed for wages	Democrat	Moderate Democrat			Protestant Christian	Gold	10	Strongly disagree	Somewhat agree	Somewhat agree	Somewhat agree	US values like democracy and human rights.	Strongly approve	Disapprove
5/31/2021 9:13	5/31/2021 9:21	TRUE	Male	27	Hispanic or Latino	A few times a week	Less than $20,000	Less than a high school diploma	Self-employed				Don't lean	Other	Gold	10	Neither agree nor disagree	Neither agree nor disagree	Neither agree nor disagree	Neither agree nor disagree	US values like democracy and human rights.	Neither approve nor disapprove	Neither approve nor disapprove
5/31/2021 9:16	5/31/2021 9:21	TRUE	Female	33	Black or African American	A few times a month	$50,000 to $74,999	Some college, no degree	Self-employed	Democrat	Strong Democrat			Atheist	Gold	3	Strongly disagree	Neither agree nor disagree	Strongly agree	Somewhat agree	US security interests like terrorism.	Somewhat approve	Neither approve nor disapprove
5/31/2021 9:16	5/31/2021 9:21	TRUE	Male	28	Black or African American	A few times a week	Less than $20,000	High school degree or equivalent (e.g. GED)	Unable to work				Don't lean	Other	Gold	5	Neither agree nor disagree	Neither agree nor disagree	Neither agree nor disagree	Neither agree nor disagree	US security interests like terrorism.	Neither approve nor disapprove	Neither approve nor disapprove
5/31/2021 9:07	5/31/2021 9:21	TRUE	Male	52	Native American	Every day	$50,000 to $74,999	Bachelor's degree (e.g. BA, BS)	Employed for wages	Democrat	Strong Democrat			Catholic Christian	Gold	10	Neither agree nor disagree	Somewhat disagree	Agree	Strongly agree	US security interests like terrorism.	Approve	Somewhat approve
5/31/2021 9:11	5/31/2021 9:21	TRUE	Female	62	White	More than once a day	Over $100,000	Bachelor's degree (e.g. BA, BS)	A homemaker	Republican		Strong Republican		Catholic Christian	Gold	10	Strongly agree	Strongly agree	Strongly agree	Strongly agree	US security interests like terrorism.	Somewhat disapprove	Disapprove
5/31/2021 9:17	5/31/2021 9:21	TRUE	Female	39	White	More than once a day	Less than $20,000	Associate degree (e.g. AA, AS)	Employed for wages	Republican		Strong Republican		Catholic Christian	Gold	5	Somewhat disagree	Somewhat agree	Somewhat agree	Somewhat agree	US security interests like terrorism.	Disapprove	Somewhat approve
5/31/2021 8:54	5/31/2021 9:21	TRUE	Female	67	White	Every day	Over $100,000	Doctorate (e.g. PhD, EdD)	Self-employed	Republican		Strong Republican		Jewish	Gold	7	Agree	Somewhat agree	Agree	Somewhat agree	US values like democracy and human rights.	Somewhat approve	Somewhat approve
5/31/2021 9:02	5/31/2021 9:21	TRUE	Male	53	White	A few times a week	Less than $20,000	Some college, no degree	Unable to work	Independent			Don't lean	Other	Gold	10	Somewhat disagree	Somewhat agree	Neither agree nor disagree	Agree	US security interests like terrorism.	Disapprove	Strongly disapprove
5/31/2021 9:13	5/31/2021 9:21	TRUE	Male	59	White	More than once a day	Over $100,000	Bachelor's degree (e.g. BA, BS)	Employed for wages	Independent			Lean Democrat	Atheist	Gold	9	Agree	Strongly agree	Somewhat disagree	Strongly agree	US values like democracy and human rights.	Somewhat approve	Somewhat disapprove
5/31/2021 9:14	5/31/2021 9:21	TRUE	Male		Black or African American	Every day	Less than $20,000	High school degree or equivalent (e.g. GED)	Out of work and looking for work	Democrat	Strong Democrat			Agnostic	Gold	10	Agree	Agree	Agree	Agree	US values like democracy and human rights.	Approve	Approve
5/31/2021 9:20	5/31/2021 9:21	TRUE	Male	27	Native American		$50,000 to $74,999	Professional degree (e.g. MD, DDS, DVM)	Self-employed	Republican				Protestant Christian	Amethyst
5/31/2021 9:02	5/31/2021 9:21	TRUE	Male	54	White	A few times a week	Less than $20,000	Some college, no degree	Out of work and looking for work	Republican		Strong Republican		Other	Gold	9	Agree	Agree	Agree	Agree	US values like democracy and human rights.	Approve	Approve
5/31/2021 9:06	5/31/2021 9:21	TRUE	Female	57	White	A few times a week	Less than $20,000	High school degree or equivalent (e.g. GED)	Out of work and looking for work	Independent			Lean Republican	Other	Gold	6	Agree	Somewhat agree	Agree	Agree	US values like democracy and human rights.	Somewhat approve	Neither approve nor disapprove
5/31/2021 8:56	5/31/2021 9:21	TRUE	Male	41	White	Every day	Over $100,000	Master's degree (e.g. MA, MS, MEd)	Self-employed	Democrat	Strong Democrat			Protestant Christian	Gold	10	Agree	Strongly agree	Agree	Agree	US values like democracy and human rights.	Approve	Approve
5/31/2021 8:54	5/31/2021 9:21	TRUE	Male	63	White	Every day	$20,000 to $34,999	Some college, no degree	Retired	Independent			Don't lean	Agnostic	Gold	7	Somewhat agree	Somewhat agree	Somewhat disagree	Agree	US security interests like terrorism.	Somewhat disapprove	Somewhat disapprove
5/31/2021 9:09	5/31/2021 9:21	TRUE	Male	70	White	More than once a day	Over $100,000	Some college, no degree	Retired	Democrat	Moderate Democrat			Protestant Christian	Gold	10	Agree	Strongly agree	Somewhat agree	Agree	US values like democracy and human rights.	Strongly approve	Somewhat disapprove
5/31/2021 9:07	5/31/2021 9:21	TRUE	Female	28	White	A few times a week	Less than $20,000	Associate degree (e.g. AA, AS)	Out of work and looking for work	Democrat	Moderate Democrat			Protestant Christian	Gold	9	Agree	Agree	Agree	Agree	US security interests like terrorism.	Approve	Neither approve nor disapprove
5/31/2021 9:19	5/31/2021 9:22	TRUE	Female	30	Black or African American	A few times a month	$20,000 to $34,999	Bachelor's degree (e.g. BA, BS)	Self-employed	Democrat	Moderate Democrat			Other	Bronze
5/31/2021 9:18	5/31/2021 9:22	TRUE	Male	38	Black or African American	Every day	$20,000 to $34,999	Associate degree (e.g. AA, AS)	Self-employed	Democrat	Strong Democrat			Other	Gold	5	Somewhat disagree	Agree	Somewhat disagree	Agree	US security interests like terrorism.	Neither approve nor disapprove	Somewhat approve
5/31/2021 9:05	5/31/2021 9:22	TRUE	Female	28	White	A few times a week	Over $100,000	Bachelor's degree (e.g. BA, BS)	Employed for wages	Democrat	Moderate Democrat			Catholic Christian	Gold	10	Strongly agree	Agree	Strongly agree	Agree	US security interests like terrorism.	Approve	Approve
5/31/2021 9:12	5/31/2021 9:22	TRUE	Female	45	White	A few times a week	Less than $20,000	Bachelor's degree (e.g. BA, BS)	Employed for wages	Democrat	Moderate Democrat			Protestant Christian	Gold	10	Somewhat disagree	Somewhat agree	Agree	Neither agree nor disagree	US security interests like terrorism.	Somewhat approve	Somewhat approve
5/31/2021 9:05	5/31/2021 9:22	TRUE	Male	43	White	More than once a day	$50,000 to $74,999	Bachelor's degree (e.g. BA, BS)	Employed for wages	Democrat	Moderate Democrat			Protestant Christian	Gold	10	Somewhat agree	Agree	Somewhat agree	Agree	US values like democracy and human rights.	Somewhat approve	Disapprove
5/31/2021 9:12	5/31/2021 9:22	TRUE	Female	35	White	A few times a week	$50,000 to $74,999	Bachelor's degree (e.g. BA, BS)	Employed for wages	Republican		Moderate Republican		Protestant Christian	Gold	10	Agree	Agree	Agree	Agree	US values like democracy and human rights.	Approve	Approve
5/31/2021 9:05	5/31/2021 9:22	TRUE	Male	40	Black or African American	More than once a day	$35,00 to $49,999	High school degree or equivalent (e.g. GED)	Employed for wages	Independent			Lean Democrat	Protestant Christian	Gold	9	Somewhat agree	Agree	Somewhat agree	Somewhat agree	US security interests like terrorism.	Somewhat approve	Approve
5/31/2021 9:14	5/31/2021 9:22	TRUE	Male	34	White	A few times a week	$20,000 to $34,999	High school degree or equivalent (e.g. GED)	Employed for wages	Democrat	Moderate Democrat			Catholic Christian	Gold	8	Strongly agree	Strongly agree	Strongly agree	Strongly agree	US security interests like terrorism.	Strongly approve	Strongly approve
5/31/2021 9:17	5/31/2021 9:22	TRUE	Female	20	White	A few times a month	$75,000 to $99,999	Associate degree (e.g. AA, AS)	Self-employed	Democrat	Moderate Democrat			Atheist	Gold	6	Somewhat disagree	Agree	Somewhat disagree	Disagree	US security interests like terrorism.	Neither approve nor disapprove	Neither approve nor disapprove
5/31/2021 9:02	5/31/2021 9:22	TRUE	Female	85	Asian	More than once a day	$75,000 to $99,999	Bachelor's degree (e.g. BA, BS)	Retired	Democrat	Strong Democrat			Protestant Christian	Gold	10	Neither agree nor disagree	Somewhat agree	Somewhat agree	Agree	US values like democracy and human rights.	Strongly approve	Somewhat disapprove
5/31/2021 9:12	5/31/2021 9:22	TRUE	Female	56	White	Every day	$20,000 to $34,999	Bachelor's degree (e.g. BA, BS)	Employed for wages	Democrat	Moderate Democrat			Protestant Christian	Gold	8	Agree	Agree	Agree	Agree	US values like democracy and human rights.	Approve	Somewhat approve
5/31/2021 9:16	5/31/2021 9:22	TRUE	Female	33	White	A few times a week	Over $100,000	Master's degree (e.g. MA, MS, MEd)	Employed for wages	Democrat	Moderate Democrat			Atheist	Gold	9	Somewhat agree	Somewhat agree	Somewhat disagree	Somewhat agree	US security interests like terrorism.	Approve	Approve
5/31/2021 8:47	5/31/2021 9:22	TRUE	Female	32	White	A few times a week	$50,000 to $74,999	Some college, no degree	Out of work and looking for work	Independent			Lean Republican	Other	Gold	4	Agree	Neither agree nor disagree	Somewhat agree	Somewhat agree	US security interests like terrorism.	Strongly disapprove	Somewhat disapprove
5/31/2021 9:17	5/31/2021 9:22	TRUE	Female	28	White	More than once a day	$50,000 to $74,999	Bachelor's degree (e.g. BA, BS)	Employed for wages	Democrat	Moderate Democrat			Catholic Christian	Gold	7	Neither agree nor disagree	Somewhat disagree	Somewhat agree	Somewhat agree	US values like democracy and human rights.	Neither approve nor disapprove	Approve
5/31/2021 8:59	5/31/2021 9:22	TRUE	Female	66	Other	A few times a week	$35,00 to $49,999	Some college, no degree	Employed for wages	Independent			Lean Democrat	Catholic Christian	Gold	8	Agree	Agree	Agree	Strongly agree	US security interests like terrorism.	Approve	Somewhat approve
5/31/2021 9:08	5/31/2021 9:22	TRUE	Female	54	White	Every day	Over $100,000	Some college, no degree	Employed for wages	Democrat	Moderate Democrat			Other	Gold	5	Somewhat disagree	Neither agree nor disagree	Neither agree nor disagree	Neither agree nor disagree	US security interests like terrorism.	Strongly approve	Neither approve nor disapprove
5/31/2021 9:19	5/31/2021 9:22	TRUE	Female	39	White	A few times a week	Less than $20,000	Less than a high school diploma	Unable to work	Independent			Don't lean	Other	Gold	5	Somewhat disagree	Agree	Agree	Somewhat disagree	US security interests like terrorism.	Neither approve nor disapprove	Strongly approve
5/31/2021 9:07	5/31/2021 9:22	TRUE	Female	50	White	A few times a week	$20,000 to $34,999	Bachelor's degree (e.g. BA, BS)	Out of work and looking for work	Democrat	Moderate Democrat			Muslim	Gold	10	Somewhat agree	Agree	Somewhat agree	Strongly agree	US values like democracy and human rights.	Strongly approve	Strongly approve
5/31/2021 9:13	5/31/2021 9:22	TRUE	Other	28	Hispanic or Latino	Every day	Less than $20,000	Professional degree (e.g. MD, DDS, DVM)	Employed for wages	Democrat	Strong Democrat			Atheist	Gold	10	Strongly disagree	Strongly agree	Neither agree nor disagree	Strongly agree	US values like democracy and human rights.	Somewhat approve	Neither approve nor disapprove
5/31/2021 9:10	5/31/2021 9:22	TRUE	Male	47	White	More than once a day	Less than $20,000	Associate degree (e.g. AA, AS)	Unable to work	Republican		Strong Republican		Catholic Christian	Gold	10	Neither agree nor disagree	Strongly agree	Strongly disagree	Agree	US values like democracy and human rights.	Strongly disapprove	Strongly disapprove
5/31/2021 9:08	5/31/2021 9:22	TRUE	Female	56	White	A few times a month	$35,00 to $49,999	Some college, no degree	A homemaker	Independent			Lean Democrat	Protestant Christian	Gold	10	Somewhat agree	Somewhat agree	Somewhat disagree	Agree	US values like democracy and human rights.	Somewhat approve	Somewhat approve
5/31/2021 9:13	5/31/2021 9:22	TRUE	Female	32	White	Rarely if at all	$35,00 to $49,999	Some college, no degree	A homemaker	Republican		Moderate Republican		Protestant Christian	Gold	8	Neither agree nor disagree	Neither agree nor disagree	Neither agree nor disagree	Neither agree nor disagree	US security interests like terrorism.	Neither approve nor disapprove	Neither approve nor disapprove
5/31/2021 9:12	5/31/2021 9:22	TRUE	Male	35	White	Every day	$75,000 to $99,999	Bachelor's degree (e.g. BA, BS)	Employed for wages	Independent			Lean Democrat	Catholic Christian	Gold	10	Somewhat disagree	Somewhat agree	Agree	Strongly disagree	US values like democracy and human rights.	Approve	Somewhat approve
5/31/2021 9:17	5/31/2021 9:23	TRUE	Female	42	White	A few times a week	$50,000 to $74,999	Master's degree (e.g. MA, MS, MEd)	Self-employed	Democrat	Moderate Democrat			Agnostic	Gold	10	Neither agree nor disagree	Agree	Neither agree nor disagree	Neither agree nor disagree	US values like democracy and human rights.	Strongly approve	Neither approve nor disapprove
5/31/2021 9:13	5/31/2021 9:23	TRUE	Female	22	Mixed Race	A few times a week	Less than $20,000	Less than a high school diploma	Out of work and looking for work	Democrat	Moderate Democrat			Catholic Christian	Gold	3	Neither agree nor disagree	Somewhat disagree	Neither agree nor disagree	Neither agree nor disagree	US values like democracy and human rights.	Neither approve nor disapprove	Neither approve nor disapprove
5/31/2021 9:18	5/31/2021 9:23	TRUE	Female	27	White	Every day	$35,00 to $49,999	Some college, no degree	Employed for wages	Democrat	Moderate Democrat			Other	Gold	10	Somewhat agree	Somewhat agree	Somewhat agree	Somewhat agree	US values like democracy and human rights.	Approve	Approve
5/31/2021 9:15	5/31/2021 9:23	TRUE	Female	40	Hispanic or Latino	A few times a month	$35,00 to $49,999	Some college, no degree	Employed for wages	Republican		Moderate Republican		Other	Gold	5	Agree	Somewhat agree	Somewhat agree	Disagree	US security interests like terrorism.	Neither approve nor disapprove	Approve
5/31/2021 9:05	5/31/2021 9:23	TRUE	Female	66	White	More than once a day	$50,000 to $74,999	Some college, no degree	Retired	Republican		Strong Republican		Catholic Christian	Gold	10	Somewhat agree	Somewhat agree	Somewhat agree	Agree	US security interests like terrorism.	Strongly disapprove	Strongly disapprove
5/31/2021 8:56	5/31/2021 9:23	TRUE	Male	70	White	Rarely if at all	Less than $20,000	Less than a high school diploma	Retired				Don't lean	Atheist	Gold	10	Neither agree nor disagree	Neither agree nor disagree	Neither agree nor disagree	Neither agree nor disagree	US values like democracy and human rights.	Neither approve nor disapprove	Neither approve nor disapprove
5/31/2021 9:14	5/31/2021 9:23	TRUE	Female	23	Hispanic or Latino	A few times a month	Less than $20,000	High school degree or equivalent (e.g. GED)	Employed for wages					Protestant Christian	Gold	8	Strongly agree	Agree	Strongly agree	Agree	US security interests like terrorism.	Neither approve nor disapprove	Neither approve nor disapprove
5/31/2021 9:06	5/31/2021 9:23	TRUE	Male	51	White	A few times a week	$75,000 to $99,999	Associate degree (e.g. AA, AS)	Employed for wages	Independent			Don't lean	Catholic Christian	Gold	10	Strongly agree	Strongly agree	Strongly agree	Strongly agree	US values like democracy and human rights.	Somewhat approve	Somewhat disapprove
5/31/2021 9:04	5/31/2021 9:23	TRUE	Female	66	White	More than once a day	Over $100,000	Associate degree (e.g. AA, AS)	Retired	Democrat	Strong Democrat			Catholic Christian	Gold	10	Neither agree nor disagree	Strongly agree	Strongly agree	Somewhat agree	US values like democracy and human rights.	Strongly approve	Strongly approve
5/31/2021 9:04	5/31/2021 9:23	TRUE	Male	70	White	More than once a day	$20,000 to $34,999	High school degree or equivalent (e.g. GED)	Retired	Republican		Strong Republican		Protestant Christian	Gold	10	Agree	Strongly agree	Somewhat disagree	Agree	US values like democracy and human rights.	Strongly disapprove	Strongly disapprove
5/31/2021 9:06	5/31/2021 9:23	TRUE	Female	53	White	Every day	$35,00 to $49,999	Bachelor's degree (e.g. BA, BS)	Employed for wages	Democrat	Strong Democrat			Muslim	Gold	10	Somewhat agree	Strongly agree	Strongly agree	Agree	US security interests like terrorism.	Strongly approve	Strongly approve
5/31/2021 9:13	5/31/2021 9:23	TRUE	Female	76	White	A few times a week	$50,000 to $74,999	Master's degree (e.g. MA, MS, MEd)	Retired	Independent			Lean Democrat	Protestant Christian	Gold	9	Neither agree nor disagree	Neither agree nor disagree	Neither agree nor disagree	Somewhat agree	US security interests like terrorism.	Somewhat approve	Neither approve nor disapprove
5/31/2021 9:23	5/31/2021 9:23	TRUE
5/31/2021 9:13	5/31/2021 9:23	TRUE	Female	47	White	Every day	$35,00 to $49,999	Some college, no degree	Employed for wages	Republican		Moderate Republican		Jewish	Gold	10	Somewhat disagree	Neither agree nor disagree	Somewhat disagree	Somewhat agree	US values like democracy and human rights.	Somewhat disapprove	Somewhat approve
5/31/2021 9:17	5/31/2021 9:23	TRUE	Female	61	White	Every day	Over $100,000	Professional degree (e.g. MD, DDS, DVM)	Employed for wages	Republican		Moderate Republican		Catholic Christian	Gold	8	Neither agree nor disagree	Neither agree nor disagree	Neither agree nor disagree	Neither agree nor disagree	US values like democracy and human rights.	Neither approve nor disapprove	Neither approve nor disapprove
5/31/2021 9:23	5/31/2021 9:24	TRUE
5/31/2021 9:04	5/31/2021 9:24	TRUE	Female	52	White	Every day	$50,000 to $74,999	Some college, no degree	Out of work but not currently looking for work	Democrat	Strong Democrat			Other	Gold	10	Strongly agree	Strongly agree	Somewhat agree	Strongly agree	US values like democracy and human rights.	Strongly approve	Strongly disapprove
5/31/2021 9:19	5/31/2021 9:24	TRUE	Female	33	Asian	Rarely if at all	Less than $20,000	High school degree or equivalent (e.g. GED)	Unable to work				Don't lean	Other	Gold	4	Disagree	Disagree	Somewhat disagree	Somewhat agree	US security interests like terrorism.	Somewhat disapprove	Disapprove
5/31/2021 9:07	5/31/2021 9:24	TRUE	Male	62	White	A few times a week	$20,000 to $34,999	Associate degree (e.g. AA, AS)	Retired	Republican		Moderate Republican		Protestant Christian	Gold	10	Somewhat disagree	Neither agree nor disagree	Neither agree nor disagree	Agree	US security interests like terrorism.	Somewhat disapprove	Somewhat disapprove
5/31/2021 9:12	5/31/2021 9:24	TRUE	Female	43	White	A few times a week	$20,000 to $34,999	Some college, no degree	Employed for wages	Republican		Moderate Republican		Protestant Christian	Gold	3	Somewhat disagree	Somewhat disagree	Neither agree nor disagree	Somewhat disagree	US security interests like terrorism.	Somewhat disapprove	Somewhat disapprove
5/31/2021 9:18	5/31/2021 9:24	TRUE	Male	36	White	Every day	$35,00 to $49,999	High school degree or equivalent (e.g. GED)	Employed for wages	Republican		Moderate Republican		Atheist	Gold	10	Strongly agree	Strongly agree	Strongly agree	Strongly agree	US values like democracy and human rights.	Strongly approve	Strongly approve
5/31/2021 9:11	5/31/2021 9:24	TRUE	Female	32	White	A few times a week	$75,000 to $99,999	Bachelor's degree (e.g. BA, BS)	Employed for wages	Democrat	Moderate Democrat			Catholic Christian	Gold	10	Somewhat agree	Agree	Agree	Agree	US security interests like terrorism.	Neither approve nor disapprove	Neither approve nor disapprove
5/31/2021 9:16	5/31/2021 9:24	TRUE	Female	38	White	Every day	$35,00 to $49,999	Master's degree (e.g. MA, MS, MEd)	Employed for wages	Democrat	Strong Democrat			Catholic Christian	Gold	10	Neither agree nor disagree	Agree	Agree	Agree	US security interests like terrorism.	Strongly approve	Somewhat disapprove
5/31/2021 9:15	5/31/2021 9:24	TRUE	Female	49	White	A few times a week	$75,000 to $99,999	Bachelor's degree (e.g. BA, BS)	Employed for wages	Republican		Moderate Republican		Jewish	Gold	7	Somewhat agree	Neither agree nor disagree	Somewhat disagree	Agree	US security interests like terrorism.	Strongly disapprove	Strongly disapprove
5/31/2021 8:56	5/31/2021 9:24	TRUE	Female	68	White	Every day	$20,000 to $34,999	Some college, no degree	Retired	Independent			Lean Republican	Protestant Christian	Gold	9	Somewhat agree	Somewhat agree	Somewhat agree	Somewhat agree	US values like democracy and human rights.	Somewhat approve	Somewhat approve
5/31/2021 9:13	5/31/2021 9:24	TRUE	Female	66	White	Every day	Less than $20,000	Some college, no degree	Retired	Democrat	Strong Democrat			Protestant Christian	Gold	10	Somewhat agree	Agree	Neither agree nor disagree	Strongly agree	US values like democracy and human rights.	Strongly approve	Neither approve nor disapprove
5/31/2021 9:10	5/31/2021 9:24	TRUE	Male	66	White	More than once a day	$75,000 to $99,999	Bachelor's degree (e.g. BA, BS)	Retired	Democrat	Moderate Democrat			Atheist	Gold	10	Somewhat agree	Somewhat agree	Neither agree nor disagree	Agree	US security interests like terrorism.	Strongly disapprove	Strongly disapprove
5/31/2021 9:23	5/31/2021 9:24	TRUE	Male	23	Native American	A few times a week	$50,000 to $74,999	Bachelor's degree (e.g. BA, BS)	A homemaker	Independent			Don't lean	Muslim	Bronze
5/31/2021 8:42	5/31/2021 9:24	TRUE	Female	71	White	A few times a month	$50,000 to $74,999	High school degree or equivalent (e.g. GED)	Retired	Republican		Strong Republican		Protestant Christian	Gold	10	Agree	Neither agree nor disagree	Disagree	Somewhat agree	US security interests like terrorism.	Strongly disapprove	Disapprove
5/31/2021 9:15	5/31/2021 9:24	TRUE	Female	20	Hispanic or Latino	Rarely if at all	$50,000 to $74,999	High school degree or equivalent (e.g. GED)	Employed for wages					Protestant Christian	Gold	5	Neither agree nor disagree	Neither agree nor disagree	Neither agree nor disagree	Neither agree nor disagree	US security interests like terrorism.	Neither approve nor disapprove	Neither approve nor disapprove
5/31/2021 9:14	5/31/2021 9:24	TRUE	Female	47	White	A few times a week	Over $100,000	Bachelor's degree (e.g. BA, BS)	Employed for wages				Lean Republican	Protestant Christian	Gold	10	Neither agree nor disagree	Agree	Agree	Agree	US security interests like terrorism.	Strongly disapprove	Strongly disapprove
5/31/2021 9:02	5/31/2021 9:24	TRUE	Female	25	Hispanic or Latino	Every day	Less than $20,000	High school degree or equivalent (e.g. GED)	Employed for wages	Democrat	Strong Democrat			Catholic Christian	Gold	10	Strongly agree	Strongly agree	Strongly agree	Strongly agree	US security interests like terrorism.	Strongly approve	Approve
5/31/2021 9:09	5/31/2021 9:24	TRUE	Male	64	Native American	Every day	$75,000 to $99,999	Bachelor's degree (e.g. BA, BS)	Retired	Independent			Don't lean	Other	Gold	9	Agree	Agree	Somewhat agree	Neither agree nor disagree	US values like democracy and human rights.	Strongly disapprove	Strongly disapprove
5/31/2021 8:40	5/31/2021 9:25	TRUE	Female	60	Asian	A few times a month	Over $100,000	Bachelor's degree (e.g. BA, BS)	Employed for wages	Republican		Moderate Republican		Catholic Christian	Gold	10	Neither agree nor disagree	Somewhat agree	Neither agree nor disagree	Somewhat agree	US security interests like terrorism.	Strongly disapprove	Strongly disapprove
5/31/2021 9:13	5/31/2021 9:25	TRUE	Female	63	White	Rarely if at all	Less than $20,000	Some college, no degree	Retired	Republican		Moderate Republican		Protestant Christian	Gold	10	Neither agree nor disagree	Neither agree nor disagree	Neither agree nor disagree	Agree	US security interests like terrorism.	Strongly disapprove	Neither approve nor disapprove
5/31/2021 9:20	5/31/2021 9:25	TRUE	Male	30	White	More than once a day	Over $100,000	Bachelor's degree (e.g. BA, BS)	Employed for wages	Democrat	Strong Democrat			Catholic Christian	Gold	10	Agree	Somewhat agree	Agree	Strongly agree	US security interests like terrorism.	Approve	Approve
5/31/2021 8:44	5/31/2021 9:25	TRUE	Female	57	White	A few times a week	$50,000 to $74,999	Some college, no degree	Retired	Democrat	Moderate Democrat			Protestant Christian	Gold	10	Somewhat agree	Strongly agree	Agree	Disagree	US security interests like terrorism.	Strongly approve	Approve
5/31/2021 8:43	5/31/2021 9:25	TRUE	Female	52	White	Every day	$20,000 to $34,999	High school degree or equivalent (e.g. GED)	Employed for wages	Democrat	Moderate Democrat			Catholic Christian	Gold	8	Agree	Agree	Strongly agree	Strongly agree	US security interests like terrorism.	Strongly approve	Strongly approve
5/31/2021 9:15	5/31/2021 9:25	TRUE	Male	28	White	A few times a week	$20,000 to $34,999	Some college, no degree	Employed for wages	Republican		Strong Republican		Jewish	Gold	10	Agree	Somewhat agree	Somewhat agree	Agree	US values like democracy and human rights.	Approve	Approve
5/31/2021 8:57	5/31/2021 9:25	TRUE	Female	40	Black or African American	A few times a week	$35,00 to $49,999	Bachelor's degree (e.g. BA, BS)	Employed for wages	Democrat	Moderate Democrat			Protestant Christian	Gold	10	Somewhat agree	Neither agree nor disagree	Somewhat agree	Somewhat agree	US values like democracy and human rights.	Somewhat approve	Somewhat approve
5/31/2021 9:21	5/31/2021 9:25	TRUE	Male	38	White	Every day	$50,000 to $74,999	High school degree or equivalent (e.g. GED)	Employed for wages	Republican		Strong Republican		Other	Gold	1	Neither agree nor disagree	Somewhat agree	Neither agree nor disagree	Somewhat agree	US values like democracy and human rights.	Neither approve nor disapprove	Approve
5/31/2021 9:13	5/31/2021 9:25	TRUE	Female	35	White	A few times a month	$35,00 to $49,999	Some college, no degree	Out of work and looking for work	Republican		Strong Republican		Protestant Christian	Gold	6	Somewhat agree	Neither agree nor disagree	Strongly agree	Somewhat agree	US values like democracy and human rights.	Neither approve nor disapprove	Neither approve nor disapprove
5/31/2021 9:19	5/31/2021 9:25	TRUE	Female	25	Mixed Race	A few times a week	$20,000 to $34,999	High school degree or equivalent (e.g. GED)	Employed for wages					Other	Gold	7	Neither agree nor disagree	Neither agree nor disagree	Neither agree nor disagree	Neither agree nor disagree	US values like democracy and human rights.	Neither approve nor disapprove	Neither approve nor disapprove
5/31/2021 9:11	5/31/2021 9:25	TRUE	Female	71	White	A few times a week	$20,000 to $34,999	High school degree or equivalent (e.g. GED)	Retired	Democrat	Strong Democrat			Protestant Christian	Gold	10	Somewhat agree	Agree	Neither agree nor disagree	Strongly agree	US security interests like terrorism.	Strongly approve	Somewhat approve
5/31/2021 9:04	5/31/2021 9:25	TRUE	Male	41	White	Every day	Over $100,000	Master's degree (e.g. MA, MS, MEd)	Employed for wages	Republican		Moderate Republican		Catholic Christian	Gold	7	Strongly agree	Somewhat agree	Agree	Agree	US values like democracy and human rights.	Approve	Approve
5/31/2021 9:15	5/31/2021 9:26	TRUE	Female	51	White	Every day	$35,00 to $49,999	Associate degree (e.g. AA, AS)	Out of work and looking for work	Independent			Lean Democrat	Agnostic	Gold	10	Somewhat agree	Agree	Somewhat agree	Somewhat agree	US security interests like terrorism.	Approve	Somewhat approve
5/31/2021 9:12	5/31/2021 9:26	TRUE	Female	41	White	A few times a week	$35,00 to $49,999	Master's degree (e.g. MA, MS, MEd)	Employed for wages	Independent			Lean Republican	Catholic Christian	Gold	10	Disagree	Somewhat agree	Somewhat disagree	Somewhat agree	US security interests like terrorism.	Somewhat disapprove	Somewhat disapprove
5/31/2021 9:12	5/31/2021 9:26	TRUE	Male	64	White	A few times a month	$20,000 to $34,999	High school degree or equivalent (e.g. GED)	Unable to work	Democrat	Moderate Democrat			Other	Gold	10	Strongly agree	Neither agree nor disagree	Neither agree nor disagree	Agree	US security interests like terrorism.	Strongly approve	Strongly approve
5/31/2021 9:18	5/31/2021 9:26	TRUE	Female	21	White	Every day	$20,000 to $34,999	Some college, no degree	Employed for wages	Democrat	Moderate Democrat			Protestant Christian	Gold	7	Somewhat disagree	Agree	Agree	Strongly agree	US values like democracy and human rights.	Somewhat approve	Somewhat approve
5/31/2021 9:18	5/31/2021 9:26	TRUE	Female	49	White	Every day	Over $100,000	Bachelor's degree (e.g. BA, BS)	Employed for wages	Democrat	Strong Democrat			Catholic Christian	Gold	10	Strongly disagree	Strongly agree	Agree	Strongly agree	US values like democracy and human rights.	Somewhat approve	Somewhat disapprove
5/31/2021 9:12	5/31/2021 9:26	TRUE	Female	57	White	Every day	$20,000 to $34,999	High school degree or equivalent (e.g. GED)	A homemaker	Independent			Lean Democrat	Other	Gold	10	Strongly disagree	Strongly disagree	Strongly disagree	Strongly disagree	US values like democracy and human rights.	Somewhat disapprove	Somewhat disapprove
5/31/2021 9:20	5/31/2021 9:26	TRUE	Male	44	Asian	Rarely if at all	Less than $20,000	High school degree or equivalent (e.g. GED)	Self-employed	Democrat	Strong Democrat			Jewish	Gold	7	Agree	Agree	Agree	Somewhat agree	US values like democracy and human rights.	Approve	Somewhat approve
5/31/2021 9:09	5/31/2021 9:26	TRUE	Female	58	White	Every day	$50,000 to $74,999	Master's degree (e.g. MA, MS, MEd)	Employed for wages	Democrat	Strong Democrat			Protestant Christian	Gold	10	Agree	Agree	Somewhat agree	Somewhat agree	US values like democracy and human rights.	Approve	Neither approve nor disapprove
5/31/2021 9:18	5/31/2021 9:26	TRUE	Male	26	Mixed Race	A few times a week	$20,000 to $34,999	Bachelor's degree (e.g. BA, BS)	Out of work and looking for work	Independent			Lean Republican	Agnostic	Gold	6	Agree	Agree	Agree	Agree	US values like democracy and human rights.	Approve	Somewhat approve
5/31/2021 9:15	5/31/2021 9:26	TRUE	Male	56	White	Every day	$50,000 to $74,999	Some college, no degree	Employed for wages	Independent			Lean Democrat	Catholic Christian	Gold	9	Somewhat agree	Agree	Somewhat disagree	Strongly agree	US values like democracy and human rights.	Approve	Disapprove
5/31/2021 9:11	5/31/2021 9:26	TRUE	Female	67	White	Every day	Over $100,000	Bachelor's degree (e.g. BA, BS)	Retired	Democrat	Strong Democrat			Protestant Christian	Gold	10	Agree	Agree	Agree	Agree	US values like democracy and human rights.	Approve	Neither approve nor disapprove
5/31/2021 9:13	5/31/2021 9:26	TRUE	Female	56	White	A few times a month	$20,000 to $34,999	Associate degree (e.g. AA, AS)	A homemaker	Republican		Moderate Republican		Other	Gold	8	Somewhat disagree	Neither agree nor disagree	Neither agree nor disagree	Somewhat agree	US security interests like terrorism.	Somewhat disapprove	Somewhat disapprove
5/31/2021 9:18	5/31/2021 9:27	TRUE	Female	59	Hispanic or Latino	More than once a day	$20,000 to $34,999	High school degree or equivalent (e.g. GED)	Out of work but not currently looking for work	Independent			Lean Democrat	Catholic Christian	Gold	10	Strongly agree	Strongly agree	Strongly agree	Neither agree nor disagree	US security interests like terrorism.	Neither approve nor disapprove	Neither approve nor disapprove
5/31/2021 9:15	5/31/2021 9:27	TRUE	Male	51	White	Every day	Over $100,000	Master's degree (e.g. MA, MS, MEd)	Employed for wages	Democrat	Strong Democrat			Catholic Christian	Gold	10	Agree	Strongly agree	Neither agree nor disagree	Agree	US values like democracy and human rights.	Approve	Approve
5/31/2021 9:20	5/31/2021 9:27	TRUE	Male	34	White	Every day	Over $100,000	Doctorate (e.g. PhD, EdD)	Employed for wages	Democrat	Strong Democrat			Muslim	Gold	10	Neither agree nor disagree	Agree	Somewhat agree	Neither agree nor disagree	US values like democracy and human rights.	Neither approve nor disapprove	Somewhat approve
5/31/2021 9:19	5/31/2021 9:27	TRUE	Male	44	White	Every day	Over $100,000	Master's degree (e.g. MA, MS, MEd)	Employed for wages	Democrat	Strong Democrat			Jewish	Gold	10	Strongly agree	Strongly agree	Agree	Agree	US values like democracy and human rights.	Approve	Strongly approve
5/31/2021 9:13	5/31/2021 9:27	TRUE	Female	65	White	A few times a month	$35,00 to $49,999	Some college, no degree	A homemaker	Independent			Lean Republican	Protestant Christian	Gold	10	Somewhat disagree	Somewhat agree	Somewhat disagree	Somewhat agree	US values like democracy and human rights.	Strongly disapprove	Strongly disapprove
5/31/2021 8:53	5/31/2021 9:27	TRUE	Female	64	White	More than once a day	$35,00 to $49,999	High school degree or equivalent (e.g. GED)	Employed for wages	Republican		Strong Republican		Agnostic	Gold	10	Strongly disagree	Neither agree nor disagree	Neither agree nor disagree	Agree	US security interests like terrorism.	Strongly disapprove	Strongly disapprove
5/31/2021 9:17	5/31/2021 9:27	TRUE	Female	57	White	Rarely if at all	$20,000 to $34,999	Bachelor's degree (e.g. BA, BS)	Out of work but not currently looking for work	Democrat	Moderate Democrat			Other	Gold	9	Disagree	Disagree	Disagree	Somewhat agree	US values like democracy and human rights.	Strongly approve	Neither approve nor disapprove
5/31/2021 9:13	5/31/2021 9:27	TRUE	Female	61	White	Every day	Less than $20,000	Some college, no degree	Unable to work	Democrat	Strong Democrat			Other	Gold	10	Somewhat agree	Strongly agree	Agree	Strongly agree	US security interests like terrorism.	Strongly approve	Approve
5/31/2021 9:18	5/31/2021 9:27	TRUE	Female	26	White	Every day	$20,000 to $34,999	Some college, no degree	Employed for wages	Independent			Don't lean	Other	Gold	4	Neither agree nor disagree	Neither agree nor disagree	Neither agree nor disagree	Neither agree nor disagree	US security interests like terrorism.	Somewhat disapprove	Somewhat disapprove
5/31/2021 9:14	5/31/2021 9:27	TRUE	Female	27	White	More than once a day	Over $100,000	Bachelor's degree (e.g. BA, BS)	Employed for wages	Democrat	Strong Democrat			Protestant Christian	Gold	8	Somewhat agree	Somewhat agree	Agree	Somewhat agree	US values like democracy and human rights.	Somewhat approve	Approve
5/31/2021 9:18	5/31/2021 9:27	TRUE	Female	19	White	Rarely if at all	Less than $20,000	High school degree or equivalent (e.g. GED)	Employed for wages	Independent			Lean Republican	Protestant Christian	Gold	10	Agree	Neither agree nor disagree	Strongly agree	Strongly agree	US security interests like terrorism.	Somewhat approve	Somewhat approve
5/31/2021 9:21	5/31/2021 9:27	TRUE	Female	52	White	A few times a month	$50,000 to $74,999	Some college, no degree	Employed for wages	Democrat	Moderate Democrat			Protestant Christian	Gold	9	Neither agree nor disagree	Neither agree nor disagree	Neither agree nor disagree	Neither agree nor disagree	US security interests like terrorism.	Neither approve nor disapprove	Neither approve nor disapprove
5/31/2021 9:18	5/31/2021 9:27	TRUE	Female	64	Hispanic or Latino	Every day	$50,000 to $74,999	Some college, no degree	Retired	Democrat	Strong Democrat			Other	Gold	10	Disagree	Somewhat disagree	Strongly disagree	Agree	US values like democracy and human rights.	Strongly approve	Disapprove
5/31/2021 9:13	5/31/2021 9:27	TRUE	Female	56	White	Rarely if at all	Less than $20,000	High school degree or equivalent (e.g. GED)	Retired					Agnostic	Gold	5	Neither agree nor disagree	Neither agree nor disagree	Neither agree nor disagree	Neither agree nor disagree	US values like democracy and human rights.	Strongly disapprove	Neither approve nor disapprove
5/31/2021 9:15	5/31/2021 9:27	TRUE	Female	34	White	Every day	$50,000 to $74,999	High school degree or equivalent (e.g. GED)	A homemaker	Independent			Lean Democrat	Other	Gold	9	Somewhat agree	Somewhat agree	Neither agree nor disagree	Somewhat agree	US security interests like terrorism.	Somewhat approve	Somewhat approve
5/31/2021 9:16	5/31/2021 9:27	TRUE	Female	48	White	A few times a week	$35,00 to $49,999	Bachelor's degree (e.g. BA, BS)	Employed for wages	Republican		Moderate Republican		Protestant Christian	Gold	8	Somewhat agree	Neither agree nor disagree	Agree	Somewhat agree	US security interests like terrorism.	Somewhat approve	Approve
5/31/2021 9:10	5/31/2021 9:27	TRUE	Female	56	Black or African American	A few times a month	$50,000 to $74,999	Bachelor's degree (e.g. BA, BS)	Employed for wages	Democrat	Moderate Democrat			Protestant Christian	Gold	6	Neither agree nor disagree	Neither agree nor disagree	Neither agree nor disagree	Neither agree nor disagree	US values like democracy and human rights.	Neither approve nor disapprove	Somewhat disapprove
5/31/2021 9:06	5/31/2021 9:27	TRUE	Female	64	White	A few times a week	$50,000 to $74,999	Associate degree (e.g. AA, AS)	Employed for wages	Independent			Lean Republican	Catholic Christian	Gold	8	Neither agree nor disagree	Neither agree nor disagree	Somewhat disagree	Somewhat agree	US security interests like terrorism.	Somewhat disapprove	Neither approve nor disapprove
5/31/2021 9:16	5/31/2021 9:27	TRUE	Female	31	White	Rarely if at all	$20,000 to $34,999	Some college, no degree	Out of work but not currently looking for work	Independent			Lean Republican	Other	Gold	10	Agree	Somewhat disagree	Strongly agree	Somewhat agree	US values like democracy and human rights.	Neither approve nor disapprove	Somewhat approve
5/31/2021 9:20	5/31/2021 9:28	TRUE	Female	46	White	Every day	$75,000 to $99,999	Associate degree (e.g. AA, AS)	Employed for wages	Republican		Moderate Republican		Protestant Christian	Gold	10	Neither agree nor disagree	Neither agree nor disagree	Somewhat disagree	Somewhat disagree	US security interests like terrorism.	Somewhat disapprove	Neither approve nor disapprove
5/31/2021 9:18	5/31/2021 9:28	TRUE	Female	42	White	Every day	$35,00 to $49,999	High school degree or equivalent (e.g. GED)	Self-employed	Independent			Don't lean	Hindu	Gold	5	Neither agree nor disagree	Neither agree nor disagree	Strongly agree	Somewhat agree	US security interests like terrorism.	Neither approve nor disapprove	Neither approve nor disapprove
5/31/2021 9:06	5/31/2021 9:28	TRUE	Female	49	Hispanic or Latino	A few times a month	$75,000 to $99,999	Some college, no degree	Employed for wages	Independent			Lean Democrat	Protestant Christian	Gold	10	Strongly agree	Strongly agree	Strongly agree	Strongly agree	US values like democracy and human rights.	Neither approve nor disapprove	Neither approve nor disapprove
5/31/2021 9:15	5/31/2021 9:28	TRUE	Female	34	White	Rarely if at all	$50,000 to $74,999	Some college, no degree	Employed for wages	Independent			Don't lean	Other	Gold	1	Neither agree nor disagree	Neither agree nor disagree	Neither agree nor disagree	Neither agree nor disagree	US security interests like terrorism.	Neither approve nor disapprove	Neither approve nor disapprove
5/31/2021 9:08	5/31/2021 9:28	TRUE	Male	70	White	Every day	$50,000 to $74,999	Some college, no degree	Retired	Independent			Lean Republican	Protestant Christian	Gold	10	Neither agree nor disagree	Somewhat agree	Neither agree nor disagree	Neither agree nor disagree	US security interests like terrorism.	Somewhat approve	Strongly disapprove
5/31/2021 9:15	5/31/2021 9:28	TRUE	Male	43	White	Every day	$75,000 to $99,999	Bachelor's degree (e.g. BA, BS)	Employed for wages	Independent			Lean Democrat	Catholic Christian	Gold	10	Agree	Agree	Somewhat agree	Agree	US values like democracy and human rights.	Somewhat approve	Somewhat approve
5/31/2021 9:19	5/31/2021 9:28	TRUE	Female	73	White	A few times a week	$50,000 to $74,999	Bachelor's degree (e.g. BA, BS)	Retired	Independent			Lean Democrat	Other	Gold	10	Neither agree nor disagree	Somewhat agree	Neither agree nor disagree	Neither agree nor disagree	US values like democracy and human rights.	Somewhat approve	Neither approve nor disapprove
5/31/2021 9:02	5/31/2021 9:28	TRUE	Female	40	White	More than once a day	$35,00 to $49,999	Associate degree (e.g. AA, AS)	Employed for wages	Independent			Don't lean	Other	Gold	8	Somewhat disagree	Somewhat agree	Somewhat disagree	Somewhat agree	US values like democracy and human rights.	Somewhat approve	Disapprove
5/31/2021 9:12	5/31/2021 9:28	TRUE	Female	28	White	Every day	$50,000 to $74,999	Some college, no degree	Employed for wages	Republican		Moderate Republican		Protestant Christian	Gold	10	Strongly disagree	Strongly agree	Strongly disagree	Strongly agree	US values like democracy and human rights.	Strongly disapprove	Strongly disapprove
5/31/2021 9:21	5/31/2021 9:28	TRUE	Female	20	Hispanic or Latino	A few times a month	Less than $20,000	High school degree or equivalent (e.g. GED)	Employed for wages	Democrat	Moderate Democrat			Catholic Christian	Gold	2	Somewhat disagree	Neither agree nor disagree	Somewhat disagree	Somewhat agree	US security interests like terrorism.	Neither approve nor disapprove	Neither approve nor disapprove
5/31/2021 9:14	5/31/2021 9:29	TRUE	Female	26	Black or African American	Rarely if at all	$20,000 to $34,999	Master's degree (e.g. MA, MS, MEd)	Employed for wages	Independent			Lean Democrat	Catholic Christian	Gold	8	Strongly agree	Somewhat agree	Agree	Strongly agree	US values like democracy and human rights.	Approve	Disapprove
5/31/2021 9:14	5/31/2021 9:29	TRUE	Female	22	Hispanic or Latino	A few times a month	$35,00 to $49,999	Some college, no degree	Self-employed	Democrat	Moderate Democrat			Atheist	Gold	5	Neither agree nor disagree	Neither agree nor disagree	Neither agree nor disagree	Neither agree nor disagree	US values like democracy and human rights.	Neither approve nor disapprove	Somewhat approve
5/31/2021 9:09	5/31/2021 9:29	TRUE	Female	26	White	A few times a week	$75,000 to $99,999	Bachelor's degree (e.g. BA, BS)	Employed for wages	Democrat	Moderate Democrat			Catholic Christian	Gold	8	Agree	Somewhat agree	Somewhat agree	Agree	US values like democracy and human rights.	Approve	Somewhat approve
5/31/2021 9:17	5/31/2021 9:29	TRUE	Female	20	White	A few times a week	$20,000 to $34,999	High school degree or equivalent (e.g. GED)	A homemaker	Republican		Strong Republican		Protestant Christian	Gold	9	Agree	Strongly agree	Somewhat agree	Neither agree nor disagree	US security interests like terrorism.	Somewhat disapprove	Somewhat approve
5/31/2021 9:15	5/31/2021 9:29	TRUE	Female	31	White	Every day	$20,000 to $34,999	Some college, no degree	Employed for wages	Republican		Strong Republican		Atheist	Gold	1	Neither agree nor disagree	Somewhat agree	Strongly disagree	Somewhat agree	US security interests like terrorism.	Strongly disapprove	Somewhat disapprove
5/31/2021 9:18	5/31/2021 9:29	TRUE	Female	57	White	A few times a month	$35,00 to $49,999	Some college, no degree	Employed for wages	Republican		Moderate Republican		Protestant Christian	Gold	10	Somewhat agree	Strongly agree	Agree	Somewhat agree	US values like democracy and human rights.	Somewhat approve	Somewhat approve
5/31/2021 9:25	5/31/2021 9:29	TRUE	Female	27	Asian	A few times a week	$50,000 to $74,999	Bachelor's degree (e.g. BA, BS)	Employed for wages	Independent			Don't lean	Other	Gold	5	Neither agree nor disagree	Neither agree nor disagree	Neither agree nor disagree	Neither agree nor disagree	US values like democracy and human rights.	Neither approve nor disapprove	Neither approve nor disapprove
5/31/2021 9:07	5/31/2021 9:29	TRUE	Female	57	White	More than once a day	$75,000 to $99,999	High school degree or equivalent (e.g. GED)	Employed for wages	Independent			Lean Republican	Protestant Christian	Gold	10	Somewhat agree	Strongly agree	Somewhat disagree	Strongly agree	US security interests like terrorism.	Strongly disapprove	Strongly disapprove
5/31/2021 9:24	5/31/2021 9:29	TRUE	Male	22	White	A few times a week	$50,000 to $74,999	High school degree or equivalent (e.g. GED)	Employed for wages	Republican		Moderate Republican		Atheist	Gold	5	Somewhat disagree	Neither agree nor disagree	Disagree	Agree	US security interests like terrorism.	Neither approve nor disapprove	Somewhat approve
5/31/2021 9:16	5/31/2021 9:29	TRUE	Female	63	White	A few times a week	$20,000 to $34,999	Bachelor's degree (e.g. BA, BS)	Retired	Democrat	Strong Democrat			Protestant Christian	Gold	8	Somewhat agree	Agree	Somewhat agree	Agree	US values like democracy and human rights.	Approve	Somewhat approve
5/31/2021 9:06	5/31/2021 9:29	TRUE	Female	62	White	A few times a month	$20,000 to $34,999	Some college, no degree	Retired	Republican		Strong Republican		Protestant Christian	Gold	10	Somewhat agree	Somewhat agree	Neither agree nor disagree	Somewhat disagree	US values like democracy and human rights.	Disapprove	Somewhat disapprove
5/31/2021 9:21	5/31/2021 9:29	TRUE	Female	18	Hispanic or Latino	A few times a week	$50,000 to $74,999	High school degree or equivalent (e.g. GED)	Employed for wages	Independent			Don't lean	Atheist	Gold	1	Neither agree nor disagree	Disagree	Strongly disagree	Agree	US values like democracy and human rights.	Approve	Neither approve nor disapprove
5/31/2021 9:15	5/31/2021 9:29	TRUE	Male	69	White	Every day	$75,000 to $99,999	Master's degree (e.g. MA, MS, MEd)	Retired	Independent			Lean Democrat	Agnostic	Gold	8	Somewhat agree	Strongly agree	Agree	Strongly agree	US values like democracy and human rights.	Approve	Somewhat disapprove
5/31/2021 9:07	5/31/2021 9:30	TRUE	Female	44	White	A few times a week	$50,000 to $74,999	Associate degree (e.g. AA, AS)	Employed for wages	Independent			Don't lean	Protestant Christian	Gold	1	Strongly agree	Strongly agree	Neither agree nor disagree	Strongly agree	US values like democracy and human rights.	Approve	Somewhat approve
5/31/2021 9:20	5/31/2021 9:30	TRUE	Female	28	White	A few times a week	$20,000 to $34,999	Some college, no degree	Out of work but not currently looking for work	Republican		Strong Republican		Protestant Christian	Gold	6	Strongly agree	Neither agree nor disagree	Strongly agree	Strongly agree	US values like democracy and human rights.	Strongly disapprove	Neither approve nor disapprove
5/31/2021 9:22	5/31/2021 9:30	TRUE	Male	67	White	Every day	Less than $20,000	Less than a high school diploma	Unable to work	Republican		Strong Republican		Catholic Christian	Gold	7	Somewhat disagree	Somewhat agree	Disagree	Agree	US values like democracy and human rights.	Somewhat disapprove	Somewhat approve
5/31/2021 9:25	5/31/2021 9:30	TRUE	Female	28	White	Rarely if at all	Less than $20,000	High school degree or equivalent (e.g. GED)	A student					Catholic Christian	Gold	1	Neither agree nor disagree	Neither agree nor disagree	Neither agree nor disagree	Neither agree nor disagree	US values like democracy and human rights.	Neither approve nor disapprove	Neither approve nor disapprove
5/31/2021 9:12	5/31/2021 9:30	TRUE	Female	58	Black or African American	Every day	Over $100,000	High school degree or equivalent (e.g. GED)	Employed for wages	Democrat	Strong Democrat			Other	Gold	10	Agree	Strongly agree	Disagree	Strongly agree	US values like democracy and human rights.	Strongly approve	Strongly approve
5/31/2021 9:30	5/31/2021 9:30	TRUE
5/31/2021 9:16	5/31/2021 9:30	TRUE	Male	37	White	More than once a day	$75,000 to $99,999	Master's degree (e.g. MA, MS, MEd)	Employed for wages	Republican		Strong Republican		Protestant Christian	Gold	9	Strongly agree	Somewhat agree	Agree	Agree	US security interests like terrorism.	Somewhat approve	Approve
5/31/2021 9:14	5/31/2021 9:30	TRUE	Female	68	White	More than once a day	$50,000 to $74,999	Bachelor's degree (e.g. BA, BS)	Retired	Independent			Don't lean	Jewish	Gold	10	Somewhat disagree	Strongly agree	Somewhat agree	Strongly agree	US security interests like terrorism.	Disapprove	Strongly disapprove
5/31/2021 9:20	5/31/2021 9:30	TRUE	Female	58	White	Every day	$50,000 to $74,999	Associate degree (e.g. AA, AS)	A homemaker				Lean Democrat	Other	Gold	10	Neither agree nor disagree	Agree	Neither agree nor disagree	Neither agree nor disagree	US values like democracy and human rights.	Somewhat approve	Disapprove
5/31/2021 9:22	5/31/2021 9:30	TRUE	Male	55	White	Every day	Over $100,000	Bachelor's degree (e.g. BA, BS)	Employed for wages	Democrat	Moderate Democrat			Jewish	Gold	10	Strongly agree	Strongly agree	Strongly agree	Strongly agree	US values like democracy and human rights.	Strongly approve	Strongly approve
5/31/2021 8:51	5/31/2021 9:30	TRUE	Male	77	White	A few times a week	Over $100,000	Professional degree (e.g. MD, DDS, DVM)	Retired	Independent			Lean Republican	Atheist	Gold	10	Somewhat agree	Somewhat agree	Neither agree nor disagree	Somewhat agree	US security interests like terrorism.	Disapprove	Disapprove
5/31/2021 9:10	5/31/2021 9:30	TRUE	Female	53	White	A few times a week	$20,000 to $34,999	High school degree or equivalent (e.g. GED)	A homemaker	Republican		Strong Republican		Protestant Christian	Gold	2	Somewhat disagree	Somewhat disagree	Neither agree nor disagree	Neither agree nor disagree	US security interests like terrorism.	Strongly disapprove	Disapprove
5/31/2021 9:16	5/31/2021 9:30	TRUE	Female	27	White	A few times a month	$50,000 to $74,999	Professional degree (e.g. MD, DDS, DVM)	Employed for wages	Democrat	Strong Democrat			Protestant Christian	Gold	7	Strongly agree	Strongly agree	Somewhat disagree	Strongly agree	US values like democracy and human rights.	Neither approve nor disapprove	Neither approve nor disapprove
5/31/2021 9:19	5/31/2021 9:30	TRUE	Female	26	White	A few times a week	$35,00 to $49,999	Associate degree (e.g. AA, AS)	A homemaker	Independent			Lean Democrat	Agnostic	Gold	10	Somewhat agree	Agree	Somewhat disagree	Somewhat disagree	US values like democracy and human rights.	Strongly approve	Somewhat approve
5/31/2021 9:13	5/31/2021 9:31	TRUE	Female	62	White	Every day	Over $100,000	Bachelor's degree (e.g. BA, BS)	Retired	Republican		Moderate Republican		Protestant Christian	Gold	1	Somewhat agree	Somewhat agree	Somewhat disagree	Somewhat agree	US values like democracy and human rights.	Strongly disapprove	Strongly disapprove
5/31/2021 9:18	5/31/2021 9:31	TRUE	Male	39	Hispanic or Latino	Every day	$50,000 to $74,999	Bachelor's degree (e.g. BA, BS)	Employed for wages	Independent			Don't lean	Protestant Christian	Gold	5	Strongly agree	Somewhat agree	Disagree	Agree	US values like democracy and human rights.	Neither approve nor disapprove	Neither approve nor disapprove
5/31/2021 9:19	5/31/2021 9:31	TRUE	Male	40	White	Every day	$75,000 to $99,999	Bachelor's degree (e.g. BA, BS)	Employed for wages	Republican		Strong Republican		Protestant Christian	Gold	10	Somewhat agree	Agree	Neither agree nor disagree	Strongly agree	US security interests like terrorism.	Strongly disapprove	Somewhat disapprove
5/31/2021 9:00	5/31/2021 9:31	TRUE	Male	32	Black or African American	Every day	$50,000 to $74,999	High school degree or equivalent (e.g. GED)	Employed for wages	Democrat	Strong Democrat			Other	Gold	10	Strongly agree	Agree	Agree	Agree	US values like democracy and human rights.	Somewhat approve	Approve
5/31/2021 9:05	5/31/2021 9:31	TRUE	Female	50	White	A few times a month	Less than $20,000	Some college, no degree	Out of work and looking for work	Independent			Don't lean	Other	Gold	10	Somewhat agree	Agree	Disagree	Somewhat agree	US values like democracy and human rights.	Somewhat disapprove	Disapprove
5/31/2021 9:16	5/31/2021 9:31	TRUE	Male	31	Black or African American	Every day	$20,000 to $34,999	Bachelor's degree (e.g. BA, BS)	Employed for wages	Democrat	Moderate Democrat			Protestant Christian	Gold	8	Somewhat agree	Agree	Agree	Strongly agree	US values like democracy and human rights.	Somewhat approve	Approve
5/31/2021 9:15	5/31/2021 9:31	TRUE	Female	61	White	Every day	$75,000 to $99,999	Associate degree (e.g. AA, AS)	Retired	Democrat	Moderate Democrat			Catholic Christian	Gold	10	Somewhat agree	Agree	Somewhat agree	Agree	US values like democracy and human rights.	Approve	Somewhat disapprove
5/31/2021 9:08	5/31/2021 9:31	TRUE	Female	55	Native American	A few times a week	$20,000 to $34,999	High school degree or equivalent (e.g. GED)	Unable to work	Independent			Don't lean	Other	Gold	5	Neither agree nor disagree	Neither agree nor disagree	Agree	Somewhat agree	US security interests like terrorism.	Somewhat disapprove	Somewhat approve
5/31/2021 9:19	5/31/2021 9:31	TRUE	Female	24	Black or African American	A few times a month	$20,000 to $34,999	Some college, no degree	Employed for wages	Democrat	Moderate Democrat			Other	Gold	10	Somewhat agree	Somewhat agree	Neither agree nor disagree	Somewhat agree	US values like democracy and human rights.	Somewhat disapprove	Neither approve nor disapprove
5/31/2021 9:22	5/31/2021 9:31	TRUE	Male	41	White	Every day	Over $100,000	Master's degree (e.g. MA, MS, MEd)	Self-employed	Democrat	Strong Democrat			Protestant Christian	Gold	10	Agree	Agree	Agree	Strongly agree	US values like democracy and human rights.	Approve	Approve
5/31/2021 8:54	5/31/2021 9:31	TRUE	Female	25	White	A few times a month	$50,000 to $74,999	Some college, no degree	A homemaker	Independent			Lean Democrat	Other	Gold	10	Agree	Agree	Somewhat disagree	Agree	US values like democracy and human rights.	Approve	Somewhat approve
5/31/2021 9:26	5/31/2021 9:31	TRUE	Male	34	White	Every day	Over $100,000	Master's degree (e.g. MA, MS, MEd)	Employed for wages	Independent			Lean Republican	Catholic Christian	Gold	10	Agree	Strongly agree	Agree	Strongly agree	US values like democracy and human rights.	Approve	Strongly approve
5/31/2021 9:19	5/31/2021 9:31	TRUE	Female	51	White	A few times a month	$35,00 to $49,999	Some college, no degree	Employed for wages	Independent			Lean Republican	Other	Gold	8	Agree	Agree	Agree	Agree	US values like democracy and human rights.	Disapprove	Disapprove
5/31/2021 9:14	5/31/2021 9:31	TRUE	Female	50	Asian	Every day	$75,000 to $99,999	Bachelor's degree (e.g. BA, BS)	Out of work and looking for work	Independent			Lean Democrat	Other	Gold	9	Strongly disagree	Strongly agree	Strongly disagree	Strongly disagree	US values like democracy and human rights.	Approve	Disapprove
5/31/2021 9:24	5/31/2021 9:31	TRUE	Female	44	White	A few times a week	$75,000 to $99,999	Some college, no degree	A homemaker	Republican		Strong Republican		Protestant Christian	Gold	4	Agree	Agree	Agree	Agree	US security interests like terrorism.	Strongly disapprove	Strongly disapprove
5/31/2021 9:15	5/31/2021 9:31	TRUE	Female	57	White	A few times a week	$20,000 to $34,999	High school degree or equivalent (e.g. GED)	A homemaker	Republican		Strong Republican		Protestant Christian	Gold	10	Somewhat agree	Somewhat agree	Somewhat agree	Somewhat agree	US security interests like terrorism.	Strongly disapprove	Somewhat disapprove
5/31/2021 9:17	5/31/2021 9:31	TRUE	Female	66	White	A few times a week	Over $100,000	Professional degree (e.g. MD, DDS, DVM)	Retired	Republican		Moderate Republican		Protestant Christian	Gold	10	Somewhat agree	Agree	Somewhat disagree	Somewhat agree	US values like democracy and human rights.	Disapprove	Disapprove
5/31/2021 9:12	5/31/2021 9:31	TRUE	Female	70	White	More than once a day	Less than $20,000	Associate degree (e.g. AA, AS)	Retired	Democrat	Strong Democrat			Protestant Christian	Gold	10	Somewhat agree	Strongly agree	Agree	Somewhat agree	US values like democracy and human rights.	Approve	Somewhat disapprove
5/31/2021 9:23	5/31/2021 9:31	TRUE	Female	57	White	Rarely if at all	$20,000 to $34,999	Associate degree (e.g. AA, AS)	A homemaker	Independent			Don't lean	Other	Gold		Neither agree nor disagree	Neither agree nor disagree	Neither agree nor disagree	Neither agree nor disagree	US values like democracy and human rights.	Neither approve nor disapprove	Neither approve nor disapprove
5/31/2021 9:27	5/31/2021 9:31	TRUE	Female	29	White	More than once a day	Less than $20,000	High school degree or equivalent (e.g. GED)	Retired	Democrat	Strong Democrat			Other	Gold	7	Somewhat disagree	Agree	Agree	Strongly agree	US values like democracy and human rights.	Approve	Strongly approve
5/31/2021 9:22	5/31/2021 9:32	TRUE	Female	67	White	A few times a week	$35,00 to $49,999	Associate degree (e.g. AA, AS)	Retired	Republican		Moderate Republican		Catholic Christian	Gold	10	Agree	Agree	Agree	Agree	US values like democracy and human rights.	Somewhat approve	Somewhat approve
5/31/2021 9:24	5/31/2021 9:32	TRUE	Female	36	White	A few times a week	$35,00 to $49,999	High school degree or equivalent (e.g. GED)	A homemaker	Republican		Strong Republican		Protestant Christian	Gold	1	Neither agree nor disagree	Neither agree nor disagree	Somewhat agree	Neither agree nor disagree	US security interests like terrorism.	Neither approve nor disapprove	Disapprove
5/31/2021 9:20	5/31/2021 9:32	TRUE	Female	48	Other	Every day	$50,000 to $74,999	Doctorate (e.g. PhD, EdD)	Employed for wages	Democrat	Strong Democrat			Jewish	Gold	10	Somewhat agree	Agree	Agree	Somewhat agree	US values like democracy and human rights.	Strongly approve	Approve
5/31/2021 8:53	5/31/2021 9:32	TRUE	Female	26	Hispanic or Latino	A few times a week	$20,000 to $34,999	High school degree or equivalent (e.g. GED)	Employed for wages	Democrat	Strong Democrat			Other	Gold	10	Strongly agree	Strongly agree	Somewhat agree	Somewhat agree	US values like democracy and human rights.	Strongly approve	Strongly approve
5/31/2021 9:19	5/31/2021 9:32	TRUE	Female	41	White	Every day	$20,000 to $34,999	Associate degree (e.g. AA, AS)	Self-employed	Democrat	Moderate Democrat			Other	Gold	10	Strongly disagree	Neither agree nor disagree	Disagree	Strongly disagree	US values like democracy and human rights.	Strongly disapprove	Strongly disapprove
5/31/2021 9:18	5/31/2021 9:32	TRUE	Female	47	White	More than once a day	$50,000 to $74,999	High school degree or equivalent (e.g. GED)	Self-employed	Republican		Strong Republican		Protestant Christian	Gold	8	Somewhat agree	Somewhat agree	Neither agree nor disagree	Somewhat agree	US security interests like terrorism.	Somewhat disapprove	Somewhat disapprove
5/31/2021 9:08	5/31/2021 9:32	TRUE	Female	58	White	A few times a week	Less than $20,000	Some college, no degree	Retired	Republican		Strong Republican		Protestant Christian	Gold	10	Neither agree nor disagree	Neither agree nor disagree	Agree	Somewhat agree	US security interests like terrorism.	Strongly disapprove	Disapprove
5/31/2021 9:19	5/31/2021 9:32	TRUE	Male	73	White	Every day	$50,000 to $74,999	Some college, no degree	Retired	Independent			Lean Republican	Protestant Christian	Gold	10	Disagree	Neither agree nor disagree	Neither agree nor disagree	Somewhat agree	US security interests like terrorism.	Strongly disapprove	Disapprove
5/31/2021 9:26	5/31/2021 9:32	TRUE	Male	33	White	Every day	$20,000 to $34,999	High school degree or equivalent (e.g. GED)	Employed for wages	Republican		Strong Republican		Protestant Christian	Gold	4	Neither agree nor disagree	Agree	Neither agree nor disagree	Agree	US security interests like terrorism.	Approve	Somewhat approve
5/31/2021 9:20	5/31/2021 9:32	TRUE	Male	35	White	Every day	$75,000 to $99,999	Doctorate (e.g. PhD, EdD)	Self-employed	Republican		Strong Republican		Catholic Christian	Gold	7	Agree	Agree	Strongly agree	Strongly agree	US values like democracy and human rights.	Strongly approve	Approve
5/31/2021 9:06	5/31/2021 9:32	TRUE	Female	77	White	More than once a day	$50,000 to $74,999	Bachelor's degree (e.g. BA, BS)	Retired	Independent			Don't lean	Agnostic	Gold	10	Strongly disagree	Strongly agree	Agree	Strongly disagree	US values like democracy and human rights.	Somewhat approve	Strongly disapprove
5/31/2021 9:17	5/31/2021 9:32	TRUE	Male	33	White	More than once a day	$35,00 to $49,999	Some college, no degree	Out of work and looking for work	Republican		Moderate Republican		Protestant Christian	Gold	9	Disagree	Neither agree nor disagree	Disagree	Agree	US security interests like terrorism.	Disapprove	Disapprove
5/31/2021 9:08	5/31/2021 9:32	TRUE	Female	64	White	Every day	Over $100,000	Some college, no degree	Retired	Republican		Strong Republican		Protestant Christian	Gold	10	Somewhat agree	Somewhat agree	Neither agree nor disagree	Somewhat agree	US security interests like terrorism.	Somewhat disapprove	Somewhat disapprove
5/31/2021 9:22	5/31/2021 9:32	TRUE	Male	72	Black or African American	A few times a week	$35,00 to $49,999	Associate degree (e.g. AA, AS)	Retired	Independent			Don't lean	Other	Gold	10	Somewhat agree	Agree	Somewhat agree	Strongly agree	US security interests like terrorism.	Strongly approve	Neither approve nor disapprove
5/31/2021 9:29	5/31/2021 9:32	TRUE	Female	26	Black or African American	A few times a month	$50,000 to $74,999	Bachelor's degree (e.g. BA, BS)	Employed for wages	Democrat	Moderate Democrat			Agnostic	Gold	7	Strongly agree	Somewhat agree	Neither agree nor disagree	Somewhat agree	US security interests like terrorism.	Somewhat approve	Strongly approve
5/31/2021 8:51	5/31/2021 9:33	TRUE	Female	44	White	More than once a day	$20,000 to $34,999	High school degree or equivalent (e.g. GED)	Out of work and looking for work	Democrat	Moderate Democrat			Other	Gold	10	Agree	Somewhat agree	Agree	Strongly agree	US values like democracy and human rights.	Somewhat approve	Approve
5/31/2021 9:29	5/31/2021 9:33	TRUE	Male	38	Asian	Every day	$20,000 to $34,999	Bachelor's degree (e.g. BA, BS)	Employed for wages	Republican		Strong Republican		Muslim	Gold	9	Strongly agree	Agree	Agree	Strongly agree	US security interests like terrorism.	Somewhat approve	Strongly approve
5/31/2021 9:06	5/31/2021 9:33	TRUE	Female	41	White	A few times a week	$50,000 to $74,999	Associate degree (e.g. AA, AS)	Employed for wages	Democrat	Strong Democrat			Other	Gold	10	Neither agree nor disagree	Somewhat agree	Somewhat agree	Strongly agree	US values like democracy and human rights.	Somewhat approve	Somewhat disapprove
5/31/2021 9:26	5/31/2021 9:33	TRUE	Female	33	Black or African American	Rarely if at all	Less than $20,000	Some college, no degree	Out of work and looking for work	Democrat	Strong Democrat			Protestant Christian	Gold	5	Somewhat agree	Agree	Somewhat agree	Somewhat agree	US values like democracy and human rights.	Somewhat approve	Somewhat approve
5/31/2021 9:01	5/31/2021 9:33	TRUE	Female	71	White	A few times a week	$50,000 to $74,999	Bachelor's degree (e.g. BA, BS)	Employed for wages	Republican		Moderate Republican		Protestant Christian	Gold	10	Somewhat disagree	Somewhat agree	Neither agree nor disagree	Somewhat agree	US security interests like terrorism.	Somewhat approve	Neither approve nor disapprove
5/31/2021 9:18	5/31/2021 9:33	TRUE	Female	72	White	A few times a week	$50,000 to $74,999	Associate degree (e.g. AA, AS)	Retired	Democrat	Moderate Democrat			Agnostic	Gold	10	Somewhat agree	Agree	Somewhat agree	Agree	US values like democracy and human rights.	Approve	Approve
5/31/2021 9:24	5/31/2021 9:33	TRUE	Female	43	White	Rarely if at all	Less than $20,000	Some college, no degree	Out of work and looking for work	Independent			Don't lean	Other	Gold	1	Neither agree nor disagree	Neither agree nor disagree	Neither agree nor disagree	Neither agree nor disagree	US security interests like terrorism.	Strongly disapprove	Strongly disapprove
5/31/2021 9:16	5/31/2021 9:33	TRUE	Male	39	Hispanic or Latino	More than once a day	$20,000 to $34,999	Some college, no degree	Self-employed	Republican		Moderate Republican		Other	Gold	10	Disagree	Disagree	Somewhat disagree	Disagree	US values like democracy and human rights.	Somewhat disapprove	Somewhat disapprove
5/31/2021 9:07	5/31/2021 9:33	TRUE	Female	32	White	More than once a day	$50,000 to $74,999	Associate degree (e.g. AA, AS)	Self-employed	Republican		Strong Republican		Catholic Christian	Gold	10	Strongly agree	Strongly agree	Agree	Strongly agree	US security interests like terrorism.	Disapprove	Somewhat disapprove
5/31/2021 9:22	5/31/2021 9:33	TRUE	Female	65	White	More than once a day	$35,00 to $49,999	High school degree or equivalent (e.g. GED)	Retired	Democrat	Strong Democrat			Other	Gold	10	Somewhat disagree	Strongly agree	Agree	Strongly agree	US values like democracy and human rights.	Strongly approve	Approve
5/31/2021 9:14	5/31/2021 9:33	TRUE	Female	61	White	Every day	$50,000 to $74,999	High school degree or equivalent (e.g. GED)	Employed for wages	Democrat	Strong Democrat			Catholic Christian	Gold	7	Somewhat disagree	Somewhat agree	Somewhat agree	Somewhat agree	US security interests like terrorism.	Approve	Somewhat disapprove
5/31/2021 9:11	5/31/2021 9:33	TRUE	Male	74	White	Every day	$50,000 to $74,999	Some college, no degree	Retired	Republican		Strong Republican		Other	Gold	10	Agree	Agree	Strongly agree	Agree	US security interests like terrorism.	Strongly disapprove	Strongly disapprove
5/31/2021 9:28	5/31/2021 9:33	TRUE	Female	31	Black or African American	A few times a month	Less than $20,000	Associate degree (e.g. AA, AS)	Unable to work	Democrat	Strong Democrat			Other	Gold	9	Neither agree nor disagree	Somewhat agree	Strongly disagree	Somewhat disagree	US values like democracy and human rights.	Disapprove	Neither approve nor disapprove
5/31/2021 9:19	5/31/2021 9:33	TRUE	Female	79	White	More than once a day	$50,000 to $74,999	Associate degree (e.g. AA, AS)	Retired	Democrat	Strong Democrat			Other	Gold	1	Somewhat disagree	Neither agree nor disagree	Neither agree nor disagree	Strongly agree	US security interests like terrorism.	Strongly approve	Somewhat approve
5/31/2021 9:14	5/31/2021 9:33	TRUE	Male	34	White	A few times a month	$20,000 to $34,999	Bachelor's degree (e.g. BA, BS)	A homemaker	Independent			Don't lean	Protestant Christian	Gold	10	Agree	Neither agree nor disagree	Agree	Agree	US security interests like terrorism.	Disapprove	Disapprove
5/31/2021 8:53	5/31/2021 9:33	TRUE	Male	31	White	A few times a week	Over $100,000	Bachelor's degree (e.g. BA, BS)	Employed for wages	Democrat	Moderate Democrat			Protestant Christian	Gold	6	Neither agree nor disagree	Neither agree nor disagree	Agree	Somewhat disagree	US values like democracy and human rights.	Approve	Neither approve nor disapprove
5/31/2021 9:07	5/31/2021 9:33	TRUE	Female	46	White	A few times a week	$35,00 to $49,999	Some college, no degree	Employed for wages	Republican		Moderate Republican		Protestant Christian	Gold	10	Neither agree nor disagree	Neither agree nor disagree	Somewhat disagree	Neither agree nor disagree	US values like democracy and human rights.	Strongly disapprove	Disapprove
5/31/2021 9:17	5/31/2021 9:33	TRUE	Female	54	Asian	A few times a month	Over $100,000	Bachelor's degree (e.g. BA, BS)	A homemaker	Independent			Don't lean	Catholic Christian	Gold	8	Neither agree nor disagree	Somewhat agree	Agree	Somewhat agree	US security interests like terrorism.	Somewhat approve	Somewhat disapprove
5/31/2021 9:17	5/31/2021 9:34	TRUE	Male	60	Black or African American	More than once a day	$50,000 to $74,999	Some college, no degree	Employed for wages	Democrat	Moderate Democrat			Protestant Christian	Gold	9	Strongly agree	Strongly agree	Strongly agree	Strongly agree	US security interests like terrorism.	Neither approve nor disapprove	Neither approve nor disapprove
5/31/2021 9:20	5/31/2021 9:34	TRUE	Female	66	White	Every day	$35,00 to $49,999	Bachelor's degree (e.g. BA, BS)	Retired	Republican		Strong Republican		Protestant Christian	Gold	10	Disagree	Somewhat disagree	Somewhat disagree	Strongly agree	US security interests like terrorism.	Strongly disapprove	Strongly disapprove
5/31/2021 8:57	5/31/2021 9:34	TRUE	Female	75	White	More than once a day	$50,000 to $74,999	High school degree or equivalent (e.g. GED)	Retired	Independent			Lean Republican	Other	Gold	7	Neither agree nor disagree	Somewhat disagree	Neither agree nor disagree	Neither agree nor disagree	US security interests like terrorism.	Strongly disapprove	Strongly disapprove
5/31/2021 9:16	5/31/2021 9:34	TRUE	Female	70	White	A few times a week	$20,000 to $34,999	Associate degree (e.g. AA, AS)	Retired	Democrat	Strong Democrat			Other	Gold	10	Strongly agree	Strongly agree	Strongly agree	Strongly agree	US values like democracy and human rights.	Strongly approve	Disapprove
5/31/2021 9:28	5/31/2021 9:34	TRUE	Female	33	White	Every day	Over $100,000	Master's degree (e.g. MA, MS, MEd)	Employed for wages	Republican		Strong Republican		Catholic Christian	Gold	5	Neither agree nor disagree	Neither agree nor disagree	Neither agree nor disagree	Neither agree nor disagree	US security interests like terrorism.	Neither approve nor disapprove	Neither approve nor disapprove
5/31/2021 9:32	5/31/2021 9:34	TRUE	Male	41	White	Every day	$50,000 to $74,999	Master's degree (e.g. MA, MS, MEd)	Employed for wages	Democrat	Moderate Democrat			Protestant Christian	Bronze
5/31/2021 9:19	5/31/2021 9:34	TRUE	Female	49	White	Every day	$50,000 to $74,999	Bachelor's degree (e.g. BA, BS)	Employed for wages	Independent			Lean Democrat	Agnostic	Gold	4	Neither agree nor disagree	Neither agree nor disagree	Neither agree nor disagree	Neither agree nor disagree	US values like democracy and human rights.	Approve	Somewhat approve
5/31/2021 9:24	5/31/2021 9:34	TRUE	Female	38	Black or African American	A few times a week	$50,000 to $74,999	High school degree or equivalent (e.g. GED)	A homemaker	Democrat	Strong Democrat			Protestant Christian	Gold	2	Somewhat agree	Neither agree nor disagree	Neither agree nor disagree	Disagree	US values like democracy and human rights.	Neither approve nor disapprove	Disapprove
5/31/2021 9:20	5/31/2021 9:34	TRUE	Female	77	White	Every day	Over $100,000	Bachelor's degree (e.g. BA, BS)	Retired	Independent			Lean Democrat	Protestant Christian	Gold	10	Somewhat agree	Neither agree nor disagree	Agree	Agree	US values like democracy and human rights.	Strongly approve	Strongly disapprove
5/31/2021 9:16	5/31/2021 9:34	TRUE	Female	52	White	A few times a week	$35,00 to $49,999	Associate degree (e.g. AA, AS)	Employed for wages	Republican		Moderate Republican		Protestant Christian	Gold	10	Somewhat agree	Agree	Agree	Agree	US values like democracy and human rights.	Somewhat approve	Somewhat approve
5/31/2021 9:34	5/31/2021 9:34	TRUE
5/31/2021 9:23	5/31/2021 9:34	TRUE	Male	60	White	Every day	$75,000 to $99,999	Master's degree (e.g. MA, MS, MEd)	Employed for wages	Republican		Strong Republican		Protestant Christian	Gold	10	Somewhat agree	Agree	Neither agree nor disagree	Agree	US values like democracy and human rights.	Strongly disapprove	Disapprove
5/31/2021 9:01	5/31/2021 9:34	TRUE	Male	81	White	Every day	$75,000 to $99,999	Bachelor's degree (e.g. BA, BS)	Retired	Republican		Strong Republican		Protestant Christian	Gold	8	Agree	Agree	Agree	Agree	US values like democracy and human rights.	Somewhat disapprove	Somewhat disapprove
5/31/2021 9:25	5/31/2021 9:34	TRUE	Female	81	White	Every day	$35,00 to $49,999	High school degree or equivalent (e.g. GED)	Retired	Independent			Lean Democrat	Catholic Christian	Gold	8	Neither agree nor disagree	Somewhat agree	Neither agree nor disagree	Somewhat agree	US values like democracy and human rights.	Somewhat approve	Somewhat approve
5/31/2021 8:52	5/31/2021 9:34	TRUE	Female	61	White	Rarely if at all	$35,00 to $49,999	Some college, no degree	Employed for wages	Independent			Don't lean	Catholic Christian	Gold	10	Somewhat disagree	Neither agree nor disagree	Neither agree nor disagree	Somewhat agree	US security interests like terrorism.	Neither approve nor disapprove	Neither approve nor disapprove
5/31/2021 9:27	5/31/2021 9:34	TRUE	Male	34	Black or African American	Rarely if at all	Less than $20,000	Less than a high school diploma	A homemaker					Other	Gold	3	Strongly disagree	Strongly disagree	Strongly disagree	Strongly disagree	US security interests like terrorism.	Strongly disapprove	Strongly disapprove
5/31/2021 9:26	5/31/2021 9:34	TRUE	Female	40	White	A few times a week	Over $100,000	Master's degree (e.g. MA, MS, MEd)	A homemaker				Lean Republican	Other	Gold	10	Neither agree nor disagree	Agree	Disagree	Somewhat agree	US security interests like terrorism.	Neither approve nor disapprove	Disapprove
5/31/2021 9:10	5/31/2021 9:35	TRUE	Male	69	White	More than once a day	$35,00 to $49,999	High school degree or equivalent (e.g. GED)	Retired	Republican		Strong Republican		Protestant Christian	Gold	9	Agree	Agree	Disagree	Strongly agree	US security interests like terrorism.	Disapprove	Strongly disapprove
5/31/2021 9:06	5/31/2021 9:35	TRUE	Male	40	White	Every day	Over $100,000	Master's degree (e.g. MA, MS, MEd)	Employed for wages	Democrat	Strong Democrat			Catholic Christian	Gold	10	Strongly agree	Strongly agree	Strongly agree	Strongly agree	US values like democracy and human rights.	Strongly approve	Somewhat approve
5/31/2021 9:23	5/31/2021 9:35	TRUE	Female	74	White	More than once a day	$20,000 to $34,999	Master's degree (e.g. MA, MS, MEd)	Retired	Independent			Lean Republican	Agnostic	Gold	10	Strongly disagree	Strongly disagree	Strongly disagree	Somewhat disagree	US security interests like terrorism.	Strongly disapprove	Strongly disapprove
5/31/2021 9:31	5/31/2021 9:35	TRUE	Female	30	White	Rarely if at all	$20,000 to $34,999	High school degree or equivalent (e.g. GED)	Self-employed	Independent			Don't lean	Protestant Christian	Gold	5	Neither agree nor disagree	Somewhat agree	Somewhat disagree	Somewhat disagree	US values like democracy and human rights.	Somewhat approve	Somewhat disapprove
5/31/2021 9:15	5/31/2021 9:35	TRUE	Male	58	Native Hawaiian or Other Pacific Islander	More than once a day	$75,000 to $99,999	High school degree or equivalent (e.g. GED)	Employed for wages	Independent			Lean Republican	Other	Gold	5	Somewhat agree	Strongly agree	Somewhat agree	Strongly agree	US security interests like terrorism.	Strongly disapprove	Strongly disapprove
5/31/2021 9:19	5/31/2021 9:35	TRUE	Female	58	Hispanic or Latino	Every day	Over $100,000	Professional degree (e.g. MD, DDS, DVM)	Employed for wages	Democrat	Strong Democrat			Catholic Christian	Gold	10	Neither agree nor disagree	Agree	Somewhat agree	Neither agree nor disagree	US values like democracy and human rights.	Approve	Somewhat approve
5/31/2021 9:34	5/31/2021 9:35	TRUE	Female	27	White	Every day	Less than $20,000	Some college, no degree	Self-employed	Democrat	Strong Democrat			Muslim	Silver
5/31/2021 9:23	5/31/2021 9:35	TRUE	Female	57	White	Every day	$50,000 to $74,999	Bachelor's degree (e.g. BA, BS)	Employed for wages	Democrat	Strong Democrat			Catholic Christian	Gold	10	Neither agree nor disagree	Strongly agree	Strongly agree	Strongly agree	US values like democracy and human rights.	Strongly approve	Neither approve nor disapprove
5/31/2021 9:10	5/31/2021 9:35	TRUE	Female	27	Hispanic or Latino	More than once a day	Less than $20,000	Some college, no degree	Employed for wages	Independent			Lean Republican	Protestant Christian	Gold	10	Strongly agree	Strongly agree	Strongly agree	Strongly agree	US values like democracy and human rights.	Somewhat disapprove	Somewhat disapprove
5/31/2021 9:12	5/31/2021 9:35	TRUE	Female	48	Mixed Race	More than once a day	$50,000 to $74,999	Bachelor's degree (e.g. BA, BS)	Employed for wages	Independent			Don't lean	Agnostic	Gold	10	Somewhat disagree	Agree	Somewhat agree	Agree	US security interests like terrorism.	Somewhat approve	Somewhat approve
5/31/2021 9:19	5/31/2021 9:35	TRUE	Male	64	White	Every day	$20,000 to $34,999	High school degree or equivalent (e.g. GED)	Retired	Democrat	Strong Democrat			Agnostic	Gold	9	Somewhat agree	Somewhat agree	Neither agree nor disagree	Strongly agree	US security interests like terrorism.	Somewhat approve	Disapprove
5/31/2021 9:25	5/31/2021 9:35	TRUE	Female	67	White	A few times a week	$35,00 to $49,999	Bachelor's degree (e.g. BA, BS)	Retired	Republican		Moderate Republican		Protestant Christian	Gold	10	Strongly disagree	Neither agree nor disagree	Disagree	Somewhat agree	US security interests like terrorism.	Strongly disapprove	Strongly disapprove
5/31/2021 9:19	5/31/2021 9:35	TRUE	Female	47	White	A few times a week	$20,000 to $34,999	High school degree or equivalent (e.g. GED)	Unable to work	Independent			Lean Democrat	Other	Gold	8	Somewhat agree	Somewhat agree	Somewhat disagree	Strongly agree	US values like democracy and human rights.	Somewhat disapprove	Somewhat approve
5/31/2021 9:25	5/31/2021 9:35	TRUE	Female	43	White	Every day	Over $100,000	Master's degree (e.g. MA, MS, MEd)	A homemaker	Independent			Lean Democrat	Protestant Christian	Gold	10	Neither agree nor disagree	Strongly disagree	Somewhat agree	Agree	US security interests like terrorism.	Approve	Neither approve nor disapprove
5/31/2021 9:11	5/31/2021 9:35	TRUE	Female	53	White	Every day	Over $100,000	Bachelor's degree (e.g. BA, BS)	Employed for wages	Republican		Moderate Republican		Catholic Christian	Gold	10	Somewhat agree	Somewhat agree	Somewhat disagree	Strongly agree	US values like democracy and human rights.	Neither approve nor disapprove	Somewhat approve
5/31/2021 9:26	5/31/2021 9:35	TRUE	Female	21	Black or African American	Rarely if at all	$50,000 to $74,999	Doctorate (e.g. PhD, EdD)	Self-employed	Democrat	Strong Democrat			Other	Gold	10	Strongly agree	Strongly disagree	Neither agree nor disagree	Neither agree nor disagree	US values like democracy and human rights.	Strongly approve	Strongly approve
5/31/2021 9:26	5/31/2021 9:36	TRUE	Female	25	White	A few times a month	Less than $20,000	High school degree or equivalent (e.g. GED)	Out of work but not currently looking for work	Democrat	Strong Democrat			Other	Copper
5/31/2021 9:29	5/31/2021 9:36	TRUE	Female	29	White	A few times a week	$20,000 to $34,999	High school degree or equivalent (e.g. GED)	Self-employed	Republican		Moderate Republican		Protestant Christian	Gold	5	Strongly agree	Agree	Somewhat disagree	Strongly agree	US values like democracy and human rights.	Somewhat approve	Somewhat disapprove
5/31/2021 9:15	5/31/2021 9:36	TRUE	Female	64	White	Rarely if at all	Less than $20,000	Some college, no degree	Unable to work	Republican		Moderate Republican		Protestant Christian	Gold	4	Neither agree nor disagree	Strongly disagree	Somewhat disagree	Agree	US security interests like terrorism.	Strongly disapprove	Somewhat disapprove
5/31/2021 9:17	5/31/2021 9:36	TRUE	Female	71	White	Every day	$20,000 to $34,999	Some college, no degree	Retired	Republican		Strong Republican		Protestant Christian	Gold	10	Somewhat agree	Strongly agree	Somewhat agree	Agree	US values like democracy and human rights.	Somewhat disapprove	Somewhat disapprove
5/31/2021 9:22	5/31/2021 9:36	TRUE	Female	21	White	Rarely if at all	Less than $20,000	High school degree or equivalent (e.g. GED)	Out of work but not currently looking for work	Independent			Lean Democrat	Agnostic	Gold	5	Neither agree nor disagree	Neither agree nor disagree	Neither agree nor disagree	Somewhat agree	US values like democracy and human rights.	Somewhat approve	Neither approve nor disapprove
5/31/2021 9:12	5/31/2021 9:36	TRUE	Male	76	White	Every day	Less than $20,000	High school degree or equivalent (e.g. GED)	Retired	Democrat	Moderate Democrat			Other	Gold	8	Somewhat agree	Somewhat agree	Somewhat agree	Agree	US values like democracy and human rights.	Somewhat disapprove	Somewhat approve
5/31/2021 9:23	5/31/2021 9:36	TRUE	Male	80	White	Every day	$35,00 to $49,999	Some college, no degree	Retired	Republican		Strong Republican		Protestant Christian	Gold	10	Strongly agree	Strongly agree	Strongly agree	Strongly agree	US values like democracy and human rights.	Strongly disapprove	Disapprove
5/31/2021 9:32	5/31/2021 9:36	TRUE	Female	27	White	A few times a week	$50,000 to $74,999	Bachelor's degree (e.g. BA, BS)	Unable to work	Independent				Other	Gold	5	Somewhat disagree	Strongly agree	Strongly agree	Strongly agree	US values like democracy and human rights.	Strongly approve	Strongly approve
5/31/2021 8:38	5/31/2021 9:36	TRUE	Female	72	White	A few times a week	$75,000 to $99,999	Some college, no degree	Retired	Independent			Lean Democrat	Protestant Christian	Gold	10	Neither agree nor disagree	Agree	Disagree	Agree	US security interests like terrorism.	Somewhat approve	Somewhat disapprove
5/31/2021 9:31	5/31/2021 9:36	TRUE	Female	19	Black or African American	Rarely if at all	Less than $20,000	High school degree or equivalent (e.g. GED)	Unable to work					Other	Silver
5/31/2021 9:17	5/31/2021 9:36	TRUE	Female	42	White	Every day	Less than $20,000	Some college, no degree	A homemaker	Independent			Don't lean	Catholic Christian	Gold	1	Neither agree nor disagree	Somewhat agree	Neither agree nor disagree	Neither agree nor disagree	US security interests like terrorism.	Somewhat approve	Neither approve nor disapprove
5/31/2021 9:28	5/31/2021 9:36	TRUE
5/31/2021 9:19	5/31/2021 9:36	TRUE	Female	39	Black or African American	More than once a day	$50,000 to $74,999	Some college, no degree	Employed for wages	Democrat	Strong Democrat			Catholic Christian	Gold	8	Strongly agree	Somewhat agree	Somewhat agree	Neither agree nor disagree	US values like democracy and human rights.	Somewhat approve	Somewhat approve
5/31/2021 9:16	5/31/2021 9:36	TRUE	Female	28	White	A few times a week	$50,000 to $74,999	Associate degree (e.g. AA, AS)	Employed for wages	Democrat	Moderate Democrat			Other	Gold	10	Somewhat disagree	Strongly agree	Somewhat agree	Strongly agree	US values like democracy and human rights.	Somewhat approve	Somewhat approve
5/31/2021 9:24	5/31/2021 9:36	TRUE	Male	55	White	Every day	Over $100,000	Master's degree (e.g. MA, MS, MEd)	Employed for wages	Republican		Moderate Republican		Catholic Christian	Gold	10	Agree	Strongly agree	Strongly agree	Somewhat agree	US values like democracy and human rights.	Strongly approve	Somewhat approve
5/31/2021 9:05	5/31/2021 9:37	TRUE	Male	36	White	A few times a week	Over $100,000	Master's degree (e.g. MA, MS, MEd)	Employed for wages	Independent			Don't lean	Catholic Christian	Gold	8	Somewhat agree	Neither agree nor disagree	Agree	Neither agree nor disagree	US values like democracy and human rights.	Somewhat approve	Somewhat approve
5/31/2021 9:30	5/31/2021 9:37	TRUE	Female	26	White	Rarely if at all	$20,000 to $34,999	Associate degree (e.g. AA, AS)	Employed for wages	Independent			Lean Republican	Catholic Christian	Gold	5	Somewhat agree	Somewhat agree	Somewhat agree	Somewhat agree	US security interests like terrorism.	Neither approve nor disapprove	Neither approve nor disapprove
5/31/2021 9:25	5/31/2021 9:37	TRUE	Male	45	White	Rarely if at all	$20,000 to $34,999	High school degree or equivalent (e.g. GED)	Employed for wages	Republican		Moderate Republican		Protestant Christian	Gold	5	Somewhat agree	Neither agree nor disagree	Somewhat disagree	Neither agree nor disagree	US values like democracy and human rights.	Somewhat approve	Neither approve nor disapprove
5/31/2021 9:21	5/31/2021 9:37	TRUE	Male	73	White	A few times a week	Over $100,000	Some college, no degree	Retired	Independent			Lean Republican	Protestant Christian	Gold	8	Somewhat agree	Somewhat agree	Neither agree nor disagree	Somewhat agree	US security interests like terrorism.	Somewhat disapprove	Neither approve nor disapprove
5/31/2021 9:00	5/31/2021 9:37	TRUE	Male	41	White	A few times a month	Over $100,000	Master's degree (e.g. MA, MS, MEd)	Employed for wages	Democrat	Strong Democrat			Catholic Christian	Gold	10	Neither agree nor disagree	Strongly agree	Neither agree nor disagree	Neither agree nor disagree	US values like democracy and human rights.	Strongly approve	Approve
5/31/2021 9:21	5/31/2021 9:37	TRUE	Female	29	Hispanic or Latino	A few times a month	$20,000 to $34,999	Associate degree (e.g. AA, AS)	Unable to work				Don't lean	Catholic Christian	Gold	10	Somewhat disagree	Neither agree nor disagree	Neither agree nor disagree	Disagree	US values like democracy and human rights.	Neither approve nor disapprove	Neither approve nor disapprove
5/31/2021 9:24	5/31/2021 9:37	TRUE	Female	73	White	More than once a day	$20,000 to $34,999	Bachelor's degree (e.g. BA, BS)	Retired	Republican		Strong Republican		Protestant Christian	Gold	8	Neither agree nor disagree	Neither agree nor disagree	Neither agree nor disagree	Somewhat agree	US security interests like terrorism.	Strongly disapprove	Disapprove
5/31/2021 9:16	5/31/2021 9:37	TRUE	Female	48	White	A few times a month	Less than $20,000	Less than a high school diploma	A homemaker	Independent			Don't lean	Protestant Christian	Gold	10	Strongly agree	Strongly agree	Strongly agree	Neither agree nor disagree	US values like democracy and human rights.	Strongly approve	Strongly approve
5/31/2021 9:27	5/31/2021 9:37	TRUE	Female	34	White	A few times a week	Less than $20,000	Associate degree (e.g. AA, AS)	Employed for wages	Democrat	Strong Democrat			Other	Gold	10	Neither agree nor disagree	Neither agree nor disagree	Neither agree nor disagree	Neither agree nor disagree	US values like democracy and human rights.	Neither approve nor disapprove	Neither approve nor disapprove
5/31/2021 9:29	5/31/2021 9:37	TRUE	Female	36	White	Every day	$20,000 to $34,999	High school degree or equivalent (e.g. GED)	Self-employed	Republican		Strong Republican		Protestant Christian	Gold	10	Strongly agree	Neither agree nor disagree	Neither agree nor disagree	Neither agree nor disagree	US security interests like terrorism.	Disapprove	Neither approve nor disapprove
5/31/2021 9:34	5/31/2021 9:37	TRUE	Female	24	Asian	Rarely if at all	Less than $20,000	Some college, no degree	A student					Other	Gold	10	Strongly agree	Strongly agree	Strongly agree	Strongly agree	US security interests like terrorism.	Strongly approve	Strongly approve
5/31/2021 9:09	5/31/2021 9:37	TRUE	Female	41	Mixed Race	A few times a month	Less than $20,000	Some college, no degree	Unable to work				Don't lean	Other	Gold	1	Strongly disagree	Strongly disagree	Strongly disagree	Neither agree nor disagree	US values like democracy and human rights.	Strongly disapprove	Strongly disapprove
5/31/2021 9:09	5/31/2021 9:37	TRUE	Female	55	White	A few times a week	$20,000 to $34,999	Some college, no degree	Employed for wages	Democrat	Strong Democrat			Catholic Christian	Gold	10	Agree	Somewhat agree	Strongly agree	Agree	US values like democracy and human rights.	Strongly approve	Somewhat approve
5/31/2021 8:49	5/31/2021 9:38	TRUE	Female	25	Hispanic or Latino	A few times a week	$35,00 to $49,999	Bachelor's degree (e.g. BA, BS)	Employed for wages	Democrat	Strong Democrat			Catholic Christian	Gold	7	Somewhat agree	Agree	Neither agree nor disagree	Agree	US values like democracy and human rights.	Approve	Somewhat approve
5/31/2021 9:14	5/31/2021 9:38	TRUE	Female	43	Asian	Every day	$20,000 to $34,999	High school degree or equivalent (e.g. GED)	Employed for wages	Republican		Strong Republican		Other	Gold	5	Strongly agree	Strongly disagree	Strongly agree	Neither agree nor disagree	US values like democracy and human rights.	Strongly disapprove	Strongly disapprove
5/31/2021 9:26	5/31/2021 9:38	TRUE	Female	31	Hispanic or Latino	More than once a day	Over $100,000	Master's degree (e.g. MA, MS, MEd)	Employed for wages	Democrat	Strong Democrat			Catholic Christian	Gold	9	Somewhat disagree	Disagree	Somewhat disagree	Somewhat disagree	US values like democracy and human rights.	Neither approve nor disapprove	Somewhat disapprove
5/31/2021 9:30	5/31/2021 9:38	TRUE	Female	40	Hispanic or Latino	A few times a week	$50,000 to $74,999	Bachelor's degree (e.g. BA, BS)	Employed for wages	Democrat	Moderate Democrat			Catholic Christian	Gold	10	Neither agree nor disagree	Neither agree nor disagree	Neither agree nor disagree	Neither agree nor disagree	US security interests like terrorism.	Disapprove	Neither approve nor disapprove
5/31/2021 9:35	5/31/2021 9:38	TRUE	Male	19	Black or African American	Every day	$20,000 to $34,999	Master's degree (e.g. MA, MS, MEd)	Employed for wages	Democrat	Strong Democrat			Protestant Christian	Copper
5/31/2021 9:06	5/31/2021 9:38	TRUE	Female	73	Black or African American	Rarely if at all	Less than $20,000	Some college, no degree	Retired	Democrat	Strong Democrat			Protestant Christian	Gold	10	Neither agree nor disagree	Neither agree nor disagree	Neither agree nor disagree	Neither agree nor disagree	US values like democracy and human rights.	Strongly approve	Approve
5/31/2021 9:25	5/31/2021 9:38	TRUE	Male	45	White	Every day	Over $100,000	Master's degree (e.g. MA, MS, MEd)	Employed for wages	Republican		Strong Republican		Protestant Christian	Gold	5	Neither agree nor disagree	Neither agree nor disagree	Neither agree nor disagree	Neither agree nor disagree	US values like democracy and human rights.	Neither approve nor disapprove	Neither approve nor disapprove
5/31/2021 9:21	5/31/2021 9:38	TRUE	Female	59	White	A few times a month	$35,00 to $49,999	Associate degree (e.g. AA, AS)	Employed for wages	Democrat	Moderate Democrat			Other	Gold	10	Somewhat agree	Agree	Disagree	Somewhat agree	US values like democracy and human rights.	Approve	Neither approve nor disapprove
5/31/2021 9:26	5/31/2021 9:38	TRUE	Female	68	White	A few times a week	Less than $20,000	High school degree or equivalent (e.g. GED)	Retired	Independent			Lean Democrat	Catholic Christian	Gold	10	Somewhat agree	Neither agree nor disagree	Somewhat agree	Strongly agree	US security interests like terrorism.	Somewhat approve	Somewhat approve
5/31/2021 9:09	5/31/2021 9:38	TRUE	Female	46	Black or African American	A few times a week	$20,000 to $34,999	Bachelor's degree (e.g. BA, BS)	Employed for wages	Independent			Don't lean	Protestant Christian	Gold	10	Neither agree nor disagree	Somewhat disagree	Disagree	Somewhat agree	US security interests like terrorism.	Neither approve nor disapprove	Disapprove
5/31/2021 9:28	5/31/2021 9:38	TRUE	Female	83	White	A few times a week	$50,000 to $74,999	Associate degree (e.g. AA, AS)	Retired	Republican		Strong Republican		Protestant Christian	Gold	8	Somewhat agree	Agree	Somewhat disagree	Agree	US security interests like terrorism.	Strongly disapprove	Somewhat disapprove
5/31/2021 9:18	5/31/2021 9:38	TRUE	Female	58	White	Every day	$20,000 to $34,999	Bachelor's degree (e.g. BA, BS)	A homemaker	Democrat	Strong Democrat			Catholic Christian	Gold	10	Agree	Agree	Agree	Strongly agree	US values like democracy and human rights.	Strongly approve	Somewhat approve
5/31/2021 9:24	5/31/2021 9:38	TRUE	Female	67	White	A few times a month	$50,000 to $74,999	Associate degree (e.g. AA, AS)	Self-employed	Republican		Moderate Republican		Protestant Christian	Gold	10	Somewhat agree	Somewhat agree	Agree	Strongly agree	US values like democracy and human rights.	Neither approve nor disapprove	Neither approve nor disapprove
5/31/2021 9:22	5/31/2021 9:38	TRUE	Female	70	White	More than once a day	Over $100,000	Doctorate (e.g. PhD, EdD)	Self-employed	Republican		Strong Republican		Protestant Christian	Gold	9	Strongly agree	Agree	Strongly agree	Agree	US values like democracy and human rights.	Somewhat approve	Strongly approve
5/31/2021 9:19	5/31/2021 9:39	TRUE	Female	57	White	Every day	$20,000 to $34,999	Some college, no degree	Employed for wages	Independent			Lean Democrat	Protestant Christian	Gold	10	Somewhat agree	Agree	Somewhat agree	Agree	US security interests like terrorism.	Approve	Somewhat approve
5/31/2021 9:28	5/31/2021 9:39	TRUE	Female	51	White	Every day	Over $100,000	Bachelor's degree (e.g. BA, BS)	Employed for wages	Democrat	Moderate Democrat			Other	Gold	9	Somewhat agree	Agree	Agree	Agree	US values like democracy and human rights.	Strongly approve	Somewhat approve
5/31/2021 9:32	5/31/2021 9:39	TRUE	Female	39	White	Rarely if at all	$35,00 to $49,999	High school degree or equivalent (e.g. GED)	A homemaker	Independent				Protestant Christian	Gold	7	Neither agree nor disagree	Neither agree nor disagree	Neither agree nor disagree	Neither agree nor disagree	US values like democracy and human rights.	Somewhat approve	Neither approve nor disapprove
5/31/2021 8:40	5/31/2021 9:39	TRUE	Female	71	White	Rarely if at all	$20,000 to $34,999	Associate degree (e.g. AA, AS)	Retired	Republican		Moderate Republican		Other	Gold	6	Neither agree nor disagree	Neither agree nor disagree	Somewhat agree	Neither agree nor disagree	US values like democracy and human rights.	Somewhat approve	Somewhat approve
5/31/2021 9:18	5/31/2021 9:39	TRUE	Male	73	White	Every day	$20,000 to $34,999	High school degree or equivalent (e.g. GED)	Retired	Republican		Moderate Republican		Protestant Christian	Gold	9	Agree	Agree	Agree	Agree	US values like democracy and human rights.	Strongly approve	Somewhat disapprove
5/31/2021 9:26	5/31/2021 9:39	TRUE	Female	18	Hispanic or Latino	A few times a month	$35,00 to $49,999	High school degree or equivalent (e.g. GED)	A student	Democrat	Moderate Democrat			Atheist	Gold	8	Somewhat agree	Somewhat disagree	Somewhat disagree	Neither agree nor disagree	US values like democracy and human rights.	Somewhat approve	Neither approve nor disapprove
5/31/2021 9:27	5/31/2021 9:39	TRUE	Female	70	White	More than once a day	$35,00 to $49,999	Master's degree (e.g. MA, MS, MEd)	Retired	Democrat	Strong Democrat			Protestant Christian	Gold	10	Disagree	Neither agree nor disagree	Strongly agree	Somewhat disagree	US values like democracy and human rights.	Approve	Disapprove
5/31/2021 9:32	5/31/2021 9:39	TRUE	Female	27	Black or African American	A few times a month	$50,000 to $74,999	Some college, no degree	Employed for wages	Democrat	Moderate Democrat			Other	Gold	10	Disagree	Somewhat agree	Neither agree nor disagree	Agree	US values like democracy and human rights.	Approve	Neither approve nor disapprove
5/31/2021 9:29	5/31/2021 9:39	TRUE	Male	64	White	Every day	$50,000 to $74,999	Some college, no degree	Retired	Independent			Don't lean	Other	Gold	10	Somewhat agree	Strongly agree	Neither agree nor disagree	Somewhat agree	US security interests like terrorism.	Strongly disapprove	Strongly disapprove
5/31/2021 9:30	5/31/2021 9:39	TRUE	Male	38	White	Every day	Over $100,000	Master's degree (e.g. MA, MS, MEd)	Employed for wages	Democrat	Strong Democrat			Catholic Christian	Gold	10	Strongly agree	Strongly agree	Strongly agree	Strongly agree	US values like democracy and human rights.	Strongly approve	Strongly approve
5/31/2021 9:25	5/31/2021 9:39	TRUE	Male	42	White	A few times a week	Over $100,000	Bachelor's degree (e.g. BA, BS)	Employed for wages	Democrat	Strong Democrat			Agnostic	Gold	8	Somewhat agree	Strongly agree	Somewhat disagree	Somewhat agree	US values like democracy and human rights.	Approve	Disapprove
5/31/2021 9:27	5/31/2021 9:39	TRUE	Female	31	White	Rarely if at all	$35,00 to $49,999	Some college, no degree	Employed for wages	Democrat	Moderate Democrat			Catholic Christian	Gold	1	Neither agree nor disagree	Neither agree nor disagree	Neither agree nor disagree	Neither agree nor disagree	US values like democracy and human rights.	Neither approve nor disapprove	Neither approve nor disapprove
5/31/2021 9:32	5/31/2021 9:39	TRUE	Male	51	White	Every day	$50,000 to $74,999	High school degree or equivalent (e.g. GED)	Employed for wages	Democrat	Moderate Democrat			Agnostic	Gold	10	Strongly agree	Strongly agree	Neither agree nor disagree	Strongly agree	US values like democracy and human rights.	Strongly approve	Disapprove
5/31/2021 9:18	5/31/2021 9:40	TRUE	Female	71	White	More than once a day	$20,000 to $34,999	Some college, no degree	Employed for wages	Republican		Strong Republican		Protestant Christian	Gold	10	Somewhat agree	Somewhat agree	Somewhat agree	Agree	US values like democracy and human rights.	Strongly disapprove	Disapprove
5/31/2021 9:17	5/31/2021 9:40	TRUE	Female	55	White	Every day	$50,000 to $74,999	High school degree or equivalent (e.g. GED)	Self-employed	Democrat	Strong Democrat			Other	Gold	10	Agree	Somewhat agree	Agree	Agree	US values like democracy and human rights.	Somewhat approve	Neither approve nor disapprove
5/31/2021 9:31	5/31/2021 9:40	TRUE	Female	32	Black or African American	Every day	$20,000 to $34,999	Some college, no degree	Employed for wages	Republican		Strong Republican		Hindu	Gold	1	Somewhat agree	Agree	Neither agree nor disagree	Somewhat disagree	US security interests like terrorism.	Neither approve nor disapprove	Somewhat approve
5/31/2021 9:20	5/31/2021 9:40	TRUE	Female	71	White	A few times a week	Less than $20,000	Some college, no degree	Self-employed	Independent			Lean Democrat	Protestant Christian	Gold	10	Somewhat disagree	Somewhat disagree	Somewhat disagree	Somewhat agree	US values like democracy and human rights.	Somewhat approve	Somewhat approve
5/31/2021 8:59	5/31/2021 9:40	TRUE	Female	83	White	Every day	$35,00 to $49,999	Bachelor's degree (e.g. BA, BS)	Self-employed	Republican		Strong Republican		Other	Gold	10	Agree	Agree	Agree	Agree	US security interests like terrorism.	Strongly disapprove	Somewhat disapprove
5/31/2021 8:52	5/31/2021 9:40	TRUE	Female	50	White	A few times a week	$20,000 to $34,999	Master's degree (e.g. MA, MS, MEd)	Unable to work	Democrat	Moderate Democrat			Protestant Christian	Gold	9	Somewhat agree	Strongly agree	Somewhat agree	Strongly agree	US security interests like terrorism.	Strongly approve	Neither approve nor disapprove
5/31/2021 9:17	5/31/2021 9:40	TRUE	Male	43	White	Every day	Over $100,000	Master's degree (e.g. MA, MS, MEd)	Employed for wages	Democrat	Strong Democrat			Protestant Christian	Gold	8	Strongly agree	Agree	Somewhat agree	Agree	US values like democracy and human rights.	Approve	Somewhat approve
5/31/2021 9:10	5/31/2021 9:40	TRUE	Female	54	White	A few times a month	$50,000 to $74,999	Associate degree (e.g. AA, AS)	Employed for wages	Republican		Moderate Republican		Other	Gold	5	Somewhat agree	Neither agree nor disagree	Neither agree nor disagree	Somewhat disagree	US security interests like terrorism.	Neither approve nor disapprove	Neither approve nor disapprove
5/31/2021 9:25	5/31/2021 9:40	TRUE	Female	67	White	Every day	$20,000 to $34,999	Some college, no degree	Retired	Democrat	Strong Democrat			Other	Gold	1	Somewhat disagree	Somewhat agree	Somewhat agree	Agree	US security interests like terrorism.	Approve	Somewhat disapprove
5/31/2021 9:31	5/31/2021 9:40	TRUE	Male	42	White	A few times a week	$20,000 to $34,999	High school degree or equivalent (e.g. GED)	Employed for wages	Republican		Strong Republican		Protestant Christian	Gold	1	Agree	Disagree	Somewhat disagree	Neither agree nor disagree	US security interests like terrorism.	Strongly disapprove	Disapprove
5/31/2021 9:27	5/31/2021 9:40	TRUE	Female	69	White	More than once a day	$50,000 to $74,999	Master's degree (e.g. MA, MS, MEd)	Retired	Independent			Don't lean	Catholic Christian	Gold	8	Somewhat agree	Somewhat disagree	Somewhat agree	Agree	US security interests like terrorism.	Strongly disapprove	Strongly disapprove
5/31/2021 9:18	5/31/2021 9:40	TRUE	Female	22	White	A few times a week	$35,00 to $49,999	Some college, no degree	Employed for wages	Democrat	Strong Democrat			Protestant Christian	Gold	10	Somewhat agree	Agree	Disagree	Somewhat agree	US values like democracy and human rights.	Somewhat disapprove	Disapprove
5/31/2021 9:27	5/31/2021 9:40	TRUE	Male	65	White	More than once a day	$35,00 to $49,999	Some college, no degree	Employed for wages	Independent			Lean Democrat	Other	Gold	3	Strongly disagree	Strongly disagree	Strongly disagree	Neither agree nor disagree	US values like democracy and human rights.	Strongly approve	Approve
5/31/2021 9:22	5/31/2021 9:40	TRUE	Male	38	White	More than once a day	Over $100,000	Doctorate (e.g. PhD, EdD)	Employed for wages	Republican		Strong Republican		Jewish	Gold	10	Strongly agree	Strongly agree	Strongly agree	Strongly agree	US security interests like terrorism.	Strongly approve	Strongly approve
5/31/2021 9:23	5/31/2021 9:41	TRUE	Female	59	White	A few times a week	$75,000 to $99,999	Associate degree (e.g. AA, AS)	Employed for wages	Independent			Lean Democrat	Catholic Christian	Gold	10	Somewhat agree	Strongly agree	Neither agree nor disagree	Somewhat agree	US values like democracy and human rights.	Approve	Somewhat disapprove
5/31/2021 9:18	5/31/2021 9:41	TRUE	Female	43	White	More than once a day	$20,000 to $34,999	High school degree or equivalent (e.g. GED)	Employed for wages	Democrat	Moderate Democrat			Catholic Christian	Gold	9	Somewhat agree	Somewhat agree	Neither agree nor disagree	Agree	US values like democracy and human rights.	Strongly approve	Approve
5/31/2021 9:28	5/31/2021 9:41	TRUE	Female	61	White	A few times a week	$35,00 to $49,999	Associate degree (e.g. AA, AS)	Employed for wages	Independent			Lean Republican	Protestant Christian	Gold	10	Somewhat agree	Agree	Neither agree nor disagree	Neither agree nor disagree	US security interests like terrorism.	Strongly disapprove	Neither approve nor disapprove
5/31/2021 9:28	5/31/2021 9:41	TRUE	Male	66	White	Every day	$35,00 to $49,999	Some college, no degree	Retired	Republican		Strong Republican		Catholic Christian	Gold	10	Agree	Agree	Somewhat disagree	Somewhat agree	US security interests like terrorism.	Strongly disapprove	Strongly disapprove
5/31/2021 9:25	5/31/2021 9:41	TRUE	Female	57	White	Every day	$20,000 to $34,999	High school degree or equivalent (e.g. GED)	Unable to work	Democrat	Strong Democrat			Other	Gold	10	Neither agree nor disagree	Agree	Agree	Strongly agree	US values like democracy and human rights.	Strongly approve	Strongly approve
5/31/2021 9:02	5/31/2021 9:41	TRUE	Female	24	White	Every day	$20,000 to $34,999	High school degree or equivalent (e.g. GED)	Employed for wages	Democrat	Strong Democrat			Other	Gold	5	Neither agree nor disagree	Neither agree nor disagree	Neither agree nor disagree	Neither agree nor disagree	US security interests like terrorism.	Strongly approve	Neither approve nor disapprove
5/31/2021 9:16	5/31/2021 9:41	TRUE	Female	71	White	More than once a day	$20,000 to $34,999	Some college, no degree	Retired	Democrat	Moderate Democrat			Catholic Christian	Gold	10	Somewhat disagree	Strongly agree	Somewhat agree	Somewhat agree	US values like democracy and human rights.	Strongly approve	Strongly disapprove
5/31/2021 9:35	5/31/2021 9:41	TRUE	Female	30	Black or African American	More than once a day	$50,000 to $74,999	High school degree or equivalent (e.g. GED)	Employed for wages	Democrat	Strong Democrat			Other	Gold	5	Neither agree nor disagree	Neither agree nor disagree	Neither agree nor disagree	Neither agree nor disagree	US values like democracy and human rights.	Neither approve nor disapprove	Neither approve nor disapprove
5/31/2021 9:33	5/31/2021 9:41	TRUE	Other	21	Mixed Race	A few times a week	$35,00 to $49,999	Associate degree (e.g. AA, AS)	Out of work and looking for work				Lean Democrat	Protestant Christian	Gold	8	Somewhat disagree	Somewhat disagree	Neither agree nor disagree	Agree	US security interests like terrorism.	Somewhat approve	Neither approve nor disapprove
5/31/2021 9:26	5/31/2021 9:41	TRUE	Male	46	White	Every day	$50,000 to $74,999	Master's degree (e.g. MA, MS, MEd)	Out of work and looking for work	Democrat	Strong Democrat			Catholic Christian	Gold	5	Agree	Agree	Somewhat agree		US values like democracy and human rights.	Approve	Somewhat approve
5/31/2021 9:15	5/31/2021 9:41	TRUE	Female	53	White	A few times a month	Over $100,000	Bachelor's degree (e.g. BA, BS)	Self-employed	Republican		Moderate Republican		Catholic Christian	Gold	10	Somewhat agree	Somewhat disagree	Somewhat disagree	Agree	US values like democracy and human rights.	Somewhat disapprove	Disapprove
5/31/2021 9:33	5/31/2021 9:42	TRUE	Female	28	White	Every day	$50,000 to $74,999	Bachelor's degree (e.g. BA, BS)	A homemaker	Republican		Moderate Republican		Protestant Christian	Gold	1	Somewhat agree	Somewhat agree	Somewhat agree	Strongly agree	US values like democracy and human rights.	Somewhat approve	Neither approve nor disapprove
5/31/2021 9:28	5/31/2021 9:42	TRUE	Female	44	Hispanic or Latino	More than once a day	$75,000 to $99,999	Bachelor's degree (e.g. BA, BS)	Employed for wages	Independent			Lean Republican	Protestant Christian	Gold	5	Agree	Somewhat agree	Somewhat agree	Agree	US security interests like terrorism.	Strongly disapprove	Strongly disapprove
5/31/2021 9:42	5/31/2021 9:42	TRUE
5/31/2021 9:36	5/31/2021 9:42	TRUE	Female	22	Hispanic or Latino	A few times a week	$20,000 to $34,999	Some college, no degree	Employed for wages	Democrat	Moderate Democrat			Catholic Christian	Gold	7	Disagree	Neither agree nor disagree	Somewhat disagree	Neither agree nor disagree	US values like democracy and human rights.	Somewhat approve	Neither approve nor disapprove
5/31/2021 9:36	5/31/2021 9:42	TRUE	Female	44	White	Every day	Less than $20,000	High school degree or equivalent (e.g. GED)	Out of work but not currently looking for work				Don't lean	Other	Gold	5	Neither agree nor disagree	Neither agree nor disagree	Neither agree nor disagree	Neither agree nor disagree	US values like democracy and human rights.	Neither approve nor disapprove	Neither approve nor disapprove
5/31/2021 9:24	5/31/2021 9:42	TRUE	Female	20	White	A few times a month	$50,000 to $74,999	Some college, no degree	A student	Democrat	Moderate Democrat			Agnostic	Gold	9	Somewhat disagree	Somewhat disagree	Somewhat disagree	Somewhat agree	US security interests like terrorism.	Somewhat disapprove	Somewhat disapprove
5/31/2021 9:18	5/31/2021 9:42	TRUE	Male	56	White	Every day	$50,000 to $74,999	Associate degree (e.g. AA, AS)	Self-employed	Independent			Don't lean	Other	Gold	3	Agree	Somewhat agree	Somewhat agree	Agree	US values like democracy and human rights.	Somewhat disapprove	Somewhat disapprove
5/31/2021 9:18	5/31/2021 9:42	TRUE	Female	29	White	Every day	$20,000 to $34,999	High school degree or equivalent (e.g. GED)	Retired	Independent			Don't lean	Muslim	Gold	5	Neither agree nor disagree	Neither agree nor disagree	Neither agree nor disagree	Agree	US values like democracy and human rights.	Neither approve nor disapprove	Neither approve nor disapprove
5/31/2021 9:24	5/31/2021 9:42	TRUE	Female	66	White	Every day	$20,000 to $34,999	Some college, no degree	Employed for wages	Republican		Moderate Republican		Protestant Christian	Gold	10	Agree	Neither agree nor disagree	Agree	Strongly agree	US security interests like terrorism.	Strongly disapprove	Disapprove
5/31/2021 9:32	5/31/2021 9:42	TRUE	Female	23	White	Every day	Over $100,000	Master's degree (e.g. MA, MS, MEd)	Employed for wages	Democrat	Strong Democrat			Catholic Christian	Gold	10	Somewhat disagree	Agree	Somewhat agree	Agree	US values like democracy and human rights.	Approve	Somewhat approve
5/31/2021 9:34	5/31/2021 9:42	TRUE	Male	68	White	More than once a day	$35,00 to $49,999	Bachelor's degree (e.g. BA, BS)	Employed for wages	Republican		Strong Republican		Catholic Christian	Gold	6	Agree	Agree	Agree	Agree	US security interests like terrorism.	Approve	Approve
5/31/2021 9:20	5/31/2021 9:42	TRUE	Male	30	Hispanic or Latino	Rarely if at all	$35,00 to $49,999	High school degree or equivalent (e.g. GED)	A student	Democrat	Moderate Democrat			Other	Gold	5	Neither agree nor disagree	Neither agree nor disagree	Neither agree nor disagree	Neither agree nor disagree	US values like democracy and human rights.	Neither approve nor disapprove	Neither approve nor disapprove
5/31/2021 9:25	5/31/2021 9:42	TRUE	Female	39	White	Rarely if at all	$20,000 to $34,999	Associate degree (e.g. AA, AS)	A homemaker	Democrat	Moderate Democrat			Other	Gold	9	Neither agree nor disagree	Somewhat agree	Somewhat disagree	Neither agree nor disagree	US values like democracy and human rights.	Neither approve nor disapprove	Neither approve nor disapprove
5/31/2021 9:14	5/31/2021 9:42	TRUE	Female	64	White	More than once a day	Over $100,000	Bachelor's degree (e.g. BA, BS)	Retired	Democrat	Moderate Democrat			Catholic Christian	Gold	10	Somewhat agree	Agree	Somewhat disagree	Strongly agree	US values like democracy and human rights.	Approve	Somewhat disapprove
5/31/2021 9:33	5/31/2021 9:42	TRUE	Female	23	Black or African American	A few times a week	$50,000 to $74,999	High school degree or equivalent (e.g. GED)	A homemaker	Democrat	Moderate Democrat			Other	Gold	7	Somewhat agree	Somewhat agree	Somewhat agree	Somewhat agree	US values like democracy and human rights.	Approve	Somewhat approve
5/31/2021 9:07	5/31/2021 9:42	TRUE	Other	48	Mixed Race	Rarely if at all	$20,000 to $34,999	Associate degree (e.g. AA, AS)	Employed for wages	Independent			Don't lean	Other	Gold	10	Somewhat disagree	Somewhat agree	Neither agree nor disagree	Somewhat agree	US security interests like terrorism.	Somewhat disapprove	Somewhat disapprove
5/31/2021 9:33	5/31/2021 9:42	TRUE	Female	41	White	Every day	$75,000 to $99,999	Professional degree (e.g. MD, DDS, DVM)	Employed for wages	Democrat	Strong Democrat			Other	Gold	10	Neither agree nor disagree	Neither agree nor disagree	Neither agree nor disagree	Neither agree nor disagree	US values like democracy and human rights.	Neither approve nor disapprove	Neither approve nor disapprove
5/31/2021 9:32	5/31/2021 9:43	TRUE	Male	32	Black or African American	Every day	$35,00 to $49,999	Associate degree (e.g. AA, AS)	Employed for wages	Republican		Strong Republican		Protestant Christian	Gold	7	Agree	Somewhat disagree	Somewhat agree	Agree	US values like democracy and human rights.	Somewhat approve	Approve
5/31/2021 9:38	5/31/2021 9:43	TRUE	Female	30	White	A few times a week	Less than $20,000	High school degree or equivalent (e.g. GED)	Out of work and looking for work				Don't lean	Other	Gold	7	Somewhat disagree	Somewhat disagree	Somewhat agree	Neither agree nor disagree	US values like democracy and human rights.	Somewhat approve	Neither approve nor disapprove
5/31/2021 9:01	5/31/2021 9:43	TRUE	Male	39	White	More than once a day	$20,000 to $34,999	High school degree or equivalent (e.g. GED)	Out of work but not currently looking for work	Democrat	Strong Democrat			Catholic Christian	Gold	6	Agree	Agree	Somewhat agree	Somewhat agree	US security interests like terrorism.	Somewhat approve	Approve
5/31/2021 9:29	5/31/2021 9:43	TRUE	Female	72	White	Every day	$20,000 to $34,999	High school degree or equivalent (e.g. GED)	Retired	Democrat	Strong Democrat			Catholic Christian	Gold	10	Somewhat agree	Neither agree nor disagree	Somewhat disagree	Somewhat disagree	US security interests like terrorism.	Strongly approve	Somewhat disapprove
5/31/2021 9:27	5/31/2021 9:43	TRUE	Female	18	White	A few times a month	$35,00 to $49,999	Less than a high school diploma	Employed for wages	Independent			Lean Democrat	Atheist	Gold	10	Somewhat agree	Strongly agree	Somewhat agree	Somewhat agree	US security interests like terrorism.	Approve	Somewhat approve
5/31/2021 9:28	5/31/2021 9:43	TRUE	Female	72	Black or African American	More than once a day	$35,00 to $49,999	Associate degree (e.g. AA, AS)	Retired	Democrat	Strong Democrat			Protestant Christian	Gold	10	Strongly agree	Strongly agree	Strongly agree	Strongly agree	US values like democracy and human rights.	Strongly approve	Somewhat disapprove
5/31/2021 9:29	5/31/2021 9:43	TRUE	Female	53	White	More than once a day	Less than $20,000	Bachelor's degree (e.g. BA, BS)	Out of work and looking for work	Democrat	Strong Democrat			Protestant Christian	Gold	10	Strongly agree	Strongly agree	Strongly agree	Strongly agree	US values like democracy and human rights.	Strongly approve	Strongly disapprove
5/31/2021 9:31	5/31/2021 9:43	TRUE	Female	66	White	Every day	$35,00 to $49,999	Associate degree (e.g. AA, AS)	Retired	Democrat	Strong Democrat			Agnostic	Gold	10	Disagree	Neither agree nor disagree	Agree	Strongly agree	US security interests like terrorism.	Strongly approve	Strongly disapprove
5/31/2021 9:36	5/31/2021 9:43	TRUE	Male	45	White	More than once a day	Over $100,000	Some college, no degree	Self-employed	Democrat	Strong Democrat			Catholic Christian	Gold	10	Strongly agree	Strongly agree	Strongly agree	Strongly agree	US security interests like terrorism.	Strongly approve	Strongly approve
5/31/2021 9:25	5/31/2021 9:44	TRUE	Female	76	Black or African American	More than once a day	Less than $20,000	Some college, no degree	Retired	Democrat	Moderate Democrat			Protestant Christian	Gold	10	Agree	Somewhat agree	Somewhat agree	Agree	US security interests like terrorism.	Somewhat approve	Neither approve nor disapprove
5/31/2021 9:30	5/31/2021 9:44	TRUE	Female	47	White	A few times a week	Over $100,000	Master's degree (e.g. MA, MS, MEd)	Employed for wages	Democrat	Moderate Democrat			Catholic Christian	Gold	10	Agree	Agree	Agree	Strongly agree	US security interests like terrorism.	Approve	Somewhat approve
5/31/2021 9:39	5/31/2021 9:44	TRUE	Male	38	Hispanic or Latino	A few times a week	Less than $20,000	High school degree or equivalent (e.g. GED)	Out of work but not currently looking for work	Independent			Lean Republican	Catholic Christian	Gold	4	Neither agree nor disagree	Neither agree nor disagree	Neither agree nor disagree	Neither agree nor disagree	US security interests like terrorism.	Neither approve nor disapprove	Neither approve nor disapprove
5/31/2021 9:34	5/31/2021 9:44	TRUE	Female	56	White	A few times a week	Less than $20,000	Bachelor's degree (e.g. BA, BS)	Out of work but not currently looking for work	Republican		Moderate Republican		Protestant Christian	Gold	8	Somewhat agree	Somewhat agree	Somewhat agree	Neither agree nor disagree	US values like democracy and human rights.	Somewhat disapprove	Neither approve nor disapprove
5/31/2021 9:22	5/31/2021 9:44	TRUE	Female	26	Hispanic or Latino	A few times a week	$75,000 to $99,999	Some college, no degree	Employed for wages	Independent			Don't lean	Other	Gold	8	Disagree	Somewhat agree	Neither agree nor disagree	Somewhat agree	US values like democracy and human rights.	Neither approve nor disapprove	Somewhat disapprove
5/31/2021 9:26	5/31/2021 9:44	TRUE	Female	70	White	Every day	$75,000 to $99,999	Bachelor's degree (e.g. BA, BS)	A homemaker	Republican		Strong Republican		Catholic Christian	Gold	10	Somewhat disagree	Agree	Somewhat disagree	Disagree	US security interests like terrorism.	Strongly disapprove	Strongly disapprove
5/31/2021 9:20	5/31/2021 9:44	TRUE	Female	36	White	A few times a week	$35,00 to $49,999	Master's degree (e.g. MA, MS, MEd)	A homemaker	Republican		Moderate Republican		Other	Gold	10	Agree	Somewhat agree	Disagree	Neither agree nor disagree	US security interests like terrorism.	Somewhat disapprove	Neither approve nor disapprove
5/31/2021 8:59	5/31/2021 9:44	TRUE	Male	56	White	Every day	$50,000 to $74,999	Bachelor's degree (e.g. BA, BS)	Employed for wages	Republican		Moderate Republican		Catholic Christian	Gold	10	Strongly agree	Somewhat disagree	Disagree	Strongly agree	US security interests like terrorism.	Strongly disapprove	Somewhat disapprove
5/31/2021 9:31	5/31/2021 9:44	TRUE	Female	21	White	A few times a week	$50,000 to $74,999	High school degree or equivalent (e.g. GED)	Employed for wages	Republican		Strong Republican		Other	Gold	1	Disagree	Disagree	Agree	Agree	US security interests like terrorism.	Disapprove	Neither approve nor disapprove
5/31/2021 9:33	5/31/2021 9:44	TRUE	Female	22	White	A few times a month	$20,000 to $34,999	High school degree or equivalent (e.g. GED)	Employed for wages	Independent			Don't lean	Other	Gold	4	Agree	Neither agree nor disagree	Somewhat agree	Neither agree nor disagree	US values like democracy and human rights.	Somewhat approve	Somewhat approve
5/31/2021 9:25	5/31/2021 9:44	TRUE	Male	87	White	Every day	$35,00 to $49,999	Some college, no degree	Retired	Republican		Strong Republican		Protestant Christian	Gold	10	Neither agree nor disagree	Somewhat agree	Somewhat agree	Somewhat agree	US security interests like terrorism.	Strongly disapprove	Strongly disapprove
5/31/2021 9:34	5/31/2021 9:44	TRUE	Female	30	White	A few times a month	Less than $20,000	Associate degree (e.g. AA, AS)	Self-employed	Republican		Strong Republican		Other	Gold	4	Strongly agree	Agree	Disagree	Disagree	US values like democracy and human rights.	Somewhat disapprove	Somewhat approve
5/31/2021 9:13	5/31/2021 9:45	TRUE	Female	72	White	Rarely if at all	$50,000 to $74,999	Some college, no degree	Retired	Republican		Strong Republican		Protestant Christian	Gold	10	Strongly agree	Strongly agree	Neither agree nor disagree	Strongly agree	US values like democracy and human rights.	Strongly disapprove	Strongly disapprove
5/31/2021 9:30	5/31/2021 9:45	TRUE	Male	68	White	A few times a week	$50,000 to $74,999	Associate degree (e.g. AA, AS)	Retired	Republican		Moderate Republican		Protestant Christian	Gold	9	Somewhat agree	Strongly agree	Strongly agree	Strongly agree	US security interests like terrorism.	Somewhat disapprove	Neither approve nor disapprove
5/31/2021 9:28	5/31/2021 9:45	TRUE	Male	69	White	More than once a day	$35,00 to $49,999	Some college, no degree	Retired	Democrat	Strong Democrat			Protestant Christian	Gold	10	Strongly agree	Strongly agree	Strongly agree	Strongly agree	US security interests like terrorism.	Approve	Somewhat disapprove
5/31/2021 9:15	5/31/2021 9:45	TRUE	Female	54	White	More than once a day	Over $100,000	Some college, no degree	A homemaker	Republican		Strong Republican		Other	Gold	10	Somewhat agree	Agree	Disagree	Strongly disagree	US security interests like terrorism.	Strongly disapprove	Strongly disapprove
5/31/2021 9:09	5/31/2021 9:45	TRUE	Female	60	White	A few times a week	$35,00 to $49,999	Some college, no degree	Unable to work	Republican		Moderate Republican		Other	Gold	5	Strongly agree	Strongly agree	Strongly agree	Strongly agree	US values like democracy and human rights.	Disapprove	Somewhat disapprove
5/31/2021 9:34	5/31/2021 9:45	TRUE	Female	31	White	A few times a month	$20,000 to $34,999	Bachelor's degree (e.g. BA, BS)	Employed for wages	Republican		Moderate Republican		Other	Gold	9	Agree	Strongly agree	Strongly agree	Agree	US values like democracy and human rights.	Somewhat approve	Strongly approve
5/31/2021 9:20	5/31/2021 9:45	TRUE	Other	59	White	More than once a day	$50,000 to $74,999	Associate degree (e.g. AA, AS)	Out of work and looking for work	Democrat	Strong Democrat			Catholic Christian	Gold	10	Strongly agree	Strongly agree	Strongly agree	Strongly agree	US values like democracy and human rights.	Strongly approve	Disapprove
5/31/2021 9:39	5/31/2021 9:45	TRUE	Male	38	White	A few times a week	$75,000 to $99,999	Bachelor's degree (e.g. BA, BS)	Employed for wages	Democrat	Moderate Democrat			Protestant Christian	Gold	10	Somewhat agree	Somewhat disagree	Neither agree nor disagree	Somewhat disagree	US security interests like terrorism.	Somewhat disapprove	Neither approve nor disapprove
5/31/2021 9:15	5/31/2021 9:45	TRUE	Female	57	White	More than once a day	Over $100,000	Professional degree (e.g. MD, DDS, DVM)	Employed for wages	Democrat	Moderate Democrat			Protestant Christian	Gold	10	Somewhat agree	Somewhat agree	Neither agree nor disagree	Somewhat agree	US values like democracy and human rights.	Somewhat approve	Disapprove
5/31/2021 8:46	5/31/2021 9:45	TRUE	Female	31	White	Rarely if at all	Less than $20,000	High school degree or equivalent (e.g. GED)	A homemaker				Don't lean	Other	Gold	5	Neither agree nor disagree	Neither agree nor disagree	Neither agree nor disagree	Neither agree nor disagree	US values like democracy and human rights.	Neither approve nor disapprove	Neither approve nor disapprove
5/31/2021 9:40	5/31/2021 9:45	TRUE	Male	36	White	More than once a day	Over $100,000	Doctorate (e.g. PhD, EdD)	Employed for wages	Republican		Moderate Republican		Other	Gold	7	Neither agree nor disagree	Somewhat agree	Somewhat disagree	Somewhat agree	US values like democracy and human rights.	Neither approve nor disapprove	Somewhat disapprove
5/31/2021 9:44	5/31/2021 9:45	TRUE	Male	38	Black or African American	A few times a week	$50,000 to $74,999	High school degree or equivalent (e.g. GED)	Employed for wages	Independent			Lean Republican	Other	Bronze
5/31/2021 9:33	5/31/2021 9:45	TRUE	Female	18	White	A few times a week	$50,000 to $74,999	High school degree or equivalent (e.g. GED)	A student	Republican		Strong Republican		Protestant Christian	Gold	5	Agree	Neither agree nor disagree	Somewhat agree	Somewhat agree	US security interests like terrorism.	Somewhat disapprove	Somewhat disapprove
5/31/2021 9:37	5/31/2021 9:45	TRUE	Female	38	Black or African American	Every day	$20,000 to $34,999	High school degree or equivalent (e.g. GED)	Out of work and looking for work	Democrat	Strong Democrat			Protestant Christian	Gold	10	Somewhat agree	Somewhat agree	Agree	Neither agree nor disagree	US values like democracy and human rights.	Strongly approve	Somewhat approve
5/31/2021 9:26	5/31/2021 9:46	TRUE	Male	52	White	A few times a week	$20,000 to $34,999	Some college, no degree	Employed for wages	Independent			Don't lean	Protestant Christian	Gold	10	Neither agree nor disagree	Agree	Neither agree nor disagree	Agree	US security interests like terrorism.	Somewhat disapprove	Somewhat disapprove
5/31/2021 9:30	5/31/2021 9:46	TRUE	Female	51	White	A few times a week	Over $100,000	Some college, no degree	Employed for wages	Republican		Moderate Republican		Catholic Christian	Gold	10	Neither agree nor disagree	Neither agree nor disagree	Somewhat disagree	Strongly agree	US values like democracy and human rights.	Somewhat disapprove	Neither approve nor disapprove
5/31/2021 9:22	5/31/2021 9:46	TRUE	Male	70	White	More than once a day	$35,00 to $49,999	Some college, no degree	Retired	Republican		Moderate Republican		Atheist	Gold	10	Agree	Strongly agree	Somewhat agree	Agree	US security interests like terrorism.	Strongly disapprove	Somewhat disapprove
5/31/2021 9:25	5/31/2021 9:46	TRUE	Female	31	Mixed Race	A few times a week	$50,000 to $74,999	Bachelor's degree (e.g. BA, BS)	Employed for wages	Democrat	Strong Democrat			Other	Gold	9	Somewhat disagree	Neither agree nor disagree	Neither agree nor disagree	Neither agree nor disagree	US values like democracy and human rights.	Somewhat approve	Neither approve nor disapprove
5/31/2021 9:42	5/31/2021 9:46	TRUE	Male	20	Black or African American	More than once a day	Less than $20,000	High school degree or equivalent (e.g. GED)	Employed for wages	Democrat	Strong Democrat			Catholic Christian	Amethyst
5/31/2021 9:30	5/31/2021 9:46	TRUE	Female	25	White	A few times a week	$20,000 to $34,999	Bachelor's degree (e.g. BA, BS)	Employed for wages	Democrat	Strong Democrat			Atheist	Gold	10	Neither agree nor disagree	Somewhat agree	Neither agree nor disagree	Somewhat disagree	US security interests like terrorism.	Neither approve nor disapprove	Neither approve nor disapprove
5/31/2021 9:37	5/31/2021 9:46	TRUE	Female	60	White	A few times a week	$75,000 to $99,999	Bachelor's degree (e.g. BA, BS)	Employed for wages	Independent			Lean Democrat	Protestant Christian	Gold	5	Somewhat disagree	Agree	Disagree	Strongly agree	US security interests like terrorism.	Approve	Disapprove
5/31/2021 9:33	5/31/2021 9:46	TRUE	Male	70	Asian	A few times a week	$50,000 to $74,999	Master's degree (e.g. MA, MS, MEd)	Retired	Democrat	Strong Democrat			Catholic Christian	Gold	10	Strongly agree	Strongly agree	Agree	Strongly agree	US values like democracy and human rights.	Strongly approve	Somewhat disapprove
5/31/2021 9:38	5/31/2021 9:46	TRUE	Female	29	Hispanic or Latino	More than once a day	$35,00 to $49,999	Some college, no degree	A homemaker	Independent			Lean Republican	Protestant Christian	Gold	10	Somewhat agree	Somewhat agree	Somewhat agree	Somewhat agree	US values like democracy and human rights.	Strongly disapprove	Strongly disapprove
5/31/2021 9:42	5/31/2021 9:46	TRUE	Female	31	White	Every day	$20,000 to $34,999	Some college, no degree	Employed for wages	Independent			Don't lean	Catholic Christian	Gold	4	Strongly disagree	Somewhat agree	Somewhat agree	Neither agree nor disagree	US values like democracy and human rights.	Somewhat approve	Somewhat approve
5/31/2021 9:29	5/31/2021 9:46	TRUE	Female	54	White	A few times a week	$75,000 to $99,999	High school degree or equivalent (e.g. GED)	Employed for wages	Independent			Lean Republican	Other	Gold	6	Somewhat agree	Somewhat disagree	Somewhat agree	Somewhat agree	US security interests like terrorism.	Neither approve nor disapprove	Neither approve nor disapprove
5/31/2021 9:37	5/31/2021 9:46	TRUE	Male	42	White	Every day	$35,00 to $49,999	High school degree or equivalent (e.g. GED)	Employed for wages				Don't lean	Other	Gold	7	Neither agree nor disagree	Neither agree nor disagree	Neither agree nor disagree	Neither agree nor disagree	US values like democracy and human rights.	Neither approve nor disapprove	Neither approve nor disapprove
5/31/2021 9:16	5/31/2021 9:47	TRUE	Female	59	Asian	Rarely if at all	$75,000 to $99,999	Bachelor's degree (e.g. BA, BS)	Employed for wages	Democrat	Moderate Democrat			Other	Gold	10	Somewhat disagree	Somewhat disagree	Agree	Agree	US security interests like terrorism.	Somewhat approve	Somewhat approve
5/31/2021 9:27	5/31/2021 9:47	TRUE	Male	30	Black or African American	Every day	$20,000 to $34,999	Some college, no degree	Employed for wages	Democrat	Strong Democrat			Other	Gold	10	Strongly agree	Strongly agree	Strongly agree	Strongly agree	US values like democracy and human rights.	Strongly approve	Strongly approve
5/31/2021 9:36	5/31/2021 9:47	TRUE	Female	64	White	More than once a day	Over $100,000	Professional degree (e.g. MD, DDS, DVM)	Employed for wages	Democrat	Strong Democrat			Catholic Christian	Gold	10	Agree	Strongly agree	Strongly agree	Strongly agree	US values like democracy and human rights.	Strongly approve	Somewhat disapprove
5/31/2021 9:32	5/31/2021 9:47	TRUE	Female	38	White	Rarely if at all	$35,00 to $49,999	Bachelor's degree (e.g. BA, BS)	Employed for wages	Republican		Moderate Republican		Catholic Christian	Gold	9	Neither agree nor disagree	Neither agree nor disagree	Neither agree nor disagree	Somewhat agree	US values like democracy and human rights.	Somewhat approve	Neither approve nor disapprove
5/31/2021 9:36	5/31/2021 9:47	TRUE	Male	74	White	A few times a week	$50,000 to $74,999	High school degree or equivalent (e.g. GED)	Retired	Republican		Moderate Republican		Protestant Christian	Gold	6	Neither agree nor disagree	Somewhat agree	Neither agree nor disagree	Somewhat agree	US values like democracy and human rights.	Somewhat disapprove	Neither approve nor disapprove
5/31/2021 9:40	5/31/2021 9:47	TRUE	Female	39	White	More than once a day	$75,000 to $99,999	Master's degree (e.g. MA, MS, MEd)	Employed for wages	Republican		Strong Republican		Other	Gold	1	Strongly disagree	Strongly disagree	Strongly disagree	Strongly disagree	US values like democracy and human rights.	Strongly disapprove	Strongly disapprove
5/31/2021 9:36	5/31/2021 9:47	TRUE	Female	58	White	A few times a week	Less than $20,000	Some college, no degree	Unable to work					Protestant Christian	Gold	10	Agree	Agree	Agree	Agree	US security interests like terrorism.	Strongly disapprove	Strongly disapprove
5/31/2021 9:32	5/31/2021 9:47	TRUE	Male	73	White	Every day	Over $100,000	Bachelor's degree (e.g. BA, BS)	Retired	Democrat	Strong Democrat			Protestant Christian	Gold	10	Neither agree nor disagree	Agree	Agree	Agree	US values like democracy and human rights.	Strongly approve	Somewhat disapprove
5/31/2021 9:35	5/31/2021 9:47	TRUE	Female	46	White	Every day	$50,000 to $74,999	High school degree or equivalent (e.g. GED)	Self-employed				Don't lean	Other	Gold	5	Neither agree nor disagree	Neither agree nor disagree	Neither agree nor disagree	Neither agree nor disagree	US values like democracy and human rights.	Neither approve nor disapprove	Neither approve nor disapprove
5/31/2021 9:35	5/31/2021 9:47	TRUE	Female	27	Hispanic or Latino	Every day	$20,000 to $34,999	Master's degree (e.g. MA, MS, MEd)	Employed for wages	Democrat	Strong Democrat			Catholic Christian	Gold	10	Strongly agree	Strongly agree	Strongly agree	Strongly agree	US values like democracy and human rights.	Strongly approve	Approve
5/31/2021 9:12	5/31/2021 9:47	TRUE	Female	75	White	A few times a month	Less than $20,000	High school degree or equivalent (e.g. GED)	Retired	Independent			Don't lean	Protestant Christian	Gold	8	Somewhat disagree	Neither agree nor disagree	Disagree	Somewhat agree	US values like democracy and human rights.	Strongly disapprove	Strongly disapprove
5/31/2021 9:36	5/31/2021 9:47	TRUE	Male	41	Black or African American	Every day	Less than $20,000	High school degree or equivalent (e.g. GED)	Employed for wages	Democrat	Moderate Democrat			Agnostic	Gold	1	Neither agree nor disagree	Disagree	Disagree	Agree	US security interests like terrorism.	Strongly disapprove	Strongly disapprove
5/31/2021 9:30	5/31/2021 9:47	TRUE	Female	58	White	Rarely if at all	Less than $20,000	High school degree or equivalent (e.g. GED)	Unable to work	Independent				Protestant Christian	Gold	5	Neither agree nor disagree	Neither agree nor disagree	Neither agree nor disagree	Strongly agree	US security interests like terrorism.	Neither approve nor disapprove	Neither approve nor disapprove
5/31/2021 9:34	5/31/2021 9:47	TRUE	Male	28	White	Rarely if at all	$20,000 to $34,999	Associate degree (e.g. AA, AS)	Employed for wages	Independent			Lean Republican	Protestant Christian	Gold	9	Strongly agree	Strongly agree	Somewhat agree	Strongly agree	US security interests like terrorism.	Strongly disapprove	Strongly approve
5/31/2021 9:44	5/31/2021 9:48	TRUE	Female	41	White	Every day	$20,000 to $34,999	High school degree or equivalent (e.g. GED)	A homemaker	Independent			Don't lean	Catholic Christian	Gold	2	Neither agree nor disagree	Neither agree nor disagree	Neither agree nor disagree	Neither agree nor disagree	US values like democracy and human rights.	Neither approve nor disapprove	Neither approve nor disapprove
5/31/2021 9:37	5/31/2021 9:48	TRUE	Female	71	White	Rarely if at all	$75,000 to $99,999	Some college, no degree	Retired	Republican		Moderate Republican		Protestant Christian	Gold	4	Somewhat agree	Neither agree nor disagree	Disagree	Neither agree nor disagree	US values like democracy and human rights.	Somewhat approve	Somewhat approve
5/31/2021 9:24	5/31/2021 9:48	TRUE	Male	70	White	Every day	$75,000 to $99,999	High school degree or equivalent (e.g. GED)	Retired	Republican		Strong Republican		Protestant Christian	Gold	10	Strongly disagree	Strongly agree	Strongly disagree	Strongly agree	US security interests like terrorism.	Strongly disapprove	Strongly disapprove
5/31/2021 9:40	5/31/2021 9:48	TRUE	Male	68	White	More than once a day	Over $100,000	Bachelor's degree (e.g. BA, BS)	Retired	Independent			Don't lean	Atheist	Gold	10	Neither agree nor disagree	Agree	Disagree	Neither agree nor disagree	US security interests like terrorism.	Somewhat disapprove	Strongly disapprove
5/31/2021 9:44	5/31/2021 9:48	TRUE	Female	31	Hispanic or Latino	A few times a week	Less than $20,000	Some college, no degree	Employed for wages	Independent			Lean Republican	Catholic Christian	Gold	10	Neither agree nor disagree	Neither agree nor disagree	Agree	Agree	US security interests like terrorism.	Neither approve nor disapprove	Somewhat disapprove
5/31/2021 9:32	5/31/2021 9:48	TRUE	Female	19	Hispanic or Latino	A few times a month	$35,00 to $49,999	Some college, no degree	Self-employed				Lean Democrat	Other	Gold	8	Neither agree nor disagree	Neither agree nor disagree	Somewhat agree	Somewhat agree	US values like democracy and human rights.	Neither approve nor disapprove	Neither approve nor disapprove
5/31/2021 9:30	5/31/2021 9:49	TRUE	Male	85	Hispanic or Latino	Every day	$50,000 to $74,999	Bachelor's degree (e.g. BA, BS)	Retired	Independent			Lean Republican	Catholic Christian	Gold	10	Neither agree nor disagree	Somewhat disagree	Somewhat disagree	Somewhat agree	US security interests like terrorism.	Somewhat disapprove	Somewhat disapprove
5/31/2021 9:48	5/31/2021 9:49	TRUE	Female	38	White	Rarely if at all	Less than $20,000	High school degree or equivalent (e.g. GED)	Unable to work					Other	Silver
5/31/2021 9:33	5/31/2021 9:49	TRUE	Male	42	White	A few times a week	Over $100,000	Bachelor's degree (e.g. BA, BS)	Employed for wages	Democrat	Strong Democrat			Catholic Christian	Gold	10	Strongly agree	Agree	Strongly agree	Agree	US values like democracy and human rights.	Strongly approve	Approve
5/31/2021 9:42	5/31/2021 9:49	TRUE	Female	20	Black or African American	A few times a month	$35,00 to $49,999	High school degree or equivalent (e.g. GED)	Self-employed	Independent			Don't lean	Other	Gold	4	Somewhat agree	Somewhat agree	Agree	Somewhat agree	US security interests like terrorism.	Neither approve nor disapprove	Somewhat approve
5/31/2021 9:33	5/31/2021 9:49	TRUE	Male	63	White	A few times a week	$50,000 to $74,999	Master's degree (e.g. MA, MS, MEd)	Self-employed	Democrat	Strong Democrat			Other	Gold	10	Disagree	Agree	Agree	Agree	US values like democracy and human rights.	Strongly approve	Somewhat disapprove
5/31/2021 9:46	5/31/2021 9:49	TRUE	Male	65	Hispanic or Latino	Rarely if at all	Less than $20,000	High school degree or equivalent (e.g. GED)	Retired	Democrat	Strong Democrat			Catholic Christian	Copper
5/31/2021 9:01	5/31/2021 9:49	TRUE	Female	69	White	More than once a day	$20,000 to $34,999	Associate degree (e.g. AA, AS)	Retired	Republican		Strong Republican		Protestant Christian	Gold	10	Neither agree nor disagree	Agree	Neither agree nor disagree	Agree	US security interests like terrorism.	Strongly disapprove	Strongly disapprove
5/31/2021 9:28	5/31/2021 9:49	TRUE	Female	77	White	Every day	$50,000 to $74,999	Some college, no degree	Retired	Republican		Strong Republican		Protestant Christian	Gold	10	Somewhat disagree	Agree	Somewhat disagree	Agree	US security interests like terrorism.	Strongly disapprove	Disapprove
5/31/2021 9:42	5/31/2021 9:49	TRUE	Male	37	White	Rarely if at all	Over $100,000	Master's degree (e.g. MA, MS, MEd)	Employed for wages	Democrat	Strong Democrat			Catholic Christian	Gold	9	Agree	Strongly agree	Agree	Agree	US security interests like terrorism.	Approve	Approve
5/31/2021 9:39	5/31/2021 9:49	TRUE	Male	31	Black or African American	Every day	Less than $20,000	Less than a high school diploma	Employed for wages	Democrat	Strong Democrat			Muslim	Gold	7	Strongly agree	Strongly agree	Agree	Strongly agree	US values like democracy and human rights.	Somewhat approve	Strongly approve
5/31/2021 9:32	5/31/2021 9:49	TRUE	Male	68	White	A few times a week	$35,00 to $49,999	Associate degree (e.g. AA, AS)	Retired	Republican		Moderate Republican		Protestant Christian	Gold	10	Neither agree nor disagree	Agree	Somewhat agree	Agree	US security interests like terrorism.	Approve	Somewhat disapprove
5/31/2021 9:19	5/31/2021 9:49	TRUE	Female	31	Asian	More than once a day	$50,000 to $74,999	High school degree or equivalent (e.g. GED)	A homemaker	Independent			Don't lean	Other	Gold	2	Strongly agree	Strongly agree	Strongly agree	Strongly agree	US security interests like terrorism.	Strongly disapprove	Strongly approve
5/31/2021 9:30	5/31/2021 9:49	TRUE	Female	45	White	A few times a month	$35,00 to $49,999	Associate degree (e.g. AA, AS)	Self-employed	Independent			Lean Republican	Other	Gold	4	Neither agree nor disagree	Disagree	Neither agree nor disagree	Somewhat agree	US values like democracy and human rights.	Somewhat disapprove	Somewhat disapprove
5/31/2021 9:40	5/31/2021 9:49	TRUE	Male	59	White	More than once a day	$75,000 to $99,999	Some college, no degree	Employed for wages				Lean Republican	Other	Gold	10	Somewhat agree	Agree	Agree	Somewhat agree	US security interests like terrorism.	Strongly disapprove	Strongly disapprove
5/31/2021 9:40	5/31/2021 9:50	TRUE	Female	67	White	A few times a week	$50,000 to $74,999	Bachelor's degree (e.g. BA, BS)	Retired				Lean Republican	Protestant Christian	Gold	10	Somewhat agree	Neither agree nor disagree	Somewhat disagree	Agree	US values like democracy and human rights.	Somewhat approve	Somewhat approve
5/31/2021 9:38	5/31/2021 9:50	TRUE	Female	49	White	Every day	Less than $20,000	Some college, no degree	Employed for wages	Republican		Moderate Republican		Protestant Christian	Gold	5	Neither agree nor disagree	Somewhat agree	Agree	Agree	US security interests like terrorism.	Strongly approve	Approve
5/31/2021 9:49	5/31/2021 9:50	TRUE	Female	21	Black or African American	More than once a day	$35,00 to $49,999	Bachelor's degree (e.g. BA, BS)	Self-employed	Republican		Moderate Republican		Catholic Christian	Copper
5/31/2021 9:40	5/31/2021 9:50	TRUE	Female	61	White	Every day	$50,000 to $74,999	Some college, no degree	Employed for wages	Republican		Strong Republican		Catholic Christian	Gold	8	Strongly agree	Agree	Agree	Somewhat disagree	US security interests like terrorism.	Strongly disapprove	Somewhat approve
5/31/2021 9:35	5/31/2021 9:50	TRUE	Female	59	White	More than once a day	Less than $20,000	Less than a high school diploma	Out of work but not currently looking for work					Other	Gold	3	Neither agree nor disagree	Neither agree nor disagree	Neither agree nor disagree	Neither agree nor disagree	US values like democracy and human rights.	Neither approve nor disapprove	Neither approve nor disapprove
5/31/2021 9:45	5/31/2021 9:50	TRUE	Female	20	White	A few times a month	Less than $20,000	Some college, no degree	A student	Republican		Moderate Republican		Other	Gold	10	Somewhat disagree	Neither agree nor disagree	Somewhat agree	Somewhat agree	US security interests like terrorism.	Somewhat approve	Approve
5/31/2021 9:47	5/31/2021 9:50	TRUE	Female	23	White	Every day	$20,000 to $34,999	High school degree or equivalent (e.g. GED)	Employed for wages	Republican		Strong Republican		Other	Gold	4	Strongly agree	Agree	Agree	Somewhat disagree	US values like democracy and human rights.	Strongly approve	Approve
5/31/2021 9:35	5/31/2021 9:50	TRUE	Male	70	White	More than once a day	$75,000 to $99,999	Bachelor's degree (e.g. BA, BS)	Retired	Independent			Don't lean	Protestant Christian	Gold	10	Somewhat agree	Somewhat agree	Neither agree nor disagree	Somewhat agree	US security interests like terrorism.	Disapprove	Disapprove
5/31/2021 9:45	5/31/2021 9:50	TRUE	Female	22	White	A few times a month	$20,000 to $34,999	High school degree or equivalent (e.g. GED)	Self-employed	Independent			Lean Republican	Protestant Christian	Gold	4	Somewhat disagree	Somewhat agree	Agree	Neither agree nor disagree	US values like democracy and human rights.	Somewhat disapprove	Neither approve nor disapprove
5/31/2021 9:33	5/31/2021 9:50	TRUE	Female	93	White	Every day	$35,00 to $49,999	Some college, no degree	Retired	Republican		Strong Republican		Protestant Christian	Gold	10	Strongly disagree	Agree	Neither agree nor disagree	Strongly agree	US values like democracy and human rights.	Strongly disapprove	Strongly disapprove
5/31/2021 9:21	5/31/2021 9:50	TRUE	Male	58	White	Every day	Less than $20,000	Master's degree (e.g. MA, MS, MEd)	Out of work and looking for work	Republican		Strong Republican		Other	Gold	10	Strongly agree	Strongly agree	Strongly agree	Strongly agree	US values like democracy and human rights.	Strongly disapprove	Strongly disapprove
5/31/2021 9:42	5/31/2021 9:50	TRUE	Male	35	White	More than once a day	Over $100,000	Associate degree (e.g. AA, AS)	Employed for wages	Democrat	Strong Democrat			Catholic Christian	Gold	10	Strongly agree	Strongly agree	Strongly agree	Strongly agree	US values like democracy and human rights.	Strongly approve	Strongly approve
5/31/2021 9:50	5/31/2021 9:51	TRUE
5/31/2021 9:35	5/31/2021 9:51	TRUE	Female	52	White	A few times a week	Less than $20,000	High school degree or equivalent (e.g. GED)	A homemaker	Independent			Lean Democrat	Other	Gold	10	Somewhat agree	Agree	Neither agree nor disagree	Somewhat agree	US values like democracy and human rights.	Somewhat approve	Somewhat approve
5/31/2021 9:08	5/31/2021 9:51	TRUE	Male	36	Asian	A few times a week	Less than $20,000	High school degree or equivalent (e.g. GED)	Self-employed	Republican		Moderate Republican		Catholic Christian	Gold	6	Neither agree nor disagree	Neither agree nor disagree	Neither agree nor disagree		US values like democracy and human rights.	Somewhat disapprove	Strongly disapprove
5/31/2021 9:31	5/31/2021 9:51	TRUE	Male	20	White	More than once a day	$35,00 to $49,999	Bachelor's degree (e.g. BA, BS)	Employed for wages	Republican		Strong Republican		Catholic Christian	Gold	1	Somewhat disagree	Somewhat disagree	Neither agree nor disagree	Strongly agree	US security interests like terrorism.	Somewhat disapprove	Neither approve nor disapprove
5/31/2021 9:43	5/31/2021 9:51	TRUE	Female	35	Black or African American	More than once a day	Less than $20,000	Some college, no degree	Unable to work	Independent			Don't lean	Other	Gold	1	Strongly agree	Strongly agree	Agree	Agree	US values like democracy and human rights.	Strongly approve	Somewhat approve
5/31/2021 9:44	5/31/2021 9:51	TRUE	Male	45	White	A few times a month	$50,000 to $74,999	Bachelor's degree (e.g. BA, BS)	Employed for wages	Republican		Moderate Republican		Catholic Christian	Gold	8	Somewhat agree	Somewhat agree	Somewhat disagree	Somewhat agree	US security interests like terrorism.	Somewhat disapprove	Somewhat disapprove
5/31/2021 9:40	5/31/2021 9:51	TRUE	Female	35	White	Every day	$35,00 to $49,999	Professional degree (e.g. MD, DDS, DVM)	A homemaker	Republican		Moderate Republican		Jewish	Bronze
5/31/2021 8:48	5/31/2021 9:51	TRUE	Male	70	White	A few times a week	$75,000 to $99,999	Associate degree (e.g. AA, AS)	Employed for wages	Republican		Moderate Republican		Protestant Christian	Gold	10	Agree	Somewhat agree	Neither agree nor disagree	Somewhat agree	US security interests like terrorism.	Strongly disapprove	Disapprove
5/31/2021 9:43	5/31/2021 9:51	TRUE	Female	42	White	Rarely if at all	$35,00 to $49,999	High school degree or equivalent (e.g. GED)	Employed for wages	Democrat	Moderate Democrat			Atheist	Gold	5	Somewhat agree	Agree	Neither agree nor disagree	Agree	US security interests like terrorism.	Somewhat approve	Approve
5/31/2021 9:30	5/31/2021 9:51	TRUE	Male	44	White	Every day	$20,000 to $34,999	High school degree or equivalent (e.g. GED)	Employed for wages	Republican		Strong Republican		Catholic Christian	Gold	10	Somewhat disagree	Somewhat agree	Somewhat disagree	Somewhat agree	US security interests like terrorism.	Strongly disapprove	Strongly disapprove
5/31/2021 9:22	5/31/2021 9:51	TRUE	Male	71	White	More than once a day	$35,00 to $49,999	Bachelor's degree (e.g. BA, BS)	Retired	Democrat	Strong Democrat			Jewish	Gold	10	Somewhat agree	Agree	Somewhat agree	Agree	US values like democracy and human rights.	Approve	Approve
5/31/2021 9:40	5/31/2021 9:51	TRUE	Female	57	White	A few times a week	$75,000 to $99,999	Associate degree (e.g. AA, AS)	Employed for wages	Republican		Moderate Republican		Protestant Christian	Gold	10	Neither agree nor disagree	Neither agree nor disagree	Somewhat agree	Somewhat agree	US security interests like terrorism.	Neither approve nor disapprove	Somewhat disapprove
5/31/2021 9:30	5/31/2021 9:52	TRUE	Male	40	White	More than once a day	Less than $20,000	High school degree or equivalent (e.g. GED)	Retired	Democrat	Strong Democrat			Protestant Christian	Gold	10	Strongly agree	Strongly agree	Strongly agree	Strongly agree	US values like democracy and human rights.	Strongly approve	Strongly approve
5/31/2021 9:45	5/31/2021 9:52	TRUE	Male	46	White	Every day	Over $100,000	Bachelor's degree (e.g. BA, BS)	Employed for wages	Independent			Lean Democrat	Atheist	Gold	8	Strongly agree	Strongly agree	Agree	Agree	US values like democracy and human rights.	Approve	Strongly approve
5/31/2021 9:33	5/31/2021 9:52	TRUE	Female	60	White	More than once a day	$75,000 to $99,999	Associate degree (e.g. AA, AS)	Employed for wages	Republican		Strong Republican		Protestant Christian	Gold	10	Somewhat disagree	Agree	Neither agree nor disagree	Somewhat agree	US values like democracy and human rights.	Strongly disapprove	Disapprove
5/31/2021 9:38	5/31/2021 9:52	TRUE	Female	37	White	Every day	$20,000 to $34,999	Some college, no degree	Employed for wages	Republican		Moderate Republican		Other	Gold	3	Somewhat disagree	Neither agree nor disagree	Disagree	Agree	US values like democracy and human rights.	Disapprove	Somewhat approve
5/31/2021 9:25	5/31/2021 9:52	TRUE	Male	71	White	More than once a day	Over $100,000	Bachelor's degree (e.g. BA, BS)	Employed for wages	Democrat	Strong Democrat			Protestant Christian	Gold	10	Strongly agree	Strongly agree	Strongly agree	Strongly agree	US security interests like terrorism.	Strongly approve	Somewhat disapprove
5/31/2021 9:37	5/31/2021 9:52	TRUE	Female	56	White	A few times a week	$75,000 to $99,999	Bachelor's degree (e.g. BA, BS)	Employed for wages	Democrat	Moderate Democrat			Atheist	Gold	10	Somewhat agree	Neither agree nor disagree	Somewhat agree	Agree	US values like democracy and human rights.	Somewhat approve	Somewhat approve
5/31/2021 9:45	5/31/2021 9:52	TRUE	Female	20	Black or African American	A few times a week	$50,000 to $74,999	High school degree or equivalent (e.g. GED)	A student	Democrat	Moderate Democrat			Catholic Christian	Gold	6	Disagree	Neither agree nor disagree	Somewhat disagree	Agree	US values like democracy and human rights.	Neither approve nor disapprove	Somewhat approve
5/31/2021 9:36	5/31/2021 9:52	TRUE	Female	72	White	Every day	Over $100,000	Associate degree (e.g. AA, AS)	Retired	Democrat	Strong Democrat			Protestant Christian	Gold	10	Neither agree nor disagree	Agree	Agree	Somewhat agree	US values like democracy and human rights.	Strongly approve	Approve
5/31/2021 9:32	5/31/2021 9:52	TRUE	Female	68	White	Every day	Less than $20,000	Bachelor's degree (e.g. BA, BS)	Retired	Democrat	Strong Democrat			Protestant Christian	Gold	10	Neither agree nor disagree	Neither agree nor disagree	Neither agree nor disagree	Neither agree nor disagree	US values like democracy and human rights.	Strongly approve	Somewhat approve
5/31/2021 9:48	5/31/2021 9:52	TRUE	Female	24	White	Rarely if at all	Less than $20,000	High school degree or equivalent (e.g. GED)	Out of work and looking for work					Other	Amethyst
5/31/2021 9:45	5/31/2021 9:52	TRUE	Female	40	White	More than once a day	Less than $20,000	Some college, no degree	Out of work and looking for work	Republican		Strong Republican		Other	Gold	10	Strongly agree	Strongly agree	Strongly agree	Strongly agree	US values like democracy and human rights.	Strongly approve	Strongly approve
5/31/2021 9:36	5/31/2021 9:52	TRUE	Female	74	White	More than once a day	$35,00 to $49,999	Professional degree (e.g. MD, DDS, DVM)	Out of work and looking for work	Republican		Strong Republican		Protestant Christian	Gold	10	Agree	Neither agree nor disagree	Agree	Strongly agree	US security interests like terrorism.	Strongly disapprove	Somewhat disapprove
5/31/2021 9:42	5/31/2021 9:52	TRUE	Female	39	White	A few times a week	Less than $20,000	Bachelor's degree (e.g. BA, BS)	Employed for wages	Republican		Strong Republican		Other	Gold	2	Strongly agree	Agree	Somewhat agree	Strongly agree	US values like democracy and human rights.	Disapprove	Strongly approve
5/31/2021 9:46	5/31/2021 9:52	TRUE	Male	38	White	Every day	$75,000 to $99,999	Bachelor's degree (e.g. BA, BS)	Employed for wages	Republican		Moderate Republican		Protestant Christian	Gold	8	Agree	Somewhat agree	Neither agree nor disagree	Agree	US security interests like terrorism.	Neither approve nor disapprove	Somewhat approve
5/31/2021 9:31	5/31/2021 9:53	TRUE	Female	50	White	Every day	$20,000 to $34,999	High school degree or equivalent (e.g. GED)	Employed for wages	Republican		Strong Republican		Protestant Christian	Gold	1	Strongly agree	Strongly agree	Strongly agree	Strongly agree	US values like democracy and human rights.	Strongly approve	Strongly approve
5/31/2021 9:44	5/31/2021 9:53	TRUE	Female	22	Hispanic or Latino	A few times a week	$20,000 to $34,999	Associate degree (e.g. AA, AS)	Employed for wages	Independent			Lean Republican	Catholic Christian	Gold	8	Somewhat agree	Neither agree nor disagree	Neither agree nor disagree	Somewhat agree	US security interests like terrorism.	Somewhat approve	Somewhat approve
5/31/2021 9:46	5/31/2021 9:53	TRUE	Female	35	White	Every day	Over $100,000	Professional degree (e.g. MD, DDS, DVM)	Employed for wages	Democrat	Strong Democrat			Other	Gold	10	Agree	Strongly agree	Strongly agree	Agree	US security interests like terrorism.	Strongly approve	Approve
5/31/2021 9:35	5/31/2021 9:53	TRUE	Female	75	White	A few times a week	Over $100,000	High school degree or equivalent (e.g. GED)	Retired	Republican		Moderate Republican		Protestant Christian	Gold	10	Somewhat disagree	Somewhat agree	Somewhat disagree	Somewhat agree	US values like democracy and human rights.	Disapprove	Strongly disapprove
5/31/2021 9:41	5/31/2021 9:53	TRUE	Female	24	Hispanic or Latino	Rarely if at all	Less than $20,000	High school degree or equivalent (e.g. GED)	Self-employed					Other	Gold	1	Somewhat agree	Somewhat agree	Neither agree nor disagree	Neither agree nor disagree	US security interests like terrorism.	Somewhat disapprove	Somewhat disapprove
5/31/2021 9:46	5/31/2021 9:53	TRUE	Female	31	White	More than once a day	$20,000 to $34,999	High school degree or equivalent (e.g. GED)	Employed for wages	Independent			Lean Democrat	Agnostic	Gold	7	Strongly disagree	Strongly agree	Strongly disagree	Strongly agree	US values like democracy and human rights.	Strongly approve	Strongly disapprove
5/31/2021 9:41	5/31/2021 9:53	TRUE	Female	30	White	More than once a day	Less than $20,000	Bachelor's degree (e.g. BA, BS)	Out of work and looking for work	Democrat	Strong Democrat			Other	Gold	10
5/31/2021 9:50	5/31/2021 9:53	TRUE	Female	29	Native American	Every day	$75,000 to $99,999	High school degree or equivalent (e.g. GED)	A student	Democrat	Strong Democrat			Catholic Christian	Gold	10	Disagree	Agree	Neither agree nor disagree	Somewhat agree	US values like democracy and human rights.	Disapprove	Disapprove
5/31/2021 9:46	5/31/2021 9:53	TRUE	Female	29	Black or African American	More than once a day	Less than $20,000	Some college, no degree	Employed for wages	Independent			Don't lean	Protestant Christian	Gold	1	Strongly agree	Neither agree nor disagree	Somewhat agree	Agree	US security interests like terrorism.	Strongly disapprove	Approve
5/31/2021 9:51	5/31/2021 9:53	TRUE	Male	31	Black or African American	A few times a week	$20,000 to $34,999	Master's degree (e.g. MA, MS, MEd)	Out of work and looking for work				Lean Democrat		Amethyst
5/31/2021 9:22	5/31/2021 9:53	TRUE	Male	48	White	A few times a week	Over $100,000	Associate degree (e.g. AA, AS)	Employed for wages	Independent			Lean Republican	Protestant Christian	Gold	10	Somewhat agree	Agree	Disagree	Somewhat agree	US security interests like terrorism.	Strongly disapprove	Strongly disapprove
5/31/2021 9:08	5/31/2021 9:53	TRUE	Male	31	White	More than once a day	$35,00 to $49,999	Master's degree (e.g. MA, MS, MEd)	Employed for wages	Republican		Moderate Republican		Protestant Christian	Gold	8	Agree	Agree	Agree	Agree	US values like democracy and human rights.	Somewhat approve	Somewhat approve
5/31/2021 9:34	5/31/2021 9:54	TRUE	Female	61	White	A few times a week	$75,000 to $99,999	Master's degree (e.g. MA, MS, MEd)	Retired	Republican		Strong Republican		Catholic Christian	Gold	10	Somewhat agree	Somewhat agree	Neither agree nor disagree	Neither agree nor disagree	US security interests like terrorism.	Strongly disapprove	Disapprove
5/31/2021 9:48	5/31/2021 9:54	TRUE	Female	25	White	A few times a week	Less than $20,000	Bachelor's degree (e.g. BA, BS)	Employed for wages	Independent			Don't lean	Agnostic	Gold	1	Neither agree nor disagree	Neither agree nor disagree	Neither agree nor disagree	Neither agree nor disagree	US values like democracy and human rights.	Approve	Neither approve nor disapprove
5/31/2021 9:47	5/31/2021 9:54	TRUE	Female	76	White	More than once a day	$50,000 to $74,999	Bachelor's degree (e.g. BA, BS)	Employed for wages	Democrat	Strong Democrat			Jewish	Gold	10	Somewhat disagree	Somewhat agree	Somewhat disagree	Somewhat agree	US values like democracy and human rights.	Strongly approve	Strongly approve
5/31/2021 9:49	5/31/2021 9:54	TRUE	Female	43	White	Every day	$50,000 to $74,999	Bachelor's degree (e.g. BA, BS)	Employed for wages	Independent				Catholic Christian	Gold	7	Somewhat disagree	Neither agree nor disagree	Somewhat agree	Somewhat agree	US values like democracy and human rights.	Somewhat approve	Somewhat approve
5/31/2021 9:32	5/31/2021 9:54	TRUE	Male	42	White	Every day	$35,00 to $49,999	Master's degree (e.g. MA, MS, MEd)	Employed for wages	Democrat	Strong Democrat			Catholic Christian	Gold	9	Agree	Agree	Strongly agree	Agree	US values like democracy and human rights.	Approve	Approve
5/31/2021 9:41	5/31/2021 9:54	TRUE	Female	21	Hispanic or Latino	A few times a week	$20,000 to $34,999	Associate degree (e.g. AA, AS)	A student				Lean Republican	Catholic Christian	Gold	8	Agree	Agree	Agree	Somewhat agree	US values like democracy and human rights.	Neither approve nor disapprove	Somewhat approve
5/31/2021 9:48	5/31/2021 9:54	TRUE	Male	44	White	Every day	Over $100,000	Master's degree (e.g. MA, MS, MEd)	Employed for wages	Republican		Strong Republican		Catholic Christian	Gold	8	Somewhat agree	Somewhat agree	Somewhat agree	Somewhat agree	US values like democracy and human rights.	Somewhat approve	Somewhat approve
5/31/2021 9:42	5/31/2021 9:54	TRUE	Female	51	White	A few times a week	$35,00 to $49,999	Associate degree (e.g. AA, AS)	Employed for wages	Republican		Strong Republican		Protestant Christian	Gold	6	Neither agree nor disagree	Agree	Neither agree nor disagree	Strongly agree	US security interests like terrorism.	Strongly disapprove	Strongly disapprove
5/31/2021 9:54	5/31/2021 9:54	TRUE
5/31/2021 9:45	5/31/2021 9:55	TRUE	Male	35	White	A few times a week	Less than $20,000	Less than a high school diploma	Out of work and looking for work	Democrat	Moderate Democrat			Catholic Christian	Gold	6	Somewhat disagree	Neither agree nor disagree	Agree	Neither agree nor disagree	US values like democracy and human rights.	Approve	Somewhat approve
5/31/2021 9:34	5/31/2021 9:55	TRUE	Male	71	White	Every day	$20,000 to $34,999	Bachelor's degree (e.g. BA, BS)	Retired	Democrat	Strong Democrat			Other	Gold	9	Somewhat agree	Agree	Neither agree nor disagree	Agree	US values like democracy and human rights.	Approve	Somewhat approve
5/31/2021 9:24	5/31/2021 9:55	TRUE	Male	62	White	Every day	$20,000 to $34,999	Bachelor's degree (e.g. BA, BS)	Employed for wages	Republican		Strong Republican		Protestant Christian	Gold	10	Disagree	Disagree	Disagree	Agree	US values like democracy and human rights.	Strongly disapprove	Disapprove
5/31/2021 8:38	5/31/2021 9:55	TRUE	Female	28	Black or African American	Rarely if at all	Over $100,000	Some college, no degree	Self-employed				Don't lean	Other	Gold	5	Neither agree nor disagree	Neither agree nor disagree	Neither agree nor disagree	Neither agree nor disagree	US security interests like terrorism.	Somewhat approve	Somewhat approve
5/31/2021 9:29	5/31/2021 9:55	TRUE	Female	66	White	Every day	$20,000 to $34,999	Some college, no degree	Unable to work	Democrat	Strong Democrat			Jewish	Gold	10	Somewhat disagree	Neither agree nor disagree	Somewhat agree	Agree	US security interests like terrorism.	Approve	Somewhat disapprove
5/31/2021 9:45	5/31/2021 9:55	TRUE	Female	23	White	A few times a week	Less than $20,000	High school degree or equivalent (e.g. GED)	Out of work and looking for work	Republican		Strong Republican		Protestant Christian	Gold	7	Somewhat agree	Agree	Somewhat agree	Somewhat agree	US security interests like terrorism.	Strongly disapprove	Neither approve nor disapprove
5/31/2021 9:49	5/31/2021 9:55	TRUE	Female	47	White	Every day	Less than $20,000	Some college, no degree	Self-employed	Democrat	Moderate Democrat			Protestant Christian	Gold	10	Neither agree nor disagree	Neither agree nor disagree	Neither agree nor disagree	Neither agree nor disagree	US values like democracy and human rights.	Approve	Approve
5/31/2021 9:34	5/31/2021 9:55	TRUE	Male	68	White	Every day	$50,000 to $74,999	Some college, no degree	Retired	Democrat	Moderate Democrat			Catholic Christian	Gold	10	Agree	Strongly disagree	Neither agree nor disagree	Agree	US values like democracy and human rights.	Approve	Strongly disapprove
5/31/2021 9:50	5/31/2021 9:55	TRUE	Male	44	White	Every day	$75,000 to $99,999	Master's degree (e.g. MA, MS, MEd)	Employed for wages	Democrat	Strong Democrat			Catholic Christian	Gold	7	Agree	Neither agree nor disagree	Neither agree nor disagree	Strongly agree	US security interests like terrorism.	Somewhat approve	Somewhat approve
5/31/2021 9:12	5/31/2021 9:55	TRUE	Female	69	White	Every day	Over $100,000	Some college, no degree	Retired	Republican		Strong Republican		Catholic Christian	Gold	10	Somewhat agree	Somewhat agree	Somewhat agree	Somewhat agree	US security interests like terrorism.	Strongly disapprove	Strongly disapprove
5/31/2021 9:31	5/31/2021 9:56	TRUE	Female	90	White	Every day	$75,000 to $99,999	Bachelor's degree (e.g. BA, BS)	Retired	Independent			Lean Republican	Protestant Christian	Gold	5	Disagree	Neither agree nor disagree	Neither agree nor disagree	Agree	US security interests like terrorism.	Somewhat disapprove	Somewhat disapprove
5/31/2021 9:48	5/31/2021 9:56	TRUE	Male	19	White	More than once a day	Less than $20,000	Some college, no degree	A student	Republican		Moderate Republican		Jewish	Gold	10	Somewhat agree	Somewhat agree	Neither agree nor disagree	Somewhat agree	US security interests like terrorism.	Somewhat disapprove	Disapprove
5/31/2021 9:40	5/31/2021 9:56	TRUE	Female	47	White	Rarely if at all	Over $100,000	Some college, no degree	Unable to work	Democrat	Moderate Democrat			Protestant Christian	Gold	8	Strongly agree	Strongly agree	Strongly agree	Strongly agree	US security interests like terrorism.	Somewhat approve	Neither approve nor disapprove
5/31/2021 9:47	5/31/2021 9:56	TRUE	Female	24	White	A few times a month	$20,000 to $34,999	High school degree or equivalent (e.g. GED)	A homemaker				Don't lean	Agnostic	Gold	4	Neither agree nor disagree	Neither agree nor disagree	Neither agree nor disagree	Neither agree nor disagree	US security interests like terrorism.	Neither approve nor disapprove	Neither approve nor disapprove
5/31/2021 9:48	5/31/2021 9:56	TRUE	Female	27	White	Rarely if at all	$75,000 to $99,999	Some college, no degree	A student	Independent			Don't lean	Agnostic	Gold	5	Neither agree nor disagree	Neither agree nor disagree	Neither agree nor disagree	Somewhat agree	US values like democracy and human rights.	Neither approve nor disapprove	Neither approve nor disapprove
5/31/2021 9:51	5/31/2021 9:56	TRUE	Female	30	White	A few times a week	$75,000 to $99,999	Master's degree (e.g. MA, MS, MEd)	Employed for wages	Independent			Lean Democrat	Protestant Christian	Gold	8	Somewhat agree	Somewhat agree	Somewhat agree	Somewhat agree	US values like democracy and human rights.	Somewhat approve	Somewhat approve
5/31/2021 9:41	5/31/2021 9:57	TRUE	Female	62	Mixed Race	A few times a week	$20,000 to $34,999	Associate degree (e.g. AA, AS)	Self-employed	Independent			Lean Republican	Other	Gold	5	Neither agree nor disagree	Neither agree nor disagree	Neither agree nor disagree	Agree	US security interests like terrorism.	Somewhat disapprove	Somewhat disapprove
5/31/2021 9:19	5/31/2021 9:57	TRUE	Female	43	White	A few times a week	Less than $20,000	Some college, no degree	Unable to work	Republican		Moderate Republican		Protestant Christian	Gold	10	Disagree	Somewhat agree	Somewhat agree	Neither agree nor disagree	US security interests like terrorism.	Somewhat approve	Somewhat approve
5/31/2021 9:45	5/31/2021 9:57	TRUE	Male	67	White	Every day	$50,000 to $74,999	Bachelor's degree (e.g. BA, BS)	Retired	Republican		Moderate Republican		Jewish	Gold	10	Neither agree nor disagree	Neither agree nor disagree	Neither agree nor disagree	Neither agree nor disagree	US security interests like terrorism.	Neither approve nor disapprove	Neither approve nor disapprove
5/31/2021 9:47	5/31/2021 9:57	TRUE	Female	19	Black or African American	Rarely if at all	$20,000 to $34,999	High school degree or equivalent (e.g. GED)	A student	Democrat				Catholic Christian	Gold	5	Strongly disagree	Neither agree nor disagree	Neither agree nor disagree	Somewhat agree	US values like democracy and human rights.	Neither approve nor disapprove	Somewhat approve
5/31/2021 9:48	5/31/2021 9:57	TRUE	Female	56	White	A few times a week	Less than $20,000	High school degree or equivalent (e.g. GED)	A homemaker	Republican		Strong Republican		Protestant Christian	Gold	5	Neither agree nor disagree	Neither agree nor disagree	Neither agree nor disagree	Neither agree nor disagree	US values like democracy and human rights.	Neither approve nor disapprove	Neither approve nor disapprove
5/31/2021 9:19	5/31/2021 9:57	TRUE	Female	75	White	A few times a week	$50,000 to $74,999	Bachelor's degree (e.g. BA, BS)	Self-employed	Independent			Lean Democrat	Protestant Christian	Gold	10	Agree	Agree	Agree	Strongly agree	US values like democracy and human rights.	Approve	Approve
5/31/2021 9:43	5/31/2021 9:57	TRUE	Male	66	White	More than once a day	Over $100,000	Some college, no degree	Retired	Republican		Strong Republican		Catholic Christian	Gold	10	Agree	Agree	Agree	Agree	US security interests like terrorism.	Strongly disapprove	Strongly disapprove
5/31/2021 9:53	5/31/2021 9:57	TRUE	Female	31	White	Rarely if at all	Less than $20,000	Less than a high school diploma	Out of work and looking for work				Don't lean	Other	Gold	6	Neither agree nor disagree	Neither agree nor disagree	Somewhat disagree	Neither agree nor disagree	US values like democracy and human rights.	Neither approve nor disapprove	Neither approve nor disapprove
5/31/2021 9:56	5/31/2021 9:57	TRUE
5/31/2021 9:55	5/31/2021 9:57	TRUE	Female	23	White	More than once a day	$20,000 to $34,999	Less than a high school diploma	Employed for wages	Independent			Lean Republican	Protestant Christian	Turquoise
5/31/2021 9:37	5/31/2021 9:57	TRUE	Female	33	Native American	More than once a day	Less than $20,000	Some college, no degree	Out of work and looking for work	Independent			Don't lean	Other	Gold	10	Strongly agree	Neither agree nor disagree	Agree	Agree	US values like democracy and human rights.	Somewhat approve	Somewhat approve
5/31/2021 9:37	5/31/2021 9:57	TRUE	Female	36	White	A few times a week	$75,000 to $99,999	Master's degree (e.g. MA, MS, MEd)	Employed for wages	Democrat	Moderate Democrat			Agnostic	Gold	8	Agree	Agree	Agree	Somewhat agree	US values like democracy and human rights.	Approve	Approve
5/31/2021 9:41	5/31/2021 9:57	TRUE	Female	54	White		Less than $20,000	Associate degree (e.g. AA, AS)	Unable to work	Independent			Lean Republican	Catholic Christian	Gold	10	Strongly disagree	Agree	Somewhat agree	Strongly agree	US values like democracy and human rights.	Somewhat approve	Somewhat approve
5/31/2021 9:53	5/31/2021 9:57	TRUE	Female	47	Hispanic or Latino	A few times a week	$20,000 to $34,999	High school degree or equivalent (e.g. GED)	Self-employed				Don't lean	Other	Gold	6	Neither agree nor disagree	Neither agree nor disagree	Neither agree nor disagree	Neither agree nor disagree	US values like democracy and human rights.	Neither approve nor disapprove	Neither approve nor disapprove
5/31/2021 9:42	5/31/2021 9:57	TRUE	Male	69	White	A few times a week	$75,000 to $99,999	Master's degree (e.g. MA, MS, MEd)	Employed for wages	Democrat	Strong Democrat			Catholic Christian	Gold	10	Somewhat disagree	Neither agree nor disagree	Neither agree nor disagree	Neither agree nor disagree	US security interests like terrorism.	Somewhat disapprove	Somewhat disapprove
5/31/2021 9:56	5/31/2021 9:57	TRUE	Female	21	Hispanic or Latino	A few times a week	$35,00 to $49,999	Associate degree (e.g. AA, AS)	Employed for wages	Independent			Lean Democrat	Catholic Christian	Amethyst
5/31/2021 9:31	5/31/2021 9:58	TRUE	Female	64	White	A few times a week	$75,000 to $99,999	Some college, no degree	Retired	Democrat	Strong Democrat			Catholic Christian	Gold	10	Agree	Somewhat agree	Somewhat agree	Somewhat agree	US values like democracy and human rights.	Strongly approve	Somewhat approve
5/31/2021 9:42	5/31/2021 9:58	TRUE	Female	31	White	More than once a day	Less than $20,000	High school degree or equivalent (e.g. GED)	Employed for wages	Democrat	Strong Democrat			Protestant Christian	Gold	8	Somewhat agree	Strongly agree	Strongly agree	Strongly agree	US values like democracy and human rights.	Strongly approve	Somewhat approve
5/31/2021 9:49	5/31/2021 9:58	TRUE	Male	40	White	Every day	Over $100,000	Doctorate (e.g. PhD, EdD)	Employed for wages	Democrat	Strong Democrat			Catholic Christian	Gold	10	Strongly agree	Strongly agree	Strongly agree	Strongly agree	US values like democracy and human rights.	Strongly approve	Strongly approve
5/31/2021 9:51	5/31/2021 9:58	TRUE	Female	49	White	Rarely if at all	Less than $20,000	High school degree or equivalent (e.g. GED)	Self-employed	Democrat	Strong Democrat			Atheist	Gold	5	Disagree	Neither agree nor disagree	Neither agree nor disagree	Neither agree nor disagree	US values like democracy and human rights.	Somewhat approve	Somewhat approve
5/31/2021 9:51	5/31/2021 9:58	TRUE	Male	53	White	Every day	$20,000 to $34,999	High school degree or equivalent (e.g. GED)	Employed for wages	Republican		Strong Republican		Catholic Christian	Gold	9	Strongly disagree	Disagree	Strongly disagree	Disagree	US security interests like terrorism.	Strongly disapprove	Disapprove
5/31/2021 9:46	5/31/2021 9:58	TRUE	Female	39	Black or African American	A few times a week	$20,000 to $34,999	High school degree or equivalent (e.g. GED)	Employed for wages	Independent			Don't lean	Protestant Christian	Gold	8	Somewhat disagree	Neither agree nor disagree	Neither agree nor disagree	Agree	US values like democracy and human rights.	Approve	Approve
5/31/2021 9:45	5/31/2021 9:58	TRUE	Male	37	Black or African American	Every day	Over $100,000	Master's degree (e.g. MA, MS, MEd)	Employed for wages	Democrat	Strong Democrat			Other	Gold	10	Agree	Agree	Agree	Agree	US values like democracy and human rights.	Strongly disapprove	Approve
5/31/2021 9:53	5/31/2021 9:58	TRUE	Female	42	White	A few times a week	$50,000 to $74,999	Associate degree (e.g. AA, AS)	Employed for wages	Republican		Moderate Republican		Hindu	Gold	1	Agree	Agree	Agree	Agree	US values like democracy and human rights.	Somewhat approve	Somewhat approve
5/31/2021 9:21	5/31/2021 9:58	TRUE	Female	33	White	A few times a week	Less than $20,000	Less than a high school diploma	Unable to work				Don't lean	Protestant Christian	Gold	4	Disagree	Neither agree nor disagree	Strongly agree	Neither agree nor disagree	US security interests like terrorism.	Disapprove	Approve
5/31/2021 9:09	5/31/2021 9:58	TRUE	Male	68	White	Every day	$75,000 to $99,999	Some college, no degree	Retired	Republican		Strong Republican		Protestant Christian	Gold	9	Strongly agree	Strongly agree	Somewhat agree	Strongly agree	US security interests like terrorism.	Strongly disapprove	Strongly disapprove
5/31/2021 9:55	5/31/2021 9:58	TRUE	Female	33	Hispanic or Latino	Every day	$20,000 to $34,999	Associate degree (e.g. AA, AS)	Employed for wages	Democrat	Strong Democrat			Catholic Christian	Gold	3	Agree	Somewhat agree	Strongly agree	Strongly agree	US security interests like terrorism.	Somewhat approve	Approve
5/31/2021 9:43	5/31/2021 9:58	TRUE	Female	40	Black or African American	A few times a week	$20,000 to $34,999	High school degree or equivalent (e.g. GED)	Out of work and looking for work	Independent			Don't lean	Other	Gold	6	Neither agree nor disagree	Neither agree nor disagree	Somewhat agree	Strongly agree	US values like democracy and human rights.	Somewhat approve	Disapprove
5/31/2021 8:56	5/31/2021 9:58	TRUE	Male	71	White	More than once a day	Over $100,000	Bachelor's degree (e.g. BA, BS)	Retired	Democrat	Strong Democrat			Protestant Christian	Gold	10	Somewhat disagree	Strongly agree	Strongly agree	Somewhat agree	US security interests like terrorism.	Strongly approve	Strongly approve
5/31/2021 9:54	5/31/2021 9:58	TRUE	Female	45	Other	A few times a week	Less than $20,000	Less than a high school diploma	Unable to work					Protestant Christian	Bronze
5/31/2021 9:51	5/31/2021 9:59	TRUE	Female	41	White	A few times a week	$75,000 to $99,999	Master's degree (e.g. MA, MS, MEd)	Employed for wages	Democrat	Strong Democrat			Catholic Christian	Gold	10	Strongly agree	Strongly agree	Strongly agree	Strongly agree	US security interests like terrorism.	Strongly approve	Strongly approve
5/31/2021 9:46	5/31/2021 9:59	TRUE	Female	64	White	A few times a week	$50,000 to $74,999	High school degree or equivalent (e.g. GED)	Retired	Democrat	Moderate Democrat			Protestant Christian	Gold	10	Somewhat agree	Somewhat disagree	Somewhat agree	Agree	US values like democracy and human rights.	Approve	Somewhat approve
5/31/2021 9:41	5/31/2021 9:59	TRUE	Female	56	White	Every day	$50,000 to $74,999	High school degree or equivalent (e.g. GED)	Retired	Democrat	Moderate Democrat			Protestant Christian	Gold	10	Somewhat agree	Neither agree nor disagree	Neither agree nor disagree	Somewhat agree	US values like democracy and human rights.	Approve	Somewhat approve
5/31/2021 9:46	5/31/2021 9:59	TRUE	Female	21	Hispanic or Latino	A few times a week	$20,000 to $34,999	High school degree or equivalent (e.g. GED)	Employed for wages	Democrat	Strong Democrat			Other	Gold	9	Agree	Strongly agree	Strongly agree	Somewhat agree	US values like democracy and human rights.	Somewhat approve	Somewhat disapprove
5/31/2021 9:49	5/31/2021 9:59	TRUE	Female	26	White	A few times a week	$50,000 to $74,999	High school degree or equivalent (e.g. GED)	Employed for wages	Independent			Lean Republican	Agnostic	Gold	5	Agree	Somewhat agree	Agree	Somewhat disagree	US security interests like terrorism.	Somewhat approve	Somewhat approve
5/31/2021 9:49	5/31/2021 9:59	TRUE	Female	57	White	A few times a week	$20,000 to $34,999	Some college, no degree	Out of work and looking for work	Republican		Moderate Republican		Catholic Christian	Gold	10	Neither agree nor disagree	Somewhat agree	Neither agree nor disagree	Agree	US values like democracy and human rights.	Neither approve nor disapprove	Somewhat approve
5/31/2021 9:43	5/31/2021 9:59	TRUE	Female	40	White	A few times a week	$20,000 to $34,999	High school degree or equivalent (e.g. GED)	Employed for wages	Republican		Moderate Republican		Protestant Christian	Gold	10	Agree	Agree	Strongly disagree	Strongly disagree	US security interests like terrorism.	Neither approve nor disapprove	Neither approve nor disapprove
5/31/2021 9:51	5/31/2021 9:59	TRUE	Female	46	White	Rarely if at all	Less than $20,000	High school degree or equivalent (e.g. GED)	Unable to work	Democrat	Strong Democrat			Catholic Christian	Gold	6	Neither agree nor disagree	Strongly agree	Strongly agree	Strongly agree	US values like democracy and human rights.	Strongly approve	Neither approve nor disapprove
5/31/2021 9:49	5/31/2021 9:59	TRUE	Female	50	Black or African American	A few times a month	Less than $20,000	Less than a high school diploma	Out of work and looking for work	Independent				Protestant Christian	Gold	1	Agree	Agree	Agree	Agree	US values like democracy and human rights.	Neither approve nor disapprove	Neither approve nor disapprove
5/31/2021 9:47	5/31/2021 9:59	TRUE	Female	27	White	A few times a week	$35,00 to $49,999	Some college, no degree	A homemaker	Republican		Strong Republican		Catholic Christian	Gold	8	Somewhat agree	Somewhat agree	Strongly agree	Agree	US values like democracy and human rights.	Somewhat approve	Approve
5/31/2021 9:54	5/31/2021 10:00	TRUE	Male	44	White	A few times a week	$75,000 to $99,999	Master's degree (e.g. MA, MS, MEd)	Employed for wages	Democrat	Strong Democrat			Jewish	Gold	10	Strongly agree	Agree	Agree	Strongly agree	US values like democracy and human rights.	Strongly approve	Strongly approve
5/31/2021 9:44	5/31/2021 10:00	TRUE	Male	38	White	Every day	Over $100,000	Some college, no degree	Self-employed	Democrat	Strong Democrat			Catholic Christian	Gold	10	Somewhat agree	Somewhat agree	Agree	Agree	US values like democracy and human rights.	Somewhat approve	Somewhat approve
5/31/2021 9:47	5/31/2021 10:00	TRUE	Female	25	Black or African American	A few times a week	$50,000 to $74,999	Bachelor's degree (e.g. BA, BS)	Self-employed	Republican		Moderate Republican		Protestant Christian	Gold	4	Neither agree nor disagree	Somewhat disagree	Neither agree nor disagree	Neither agree nor disagree	US values like democracy and human rights.	Neither approve nor disapprove	Somewhat approve
5/31/2021 9:58	5/31/2021 10:00	TRUE	Female	21	Black or African American	A few times a week	Less than $20,000	High school degree or equivalent (e.g. GED)	A student	Democrat	Moderate Democrat			Other	Silver
5/31/2021 9:49	5/31/2021 10:00	TRUE	Male	29	White	A few times a week	$50,000 to $74,999	Bachelor's degree (e.g. BA, BS)	Employed for wages	Republican		Moderate Republican		Protestant Christian	Gold	6	Neither agree nor disagree	Somewhat agree	Disagree	Somewhat agree	US values like democracy and human rights.	Somewhat approve	Neither approve nor disapprove
5/31/2021 9:56	5/31/2021 10:00	TRUE	Female	24	White	Rarely if at all	$20,000 to $34,999	Bachelor's degree (e.g. BA, BS)	A homemaker	Democrat	Moderate Democrat			Catholic Christian	Gold	5	Neither agree nor disagree	Neither agree nor disagree	Neither agree nor disagree	Neither agree nor disagree	US values like democracy and human rights.	Strongly disapprove	Strongly disapprove
5/31/2021 9:44	5/31/2021 10:00	TRUE	Male	37	White	More than once a day	Over $100,000	Associate degree (e.g. AA, AS)	Employed for wages				Don't lean	Protestant Christian	Gold	7	Strongly disagree	Neither agree nor disagree	Strongly disagree	Agree	US values like democracy and human rights.	Strongly disapprove	Strongly disapprove
5/31/2021 9:50	5/31/2021 10:01	TRUE	Female	26	White	A few times a week	$20,000 to $34,999	High school degree or equivalent (e.g. GED)	Out of work and looking for work	Republican		Moderate Republican		Catholic Christian	Gold	10	Neither agree nor disagree	Disagree	Agree	Neither agree nor disagree	US security interests like terrorism.	Disapprove	Somewhat approve
5/31/2021 9:39	5/31/2021 10:01	TRUE	Male	52	Other	More than once a day	Less than $20,000	Some college, no degree	Unable to work	Independent			Lean Republican	Catholic Christian	Gold	8	Somewhat agree	Somewhat agree	Agree	Strongly agree	US values like democracy and human rights.	Strongly disapprove	Somewhat disapprove
5/31/2021 9:45	5/31/2021 10:01	TRUE	Female	25	Black or African American	More than once a day	$35,00 to $49,999	Less than a high school diploma	Military	Republican		Strong Republican		Other	Gold	10	Strongly agree	Strongly agree	Strongly agree	Strongly agree	US security interests like terrorism.	Strongly approve	Strongly approve
5/31/2021 9:54	5/31/2021 10:01	TRUE	Female	23	Black or African American	Rarely if at all	$20,000 to $34,999	Master's degree (e.g. MA, MS, MEd)	Self-employed	Independent				Protestant Christian	Gold	5	Neither agree nor disagree	Neither agree nor disagree	Neither agree nor disagree	Neither agree nor disagree	US security interests like terrorism.	Neither approve nor disapprove	Neither approve nor disapprove
5/31/2021 9:57	5/31/2021 10:01	TRUE	Female	22	White	Every day	$35,00 to $49,999	Bachelor's degree (e.g. BA, BS)	Out of work and looking for work	Independent			Lean Republican	Jewish	Bronze
5/31/2021 9:46	5/31/2021 10:01	TRUE	Male	71	White	More than once a day	Over $100,000	Associate degree (e.g. AA, AS)	Retired	Democrat	Moderate Democrat			Catholic Christian	Gold	10	Somewhat agree	Strongly agree	Somewhat agree	Strongly agree	US security interests like terrorism.	Approve	Disapprove
5/31/2021 9:40	5/31/2021 10:01	TRUE	Female	34	White	A few times a week	Over $100,000	Bachelor's degree (e.g. BA, BS)	Employed for wages	Democrat	Moderate Democrat			Catholic Christian	Gold	9	Somewhat agree	Somewhat agree	Somewhat agree	Agree	US values like democracy and human rights.	Approve	Somewhat disapprove
5/31/2021 9:56	5/31/2021 10:01	TRUE	Female	19	White	A few times a week	$20,000 to $34,999	High school degree or equivalent (e.g. GED)	Employed for wages					Other	Gold	7	Neither agree nor disagree	Neither agree nor disagree	Agree	Neither agree nor disagree	US security interests like terrorism.	Approve	Neither approve nor disapprove
5/31/2021 9:45	5/31/2021 10:01	TRUE	Male	74	White	Every day	$20,000 to $34,999	Some college, no degree	Retired	Democrat	Strong Democrat			Other	Gold	10	Somewhat agree	Somewhat agree	Somewhat agree	Somewhat disagree	US security interests like terrorism.	Strongly approve	Somewhat disapprove
5/31/2021 9:53	5/31/2021 10:01	TRUE	Female	31	Hispanic or Latino	A few times a month	Less than $20,000	Less than a high school diploma	A student	Democrat	Strong Democrat			Other	Gold	8	Neither agree nor disagree	Neither agree nor disagree	Agree	Somewhat agree	US security interests like terrorism.	Approve	Neither approve nor disapprove
5/31/2021 9:33	5/31/2021 10:01	TRUE	Female	44	White	More than once a day	$50,000 to $74,999	Associate degree (e.g. AA, AS)	Employed for wages	Democrat	Strong Democrat			Other	Gold	4	Strongly agree	Strongly agree	Somewhat agree	Strongly agree	US values like democracy and human rights.	Strongly approve	Somewhat approve
5/31/2021 9:44	5/31/2021 10:01	TRUE	Male	34	Black or African American	Every day	$75,000 to $99,999	Master's degree (e.g. MA, MS, MEd)	Employed for wages	Democrat	Moderate Democrat			Muslim	Gold	10	Agree	Agree	Agree	Agree	US security interests like terrorism.	Approve	Approve
5/31/2021 9:48	5/31/2021 10:01	TRUE	Female	64	White	Rarely if at all	$35,00 to $49,999	Master's degree (e.g. MA, MS, MEd)	Employed for wages	Democrat	Strong Democrat			Catholic Christian	Gold	10	Neither agree nor disagree	Somewhat disagree	Neither agree nor disagree	Somewhat agree	US values like democracy and human rights.	Approve	Strongly approve
5/31/2021 9:53	5/31/2021 10:02	TRUE	Male	37	White	Every day	Over $100,000	High school degree or equivalent (e.g. GED)	Employed for wages	Independent			Lean Republican	Catholic Christian	Gold	8	Agree	Strongly agree	Somewhat disagree	Strongly agree	US security interests like terrorism.	Strongly disapprove	Strongly disapprove
5/31/2021 9:47	5/31/2021 10:02	TRUE	Female	57	White	Every day	$20,000 to $34,999	Some college, no degree	Out of work but not currently looking for work	Independent			Lean Republican	Other	Gold	10	Somewhat agree	Neither agree nor disagree	Agree	Agree	US values like democracy and human rights.	Somewhat approve	Somewhat disapprove
5/31/2021 10:01	5/31/2021 10:02	TRUE
5/31/2021 9:51	5/31/2021 10:02	TRUE	Female	66	White	Every day	$20,000 to $34,999	Bachelor's degree (e.g. BA, BS)	Employed for wages	Democrat	Strong Democrat			Other	Gold	10	Somewhat agree	Somewhat agree	Neither agree nor disagree	Somewhat agree	US security interests like terrorism.	Approve	Neither approve nor disapprove
5/31/2021 9:31	5/31/2021 10:02	TRUE	Male	63	White	Every day	$35,00 to $49,999	Some college, no degree	Unable to work	Republican		Strong Republican		Protestant Christian	Gold	10	Somewhat agree	Strongly agree	Strongly agree	Strongly agree	US values like democracy and human rights.	Disapprove	Somewhat disapprove
5/31/2021 9:50	5/31/2021 10:02	TRUE	Male	56	White	Every day	$35,00 to $49,999	Associate degree (e.g. AA, AS)	Out of work and looking for work	Democrat	Strong Democrat			Protestant Christian	Gold	10	Neither agree nor disagree	Agree	Neither agree nor disagree	Strongly agree	US values like democracy and human rights.	Strongly approve	Somewhat approve
5/31/2021 9:52	5/31/2021 10:02	TRUE	Female	48	White	A few times a week	Less than $20,000	High school degree or equivalent (e.g. GED)	Out of work and looking for work	Independent			Lean Republican	Other	Gold	5	Neither agree nor disagree	Neither agree nor disagree	Neither agree nor disagree	Neither agree nor disagree	US values like democracy and human rights.	Strongly approve	Approve
5/31/2021 9:47	5/31/2021 10:03	TRUE	Female	62	Black or African American	A few times a week	Over $100,000	High school degree or equivalent (e.g. GED)	Unable to work				Don't lean	Other	Gold	10	Somewhat disagree	Disagree	Strongly disagree	Disagree	US values like democracy and human rights.	Disapprove	Disapprove
5/31/2021 9:52	5/31/2021 10:03	TRUE	Female	42	Native American	Every day	Less than $20,000	Some college, no degree	Unable to work	Republican		Strong Republican		Protestant Christian	Gold	7	Agree	Somewhat disagree	Agree	Somewhat agree	US security interests like terrorism.	Strongly disapprove	Disapprove
5/31/2021 9:56	5/31/2021 10:03	TRUE	Male	36	White	A few times a week	Less than $20,000	High school degree or equivalent (e.g. GED)	Out of work and looking for work	Republican		Strong Republican		Protestant Christian	Gold	1	Neither agree nor disagree	Neither agree nor disagree	Neither agree nor disagree	Neither agree nor disagree	US values like democracy and human rights.	Neither approve nor disapprove	Neither approve nor disapprove
5/31/2021 9:35	5/31/2021 10:03	TRUE	Female	19	White	A few times a week	$50,000 to $74,999	High school degree or equivalent (e.g. GED)	A student	Democrat	Moderate Democrat			Atheist	Gold	7	Strongly agree	Agree	Strongly agree	Strongly agree	US values like democracy and human rights.	Approve	Somewhat approve
5/31/2021 9:59	5/31/2021 10:04	TRUE	Female	38	Mixed Race	A few times a month	Less than $20,000	Some college, no degree	Out of work but not currently looking for work	Democrat				Catholic Christian	Gold	1	Neither agree nor disagree	Neither agree nor disagree	Neither agree nor disagree	Neither agree nor disagree	US values like democracy and human rights.	Neither approve nor disapprove	Neither approve nor disapprove
5/31/2021 10:01	5/31/2021 10:04	TRUE	Female	23	Mixed Race	Rarely if at all	$20,000 to $34,999	Associate degree (e.g. AA, AS)	Employed for wages					Catholic Christian	Silver
5/31/2021 9:51	5/31/2021 10:04	TRUE	Female	45	White	Rarely if at all	$35,00 to $49,999	Some college, no degree	Employed for wages					Catholic Christian	Gold	3	Somewhat agree	Neither agree nor disagree	Neither agree nor disagree	Somewhat agree	US values like democracy and human rights.	Somewhat disapprove	Approve
5/31/2021 9:56	5/31/2021 10:04	TRUE	Male	45	Black or African American	More than once a day	$20,000 to $34,999	Some college, no degree	Self-employed	Democrat	Strong Democrat			Other	Gold	10	Somewhat agree	Somewhat agree	Agree	Strongly agree	US values like democracy and human rights.	Approve	Approve
5/31/2021 9:52	5/31/2021 10:04	TRUE	Female	25	Native American	A few times a week	Less than $20,000	Some college, no degree	Self-employed				Don't lean	Atheist	Gold	8	Neither agree nor disagree	Neither agree nor disagree	Somewhat disagree	Agree	US security interests like terrorism.	Somewhat approve	Neither approve nor disapprove
5/31/2021 8:33	5/31/2021 10:04	TRUE	Female	40	White	A few times a month	Less than $20,000	High school degree or equivalent (e.g. GED)	Employed for wages	Republican		Strong Republican		Protestant Christian	Gold	4	Neither agree nor disagree	Neither agree nor disagree	Neither agree nor disagree	Neither agree nor disagree	US values like democracy and human rights.	Neither approve nor disapprove	Neither approve nor disapprove
5/31/2021 9:56	5/31/2021 10:04	TRUE	Female	61	White	More than once a day	$20,000 to $34,999	Bachelor's degree (e.g. BA, BS)	Retired	Democrat	Strong Democrat			Atheist	Gold	10	Somewhat disagree	Agree	Somewhat disagree	Somewhat agree	US values like democracy and human rights.	Strongly approve	Somewhat approve
5/31/2021 9:52	5/31/2021 10:04	TRUE	Female	46	White	More than once a day	$35,00 to $49,999	Some college, no degree	Retired	Republican		Moderate Republican		Protestant Christian	Gold	10	Somewhat disagree	Somewhat disagree	Agree	Somewhat agree	US values like democracy and human rights.	Strongly approve	Somewhat approve
5/31/2021 9:33	5/31/2021 10:04	TRUE	Female	72	White	Every day	$75,000 to $99,999	Doctorate (e.g. PhD, EdD)	Employed for wages	Republican		Moderate Republican		Other	Gold	1	Somewhat disagree	Somewhat disagree	Somewhat disagree	Strongly agree	US security interests like terrorism.	Somewhat disapprove	Somewhat disapprove
5/31/2021 9:22	5/31/2021 10:05	TRUE	Female	38	White	Every day	Over $100,000	Master's degree (e.g. MA, MS, MEd)	Employed for wages	Democrat	Moderate Democrat			Catholic Christian	Gold	10	Agree	Strongly agree	Agree	Strongly agree	US values like democracy and human rights.	Approve	Somewhat approve
5/31/2021 9:44	5/31/2021 10:05	TRUE	Male	65	White	A few times a month	$50,000 to $74,999	Some college, no degree	Employed for wages				Lean Democrat	Agnostic	Gold	5	Somewhat disagree	Neither agree nor disagree	Somewhat disagree	Somewhat agree	US security interests like terrorism.	Somewhat approve	Disapprove
5/31/2021 9:58	5/31/2021 10:05	TRUE	Female	20	White	A few times a week	Less than $20,000	Some college, no degree	A homemaker	Republican		Strong Republican		Protestant Christian	Gold	1	Agree	Somewhat disagree	Agree	Somewhat agree	US values like democracy and human rights.	Somewhat approve	Strongly approve
5/31/2021 9:50	5/31/2021 10:05	TRUE	Female	28	White	A few times a week	$35,00 to $49,999	Bachelor's degree (e.g. BA, BS)	A homemaker	Republican		Moderate Republican		Protestant Christian	Gold	10	Somewhat disagree	Somewhat agree	Somewhat disagree	Somewhat agree	US security interests like terrorism.	Strongly disapprove	Disapprove
5/31/2021 9:55	5/31/2021 10:05	TRUE	Female	57	White	Every day	Less than $20,000	High school degree or equivalent (e.g. GED)	A homemaker	Democrat	Strong Democrat			Catholic Christian	Gold	1	Agree	Somewhat agree	Strongly agree	Strongly agree	US security interests like terrorism.	Strongly approve	Somewhat approve
5/31/2021 9:52	5/31/2021 10:05	TRUE	Male	67	White	Every day	$75,000 to $99,999	Associate degree (e.g. AA, AS)	Retired	Republican		Moderate Republican		Catholic Christian	Gold	10	Somewhat agree	Somewhat agree	Somewhat agree	Agree	US security interests like terrorism.	Somewhat approve	Somewhat approve
5/31/2021 9:45	5/31/2021 10:05	TRUE	Female	44	White	A few times a week	$35,00 to $49,999	Some college, no degree	Employed for wages	Independent			Don't lean	Catholic Christian	Gold	5	Neither agree nor disagree	Neither agree nor disagree	Neither agree nor disagree	Neither agree nor disagree	US values like democracy and human rights.	Neither approve nor disapprove	Neither approve nor disapprove
5/31/2021 10:00	5/31/2021 10:05	TRUE	Female	28	White	A few times a month	$50,000 to $74,999	Some college, no degree	Employed for wages				Don't lean	Other	Gold	1	Somewhat agree	Somewhat disagree	Agree	Somewhat disagree	US security interests like terrorism.	Neither approve nor disapprove	Somewhat approve
5/31/2021 10:01	5/31/2021 10:06	TRUE	Male	35	Black or African American	A few times a week	Less than $20,000	High school degree or equivalent (e.g. GED)	Employed for wages	Democrat	Strong Democrat			Muslim	Gold	8	Agree	Somewhat agree	Somewhat agree	Somewhat agree	US values like democracy and human rights.	Neither approve nor disapprove	Somewhat approve
5/31/2021 9:45	5/31/2021 10:06	TRUE	Male	72	White	More than once a day	$75,000 to $99,999	Some college, no degree	Retired	Republican		Strong Republican		Protestant Christian	Gold	10	Strongly agree	Strongly agree	Somewhat agree	Strongly agree	US security interests like terrorism.	Strongly disapprove	Strongly disapprove
5/31/2021 10:06	5/31/2021 10:06	TRUE
5/31/2021 9:23	5/31/2021 10:06	TRUE	Female	47	White	Rarely if at all	Less than $20,000	Less than a high school diploma	Unable to work	Independent				Catholic Christian	Gold	1	Neither agree nor disagree	Neither agree nor disagree	Strongly disagree	Neither agree nor disagree	US values like democracy and human rights.	Neither approve nor disapprove	Neither approve nor disapprove
5/31/2021 9:39	5/31/2021 10:06	TRUE	Female	66	White	More than once a day	$50,000 to $74,999	Associate degree (e.g. AA, AS)	Employed for wages	Republican		Strong Republican		Protestant Christian	Gold	10	Agree	Agree	Disagree	Somewhat agree	US security interests like terrorism.	Strongly disapprove	Strongly disapprove
5/31/2021 10:00	5/31/2021 10:06	TRUE	Male	32	White	A few times a week	$20,000 to $34,999	Some college, no degree	Out of work and looking for work	Democrat	Moderate Democrat			Catholic Christian	Gold	10	Agree	Agree	Neither agree nor disagree	Agree	US values like democracy and human rights.	Approve	Approve
5/31/2021 9:46	5/31/2021 10:06	TRUE	Female	58	White	Every day	$20,000 to $34,999	High school degree or equivalent (e.g. GED)	Employed for wages	Republican		Moderate Republican		Protestant Christian	Gold	8	Agree	Agree	Neither agree nor disagree	Strongly agree	US security interests like terrorism.	Somewhat approve	Somewhat disapprove
5/31/2021 9:58	5/31/2021 10:06	TRUE	Female	47	White	Rarely if at all	Less than $20,000	Bachelor's degree (e.g. BA, BS)	Out of work and looking for work	Independent			Don't lean	Catholic Christian	Gold	10	Neither agree nor disagree	Neither agree nor disagree	Neither agree nor disagree	Neither agree nor disagree	US security interests like terrorism.	Neither approve nor disapprove	Neither approve nor disapprove
5/31/2021 9:19	5/31/2021 10:06	TRUE	Female	65	White	A few times a week	$50,000 to $74,999	Master's degree (e.g. MA, MS, MEd)	Retired	Democrat	Strong Democrat			Protestant Christian	Gold	10	Strongly disagree	Agree	Strongly disagree	Strongly agree	US values like democracy and human rights.	Strongly disapprove	Strongly disapprove
5/31/2021 9:51	5/31/2021 10:06	TRUE	Female	30	White	A few times a week	$20,000 to $34,999	Some college, no degree	A homemaker	Democrat	Moderate Democrat			Other	Gold	8	Agree	Agree	Agree	Somewhat disagree	US values like democracy and human rights.	Approve	Approve
5/31/2021 9:56	5/31/2021 10:06	TRUE	Male	28	White	A few times a month	$50,000 to $74,999	Bachelor's degree (e.g. BA, BS)	Employed for wages	Democrat	Moderate Democrat			Other	Gold	9	Somewhat agree	Neither agree nor disagree	Strongly agree	Strongly agree	US security interests like terrorism.	Somewhat approve	Somewhat approve
5/31/2021 10:06	5/31/2021 10:07	TRUE
5/31/2021 9:20	5/31/2021 10:07	TRUE	Female	45	Mixed Race	Every day	$50,000 to $74,999	Bachelor's degree (e.g. BA, BS)	A homemaker	Democrat	Strong Democrat			Other	Gold	9	Somewhat agree	Neither agree nor disagree	Somewhat disagree	Agree	US values like democracy and human rights.	Neither approve nor disapprove	Neither approve nor disapprove
5/31/2021 9:53	5/31/2021 10:07	TRUE	Female	77	White	Every day	$75,000 to $99,999	Master's degree (e.g. MA, MS, MEd)	Retired	Republican		Strong Republican		Protestant Christian	Gold	10	Neither agree nor disagree	Neither agree nor disagree	Somewhat disagree	Somewhat agree	US security interests like terrorism.	Strongly disapprove	Disapprove
5/31/2021 10:03	5/31/2021 10:07	TRUE	Male	30	White	Every day	Over $100,000	Bachelor's degree (e.g. BA, BS)	Self-employed	Republican		Strong Republican		Muslim	Gold	10	Strongly agree	Strongly agree	Strongly agree	Strongly agree	US values like democracy and human rights.	Strongly approve	Strongly approve
5/31/2021 9:59	5/31/2021 10:07	TRUE	Female	27	Native American	Every day	$20,000 to $34,999	High school degree or equivalent (e.g. GED)	Employed for wages	Democrat	Strong Democrat			Protestant Christian	Gold	5	Strongly agree	Strongly disagree	Agree	Agree	US security interests like terrorism.	Somewhat disapprove	Strongly approve
5/31/2021 9:53	5/31/2021 10:07	TRUE	Female	67	White	A few times a month	$75,000 to $99,999	High school degree or equivalent (e.g. GED)	Retired	Republican		Moderate Republican		Catholic Christian	Gold	8	Strongly disagree	Somewhat disagree	Neither agree nor disagree	Somewhat agree	US values like democracy and human rights.	Somewhat disapprove	Somewhat disapprove
5/31/2021 10:07	5/31/2021 10:07	TRUE
5/31/2021 9:53	5/31/2021 10:08	TRUE	Female	69	Black or African American	More than once a day	$20,000 to $34,999	High school degree or equivalent (e.g. GED)	Retired	Democrat	Strong Democrat			Other	Gold	10	Strongly agree	Strongly agree	Neither agree nor disagree	Strongly agree	US security interests like terrorism.	Strongly approve	Neither approve nor disapprove
5/31/2021 10:07	5/31/2021 10:08	TRUE
5/31/2021 9:54	5/31/2021 10:08	TRUE	Female	31	White	A few times a week	$50,000 to $74,999	High school degree or equivalent (e.g. GED)	Unable to work	Republican		Strong Republican		Other	Gold	1	Strongly disagree	Strongly disagree	Neither agree nor disagree	Strongly disagree	US security interests like terrorism.	Strongly disapprove	Strongly disapprove
5/31/2021 10:02	5/31/2021 10:08	TRUE	Female	24	Black or African American	A few times a week	$20,000 to $34,999	Some college, no degree	Employed for wages	Democrat	Moderate Democrat			Protestant Christian	Gold	2	Somewhat agree	Agree	Disagree	Strongly disagree	US values like democracy and human rights.	Strongly approve	Strongly approve
5/31/2021 10:00	5/31/2021 10:08	TRUE	Female	20	White	Every day	Less than $20,000	Some college, no degree	A student				Lean Republican	Other	Gold	8	Somewhat agree	Neither agree nor disagree	Somewhat agree	Disagree	US values like democracy and human rights.	Neither approve nor disapprove	Approve
5/31/2021 9:50	5/31/2021 10:09	TRUE	Female	52	White	A few times a week	$75,000 to $99,999	High school degree or equivalent (e.g. GED)	Employed for wages	Independent			Lean Republican	Catholic Christian	Gold	5	Somewhat agree	Somewhat agree	Somewhat agree	Somewhat agree	US values like democracy and human rights.	Somewhat disapprove	Somewhat disapprove
5/31/2021 10:00	5/31/2021 10:09	TRUE	Male	47	Black or African American	Every day	$20,000 to $34,999	Bachelor's degree (e.g. BA, BS)	Employed for wages	Democrat	Moderate Democrat			Protestant Christian	Gold	9	Agree	Strongly agree	Strongly agree	Strongly agree	US values like democracy and human rights.	Strongly approve	Approve
5/31/2021 9:59	5/31/2021 10:09	TRUE	Female	53	White	Rarely if at all	Less than $20,000	Some college, no degree	Unable to work	Independent				Protestant Christian	Gold	1	Neither agree nor disagree	Neither agree nor disagree	Neither agree nor disagree	Neither agree nor disagree	US values like democracy and human rights.	Neither approve nor disapprove	Neither approve nor disapprove
5/31/2021 9:25	5/31/2021 10:09	TRUE	Female	60	White	A few times a week	$50,000 to $74,999	Bachelor's degree (e.g. BA, BS)	Out of work but not currently looking for work	Republican		Strong Republican		Catholic Christian	Gold	10	Somewhat agree	Strongly agree	Neither agree nor disagree	Agree	US values like democracy and human rights.	Strongly disapprove	Somewhat approve
5/31/2021 9:59	5/31/2021 10:09	TRUE	Male	19	Hispanic or Latino	Rarely if at all	$35,00 to $49,999	Some college, no degree	Self-employed	Democrat	Moderate Democrat			Protestant Christian	Gold	10	Neither agree nor disagree	Neither agree nor disagree	Neither agree nor disagree	Neither agree nor disagree	US values like democracy and human rights.	Somewhat approve	Somewhat approve
5/31/2021 9:48	5/31/2021 10:09	TRUE	Female	59	White	Rarely if at all	$20,000 to $34,999	High school degree or equivalent (e.g. GED)	Self-employed	Independent			Lean Democrat	Other	Gold	9	Somewhat disagree	Agree	Neither agree nor disagree	Somewhat agree	US security interests like terrorism.	Approve	Somewhat approve
5/31/2021 9:55	5/31/2021 10:09	TRUE	Female	40	White	A few times a month	$20,000 to $34,999	High school degree or equivalent (e.g. GED)	Employed for wages	Democrat	Moderate Democrat			Other	Gold	3	Strongly agree	Strongly agree	Somewhat disagree	Strongly agree	US security interests like terrorism.	Somewhat approve	Somewhat approve
5/31/2021 10:03	5/31/2021 10:10	TRUE	Male	29	White	More than once a day	$35,00 to $49,999	High school degree or equivalent (e.g. GED)	Employed for wages	Republican		Moderate Republican		Agnostic	Gold	5	Neither agree nor disagree	Neither agree nor disagree	Neither agree nor disagree	Neither agree nor disagree	US security interests like terrorism.	Neither approve nor disapprove	Neither approve nor disapprove
5/31/2021 10:02	5/31/2021 10:10	TRUE	Female	39	Black or African American	Every day	$75,000 to $99,999	High school degree or equivalent (e.g. GED)	Employed for wages	Republican		Moderate Republican		Protestant Christian	Gold	4	Neither agree nor disagree	Neither agree nor disagree	Neither agree nor disagree	Neither agree nor disagree	US values like democracy and human rights.	Somewhat disapprove	Somewhat disapprove
5/31/2021 9:58	5/31/2021 10:10	TRUE	Male	53	White	More than once a day	$75,000 to $99,999	Bachelor's degree (e.g. BA, BS)	Employed for wages	Republican		Moderate Republican		Protestant Christian	Gold	8	Neither agree nor disagree	Neither agree nor disagree	Disagree	Disagree	US values like democracy and human rights.	Disapprove	Strongly disapprove
5/31/2021 9:54	5/31/2021 10:10	TRUE	Male	38	White	Rarely if at all	Less than $20,000	High school degree or equivalent (e.g. GED)	Unable to work				Lean Democrat	Other	Gold	7	Disagree	Neither agree nor disagree	Somewhat agree	Somewhat agree	US values like democracy and human rights.	Somewhat approve	Somewhat approve
5/31/2021 10:01	5/31/2021 10:10	TRUE	Male	31	Asian	A few times a week	$50,000 to $74,999	Master's degree (e.g. MA, MS, MEd)	Employed for wages	Republican		Strong Republican		Other	Gold	10	Agree	Agree	Agree	Agree	US security interests like terrorism.	Neither approve nor disapprove	Neither approve nor disapprove
5/31/2021 9:52	5/31/2021 10:10	TRUE	Male	37	Black or African American	Every day	Over $100,000	Master's degree (e.g. MA, MS, MEd)	Employed for wages	Democrat	Strong Democrat			Protestant Christian	Gold	10	Strongly agree	Agree	Somewhat agree	Strongly agree	US security interests like terrorism.	Strongly approve	Disapprove
5/31/2021 9:59	5/31/2021 10:10	TRUE	Female	57	White	Every day	Less than $20,000	Some college, no degree	Out of work and looking for work	Democrat	Strong Democrat			Catholic Christian	Gold	8	Somewhat disagree	Neither agree nor disagree	Somewhat disagree	Somewhat agree	US values like democracy and human rights.	Somewhat disapprove	Somewhat disapprove
5/31/2021 10:02	5/31/2021 10:11	TRUE	Male	35	Black or African American	Every day	$50,000 to $74,999	Some college, no degree	Employed for wages	Democrat	Strong Democrat			Protestant Christian	Gold	10	Somewhat disagree	Somewhat agree	Somewhat agree	Agree	US security interests like terrorism.	Approve	Somewhat approve
5/31/2021 9:55	5/31/2021 10:11	TRUE	Female	25	White	Every day	$50,000 to $74,999	High school degree or equivalent (e.g. GED)	Out of work but not currently looking for work	Republican		Moderate Republican		Protestant Christian	Gold	3	Strongly agree	Agree	Disagree	Somewhat agree	US security interests like terrorism.	Neither approve nor disapprove	Disapprove
5/31/2021 9:48	5/31/2021 10:11	TRUE	Female	47	White	A few times a week	$20,000 to $34,999	High school degree or equivalent (e.g. GED)	Self-employed	Independent			Lean Republican	Catholic Christian	Gold	3	Somewhat agree	Neither agree nor disagree	Neither agree nor disagree	Neither agree nor disagree	US values like democracy and human rights.	Somewhat disapprove	Somewhat approve
5/31/2021 10:02	5/31/2021 10:11	TRUE	Female	22	White	Every day	$50,000 to $74,999	Some college, no degree	Employed for wages	Republican		Moderate Republican		Protestant Christian	Gold	10	Agree	Agree	Disagree	Somewhat disagree	US values like democracy and human rights.	Strongly disapprove	Somewhat disapprove
5/31/2021 9:57	5/31/2021 10:11	TRUE	Female	51	Hispanic or Latino	A few times a week	$75,000 to $99,999	Associate degree (e.g. AA, AS)	A homemaker	Republican		Moderate Republican		Catholic Christian	Gold	10	Neither agree nor disagree	Neither agree nor disagree	Disagree	Somewhat agree	US security interests like terrorism.	Strongly disapprove	Strongly disapprove
5/31/2021 9:52	5/31/2021 10:11	TRUE	Female	43	White	A few times a month	$75,000 to $99,999	Bachelor's degree (e.g. BA, BS)	Self-employed	Democrat	Strong Democrat			Atheist	Gold	10	Neither agree nor disagree	Somewhat disagree	Neither agree nor disagree	Somewhat agree	US values like democracy and human rights.	Approve	Somewhat approve
5/31/2021 9:56	5/31/2021 10:11	TRUE	Female	67	White	Every day	Over $100,000	Doctorate (e.g. PhD, EdD)	Employed for wages	Democrat	Moderate Democrat			Protestant Christian	Gold	7	Neither agree nor disagree	Agree	Somewhat agree	Agree	US values like democracy and human rights.	Approve	Somewhat approve
5/31/2021 10:11	5/31/2021 10:11	TRUE
5/31/2021 9:36	5/31/2021 10:12	TRUE	Female	25	White	Rarely if at all	Less than $20,000	Less than a high school diploma	Unable to work	Independent			Don't lean	Other	Gold	5	Neither agree nor disagree	Neither agree nor disagree	Neither agree nor disagree	Neither agree nor disagree	US values like democracy and human rights.	Neither approve nor disapprove	Neither approve nor disapprove
5/31/2021 10:04	5/31/2021 10:12	TRUE	Female	68	White	Every day	$75,000 to $99,999	Bachelor's degree (e.g. BA, BS)	Employed for wages	Democrat	Strong Democrat			Protestant Christian	Gold	10	Neither agree nor disagree	Neither agree nor disagree	Somewhat disagree	Somewhat agree	US values like democracy and human rights.	Strongly approve	Somewhat disapprove
5/31/2021 9:53	5/31/2021 10:12	TRUE	Female	70	White	A few times a week	$20,000 to $34,999	High school degree or equivalent (e.g. GED)	Retired	Democrat	Moderate Democrat			Protestant Christian	Gold	10	Neither agree nor disagree	Neither agree nor disagree	Somewhat agree	Agree	US values like democracy and human rights.	Approve	Somewhat approve
5/31/2021 10:08	5/31/2021 10:12	TRUE	Female	58	White	A few times a month	$75,000 to $99,999	High school degree or equivalent (e.g. GED)	A homemaker	Democrat	Moderate Democrat			Protestant Christian	Gold		Neither agree nor disagree	Neither agree nor disagree	Neither agree nor disagree	Neither agree nor disagree	US values like democracy and human rights.	Neither approve nor disapprove	Neither approve nor disapprove
5/31/2021 9:56	5/31/2021 10:12	TRUE	Female	22	Black or African American	Every day	$35,00 to $49,999	Less than a high school diploma	A student	Independent			Don't lean	Agnostic	Gold	5	Neither agree nor disagree	Somewhat agree	Neither agree nor disagree	Neither agree nor disagree	US security interests like terrorism.	Somewhat disapprove	Somewhat disapprove
5/31/2021 10:05	5/31/2021 10:12	TRUE	Female	18	Black or African American	A few times a week	$35,00 to $49,999	High school degree or equivalent (e.g. GED)	Self-employed	Republican		Moderate Republican		Other	Gold	5	Somewhat disagree	Disagree	Agree	Agree	US security interests like terrorism.	Approve	Somewhat disapprove
[truncated: 1,380 more rows]
