# Supplementary material for: Who Gets the Guns? How Democratic Values and Security Threats Affect American Attitudes Toward Military Aid
Source: J Conflict Resolut. 2025 Oct 28;70(6):986–1017. doi: 10.1177/00220027251388634 (PMC13211145; doi:10.1177/00220027251388634)
Supplement: Supplemental Material - Who Gets the Guns? How Democratic Values and Security Threats Affect American Attitudes Toward Military Aid [file sj-zip-2-jcr-10.1177_00220027251388634.zip › Lucid_2023_Original_Data.csv]

StartDate	EndDate	Finished	age	dem_important_1	internationalist	Partisan	Independent_Lean	Democrat_Strength	Republican_Strength	ideology	biden_confidence	biden_fp	Education	Check 1	ethnicity	ethnicity_8_TEXT	attention_check2	political_interest	Religion	Religion_8_TEXT	Train_Militaries	gender	Dem_Promote	Employment	Fight_Terror	State	vote2020	vote2024
6/20/2023 8:08	6/20/2023 8:09	TRUE		10	Agree	Democrat		Strong Democrat		Strong liberal	Strongly approve	Somewhat approve	Doctorate (e.g. PhD, EdD)	Turquoise
6/20/2023 11:18	6/20/2023 11:26	TRUE		10	Agree	Democrat		Moderate Democrat		Moderate	Somewhat approve	Somewhat approve	Master's degree (e.g. MA, MS, MEd)	Turquoise	White		5	Most of the time	Catholic Christian			Female		A student		Illinois	Joe Biden	The Democratic nominee
6/20/2023 11:26	6/20/2023 11:26	TRUE
6/20/2023 11:28	6/20/2023 11:29	TRUE		4	Agree	Independent	Don't lean			Moderately conservative	Somewhat disapprove	Somewhat approve	Master's degree (e.g. MA, MS, MEd)	Amethyst
6/21/2023 22:29	6/21/2023 22:38	TRUE		8	Somewhat agree	None of the above	Lean Democrat			Moderately liberal	Somewhat disapprove	Disapprove	Bachelor's degree (e.g. BA, BS)	Silver,Turquoise	Asian or Asian-American		5	Some of the time	Atheist			Female		A student		Massachusetts	I did not vote	I do not intend to vote
6/21/2023 22:38	6/21/2023 22:43	TRUE		5	Neither agree nor disagree	None of the above	Don't lean			Moderate	Neither approve nor disapprove		Bachelor's degree (e.g. BA, BS)	Silver,Turquoise	Asian or Asian-American		5	Some of the time	Atheist			Female		A student		Connecticut	I did not vote	Other
6/24/2023 7:59	6/24/2023 8:02	TRUE		4	Strongly agree	Democrat		Strong Democrat		Strong liberal	Strongly approve	Strongly approve	Bachelor's degree (e.g. BA, BS)	Silver,Turquoise	Asian or Asian-American		5	Now and then	Atheist			Female		A student		Hawaii	Other	Other
6/26/2023 2:48	6/26/2023 3:10	TRUE		10	Agree	Republican			Moderate Republican	Moderate	Neither approve nor disapprove	Somewhat approve	Master's degree (e.g. MA, MS, MEd)	Silver,Turquoise	White		5	Most of the time	Catholic Christian			Female		A student		Oregon	Joe Biden	The Democratic nominee
6/26/2023 15:48	6/26/2023 15:48	TRUE		4	Disagree	Republican			Strong Republican	Moderate	Strongly approve	Approve	High school degree or equivalent (e.g. GED)	Silver,Copper	Black or African American		4	Some of the time	Protestant Christian			Non-binary / third gender		Unable to work		Oregon	Donald Trump	The Democratic nominee
6/26/2023 15:48	6/26/2023 15:48	TRUE		9	Agree	Democrat		Don't know		Moderately liberal	Somewhat approve	Neither approve nor disapprove	Doctorate (e.g. PhD, EdD)	Gold,Bronze,Silver,Amethyst	Hispanic or Latino		3	Don't know	Hindu			Female		Self-employed		Tennessee	I did not vote	I do not intend to vote
6/26/2023 15:48	6/26/2023 15:48	TRUE
6/26/2023 15:48	6/26/2023 15:48	TRUE		5	Somewhat disagree	None of the above	Don't know			Strong conservative	Somewhat approve	Somewhat disapprove	Less than a high school diploma	Gold,Amethyst
6/26/2023 15:48	6/26/2023 15:48	TRUE		4	Strongly disagree	Independent	Don't lean			Moderately conservative	Disapprove	Disapprove	Some college, no degree	Bronze,Silver,Turquoise,Amethyst,Copper	Hispanic or Latino		3	Now and then	Agnostic			Male		Retired		Louisiana	Joe Biden	The Republican nominee
6/26/2023 15:48	6/26/2023 15:48	TRUE		6	Somewhat agree	Don't know	Don't lean			Moderately conservative	Strongly disapprove	Somewhat approve	Some college, no degree	Silver	Black or African American		6	Don't know	Hindu			Male		Employed for wages		Kentucky	Donald Trump	Other
6/26/2023 15:48	6/26/2023 15:48	TRUE		2	Neither agree nor disagree	Don't know	Don't know			Don't know	Somewhat approve	Strongly approve	Bachelor's degree (e.g. BA, BS)	Turquoise	Native American		5	Now and then	Jewish			Prefer not to say		A homemaker		Minnesota	Donald Trump	The Republican nominee
6/26/2023 15:48	6/26/2023 15:48	TRUE		2	Neither agree nor disagree	None of the above	Don't lean			Strong liberal	Approve	Neither approve nor disapprove	Associate degree (e.g. AA, AS)	Gold,Bronze,Silver,Turquoise	White		4	Now and then	Protestant Christian			Female		Out of work and looking for work		Pennsylvania	Joe Biden	Other
6/26/2023 15:48	6/26/2023 15:48	TRUE		6	Somewhat disagree	None of the above	Lean Democrat			Moderate	Somewhat approve	Approve	Doctorate (e.g. PhD, EdD)	Turquoise,Copper	Asian or Asian-American		5	Don't know	Catholic Christian			Non-binary / third gender		Unable to work		Wisconsin	I did not vote	Other
6/26/2023 15:48	6/26/2023 15:48	TRUE
6/26/2023 15:48	6/26/2023 15:48	TRUE
6/26/2023 15:48	6/26/2023 15:48	TRUE		4	Strongly disagree	Republican			Don't know	Don't know	Somewhat approve	Approve	High school degree or equivalent (e.g. GED)	Gold,Silver	Asian or Asian-American		4	Most of the time	Atheist			Female		Self-employed		North Carolina	I did not vote	The Democratic nominee
6/26/2023 15:48	6/26/2023 15:48	TRUE		9	Strongly agree	Don't know	Don't lean			Moderate	Approve	Approve	Some college, no degree	Gold,Bronze,Turquoise,Amethyst	Middle Eastern or Middle Eastern American		6	Now and then	Muslim			Male		Retired		New York	Joe Biden	Other
6/26/2023 15:48	6/26/2023 15:48	TRUE		3	Somewhat agree	Don't know	Lean Democrat			Strong conservative	Disapprove	Disapprove	Less than a high school diploma	Bronze,Silver,Turquoise	Other	Accumsan iaculis porttitor urna a. Egestas ridiculus rhoncus vulputate faucibus fusce molestie pede! Morbi.	4	Most of the time	Jewish			Prefer not to say		Employed for wages		Iowa	Other	I do not intend to vote
6/26/2023 15:48	6/26/2023 15:48	TRUE		3	Strongly agree	Democrat		Moderate Democrat		Moderately liberal	Neither approve nor disapprove	Strongly disapprove	Less than a high school diploma	Amethyst
6/26/2023 15:48	6/26/2023 15:48	TRUE
6/26/2023 15:48	6/26/2023 15:48	TRUE
6/26/2023 15:48	6/26/2023 15:48	TRUE
6/26/2023 15:48	6/26/2023 15:48	TRUE
6/26/2023 15:48	6/26/2023 15:48	TRUE		9	Somewhat agree	Republican			Don't know	Don't know	Strongly disapprove	Neither approve nor disapprove	Bachelor's degree (e.g. BA, BS)	Bronze,Silver,Turquoise,Amethyst,Copper	Asian or Asian-American		4	Hardly at all	Muslim			Non-binary / third gender		Employed for wages		Kansas	Other	Other
6/26/2023 15:48	6/26/2023 15:48	TRUE
6/26/2023 15:48	6/26/2023 15:48	TRUE
6/26/2023 15:48	6/26/2023 15:48	TRUE
6/26/2023 15:48	6/26/2023 15:48	TRUE		7	Agree	None of the above	Don't know			Don't know	Somewhat approve	Approve	Professional degree (e.g. MD, DDS, DVM)	Gold
6/26/2023 15:48	6/26/2023 15:48	TRUE
6/26/2023 15:48	6/26/2023 15:48	TRUE
6/26/2023 15:48	6/26/2023 15:48	TRUE		2	Somewhat disagree	None of the above	Lean Republican			Strong liberal	Neither approve nor disapprove	Strongly disapprove	Professional degree (e.g. MD, DDS, DVM)	Amethyst
6/26/2023 15:48	6/26/2023 15:48	TRUE		5	Somewhat disagree	Republican			Strong Republican	Strong liberal	Disapprove	Somewhat disapprove	Doctorate (e.g. PhD, EdD)	Bronze
6/26/2023 15:48	6/26/2023 15:48	TRUE		9	Strongly disagree	Don't know	Lean Republican			Don't know	Strongly approve	Approve	Professional degree (e.g. MD, DDS, DVM)	Turquoise,Amethyst,Copper	Other	Vestibulum nonummy vel commodo sagittis orci sed duis eget odio.	5	Hardly at all	Catholic Christian			Non-binary / third gender		Self-employed		Hawaii	I did not vote	I do not intend to vote
6/26/2023 15:48	6/26/2023 15:48	TRUE
6/26/2023 15:48	6/26/2023 15:48	TRUE		8	Somewhat agree	Democrat		Don't know		Don't know	Neither approve nor disapprove	Approve	Bachelor's degree (e.g. BA, BS)	Turquoise	White		4	Hardly at all	Atheist			Female		Out of work and looking for work		South Dakota	Donald Trump	I do not intend to vote
6/26/2023 15:48	6/26/2023 15:48	TRUE		4	Strongly disagree	Republican			Strong Republican	Moderately conservative	Strongly approve	Neither approve nor disapprove	Professional degree (e.g. MD, DDS, DVM)	Gold,Bronze,Turquoise,Amethyst	Black or African American		5	Hardly at all	Jewish			Prefer not to say		Out of work and looking for work		Illinois	I did not vote	Other
6/26/2023 15:48	6/26/2023 15:48	TRUE		3	Strongly disagree	Don't know	Lean Democrat			Don't know	Approve	Disapprove	Some college, no degree	Bronze,Turquoise	Other	Eu. Ultricies, leo sodales laoreet! A suspendisse facilisi tincidunt nullam felis iaculis at volutpat.	3	Most of the time	Hindu			Male		A student		Arizona	I did not vote	Other
6/26/2023 15:48	6/26/2023 15:48	TRUE
6/26/2023 15:48	6/26/2023 15:48	TRUE
6/26/2023 15:48	6/26/2023 15:48	TRUE
6/26/2023 15:48	6/26/2023 15:48	TRUE
6/26/2023 15:48	6/26/2023 15:48	TRUE		4	Disagree	Independent	Don't lean			Don't know	Disapprove	Approve	Less than a high school diploma	Gold,Bronze,Turquoise,Amethyst	Other	Arcu suscipit accumsan culpa ridiculus rhoncus lorem turpis wisi natoque mauris vel aliquam.	4	Don't know	Catholic Christian			Female		Out of work and looking for work		Pennsylvania	I did not vote	The Democratic nominee
6/26/2023 15:48	6/26/2023 15:48	TRUE		2	Neither agree nor disagree	Don't know	Don't know			Moderately liberal	Strongly approve	Somewhat disapprove	Professional degree (e.g. MD, DDS, DVM)	Gold,Bronze,Turquoise,Amethyst,Copper	Other	Donec rhoncus justo. Sollicitudin per bibendum vulputate praesent justo aliquet ultrices natoque temporibus.	6	Now and then	Muslim			Prefer not to say		Self-employed		Hawaii	I did not vote	I do not intend to vote
6/26/2023 15:48	6/26/2023 15:48	TRUE
6/26/2023 15:48	6/26/2023 15:48	TRUE
6/26/2023 15:48	6/26/2023 15:48	TRUE		8	Agree	Republican			Moderate Republican	Don't know	Strongly approve	Somewhat approve	Doctorate (e.g. PhD, EdD)	Bronze,Silver,Copper	Hispanic or Latino		6	Most of the time	Hindu			Male		Out of work but not currently looking for work		Wisconsin	Other	The Democratic nominee
6/26/2023 15:48	6/26/2023 15:48	TRUE
6/26/2023 15:48	6/26/2023 15:48	TRUE		8	Neither agree nor disagree	Independent	Lean Democrat			Moderately conservative	Neither approve nor disapprove	Somewhat disapprove	Associate degree (e.g. AA, AS)	Turquoise	Native American		3	Now and then	Muslim			Female		Unable to work		Pennsylvania	Joe Biden	The Democratic nominee
6/26/2023 15:48	6/26/2023 15:49	TRUE		6	Somewhat agree	Democrat		Moderate Democrat		Moderate	Disapprove	Somewhat disapprove	Bachelor's degree (e.g. BA, BS)	Gold,Bronze,Silver,Turquoise,Amethyst,Copper	Asian or Asian-American		5	Now and then	Agnostic			Prefer not to say		Out of work and looking for work		Rhode Island	Other	The Republican nominee
6/26/2023 15:49	6/26/2023 15:49	TRUE		9	Agree	Democrat		Strong Democrat		Strong conservative	Strongly approve	Neither approve nor disapprove	Associate degree (e.g. AA, AS)	Gold,Silver,Turquoise,Amethyst,Copper	Native American		6	Most of the time	Atheist			Male		Self-employed		Pennsylvania	Donald Trump	I do not intend to vote
6/26/2023 15:49	6/26/2023 15:49	TRUE		5	Strongly agree	None of the above	Don't lean			Strong liberal	Approve	Approve	Some college, no degree	Gold,Bronze,Silver,Turquoise,Amethyst,Copper	White		3	Some of the time	Jewish			Male		Military		Colorado	I did not vote	The Democratic nominee
6/26/2023 15:49	6/26/2023 15:49	TRUE
6/26/2023 15:49	6/26/2023 15:49	TRUE
6/26/2023 15:49	6/26/2023 15:49	TRUE		9	Strongly agree	Republican			Don't know	Moderately conservative	Somewhat approve	Strongly approve	Doctorate (e.g. PhD, EdD)	Gold,Bronze,Silver,Amethyst,Copper	Asian or Asian-American		5	Some of the time	Jewish			Female		Retired		Iowa	Other	I do not intend to vote
6/26/2023 15:49	6/26/2023 15:49	TRUE
6/26/2023 15:49	6/26/2023 15:49	TRUE		4	Strongly agree	Republican			Strong Republican	Moderate	Approve	Strongly approve	High school degree or equivalent (e.g. GED)	Gold,Bronze,Silver,Turquoise	Hispanic or Latino		6	Some of the time	Jewish			Male		A homemaker		Montana	Joe Biden	The Democratic nominee
6/26/2023 15:49	6/26/2023 15:49	TRUE
6/26/2023 15:49	6/26/2023 15:49	TRUE
6/26/2023 15:49	6/26/2023 15:49	TRUE		2	Disagree	Republican			Strong Republican	Moderately conservative	Disapprove	Strongly approve	Professional degree (e.g. MD, DDS, DVM)	Gold,Turquoise,Amethyst	Native American		5	Most of the time	Protestant Christian			Non-binary / third gender		Out of work but not currently looking for work		Massachusetts	Joe Biden	I do not intend to vote
6/26/2023 15:49	6/26/2023 15:49	TRUE		8	Strongly agree	Independent	Don't lean			Moderately conservative	Somewhat disapprove	Strongly disapprove	Less than a high school diploma	Gold,Bronze,Silver,Amethyst,Copper	Asian or Asian-American		6	Now and then	Agnostic			Male		A student		Arizona	Joe Biden	I do not intend to vote
6/26/2023 15:49	6/26/2023 15:49	TRUE
6/26/2023 15:49	6/26/2023 15:49	TRUE
6/26/2023 15:49	6/26/2023 15:49	TRUE		1	Neither agree nor disagree	Don't know	Don't know			Strong liberal	Somewhat approve	Strongly disapprove	Some college, no degree	Gold,Copper
6/26/2023 15:49	6/26/2023 15:49	TRUE		1	Agree	Democrat		Don't know		Moderately conservative	Neither approve nor disapprove	Approve	Professional degree (e.g. MD, DDS, DVM)	Gold,Bronze,Silver,Turquoise,Amethyst,Copper	Native American		4	Some of the time	Hindu			Prefer not to say		Out of work and looking for work		California	I did not vote	I do not intend to vote
6/26/2023 15:49	6/26/2023 15:49	TRUE		6	Neither agree nor disagree	None of the above	Don't know			Don't know	Disapprove	Disapprove	Less than a high school diploma	Bronze
6/26/2023 15:49	6/26/2023 15:49	TRUE
6/26/2023 15:49	6/26/2023 15:49	TRUE
6/26/2023 15:49	6/26/2023 15:49	TRUE
6/26/2023 15:49	6/26/2023 15:49	TRUE		1	Somewhat disagree	Independent	Lean Democrat			Moderate	Disapprove	Approve	Associate degree (e.g. AA, AS)	Bronze,Amethyst,Copper
6/26/2023 15:49	6/26/2023 15:49	TRUE
6/26/2023 15:49	6/26/2023 15:49	TRUE		8	Somewhat agree	Don't know	Don't know			Don't know	Strongly disapprove	Neither approve nor disapprove	Doctorate (e.g. PhD, EdD)	Gold,Bronze,Silver,Turquoise,Copper	Native American		4	Most of the time	Protestant Christian			Prefer not to say		Military		Minnesota	Joe Biden	Other
6/26/2023 16:03	6/26/2023 16:03	TRUE
6/26/2023 16:03	6/26/2023 16:52	TRUE		5	Agree	None of the above	Lean Republican			Moderate	Strongly disapprove	Somewhat disapprove	Doctorate (e.g. PhD, EdD)	Gold,Silver,Turquoise	Mixed Race		5	Hardly at all	Agnostic			Non-binary / third gender		Out of work and looking for work			Other	The Democratic nominee
6/30/2023 1:08	6/30/2023 1:54	TRUE		7	Neither agree nor disagree	Republican			Strong Republican	Moderate	Somewhat approve	Somewhat approve	Bachelor's degree (e.g. BA, BS)	Silver,Turquoise	Asian or Asian-American		5	Hardly at all	Agnostic			Non-binary / third gender		Out of work and looking for work		Alaska	I did not vote	I do not intend to vote
6/30/2023 12:01	6/30/2023 12:01	TRUE
6/30/2023 12:01	6/30/2023 12:02	TRUE
07/02/2023 19:53	07/02/2023 19:54	TRUE
07/02/2023 20:43	07/02/2023 20:43	TRUE	20	10	Somewhat agree	Republican			Moderate Republican	Moderately liberal	Somewhat approve	Approve	High school degree or equivalent (e.g. GED)	Copper
07/02/2023 20:45	07/02/2023 20:46	TRUE	23
07/02/2023 20:46	07/02/2023 20:46	TRUE	18	4	Disagree	Republican			Don't know	Moderate	Approve	Approve	Doctorate (e.g. PhD, EdD)	Amethyst
07/02/2023 20:46	07/02/2023 20:47	TRUE	23
07/02/2023 20:46	07/02/2023 20:47	TRUE	46	8	Strongly agree	Democrat		Strong Democrat		Strong liberal	Strongly approve	Approve	High school degree or equivalent (e.g. GED)	Copper
07/02/2023 20:47	07/02/2023 20:47	TRUE	21
07/02/2023 20:46	07/02/2023 20:47	TRUE	52	10	Strongly disagree	Republican			Strong Republican	Strong conservative	Strongly disapprove	Strongly disapprove	High school degree or equivalent (e.g. GED)	Gold
07/02/2023 20:46	07/02/2023 20:47	TRUE	18	8	Neither agree nor disagree	Independent	Don't lean			Moderate	Neither approve nor disapprove	Neither approve nor disapprove	High school degree or equivalent (e.g. GED)	Gold
07/02/2023 20:47	07/02/2023 20:47	TRUE	82
07/02/2023 20:45	07/02/2023 20:48	TRUE	20	9	Strongly agree	Democrat		Strong Democrat		Strong liberal	Strongly approve	Approve	High school degree or equivalent (e.g. GED)	Silver,Turquoise	White		5	Some of the time	Catholic Christian			Male		Employed for wages		Texas	Joe Biden	The Democratic nominee
07/02/2023 20:47	07/02/2023 20:48	TRUE	22	10	Somewhat disagree	Independent	Don't lean			Moderately conservative	Approve	Somewhat disapprove	Associate degree (e.g. AA, AS)	Amethyst
07/02/2023 20:49	07/02/2023 20:49	TRUE	19	3	Somewhat agree	None of the above	Don't lean			Moderately liberal	Neither approve nor disapprove	Somewhat disapprove	High school degree or equivalent (e.g. GED)	Gold
07/02/2023 20:44	07/02/2023 20:49	TRUE	19	5	Neither agree nor disagree	Democrat		Moderate Democrat		Moderate	Neither approve nor disapprove	Neither approve nor disapprove	High school degree or equivalent (e.g. GED)	Silver,Turquoise	Black or African American		5	Don't know	Atheist			Female		Employed for wages		Virginia	I did not vote	I do not intend to vote
07/02/2023 20:44	07/02/2023 20:50	TRUE	27	6	Neither agree nor disagree	Independent	Don't know			Don't know	Neither approve nor disapprove	Neither approve nor disapprove	High school degree or equivalent (e.g. GED)	Silver,Turquoise	Black or African American		4	Don't know	Other			Female		Self-employed		Illinois	Donald Trump	Other
07/02/2023 20:47	07/02/2023 20:51	TRUE	23	10	Neither agree nor disagree	Republican			Moderate Republican	Moderately conservative	Strongly disapprove	Strongly disapprove	High school degree or equivalent (e.g. GED)	Silver,Turquoise	White		5	Don't know	Atheist			Male		Employed for wages		New York	Donald Trump	The Republican nominee
07/02/2023 20:46	07/02/2023 20:51	TRUE	20	7	Strongly agree	Independent	Don't lean				Approve	Somewhat approve	Doctorate (e.g. PhD, EdD)	Silver,Turquoise	Other	What?	5	Now and then	Catholic Christian			Female		Military		California	Joe Biden	The Democratic nominee
07/02/2023 20:45	07/02/2023 20:51	TRUE	24	5	Strongly agree	Democrat		Strong Democrat		Strong liberal	Strongly approve	Approve	Bachelor's degree (e.g. BA, BS)	Turquoise	Hispanic or Latino		3	Now and then	Catholic Christian			Female		Self-employed		New York	Joe Biden	The Democratic nominee
07/02/2023 20:44	07/02/2023 20:51	TRUE	23	5	Neither agree nor disagree	Republican			Strong Republican	Strong conservative	Neither approve nor disapprove	Approve	Some college, no degree	Silver,Turquoise	White		5	Now and then	Catholic Christian			Female		Self-employed		Texas	Donald Trump	The Republican nominee
07/02/2023 20:50	07/02/2023 20:52	TRUE	36	10	Disagree	Republican			Strong Republican	Strong conservative	Strongly disapprove	Strongly disapprove	Some college, no degree	Amethyst
07/02/2023 20:48	07/02/2023 20:52	TRUE	18	7	Neither agree nor disagree	Democrat		Moderate Democrat		Moderately liberal	Strongly approve	Somewhat approve	Associate degree (e.g. AA, AS)	Silver,Turquoise	Hispanic or Latino		5	Some of the time	Catholic Christian			Female		A student		Texas	Joe Biden	The Democratic nominee
07/02/2023 20:46	07/02/2023 20:52	TRUE	30	5	Agree	Independent	Don't lean			Moderate	Neither approve nor disapprove	Neither approve nor disapprove	Bachelor's degree (e.g. BA, BS)	Silver,Turquoise	White		4	Don't know	Catholic Christian			Female		A homemaker		Florida	I did not vote	I do not intend to vote
07/02/2023 20:46	07/02/2023 20:52	TRUE	23	8	Agree	Republican			Moderate Republican	Strong conservative	Disapprove	Disapprove	Associate degree (e.g. AA, AS)	Silver,Turquoise	Middle Eastern or Middle Eastern American		4	Some of the time	Protestant Christian			Female		Employed for wages		Alaska	Donald Trump	The Republican nominee
07/02/2023 20:44	07/02/2023 20:53	TRUE	21	3	Neither agree nor disagree	Republican			Strong Republican	Moderate	Somewhat approve	Neither approve nor disapprove	Master's degree (e.g. MA, MS, MEd)	Silver,Turquoise	Black or African American		5	Now and then	Catholic Christian			Female		Self-employed		California	Donald Trump	The Republican nominee
07/02/2023 20:49	07/02/2023 20:53	TRUE	22	6	Neither agree nor disagree	Don't know	Don't know			Don't know	Neither approve nor disapprove	Neither approve nor disapprove	Some college, no degree	Turquoise	Hispanic or Latino		5	Don't know	Catholic Christian			Female		A student		California	I did not vote	I do not intend to vote
07/02/2023 20:42	07/02/2023 20:53	TRUE	49	10	Neither agree nor disagree	Republican			Moderate Republican	Moderate	Somewhat disapprove	Somewhat disapprove	High school degree or equivalent (e.g. GED)	Silver,Turquoise	White		5	Now and then	Protestant Christian			Male		Employed for wages		Pennsylvania	Joe Biden	The Republican nominee
07/02/2023 20:44	07/02/2023 20:53	TRUE	68	10	Neither agree nor disagree	Independent	Don't lean			Moderate	Strongly disapprove	Strongly disapprove	Associate degree (e.g. AA, AS)	Silver,Turquoise	White		5	Now and then	Protestant Christian			Male		Self-employed		Wisconsin	Donald Trump	The Republican nominee
07/02/2023 20:47	07/02/2023 20:53	TRUE	34	10	Strongly agree	Democrat		Strong Democrat		Moderate	Strongly approve	Strongly approve	Bachelor's degree (e.g. BA, BS)	Silver,Turquoise	White		5	Most of the time	Protestant Christian			Female		Employed for wages		Washington	Joe Biden	The Democratic nominee
07/02/2023 20:45	07/02/2023 20:53	TRUE	46	6	Somewhat disagree	Independent	Don't lean			Moderate	Neither approve nor disapprove	Neither approve nor disapprove	Some college, no degree	Silver,Turquoise	White		5	Now and then	Catholic Christian			Female		Employed for wages		Indiana	I did not vote	I do not intend to vote
07/02/2023 20:48	07/02/2023 20:53	TRUE	40	10	Somewhat agree	Democrat		Moderate Democrat		Moderate	Approve	Somewhat approve	Bachelor's degree (e.g. BA, BS)	Silver,Turquoise	White		4	Some of the time	Agnostic			Female		Employed for wages		South Carolina	Joe Biden	The Democratic nominee
07/02/2023 20:48	07/02/2023 20:53	TRUE	42	10	Somewhat agree	Independent	Lean Republican			Moderate	Somewhat approve	Somewhat approve	High school degree or equivalent (e.g. GED)	Turquoise	Black or African American		6	Hardly at all	Catholic Christian			Female		Self-employed		Alaska	Other	Other
07/02/2023 20:46	07/02/2023 20:54	TRUE	32	9	Somewhat agree	Independent	Lean Republican			Moderately conservative	Somewhat disapprove	Disapprove	Bachelor's degree (e.g. BA, BS)	Silver,Turquoise	White		5	Some of the time	Catholic Christian			Male		Employed for wages		Alabama	Donald Trump	The Republican nominee
07/02/2023 20:45	07/02/2023 20:54	TRUE	45	8	Agree	Independent	Lean Democrat			Moderately liberal	Somewhat approve	Somewhat approve	Bachelor's degree (e.g. BA, BS)	Silver,Turquoise	Asian or Asian-American		5	Most of the time	Protestant Christian			Male		Employed for wages		Washington	Joe Biden	The Democratic nominee
07/02/2023 20:47	07/02/2023 20:54	TRUE	36	6	Neither agree nor disagree	Independent	Don't lean			Moderate	Approve	Somewhat approve	Master's degree (e.g. MA, MS, MEd)	Silver,Turquoise	White		5	Now and then	Protestant Christian			Female		Employed for wages		Ohio	Joe Biden	The Democratic nominee
07/02/2023 20:47	07/02/2023 20:54	TRUE	46	6	Somewhat agree	Independent	Don't lean			Moderate	Strongly disapprove	Somewhat disapprove	High school degree or equivalent (e.g. GED)	Silver,Turquoise	White		5	Hardly at all	Protestant Christian			Female		Unable to work		Maryland	I did not vote	The Republican nominee
07/02/2023 20:44	07/02/2023 20:55	TRUE	26	6	Somewhat agree	Republican			Moderate Republican	Moderate	Somewhat disapprove	Neither approve nor disapprove	Associate degree (e.g. AA, AS)	Silver,Turquoise	Asian or Asian-American		4	Hardly at all	Other			Female		Out of work and looking for work		California	Donald Trump	The Republican nominee
07/02/2023 20:45	07/02/2023 20:55	TRUE	41	10	Neither agree nor disagree	Democrat		Strong Democrat		Moderately liberal	Strongly approve	Somewhat approve	Master's degree (e.g. MA, MS, MEd)	Silver,Turquoise	White		5	Some of the time	Protestant Christian			Female		Self-employed		Massachusetts	Joe Biden	The Democratic nominee
07/02/2023 20:49	07/02/2023 20:55	TRUE	31	10	Strongly agree	Republican			Strong Republican	Strong conservative	Strongly disapprove	Strongly disapprove	Master's degree (e.g. MA, MS, MEd)	Silver,Turquoise	White		5	Most of the time	Catholic Christian			Male		Employed for wages		Illinois	Donald Trump	The Republican nominee
07/02/2023 20:47	07/02/2023 20:55	TRUE	20	5	Somewhat agree	Democrat		Moderate Democrat		Moderate	Somewhat approve	Somewhat approve	Some college, no degree	Turquoise	Black or African American		5	Now and then	Other	Christian		Male		A student		Indiana	I did not vote	Other
07/02/2023 20:46	07/02/2023 20:55	TRUE	35	7	Somewhat disagree	Independent	Lean Democrat			Moderate	Somewhat approve	Somewhat approve	Professional degree (e.g. MD, DDS, DVM)	Silver,Turquoise	Asian or Asian-American		5	Now and then	Atheist			Female		Out of work and looking for work		New Jersey	I did not vote	I do not intend to vote
07/02/2023 20:47	07/02/2023 20:55	TRUE	25	10	Strongly agree	Republican			Strong Republican	Strong conservative	Somewhat disapprove	Disapprove	Professional degree (e.g. MD, DDS, DVM)	Silver,Turquoise	Native American		4	Some of the time	Catholic Christian			Female		Employed for wages		Washington	Donald Trump	The Republican nominee
07/02/2023 20:43	07/02/2023 20:55	TRUE	58	5	Strongly disagree	Republican			Moderate Republican	Moderate	Strongly disapprove	Strongly disapprove	Associate degree (e.g. AA, AS)	Silver,Turquoise	White		4	Now and then	Catholic Christian			Male		Out of work and looking for work		New York	Donald Trump	The Republican nominee
07/02/2023 20:46	07/02/2023 20:55	TRUE	42	8	Somewhat agree	Democrat		Moderate Democrat		Moderate	Somewhat approve	Approve	High school degree or equivalent (e.g. GED)	Silver,Turquoise	White		5	Now and then	Catholic Christian			Male		Unable to work		California	Joe Biden	The Democratic nominee
07/02/2023 20:48	07/02/2023 20:56	TRUE	44	10	Agree	Democrat		Moderate Democrat		Moderate	Somewhat approve	Somewhat approve	Bachelor's degree (e.g. BA, BS)	Gold,Silver,Copper	Black or African American		4	Now and then	Catholic Christian			Female		Employed for wages		New York	Joe Biden	The Democratic nominee
07/02/2023 20:43	07/02/2023 20:56	TRUE	67	10	Somewhat agree	Republican			Strong Republican	Strong conservative	Strongly disapprove	Strongly disapprove	High school degree or equivalent (e.g. GED)	Silver,Turquoise	White		4	Some of the time	Protestant Christian			Male		Retired		Georgia	Donald Trump	The Republican nominee
07/02/2023 20:46	07/02/2023 20:56	TRUE	69	10	Somewhat agree	Democrat		Strong Democrat		Moderately liberal	Approve	Somewhat approve	Bachelor's degree (e.g. BA, BS)	Silver,Turquoise	Other	Western European Caucasian	5	Some of the time	Other	Prefer not to say		Female		Retired		California	Joe Biden	The Democratic nominee
07/02/2023 20:47	07/02/2023 20:57	TRUE	21	7	Neither agree nor disagree	Democrat		Moderate Democrat		Moderately liberal	Somewhat approve	Neither approve nor disapprove	Bachelor's degree (e.g. BA, BS)	Silver,Turquoise	White		5	Now and then	Atheist			Female		Employed for wages		Michigan	Joe Biden	The Democratic nominee
07/02/2023 20:43	07/02/2023 20:57	TRUE	67	10	Agree	Independent	Lean Republican			Moderate	Strongly disapprove	Strongly disapprove	Bachelor's degree (e.g. BA, BS)	Silver,Turquoise	White		5	Most of the time	Protestant Christian			Female		Retired		Pennsylvania	Donald Trump	The Republican nominee
07/02/2023 20:48	07/02/2023 20:57	TRUE	22	9	Agree	Democrat		Moderate Democrat		Moderately liberal	Somewhat approve	Somewhat disapprove	Associate degree (e.g. AA, AS)	Silver,Turquoise	White		5	Now and then	Atheist			Male		Employed for wages		South Carolina	Joe Biden	The Democratic nominee
07/02/2023 20:49	07/02/2023 20:57	TRUE	46	10	Somewhat agree	Democrat		Moderate Democrat		Moderate	Approve	Approve	Master's degree (e.g. MA, MS, MEd)	Silver,Turquoise	Asian or Asian-American		4	Some of the time	Catholic Christian			Female		Employed for wages		Florida	Joe Biden	The Democratic nominee
07/02/2023 20:45	07/02/2023 20:57	TRUE	25	10	Somewhat agree	Republican			Strong Republican	Strong conservative	Strongly disapprove	Strongly disapprove	Associate degree (e.g. AA, AS)	Silver,Turquoise	White		5	Some of the time	Catholic Christian			Female		Employed for wages		Mississippi	Donald Trump	The Republican nominee
07/02/2023 20:46	07/02/2023 20:57	TRUE	22	8	Agree	None of the above	Lean Republican			Moderately liberal	Somewhat approve	Somewhat approve	High school degree or equivalent (e.g. GED)	Silver,Turquoise	Hispanic or Latino		5	Some of the time	Catholic Christian			Female		A student		Illinois	Joe Biden	The Democratic nominee
07/02/2023 20:48	07/02/2023 20:57	TRUE	50	9	Agree	Democrat		Moderate Democrat		Moderately liberal	Approve	Approve	High school degree or equivalent (e.g. GED)	Silver,Turquoise	White		5	Most of the time	Protestant Christian			Female		A homemaker		New York	Joe Biden	The Democratic nominee
07/02/2023 20:48	07/02/2023 20:57	TRUE	20	10	Strongly agree	Democrat		Moderate Democrat		Don't know	Somewhat approve	Approve	High school degree or equivalent (e.g. GED)	Silver,Turquoise	Black or African American		5	Now and then	Protestant Christian			Female		Employed for wages		Ohio	I did not vote	The Democratic nominee
07/02/2023 20:46	07/02/2023 20:57	TRUE	36	10	Strongly agree	Democrat		Strong Democrat		Moderate	Somewhat approve	Somewhat approve	Associate degree (e.g. AA, AS)	Silver,Turquoise	Black or African American		4	Most of the time	Catholic Christian			Female		Self-employed		Maryland	Joe Biden	The Democratic nominee
07/02/2023 20:45	07/02/2023 20:57	TRUE	75	10	Neither agree nor disagree	Democrat		Strong Democrat		Strong liberal	Strongly approve	Strongly approve	Master's degree (e.g. MA, MS, MEd)	Silver,Turquoise	White		5	Most of the time	Atheist			Female		Self-employed		California	Joe Biden	The Democratic nominee
07/02/2023 20:44	07/02/2023 20:57	TRUE	69	10	Strongly agree	Democrat		Strong Democrat		Strong liberal	Strongly approve	Strongly approve	Some college, no degree	Silver,Turquoise	Native American		5	Now and then	Agnostic			Female		A homemaker		California	Joe Biden	The Democratic nominee
07/02/2023 20:47	07/02/2023 20:58	TRUE	66	10	Strongly disagree	Democrat		Strong Democrat		Moderately liberal	Strongly approve	Approve	Some college, no degree	Silver,Turquoise	Hispanic or Latino		5	Most of the time	Other	Born again Christian		Female		Employed for wages		Virginia	Joe Biden	The Democratic nominee
07/02/2023 20:47	07/02/2023 20:58	TRUE	20	9	Somewhat agree	Democrat		Moderate Democrat		Moderately liberal	Neither approve nor disapprove	Neither approve nor disapprove	Some college, no degree	Silver,Turquoise	Black or African American		5	Now and then	Protestant Christian			Female		A student		Washington	I did not vote	The Democratic nominee
07/02/2023 20:50	07/02/2023 20:58	TRUE	49	8	Neither agree nor disagree	Republican			Strong Republican	Strong conservative	Somewhat approve	Somewhat approve	Some college, no degree	Silver,Turquoise	White		4	Most of the time	Other			Male		Employed for wages		Florida	Donald Trump	The Republican nominee
07/02/2023 20:46	07/02/2023 20:58	TRUE	69	10	Neither agree nor disagree	Independent	Don't lean			Moderate	Somewhat approve	Neither approve nor disapprove	Bachelor's degree (e.g. BA, BS)	Silver,Turquoise	White		4	Now and then	Protestant Christian			Male		Self-employed		Texas	Joe Biden	The Democratic nominee
07/02/2023 20:45	07/02/2023 20:58	TRUE	47	9	Somewhat agree	Independent	Lean Democrat			Moderate	Somewhat approve	Somewhat approve	Some college, no degree	Silver,Turquoise	White		5	Now and then	Agnostic			Female		Employed for wages		Michigan	Joe Biden	The Democratic nominee
07/02/2023 20:48	07/02/2023 20:58	TRUE	38	3	Disagree	Independent	Lean Republican			Don't know	Strongly disapprove	Strongly disapprove	High school degree or equivalent (e.g. GED)	Silver,Turquoise	White		5	Some of the time	Other	Christian		Female		Unable to work		South Carolina	Donald Trump	Other
07/02/2023 20:46	07/02/2023 20:58	TRUE	30	9	Agree	Democrat		Moderate Democrat		Moderate	Strongly approve	Approve	High school degree or equivalent (e.g. GED)	Silver,Turquoise	Black or African American		5	Some of the time	Other	None		Female		Out of work and looking for work		Illinois	Joe Biden	The Democratic nominee
07/02/2023 20:48	07/02/2023 20:59	TRUE	46	10	Somewhat disagree	Independent	Lean Democrat			Moderately liberal	Approve	Approve	Bachelor's degree (e.g. BA, BS)	Silver,Turquoise	Asian or Asian-American		5	Now and then	Atheist			Male		Out of work and looking for work		California	Joe Biden	The Democratic nominee
07/02/2023 20:49	07/02/2023 21:00	TRUE	32	9	Agree	Democrat		Moderate Democrat		Moderate	Approve	Neither approve nor disapprove	Professional degree (e.g. MD, DDS, DVM)	Turquoise	White		5	Some of the time	Catholic Christian			Male		Employed for wages		California	Joe Biden	The Democratic nominee
07/02/2023 20:44	07/02/2023 21:01	TRUE	72	10	Somewhat disagree	Independent	Don't lean			Moderate	Strongly disapprove	Strongly disapprove	Associate degree (e.g. AA, AS)	Silver,Turquoise	White		5	Hardly at all	Other	Not religious		Female		Retired		Wisconsin	Joe Biden	Other
07/02/2023 20:49	07/02/2023 21:01	TRUE	19	7	Neither agree nor disagree	Independent	Lean Republican			Moderate	Somewhat approve	Somewhat approve	High school degree or equivalent (e.g. GED)	Silver	Black or African American		5	Some of the time	Protestant Christian			Female		Out of work and looking for work		South Carolina	Joe Biden	The Democratic nominee
07/02/2023 20:46	07/02/2023 21:01	TRUE	28	6	Neither agree nor disagree	None of the above	Don't know			Don't know	Neither approve nor disapprove	Somewhat approve	High school degree or equivalent (e.g. GED)	Silver,Turquoise	White		5	Don't know	Agnostic			Female		Employed for wages		Illinois	I did not vote	I do not intend to vote
07/02/2023 20:49	07/02/2023 21:02	TRUE	42	7	Disagree	None of the above	Don't lean			Don't know	Neither approve nor disapprove	Neither approve nor disapprove	High school degree or equivalent (e.g. GED)	Silver,Turquoise	White		5	Hardly at all	Other			Female		Employed for wages		Arkansas	I did not vote	I do not intend to vote
07/02/2023 20:48	07/02/2023 21:02	TRUE	66	10	Strongly agree	Democrat		Strong Democrat		Strong liberal	Strongly approve	Strongly approve	High school degree or equivalent (e.g. GED)	Silver,Turquoise	White		4	Most of the time	Catholic Christian			Female		Retired		Wisconsin	Joe Biden	The Democratic nominee
07/02/2023 20:46	07/02/2023 21:02	TRUE	56	9	Neither agree nor disagree	Republican			Moderate Republican	Moderately conservative	Disapprove	Strongly disapprove	Bachelor's degree (e.g. BA, BS)	Silver,Turquoise	Hispanic or Latino		5	Most of the time	Catholic Christian			Female		Employed for wages		Arizona	Donald Trump	The Republican nominee
07/02/2023 20:47	07/02/2023 21:02	TRUE	34	1	Neither agree nor disagree	Independent	Don't lean			Moderate	Neither approve nor disapprove	Neither approve nor disapprove	Less than a high school diploma	Silver,Turquoise	Hispanic or Latino		5	Now and then	Other	Regular christian		Female		A homemaker		California	I did not vote	Other
07/02/2023 20:47	07/02/2023 21:03	TRUE	58	8	Agree	Republican			Strong Republican	Strong conservative	Strongly disapprove	Strongly disapprove	High school degree or equivalent (e.g. GED)	Silver,Turquoise	White		5	Some of the time	Protestant Christian			Male		Employed for wages		Indiana	Donald Trump	The Republican nominee
07/02/2023 20:45	07/02/2023 21:03	TRUE	45	8	Somewhat agree	Independent	Don't lean			Moderate	Strongly disapprove	Strongly disapprove	Bachelor's degree (e.g. BA, BS)	Silver,Turquoise	White		5	Most of the time	Catholic Christian			Female		Self-employed		Ohio	Donald Trump	The Republican nominee
07/02/2023 20:47	07/02/2023 21:03	TRUE	40	5	Somewhat agree	None of the above	Don't lean			Don't know	Somewhat disapprove	Neither approve nor disapprove	Some college, no degree	Silver,Turquoise	Native American		5	Hardly at all	Other			Male		Employed for wages		Pennsylvania	I did not vote	Other
07/02/2023 20:45	07/02/2023 21:03	TRUE	72	10	Strongly agree	Democrat		Strong Democrat		Strong liberal	Somewhat disapprove	Strongly disapprove	Some college, no degree	Silver,Turquoise	Black or African American		4	Most of the time	Protestant Christian			Female		Retired		North Carolina	Joe Biden	The Democratic nominee
07/02/2023 20:44	07/02/2023 21:03	TRUE	66	10	Somewhat agree	Independent	Don't know			Strong conservative	Somewhat approve	Neither approve nor disapprove	High school degree or equivalent (e.g. GED)	Silver,Turquoise	White		4	Now and then	Other			Male		Retired		Indiana	I did not vote	I do not intend to vote
07/02/2023 20:48	07/02/2023 21:04	TRUE	58	1	Agree	Republican			Moderate Republican	Moderate	Disapprove	Somewhat disapprove	Associate degree (e.g. AA, AS)	Silver,Turquoise	White		5	Most of the time	Catholic Christian			Female		Retired		Nevada	Donald Trump	The Republican nominee
07/02/2023 20:46	07/02/2023 21:05	TRUE	46	10	Somewhat disagree	Independent	Lean Republican			Strong conservative	Strongly disapprove	Strongly disapprove	High school degree or equivalent (e.g. GED)	Silver,Turquoise	Hispanic or Latino		5	Some of the time	Other	Christian born again.		Male		Employed for wages		Texas	Donald Trump	The Republican nominee
07/02/2023 20:46	07/02/2023 21:06	TRUE	63	8	Somewhat disagree	Republican			Moderate Republican	Moderately conservative	Strongly disapprove	Strongly disapprove	Bachelor's degree (e.g. BA, BS)	Silver,Turquoise	White		5	Now and then	Protestant Christian			Male		Employed for wages		Nebraska	Other	The Republican nominee
07/02/2023 20:46	07/02/2023 21:06	TRUE	69	10	Agree	Democrat		Moderate Democrat		Moderately liberal	Approve	Approve	Master's degree (e.g. MA, MS, MEd)	Silver,Turquoise	White		4	Some of the time	Agnostic			Female		Employed for wages		Maryland	Joe Biden	The Democratic nominee
07/02/2023 20:44	07/02/2023 21:06	TRUE	55	5	Somewhat agree	Independent	Lean Democrat			Moderately liberal	Somewhat disapprove	Neither approve nor disapprove	Some college, no degree	Silver,Turquoise	Black or African American		5	Now and then	Other			Female		Unable to work		Texas	I did not vote	I do not intend to vote
07/02/2023 20:46	07/02/2023 21:06	TRUE	77	10	Agree	Democrat		Moderate Democrat		Moderate	Strongly approve	Strongly approve	Bachelor's degree (e.g. BA, BS)	Silver,Turquoise	White		5	Some of the time	Agnostic			Female		Employed for wages		New Jersey	Joe Biden	The Democratic nominee
07/02/2023 20:43	07/02/2023 21:07	TRUE	50	9	Somewhat disagree	Democrat		Strong Democrat		Moderate	Strongly approve	Somewhat approve	Some college, no degree	Silver,Turquoise	White		5	Some of the time	Catholic Christian			Male		Employed for wages		Illinois	Joe Biden	The Democratic nominee
07/02/2023 20:48	07/02/2023 21:07	TRUE	22	7	Somewhat agree	Democrat		Moderate Democrat		Moderate	Somewhat disapprove	Somewhat disapprove	Some college, no degree	Silver,Turquoise	White		5	Most of the time	Atheist			Male		Employed for wages		California	Joe Biden	The Democratic nominee
07/02/2023 20:45	07/02/2023 21:08	TRUE	53	1	Disagree	Republican			Moderate Republican	Moderately conservative	Strongly disapprove	Strongly disapprove	Some college, no degree	Silver,Turquoise	White		5	Most of the time	Protestant Christian			Male		Employed for wages		Pennsylvania	Donald Trump	The Republican nominee
07/02/2023 20:45	07/02/2023 21:09	TRUE	66	6	Somewhat agree	Democrat		Moderate Democrat		Moderately liberal	Strongly disapprove	Strongly disapprove	Some college, no degree	Silver,Turquoise	White		5	Now and then	Protestant Christian			Female		Employed for wages		Ohio	Donald Trump	The Republican nominee
07/02/2023 20:45	07/02/2023 21:10	TRUE	65	10	Somewhat agree	Independent	Lean Democrat			Strong liberal	Strongly approve	Strongly approve	Some college, no degree	Silver,Turquoise	Black or African American		5	Now and then	Other	Wiccan		Female		Retired		North Carolina	Joe Biden	The Democratic nominee
07/02/2023 20:49	07/02/2023 21:10	TRUE	39	6	Neither agree nor disagree	Don't know	Don't know			Don't know	Disapprove	Neither approve nor disapprove	Some college, no degree	Silver,Turquoise	White		5	Some of the time	Other	Baptist		Female		A homemaker		Texas	I did not vote	I do not intend to vote
07/02/2023 20:49	07/02/2023 21:25	TRUE	40	10	Agree	Democrat		Moderate Democrat		Moderately liberal	Approve	Somewhat approve	Bachelor's degree (e.g. BA, BS)	Silver,Turquoise	Hispanic or Latino		5	Some of the time	Catholic Christian			Male		Employed for wages		Texas	Joe Biden	The Democratic nominee
07/02/2023 20:47	07/02/2023 21:25	TRUE	26	10	Strongly disagree	Independent	Don't lean			Strong conservative	Somewhat approve	Neither approve nor disapprove	Bachelor's degree (e.g. BA, BS)	Silver,Turquoise	Black or African American		5	Some of the time	Other	Spiritual		Male		Employed for wages		Florida	Other	The Democratic nominee
07/02/2023 20:45	07/02/2023 21:37	TRUE	33	8	Somewhat disagree	Democrat		Moderate Democrat		Moderate	Approve	Somewhat approve	Some college, no degree	Silver,Turquoise	Hispanic or Latino		5	Now and then	Other			Male		Employed for wages		New York	Joe Biden	The Democratic nominee
07/02/2023 20:47	07/02/2023 21:37	TRUE	78	10	Strongly agree	Independent	Lean Democrat			Moderate	Strongly approve	Strongly approve	High school degree or equivalent (e.g. GED)	Silver,Turquoise	White		4	Most of the time	Catholic Christian			Female		Retired		Colorado	Joe Biden	The Democratic nominee
07/02/2023 20:45	07/02/2023 21:39	TRUE	72	9	Neither agree nor disagree	Republican			Moderate Republican	Moderately conservative	Strongly disapprove	Strongly disapprove	Bachelor's degree (e.g. BA, BS)	Silver,Turquoise	White		5	Most of the time	Protestant Christian			Female		A homemaker		Tennessee	Donald Trump	The Republican nominee
07/02/2023 21:43	07/02/2023 21:43	TRUE	43
07/02/2023 21:44	07/02/2023 21:44	TRUE	35
07/02/2023 21:43	07/02/2023 21:44	TRUE	36	10	Strongly agree	Democrat		Strong Democrat		Strong liberal	Strongly approve	Approve	Some college, no degree	Gold
07/02/2023 21:43	07/02/2023 21:48	TRUE	39	7	Strongly agree	Republican			Strong Republican	Moderately liberal	Strongly approve	Approve	High school degree or equivalent (e.g. GED)	Silver,Turquoise	White		5	Most of the time	Catholic Christian			Male		Retired		West Virginia	Donald Trump	The Democratic nominee
07/02/2023 21:43	07/02/2023 21:49	TRUE	35	10	Somewhat agree	Independent	Don't know			Don't know	Neither approve nor disapprove	Neither approve nor disapprove	Some college, no degree	Silver,Turquoise	Black or African American		5	Now and then	Catholic Christian			Female		Employed for wages		Florida	I did not vote	I do not intend to vote
07/02/2023 21:42	07/02/2023 21:49	TRUE	30	10	Strongly agree	Democrat		Strong Democrat		Strong liberal	Somewhat disapprove	Approve	Associate degree (e.g. AA, AS)	Silver,Turquoise	White		5	Some of the time	Protestant Christian			Male		Unable to work		Florida	Joe Biden	The Democratic nominee
07/02/2023 21:46	07/02/2023 21:49	TRUE	25	1	Strongly agree	None of the above	Don't know			Don't know	Strongly disapprove	Disapprove	High school degree or equivalent (e.g. GED)	Gold
07/02/2023 21:43	07/02/2023 21:49	TRUE	32	6	Strongly agree	Independent	Lean Republican			Moderately conservative	Neither approve nor disapprove	Neither approve nor disapprove	High school degree or equivalent (e.g. GED)	Silver,Turquoise	White		4	Some of the time	Other	christian		Female		Employed for wages		Ohio	I did not vote	I do not intend to vote
07/02/2023 21:44	07/02/2023 21:50	TRUE	38	10	Somewhat agree	Democrat		Moderate Democrat		Moderately liberal	Somewhat approve	Somewhat approve	Bachelor's degree (e.g. BA, BS)	Silver,Turquoise	White		5	Most of the time	Catholic Christian			Female		A homemaker		Massachusetts	Joe Biden	The Democratic nominee
07/02/2023 21:44	07/02/2023 21:50	TRUE	39	10	Neither agree nor disagree	None of the above	Lean Democrat			Strong liberal	Neither approve nor disapprove	Neither approve nor disapprove	Bachelor's degree (e.g. BA, BS)	Silver,Turquoise	White		5	Some of the time	Other			Female		Employed for wages		Texas	Joe Biden	The Democratic nominee
07/02/2023 21:44	07/02/2023 21:51	TRUE	49	1	Neither agree nor disagree	Independent	Lean Republican			Moderate	Strongly disapprove	Strongly disapprove	Associate degree (e.g. AA, AS)	Silver,Turquoise	White		5	Hardly at all	Atheist			Female		Employed for wages		Oregon	I did not vote	The Republican nominee
07/02/2023 21:44	07/02/2023 21:51	TRUE	40	7	Somewhat agree	None of the above	Don't lean			Moderate	Somewhat disapprove	Somewhat disapprove	Bachelor's degree (e.g. BA, BS)	Silver,Turquoise	White		5	Some of the time	Other	None		Male		Employed for wages		Kentucky	I did not vote	I do not intend to vote
07/02/2023 21:44	07/02/2023 21:51	TRUE	43	7	Neither agree nor disagree	Democrat		Moderate Democrat		Moderate	Strongly disapprove	Strongly disapprove	Some college, no degree	Silver,Turquoise	Hispanic or Latino		4	Hardly at all	Atheist			Female		Out of work but not currently looking for work		New York	I did not vote	I do not intend to vote
07/02/2023 21:45	07/02/2023 21:51	TRUE	37	8	Disagree	Republican			Don't know	Don't know	Somewhat disapprove	Somewhat disapprove	High school degree or equivalent (e.g. GED)	Silver,Turquoise	White		4	Hardly at all	Catholic Christian			Male		Out of work but not currently looking for work		Massachusetts	Donald Trump	The Republican nominee
07/02/2023 21:44	07/02/2023 21:52	TRUE	40	10	Neither agree nor disagree	Republican			Strong Republican	Strong conservative	Strongly disapprove	Strongly disapprove	Associate degree (e.g. AA, AS)	Silver,Turquoise	White		4	Most of the time	Protestant Christian			Male		Employed for wages		Pennsylvania	Donald Trump	The Republican nominee
07/02/2023 21:43	07/02/2023 21:52	TRUE	46	10	Disagree	Republican			Strong Republican	Strong conservative	Strongly disapprove	Strongly disapprove	Bachelor's degree (e.g. BA, BS)	Silver,Turquoise	White		5	Hardly at all	Protestant Christian			Female		Employed for wages		Georgia	Donald Trump	The Republican nominee
07/02/2023 21:42	07/02/2023 21:53	TRUE	33	10	Strongly agree	Democrat		Moderate Democrat		Moderately conservative	Somewhat approve	Approve	High school degree or equivalent (e.g. GED)	Silver,Turquoise	White		5	Most of the time	Protestant Christian			Male		Self-employed		New York	Joe Biden	The Republican nominee
07/02/2023 21:45	07/02/2023 21:53	TRUE	46	5	Strongly disagree	Republican			Strong Republican	Strong conservative	Strongly disapprove	Strongly disapprove	High school degree or equivalent (e.g. GED)	Silver,Turquoise	White		5	Most of the time	Catholic Christian			Male		Employed for wages		Texas	Donald Trump	The Republican nominee
07/02/2023 21:42	07/02/2023 21:53	TRUE	63	10	Somewhat disagree	Independent	Lean Republican			Moderate	Strongly disapprove	Strongly disapprove	Bachelor's degree (e.g. BA, BS)	Silver,Turquoise	White		5	Most of the time	Other	Christian		Female		Employed for wages		Arizona	Donald Trump	The Republican nominee
07/02/2023 21:44	07/02/2023 21:53	TRUE	54	6	Somewhat disagree	Republican			Moderate Republican	Moderately liberal	Strongly disapprove	Strongly disapprove	Associate degree (e.g. AA, AS)	Silver,Turquoise	Asian or Asian-American		5	Most of the time	Other	Buddhist		Male		Employed for wages		Hawaii	Donald Trump	The Republican nominee
07/02/2023 21:44	07/02/2023 21:53	TRUE	30	10	Somewhat agree	Democrat		Strong Democrat		Strong liberal	Strongly approve	Strongly approve	High school degree or equivalent (e.g. GED)	Silver,Turquoise	White		5	Most of the time	Protestant Christian			Male		Employed for wages		Indiana	Joe Biden	The Democratic nominee
07/02/2023 21:44	07/02/2023 21:54	TRUE	78	10	Neither agree nor disagree	Republican			Strong Republican	Strong conservative	Strongly disapprove	Strongly disapprove	Associate degree (e.g. AA, AS)	Silver,Turquoise	White		5	Most of the time	Protestant Christian			Female		Retired		Wisconsin	Donald Trump	The Republican nominee
07/02/2023 21:44	07/02/2023 21:54	TRUE	36	8	Neither agree nor disagree	Democrat		Moderate Democrat		Moderate	Approve	Approve	Master's degree (e.g. MA, MS, MEd)	Silver,Turquoise	Mixed Race		5	Some of the time	Protestant Christian			Female		Employed for wages		Tennessee	Joe Biden	The Democratic nominee
07/02/2023 21:42	07/02/2023 21:54	TRUE	48	4	Somewhat agree	Republican			Moderate Republican	Moderately liberal	Strongly disapprove	Strongly disapprove	Bachelor's degree (e.g. BA, BS)	Silver,Turquoise	White		5	Hardly at all	Catholic Christian			Female		Unable to work		Minnesota	Donald Trump	The Republican nominee
07/02/2023 21:42	07/02/2023 21:54	TRUE	63	7	Somewhat disagree	Republican			Moderate Republican	Moderately conservative	Strongly disapprove	Strongly disapprove	High school degree or equivalent (e.g. GED)	Silver,Turquoise	White		5	Now and then	Protestant Christian			Female		Unable to work		Georgia	I did not vote	I do not intend to vote
07/02/2023 21:44	07/02/2023 21:54	TRUE	28	8	Strongly agree	Republican			Strong Republican	Strong conservative	Strongly disapprove	Strongly disapprove	Bachelor's degree (e.g. BA, BS)	Silver,Turquoise	White		4	Some of the time	Protestant Christian			Female		Self-employed		New York	Donald Trump	The Republican nominee
07/02/2023 21:43	07/02/2023 21:54	TRUE	52	5	Somewhat agree	Republican			Moderate Republican	Moderate	Approve	Somewhat approve	Associate degree (e.g. AA, AS)	Silver,Turquoise	White		5	Some of the time	Protestant Christian			Female		Employed for wages		North Carolina	Donald Trump	The Democratic nominee
07/02/2023 21:43	07/02/2023 21:54	TRUE	57	10	Strongly agree	Democrat		Strong Democrat		Strong liberal	Approve	Approve	Some college, no degree	Silver,Turquoise	White		5	Most of the time	Atheist			Female		Unable to work		Georgia	Joe Biden	The Democratic nominee
07/02/2023 21:43	07/02/2023 21:54	TRUE	63	10	Somewhat disagree	Republican			Strong Republican	Moderately conservative	Strongly disapprove	Strongly disapprove	High school degree or equivalent (e.g. GED)	Silver,Turquoise	White		5	Most of the time	Protestant Christian			Female		Retired		Colorado	Donald Trump	The Republican nominee
07/02/2023 21:43	07/02/2023 21:54	TRUE	80	10	Neither agree nor disagree	Independent	Don't lean			Moderate	Strongly disapprove	Strongly disapprove	High school degree or equivalent (e.g. GED)	Silver,Turquoise	White		5	Some of the time	Catholic Christian			Female		Retired		Wisconsin	I did not vote	The Republican nominee
07/02/2023 21:46	07/02/2023 21:55	TRUE	28	10	Somewhat agree	Democrat		Moderate Democrat		Moderate	Strongly approve	Strongly approve	Bachelor's degree (e.g. BA, BS)	Silver,Turquoise	White		5	Most of the time	Atheist			Male		Employed for wages		California	Joe Biden	The Democratic nominee
07/02/2023 21:44	07/02/2023 21:55	TRUE	29	10	Somewhat agree	Independent	Lean Democrat			Moderately liberal	Somewhat approve	Somewhat approve	Associate degree (e.g. AA, AS)	Silver,Turquoise	White		5	Some of the time	Other			Female		Self-employed		Georgia	Joe Biden	The Democratic nominee
07/02/2023 21:43	07/02/2023 21:55	TRUE	61	10	Disagree	Democrat		Strong Democrat		Moderately liberal	Somewhat approve	Somewhat approve	Some college, no degree	Silver,Turquoise	White		5	Most of the time	Atheist			Male		Self-employed		Arizona	Joe Biden	The Democratic nominee
07/02/2023 21:47	07/02/2023 21:55	TRUE	28	8	Agree	Democrat		Strong Democrat		Strong liberal	Approve	Somewhat approve	Bachelor's degree (e.g. BA, BS)	Silver,Turquoise	White		5	Most of the time	Protestant Christian			Male		Employed for wages		California	Joe Biden	The Republican nominee
07/02/2023 21:42	07/02/2023 21:55	TRUE	78	10	Neither agree nor disagree	Republican			Strong Republican	Strong conservative	Strongly disapprove	Strongly disapprove	Bachelor's degree (e.g. BA, BS)	Silver,Turquoise	White		4	Most of the time	Protestant Christian			Female		Retired		Massachusetts	Donald Trump	The Republican nominee
07/02/2023 21:43	07/02/2023 21:55	TRUE	34	5	Agree	Independent	Don't lean			Don't know	Neither approve nor disapprove	Neither approve nor disapprove	High school degree or equivalent (e.g. GED)	Silver,Turquoise	White		5	Now and then	Other	None		Female		Unable to work		Washington	Donald Trump	Other
07/02/2023 21:42	07/02/2023 21:56	TRUE	57	9	Somewhat disagree	Democrat		Strong Democrat		Moderately liberal	Somewhat approve	Approve	High school degree or equivalent (e.g. GED)	Silver,Turquoise	White		5	Some of the time	Other	Methodist		Male		Employed for wages		Florida	Joe Biden	The Democratic nominee
07/02/2023 21:44	07/02/2023 21:56	TRUE	39	9	Disagree	None of the above	Lean Democrat			Moderate	Neither approve nor disapprove	Neither approve nor disapprove	Less than a high school diploma	Silver,Turquoise	White		5	Now and then	Agnostic			Male		Employed for wages		California	Other	Other
07/02/2023 21:44	07/02/2023 21:56	TRUE	35	10	Neither agree nor disagree	Independent	Lean Republican			Moderate	Disapprove	Strongly disapprove	Bachelor's degree (e.g. BA, BS)	Silver,Turquoise	White		5	Some of the time	Protestant Christian			Female		A homemaker		Washington	Other	Other
07/02/2023 21:45	07/02/2023 21:57	TRUE	34	10	Neither agree nor disagree	Independent	Lean Democrat			Moderate	Disapprove	Disapprove	Bachelor's degree (e.g. BA, BS)	Silver,Turquoise	White		5	Some of the time	Agnostic			Male		Employed for wages		Louisiana	I did not vote	Other
07/02/2023 21:44	07/02/2023 21:57	TRUE	25	9	Disagree	Independent	Lean Democrat			Moderately liberal	Strongly disapprove	Strongly disapprove	High school degree or equivalent (e.g. GED)	Silver,Turquoise	Hispanic or Latino		5	Most of the time	Agnostic			Male		Employed for wages		Georgia	Other	Other
07/02/2023 21:44	07/02/2023 21:57	TRUE	41	8	Somewhat disagree	Republican			Moderate Republican	Moderately conservative	Disapprove	Disapprove	Bachelor's degree (e.g. BA, BS)	Silver,Turquoise	Asian or Asian-American		4	Most of the time	Protestant Christian			Male		Employed for wages		Nebraska	Donald Trump	The Republican nominee
07/02/2023 21:44	07/02/2023 21:57	TRUE	70	10	Agree	Independent	Don't lean			Moderate	Approve	Somewhat approve	Some college, no degree	Silver,Turquoise	Mixed Race		5	Most of the time	Other			Male		Retired		Alaska	Joe Biden	Other
07/02/2023 21:43	07/02/2023 21:57	TRUE	72	10	Somewhat agree	Republican			Moderate Republican	Moderate	Somewhat approve	Neither approve nor disapprove	High school degree or equivalent (e.g. GED)	Silver,Turquoise	White		5	Now and then	Protestant Christian			Female		Employed for wages		Ohio	I did not vote	I do not intend to vote
07/02/2023 21:42	07/02/2023 21:57	TRUE	29	10	Somewhat disagree	Independent	Don't lean			Moderate	Somewhat disapprove	Somewhat disapprove	Associate degree (e.g. AA, AS)	Silver,Turquoise	White		5	Most of the time	Agnostic			Female		Employed for wages		Iowa	Joe Biden	The Republican nominee
07/02/2023 21:43	07/02/2023 21:58	TRUE	62	10	Somewhat disagree	Republican			Strong Republican	Strong conservative	Strongly disapprove	Strongly disapprove	Some college, no degree	Silver,Turquoise	White		5	Most of the time	Protestant Christian			Male		Employed for wages		Missouri	Donald Trump	The Republican nominee
07/02/2023 21:44	07/02/2023 21:58	TRUE	45	5	Neither agree nor disagree	Independent	Don't lean			Moderate	Neither approve nor disapprove	Somewhat disapprove	High school degree or equivalent (e.g. GED)	Silver,Turquoise	White		4	Some of the time	Agnostic			Male		Unable to work		North Carolina	I did not vote	I do not intend to vote
07/02/2023 21:46	07/02/2023 21:58	TRUE	48	10	Strongly agree	Democrat		Strong Democrat		Moderate	Somewhat approve	Somewhat approve	High school degree or equivalent (e.g. GED)	Silver,Turquoise	White		4	Now and then	Other			Male		A homemaker		Washington	Joe Biden	The Democratic nominee
07/02/2023 21:44	07/02/2023 21:59	TRUE	65	10	Agree	Democrat		Moderate Democrat		Moderately liberal	Approve	Strongly approve	Bachelor's degree (e.g. BA, BS)	Silver,Turquoise	White		5	Most of the time	Protestant Christian			Male		Retired		Texas	Joe Biden	The Democratic nominee
07/02/2023 21:44	07/02/2023 21:59	TRUE	61	10	Agree	Democrat		Moderate Democrat		Moderate	Approve	Approve	High school degree or equivalent (e.g. GED)	Turquoise	White		5	Some of the time	Protestant Christian			Female		Employed for wages		Indiana	Joe Biden	The Democratic nominee
07/02/2023 21:42	07/02/2023 21:59	TRUE	36	10	Somewhat agree	Independent	Don't lean			Moderate	Neither approve nor disapprove	Neither approve nor disapprove	Master's degree (e.g. MA, MS, MEd)	Silver,Turquoise	Asian or Asian-American		5	Some of the time	Other			Female		Employed for wages		Florida	Joe Biden	Other
07/02/2023 21:44	07/02/2023 21:59	TRUE	56	10	Somewhat agree	Independent	Lean Democrat			Moderately liberal	Somewhat approve	Somewhat disapprove	Master's degree (e.g. MA, MS, MEd)	Silver,Turquoise	White		4	Most of the time	Protestant Christian			Male		Out of work and looking for work		Illinois	Joe Biden	The Democratic nominee
07/02/2023 21:44	07/02/2023 21:59	TRUE	56	6	Somewhat agree	Independent	Lean Republican			Moderate	Disapprove	Disapprove	Some college, no degree	Gold,Silver	White		5	Some of the time	Protestant Christian			Male		Employed for wages		Florida	I did not vote	The Republican nominee
07/02/2023 21:43	07/02/2023 21:59	TRUE	76	10	Strongly agree	Independent	Lean Republican			Moderate	Strongly disapprove	Strongly disapprove	Associate degree (e.g. AA, AS)	Silver,Turquoise	White		5	Most of the time	Agnostic			Male		Retired		Nevada	Other	The Republican nominee
07/02/2023 21:42	07/02/2023 22:00	TRUE	74	10	Somewhat disagree	Independent	Lean Democrat			Moderately liberal	Approve	Somewhat approve	Bachelor's degree (e.g. BA, BS)	Silver,Turquoise	White		5	Some of the time	Catholic Christian			Female		Retired		Minnesota	Joe Biden	The Democratic nominee
07/02/2023 21:43	07/02/2023 22:00	TRUE	44	8	Somewhat disagree	Independent	Lean Democrat			Moderate	Neither approve nor disapprove	Neither approve nor disapprove	High school degree or equivalent (e.g. GED)	Silver,Turquoise	Black or African American		5	Some of the time	Other	None		Male		Self-employed		Massachusetts	I did not vote	I do not intend to vote
07/02/2023 21:43	07/02/2023 22:00	TRUE	33	9	Neither agree nor disagree	Republican			Moderate Republican	Moderate	Strongly disapprove	Strongly disapprove	Some college, no degree	Silver,Turquoise	White		5	Now and then	Agnostic			Female		Employed for wages		Utah	I did not vote	The Republican nominee
07/02/2023 21:45	07/02/2023 22:02	TRUE	64	7	Agree	Democrat		Don't know		Moderate	Somewhat disapprove	Neither approve nor disapprove	Some college, no degree	Silver,Turquoise	White		4	Now and then	Other	Southern Baptist		Male		Unable to work		Florida	I did not vote	The Democratic nominee
07/02/2023 21:46	07/02/2023 22:03	TRUE	34	3	Disagree	Independent	Don't lean			Strong liberal	Strongly disapprove	Disapprove	Some college, no degree	Silver,Turquoise	White		5	Most of the time	Atheist			Non-binary / third gender		Employed for wages		Ohio	I did not vote	Other
07/02/2023 21:44	07/02/2023 22:03	TRUE	69	10	Strongly disagree	Independent	Don't lean			Strong liberal	Somewhat approve	Somewhat disapprove	Professional degree (e.g. MD, DDS, DVM)	Silver,Turquoise	White		5	Most of the time	Atheist			Female		Self-employed		Indiana	Joe Biden	The Democratic nominee
07/02/2023 21:44	07/02/2023 22:04	TRUE	43	10	Somewhat agree	Independent	Don't lean			Moderately conservative	Disapprove	Strongly disapprove	Associate degree (e.g. AA, AS)	Silver,Turquoise	Mixed Race		5	Some of the time	Protestant Christian			Female		Employed for wages		Pennsylvania	Donald Trump	Other
07/02/2023 21:43	07/02/2023 22:04	TRUE	40	8	Somewhat agree	Republican			Moderate Republican	Moderately conservative	Disapprove	Strongly disapprove	Bachelor's degree (e.g. BA, BS)	Silver,Turquoise	White		4	Some of the time	Other	Non denominational Christian of Ashkenazi decent		Female		Employed for wages		Wisconsin	Donald Trump	The Republican nominee
07/02/2023 21:42	07/02/2023 22:04	TRUE	41	1	Agree	Republican			Strong Republican	Moderate	Strongly disapprove	Somewhat disapprove	High school degree or equivalent (e.g. GED)	Silver,Turquoise	White		5	Some of the time	Catholic Christian			Male		A homemaker		Tennessee	Donald Trump	I do not intend to vote
07/02/2023 21:44	07/02/2023 22:04	TRUE	60	8	Strongly disagree	Republican			Strong Republican	Moderately conservative	Strongly disapprove	Strongly disapprove	Some college, no degree	Silver,Turquoise	White		5	Most of the time	Catholic Christian			Male		Employed for wages		Missouri	Donald Trump	The Republican nominee
07/02/2023 21:44	07/02/2023 22:04	TRUE	47	10	Disagree	Democrat		Moderate Democrat		Moderately liberal	Strongly approve	Approve	Some college, no degree	Turquoise	White		5	Some of the time	Catholic Christian			Male		Out of work and looking for work		Arizona	Joe Biden	The Democratic nominee
07/02/2023 20:47	07/02/2023 22:04	TRUE	52	10	Somewhat agree	Independent	Don't lean			Moderate	Approve	Approve	Bachelor's degree (e.g. BA, BS)	Silver,Turquoise	White		4	Some of the time	Protestant Christian			Female		Self-employed		South Carolina	Other	Other
07/02/2023 21:45	07/02/2023 22:05	TRUE	36	10	Somewhat disagree	None of the above	Don't lean			Moderately conservative	Disapprove	Disapprove	Some college, no degree	Silver,Turquoise	Hispanic or Latino		5	Now and then	Protestant Christian			Male		Employed for wages		New Mexico	I did not vote	The Republican nominee
07/02/2023 21:43	07/02/2023 22:05	TRUE	47		Neither agree nor disagree	Independent	Don't know			Moderately conservative	Neither approve nor disapprove	Neither approve nor disapprove	High school degree or equivalent (e.g. GED)	Silver,Turquoise	Hispanic or Latino		5	Don't know	Catholic Christian			Female		Out of work but not currently looking for work		Michigan	I did not vote	I do not intend to vote
07/02/2023 20:47	07/02/2023 22:05	TRUE	68	4	Somewhat agree	Republican			Moderate Republican	Moderately conservative	Strongly disapprove	Strongly disapprove	Bachelor's degree (e.g. BA, BS)	Silver,Turquoise	White		4	Most of the time	Other	Church of Jesus Christ of Latter Day Saints		Female		Retired		Utah	Donald Trump	The Republican nominee
07/02/2023 21:47	07/02/2023 22:05	TRUE	61	8	Somewhat agree	Independent	Lean Republican			Moderately conservative	Strongly disapprove	Somewhat disapprove	Some college, no degree	Silver,Turquoise	White		4	Most of the time	Protestant Christian			Male		Self-employed		Arizona	Donald Trump	The Republican nominee
07/02/2023 21:43	07/02/2023 22:06	TRUE	58	7	Somewhat agree	Republican			Moderate Republican	Strong conservative	Disapprove	Disapprove	High school degree or equivalent (e.g. GED)	Silver,Turquoise	White		5	Some of the time	Protestant Christian			Female		Unable to work		Tennessee	Donald Trump	The Republican nominee
07/02/2023 21:46	07/02/2023 22:08	TRUE	63	10	Somewhat agree	Democrat		Strong Democrat		Moderately conservative	Somewhat disapprove	Neither approve nor disapprove	High school degree or equivalent (e.g. GED)	Silver,Turquoise	White		5	Most of the time	Protestant Christian			Male		Employed for wages		South Carolina	I did not vote	The Democratic nominee
07/02/2023 21:45	07/02/2023 22:09	TRUE	76	10	Agree	Democrat		Strong Democrat		Strong liberal	Approve	Somewhat approve	Bachelor's degree (e.g. BA, BS)	Gold,Silver,Amethyst	White		5	Most of the time	Catholic Christian			Female		Retired		Florida	Joe Biden	The Democratic nominee
07/02/2023 21:46	07/02/2023 22:09	TRUE	33	8	Strongly disagree	Independent	Don't lean			Moderate	Neither approve nor disapprove	Disapprove	High school degree or equivalent (e.g. GED)	Gold,Silver	White		4	Most of the time	Catholic Christian			Male		Self-employed		Connecticut	Donald Trump	The Republican nominee
07/02/2023 20:45	07/02/2023 22:09	TRUE	59	8	Neither agree nor disagree	Democrat		Strong Democrat		Strong liberal	Approve	Approve	High school degree or equivalent (e.g. GED)	Silver,Turquoise	White		5	Some of the time	Protestant Christian			Male		Out of work and looking for work		Michigan	Joe Biden	The Democratic nominee
07/02/2023 21:44	07/02/2023 22:10	TRUE	73	10	Neither agree nor disagree	Democrat		Strong Democrat		Moderate	Neither approve nor disapprove	Neither approve nor disapprove	Associate degree (e.g. AA, AS)	Silver,Turquoise	White		5	Some of the time	Protestant Christian			Female		Retired		South Carolina	I did not vote	The Democratic nominee
07/02/2023 21:44	07/02/2023 22:11	TRUE	38	9	Strongly agree	Democrat		Moderate Democrat		Moderate	Somewhat approve	Approve	Some college, no degree	Silver,Turquoise	White		5	Hardly at all	Protestant Christian			Female		A homemaker		Washington	Joe Biden	The Democratic nominee
07/02/2023 21:43	07/02/2023 22:11	TRUE	74	10	Strongly agree	Democrat		Moderate Democrat		Moderately liberal	Strongly approve	Strongly approve	High school degree or equivalent (e.g. GED)	Silver,Turquoise	Hispanic or Latino		5	Most of the time	Catholic Christian			Male		Retired		Florida	I did not vote	The Democratic nominee
07/02/2023 21:44	07/02/2023 22:13	TRUE	72	10	Agree	Independent	Don't lean			Moderate	Approve	Strongly approve	Bachelor's degree (e.g. BA, BS)	Silver,Turquoise	White		5	Most of the time	Protestant Christian			Male		Retired		Minnesota	Joe Biden	Other
07/02/2023 21:46	07/02/2023 22:14	TRUE	57	10	Somewhat disagree	Independent	Lean Republican			Moderate	Strongly disapprove	Strongly disapprove	Master's degree (e.g. MA, MS, MEd)	Silver,Turquoise	White		5	Most of the time	Protestant Christian			Male		Self-employed		Colorado	Donald Trump	The Republican nominee
07/02/2023 21:43	07/02/2023 22:14	TRUE	55	7	Strongly agree	Republican			Strong Republican	Strong conservative	Strongly disapprove	Strongly disapprove	High school degree or equivalent (e.g. GED)	Silver,Turquoise	White		4	Some of the time	Protestant Christian			Female		Unable to work		Kentucky	Donald Trump	The Republican nominee
07/02/2023 21:43	07/02/2023 22:22	TRUE	41	1	Strongly agree	Independent	Don't lean			Moderate	Strongly disapprove	Strongly disapprove	Associate degree (e.g. AA, AS)	Silver,Turquoise	White		5	Most of the time	Other			Female		Employed for wages		Kansas	Joe Biden	The Democratic nominee
07/02/2023 22:25	07/02/2023 22:25	TRUE	79
07/02/2023 22:27	07/02/2023 22:27	TRUE	33	9	Somewhat agree	Democrat		Moderate Democrat		Strong liberal	Approve	Neither approve nor disapprove	High school degree or equivalent (e.g. GED)	Amethyst
07/02/2023 22:24	07/02/2023 22:29	TRUE	28	4	Neither agree nor disagree	Independent	Lean Republican			Moderate	Neither approve nor disapprove	Neither approve nor disapprove	Bachelor's degree (e.g. BA, BS)	Silver,Turquoise	Black or African American		4	Now and then	Catholic Christian			Female		Employed for wages		Wisconsin	Donald Trump	The Republican nominee
07/02/2023 22:27	07/02/2023 22:31	TRUE	53	4	Somewhat agree	Independent	Lean Republican			Moderate	Neither approve nor disapprove	Approve	Bachelor's degree (e.g. BA, BS)	Gold,Bronze,Silver,Turquoise	Asian or Asian-American		5	Some of the time	Hindu			Non-binary / third gender		A homemaker		Connecticut	Donald Trump	The Democratic nominee
07/02/2023 22:31	07/02/2023 22:33	TRUE	24	8	Agree	Democrat		Moderate Democrat		Moderately liberal	Approve	Strongly approve	Associate degree (e.g. AA, AS)	Gold,Copper
07/02/2023 22:26	07/02/2023 22:33	TRUE	37	9	Disagree	Republican			Moderate Republican	Strong conservative	Strongly disapprove	Disapprove	Bachelor's degree (e.g. BA, BS)	Silver,Turquoise	White		5	Now and then	Protestant Christian			Male		Employed for wages		North Carolina	Donald Trump	The Republican nominee
07/02/2023 22:25	07/02/2023 22:34	TRUE	40	10	Somewhat disagree	Democrat		Strong Democrat		Strong liberal	Somewhat approve	Somewhat approve	Some college, no degree	Silver,Turquoise	White		5	Most of the time	Agnostic			Female		A homemaker		Illinois	Joe Biden	The Democratic nominee
07/02/2023 22:26	07/02/2023 22:34	TRUE	54	8	Neither agree nor disagree	Democrat		Moderate Democrat		Moderately liberal	Somewhat approve	Somewhat approve	Some college, no degree	Silver,Turquoise	White		5	Most of the time	Atheist			Male		Employed for wages		West Virginia	Joe Biden	The Democratic nominee
07/02/2023 21:46	07/02/2023 22:34	TRUE	42	9	Somewhat disagree	Republican			Strong Republican	Moderate	Strongly disapprove	Strongly disapprove	High school degree or equivalent (e.g. GED)	Silver,Turquoise	White		5	Now and then	Other			Male		Out of work but not currently looking for work		West Virginia	Donald Trump	The Republican nominee
07/02/2023 22:27	07/02/2023 22:34	TRUE	39	10	Somewhat agree	Republican			Moderate Republican	Moderately conservative	Disapprove	Neither approve nor disapprove	Bachelor's degree (e.g. BA, BS)	Turquoise	Hispanic or Latino		4	Some of the time	Jewish			Male		Employed for wages		California	Donald Trump	The Republican nominee
07/02/2023 22:25	07/02/2023 22:35	TRUE	52	8	Somewhat agree	Republican			Strong Republican	Strong conservative	Strongly disapprove	Somewhat disapprove	Associate degree (e.g. AA, AS)	Silver,Turquoise	White		4	Some of the time	Protestant Christian			Female		Employed for wages		Idaho	Donald Trump	The Republican nominee
07/02/2023 22:28	07/02/2023 22:35	TRUE	29	1	Disagree	None of the above	Don't lean			Moderate	Neither approve nor disapprove	Neither approve nor disapprove	High school degree or equivalent (e.g. GED)	Silver,Turquoise	White		5	Hardly at all	Other			Female		Employed for wages		New Hampshire	I did not vote	I do not intend to vote
07/02/2023 22:27	07/02/2023 22:35	TRUE	31	1	Strongly agree	None of the above	Don't lean			Don't know	Disapprove	Strongly disapprove	High school degree or equivalent (e.g. GED)	Silver,Turquoise	White		5	Hardly at all	Other			Female		Unable to work		Massachusetts	I did not vote	I do not intend to vote
07/02/2023 22:25	07/02/2023 22:35	TRUE	36	2	Strongly disagree	Independent	Don't lean			Moderate	Strongly disapprove	Strongly disapprove	Some college, no degree	Silver,Turquoise	White		5	Most of the time	Other	Just do good		Male		Self-employed		Louisiana	Other	Other
07/02/2023 22:28	07/02/2023 22:36	TRUE	55	7	Strongly agree	Democrat		Strong Democrat		Moderately liberal	Strongly approve	Approve	Bachelor's degree (e.g. BA, BS)	Silver,Turquoise	Black or African American		5	Now and then	Protestant Christian			Male		Self-employed		Texas	Joe Biden	The Democratic nominee
07/02/2023 22:27	07/02/2023 22:36	TRUE	41	8	Agree	Democrat		Strong Democrat		Strong liberal	Somewhat approve	Approve	Some college, no degree	Silver,Turquoise	White		4	Some of the time	Protestant Christian			Male		A homemaker		Kentucky	Joe Biden	The Democratic nominee
07/02/2023 21:41	07/02/2023 22:36	TRUE	45	10	Neither agree nor disagree	Republican			Moderate Republican	Moderately conservative	Strongly disapprove	Strongly disapprove	Bachelor's degree (e.g. BA, BS)	Silver,Turquoise	White		5	Now and then	Protestant Christian			Female		Employed for wages		Texas	Donald Trump	The Republican nominee
07/02/2023 22:25	07/02/2023 22:36	TRUE	42	10	Neither agree nor disagree	Independent	Lean Democrat			Moderately liberal	Somewhat approve	Somewhat approve	Bachelor's degree (e.g. BA, BS)	Silver,Turquoise	White		5	Some of the time	Agnostic			Female		Self-employed		Wisconsin	Joe Biden	The Democratic nominee
07/02/2023 22:28	07/02/2023 22:37	TRUE	48	10	Somewhat agree	Independent	Lean Democrat			Moderate	Somewhat disapprove	Somewhat disapprove	Associate degree (e.g. AA, AS)	Silver,Turquoise	White		5	Some of the time	Protestant Christian			Male		Self-employed		North Carolina	Joe Biden	The Democratic nominee
07/02/2023 22:26	07/02/2023 22:39	TRUE	53	6	Somewhat agree	Independent	Don't lean			Moderate	Strongly disapprove	Disapprove	Some college, no degree	Silver,Turquoise	White		5	Some of the time	Catholic Christian			Female		Unable to work		West Virginia	Donald Trump	Other
07/02/2023 22:25	07/02/2023 22:39	TRUE	64	9	Neither agree nor disagree	Independent	Lean Democrat			Moderate	Strongly approve	Strongly approve	Master's degree (e.g. MA, MS, MEd)	Silver,Turquoise	White		5	Some of the time	Other	None		Female		Retired		California	Joe Biden	The Democratic nominee
07/02/2023 22:29	07/02/2023 22:40	TRUE	30	10	Strongly agree	Democrat		Strong Democrat		Strong conservative	Strongly approve	Strongly approve	High school degree or equivalent (e.g. GED)	Silver,Turquoise	Black or African American		5	Most of the time	Other			Male		Out of work and looking for work		Illinois	Joe Biden	The Democratic nominee
07/02/2023 22:30	07/02/2023 22:40	TRUE	35	5	Somewhat agree	Independent	Don't lean			Moderate	Somewhat approve	Somewhat disapprove	Some college, no degree	Silver,Turquoise	Black or African American		4	Most of the time	Other			Female		Employed for wages		New York	Joe Biden	The Democratic nominee
07/02/2023 22:26	07/02/2023 22:40	TRUE	58	10	Strongly agree	Democrat		Strong Democrat		Strong liberal	Approve	Approve	Master's degree (e.g. MA, MS, MEd)	Silver,Turquoise	Other	Dutch/Indonesian	5	Most of the time	Catholic Christian			Female		Employed for wages		California	Joe Biden	The Democratic nominee
07/02/2023 22:30	07/02/2023 22:41	TRUE	43	3	Somewhat disagree	Independent	Lean Republican			Moderate	Disapprove	Disapprove	High school degree or equivalent (e.g. GED)	Silver,Turquoise	White		5	Some of the time	Other	none		Female		Employed for wages		Georgia	I did not vote	The Republican nominee
07/02/2023 22:31	07/02/2023 22:41	TRUE	36	5	Agree	Independent	Lean Democrat			Moderately liberal	Somewhat disapprove	Somewhat disapprove	Bachelor's degree (e.g. BA, BS)	Silver,Turquoise	White		5	Now and then	Agnostic			Male		Self-employed		Michigan	Joe Biden	The Democratic nominee
07/02/2023 22:30	07/02/2023 22:42	TRUE	34	10	Strongly agree	Republican			Strong Republican	Strong conservative	Strongly disapprove	Strongly disapprove	Bachelor's degree (e.g. BA, BS)	Silver,Turquoise	White		5	Most of the time	Catholic Christian			Male		Employed for wages		Texas	Donald Trump	The Republican nominee
07/02/2023 22:28	07/02/2023 22:42	TRUE	44	9	Neither agree nor disagree	Democrat		Strong Democrat		Moderately liberal	Somewhat disapprove	Somewhat disapprove	Bachelor's degree (e.g. BA, BS)	Silver,Turquoise	White		5	Some of the time	Agnostic			Male		Employed for wages		New York	Joe Biden	The Democratic nominee
07/02/2023 22:26	07/02/2023 22:43	TRUE	49	1	Neither agree nor disagree	None of the above	Don't lean			Don't know	Strongly disapprove	Strongly disapprove	High school degree or equivalent (e.g. GED)	Silver,Turquoise	White		4	Now and then	Other	Christion		Female		Employed for wages		Oklahoma	I did not vote	I do not intend to vote
07/02/2023 22:30	07/02/2023 22:43	TRUE	31	10	Somewhat agree	Democrat		Moderate Democrat		Strong liberal	Approve	Neither approve nor disapprove	Bachelor's degree (e.g. BA, BS)	Silver,Turquoise	White		5	Some of the time	Other	Spiritual		Female		Out of work and looking for work		Missouri	Joe Biden	The Democratic nominee
07/02/2023 22:25	07/02/2023 22:44	TRUE	69	10	Somewhat agree	Democrat		Strong Democrat		Moderately conservative	Approve	Approve	Master's degree (e.g. MA, MS, MEd)	Silver,Turquoise	White		5	Some of the time	Agnostic			Male		Retired		Hawaii	Joe Biden	The Democratic nominee
07/02/2023 22:29	07/02/2023 22:45	TRUE	67	10	Somewhat agree	Republican			Moderate Republican	Moderate	Strongly disapprove	Strongly disapprove	Some college, no degree	Silver,Turquoise	White		5	Some of the time	Other	nothing		Female		Retired		Indiana	Donald Trump	The Republican nominee
07/02/2023 22:25	07/02/2023 22:45	TRUE	64	10	Somewhat disagree	Democrat		Strong Democrat		Strong liberal	Strongly approve	Approve	High school degree or equivalent (e.g. GED)	Silver,Turquoise	White		5	Most of the time	Catholic Christian			Male		Self-employed		Connecticut	Joe Biden	The Democratic nominee
07/02/2023 22:29	07/02/2023 22:45	TRUE	52	10	Somewhat disagree	Independent	Don't lean			Moderately liberal	Disapprove	Disapprove	Some college, no degree	Silver,Turquoise	White		5	Some of the time	Catholic Christian			Male		Self-employed		California	Donald Trump	Other
07/02/2023 22:30	07/02/2023 22:46	TRUE	68	10	Somewhat agree	Independent	Lean Democrat			Moderately liberal	Approve	Approve	Bachelor's degree (e.g. BA, BS)	Silver,Turquoise	White		4	Most of the time	Agnostic			Male		Self-employed		Texas	I did not vote	The Democratic nominee
07/02/2023 22:30	07/02/2023 22:47	TRUE	70	10	Neither agree nor disagree	Independent	Don't lean			Moderate	Neither approve nor disapprove	Neither approve nor disapprove	Some college, no degree	Silver,Turquoise	White		5	Most of the time	Other			Male		Retired		Louisiana	I did not vote	The Democratic nominee
07/02/2023 22:30	07/02/2023 22:47	TRUE	78	10	Somewhat disagree	Republican			Moderate Republican	Moderately conservative	Strongly disapprove	Strongly disapprove	Some college, no degree	Silver,Turquoise	White		5	Now and then	Protestant Christian			Female		Retired		California	I did not vote	I do not intend to vote
07/02/2023 22:27	07/02/2023 22:47	TRUE	48	6	Disagree	Republican			Moderate Republican	Strong conservative	Strongly disapprove	Strongly disapprove	High school degree or equivalent (e.g. GED)	Silver,Turquoise	White		5	Some of the time	Protestant Christian			Male		Employed for wages		Nevada	I did not vote	The Republican nominee
07/02/2023 22:26	07/02/2023 22:47	TRUE	34	8	Disagree	Independent	Don't lean			Moderate	Somewhat disapprove	Disapprove	High school degree or equivalent (e.g. GED)	Silver,Turquoise	Hispanic or Latino		5	Now and then	Catholic Christian			Male		Employed for wages		North Carolina	I did not vote	I do not intend to vote
07/02/2023 22:25	07/02/2023 22:47	TRUE	44	9	Neither agree nor disagree	Republican			Strong Republican	Moderately conservative	Strongly disapprove	Strongly disapprove	Doctorate (e.g. PhD, EdD)	Silver,Turquoise	Black or African American		4	Some of the time	Catholic Christian			Female		Employed for wages		California	Donald Trump	The Republican nominee
07/02/2023 22:31	07/02/2023 22:50	TRUE	52	10	Disagree	Independent	Lean Republican			Strong conservative	Strongly disapprove	Strongly disapprove	Master's degree (e.g. MA, MS, MEd)	Silver,Turquoise	White		5	Most of the time	Protestant Christian			Male		Employed for wages		Minnesota	Other	Other
07/02/2023 22:25	07/02/2023 22:51	TRUE	55	6	Neither agree nor disagree	Democrat		Strong Democrat		Moderately liberal	Somewhat disapprove	Neither approve nor disapprove	Some college, no degree	Silver,Turquoise	Black or African American		5	Some of the time	Protestant Christian			Female		Out of work and looking for work		Illinois	Joe Biden	The Democratic nominee
07/02/2023 22:26	07/02/2023 22:51	TRUE	72	7	Strongly agree	Republican			Strong Republican	Don't know	Strongly disapprove	Strongly disapprove	Associate degree (e.g. AA, AS)	Silver,Turquoise	White		5	Now and then	Protestant Christian			Female		Unable to work		Ohio	Donald Trump	The Republican nominee
07/02/2023 22:29	07/02/2023 22:52	TRUE	74	10	Strongly disagree	Republican			Strong Republican	Strong conservative	Strongly disapprove	Disapprove	Associate degree (e.g. AA, AS)	Silver,Turquoise	White		5	Most of the time	Protestant Christian			Male		Retired		Pennsylvania	Donald Trump	The Republican nominee
07/02/2023 22:29	07/02/2023 23:03	TRUE	38	8	Neither agree nor disagree	Independent	Don't lean			Moderate	Somewhat disapprove	Neither approve nor disapprove	Master's degree (e.g. MA, MS, MEd)	Silver,Turquoise	Asian or Asian-American		5	Now and then	Agnostic			Female		Employed for wages		New York	I did not vote	The Democratic nominee
07/02/2023 22:31	07/02/2023 23:04	TRUE	72	10	Agree	Democrat		Moderate Democrat		Moderately conservative	Somewhat approve	Somewhat approve	Some college, no degree	Silver,Turquoise	White		4	Most of the time	Other	None		Male		Out of work and looking for work		Ohio	Joe Biden	Other
07/02/2023 22:31	07/02/2023 23:19	TRUE	26	10	Somewhat disagree	Democrat		Strong Democrat		Strong liberal	Disapprove	Somewhat approve	Associate degree (e.g. AA, AS)	Silver,Turquoise	White		5	Some of the time	Atheist			Female		Employed for wages		Arizona	Joe Biden	The Democratic nominee
07/02/2023 22:30	07/02/2023 23:23	TRUE	73	10	Agree	Democrat		Moderate Democrat		Moderately liberal	Strongly approve	Approve	Bachelor's degree (e.g. BA, BS)	Silver,Turquoise	White		4	Most of the time	Other	Agnostic, (my previous 2+2 answer would be 5 as directed.)		Female		Retired		Nevada	Joe Biden	Other
07/02/2023 22:29	07/02/2023 23:24	TRUE	67	10	Strongly disagree	Independent	Lean Republican			Moderate	Strongly disapprove	Strongly disapprove	Some college, no degree	Silver,Turquoise	White		5	Some of the time	Agnostic			Female		Retired		Florida	Donald Trump	The Republican nominee
07/02/2023 20:47	07/03/2023 00:36	TRUE	28	8	Agree	Independent	Lean Democrat			Moderately liberal	Approve	Approve	Bachelor's degree (e.g. BA, BS)	Silver,Copper	Black or African American		5	Now and then	Catholic Christian			Female		Employed for wages		Virginia	Joe Biden	The Democratic nominee
07/02/2023 20:48	07/03/2023 14:29	TRUE	76	10	Agree	Democrat		Strong Democrat		Moderately liberal	Strongly approve	Strongly approve	Bachelor's degree (e.g. BA, BS)	Silver	White		4	Most of the time	Protestant Christian			Male		Retired		Georgia	Joe Biden	The Democratic nominee
07/02/2023 20:45	07/03/2023 16:58	TRUE	66	6	Neither agree nor disagree	Democrat		Moderate Democrat		Moderate	Neither approve nor disapprove	Neither approve nor disapprove	High school degree or equivalent (e.g. GED)	Silver,Turquoise	Asian or Asian-American		5	Now and then	Muslim			Female		A homemaker		California	I did not vote	I do not intend to vote
07/03/2023 22:16	07/03/2023 22:37	TRUE	38	9	Somewhat disagree	Independent	Don't lean			Moderate	Somewhat disapprove	Neither approve nor disapprove	Master's degree (e.g. MA, MS, MEd)	Silver,Turquoise	Asian or Asian-American		5	Now and then	Atheist			Female		Employed for wages		New York	I did not vote	The Democratic nominee
07/02/2023 20:42	07/02/2023 20:43	FALSE	28
07/02/2023 20:43	07/02/2023 20:44	FALSE	56
07/02/2023 20:43	07/02/2023 20:45	FALSE	75
07/02/2023 20:43	07/02/2023 20:45	FALSE	42	10	Disagree	Republican			Strong Republican	Strong conservative	Strongly disapprove	Strongly disapprove	Bachelor's degree (e.g. BA, BS)	Silver,Turquoise
07/02/2023 20:46	07/02/2023 20:47	FALSE	34
07/02/2023 20:43	07/02/2023 20:48	FALSE	19	6	Agree	Independent	Don't lean			Don't know	Neither approve nor disapprove	Neither approve nor disapprove	Associate degree (e.g. AA, AS)	Silver,Turquoise
07/02/2023 20:49	07/02/2023 20:50	FALSE	24	2	Neither agree nor disagree	Independent	Lean Democrat			Moderate	Neither approve nor disapprove	Strongly disapprove	Associate degree (e.g. AA, AS)	Silver,Turquoise
07/02/2023 20:45	07/02/2023 20:54	FALSE	34	10	Somewhat disagree	Democrat		Moderate Democrat		Moderate	Somewhat approve	Neither approve nor disapprove	Some college, no degree	Silver,Turquoise
07/02/2023 20:44	07/02/2023 20:55	FALSE	70	10	Somewhat agree	Republican			Strong Republican	Strong conservative	Disapprove	Strongly disapprove	Some college, no degree	Silver,Turquoise	White		4
07/02/2023 20:48	07/02/2023 20:56	FALSE	39	9	Neither agree nor disagree	Independent	Lean Democrat			Don't know	Neither approve nor disapprove	Neither approve nor disapprove	Some college, no degree	Silver,Turquoise
07/02/2023 21:43	07/02/2023 21:45	FALSE	54	9	Neither agree nor disagree	Independent	Lean Democrat			Strong liberal	Disapprove	Somewhat disapprove	Associate degree (e.g. AA, AS)	Silver,Turquoise
07/02/2023 21:43	07/02/2023 21:46	FALSE	66	9	Somewhat agree	Republican			Strong Republican	Strong conservative	Strongly disapprove	Strongly disapprove	High school degree or equivalent (e.g. GED)	Silver,Turquoise
07/02/2023 21:44	07/02/2023 21:54	FALSE	72	10	Strongly disagree	Independent	Lean Democrat			Moderate	Approve	Somewhat approve	Master's degree (e.g. MA, MS, MEd)	Silver,Turquoise
07/02/2023 21:43	07/02/2023 21:56	FALSE	45	8	Somewhat agree	Democrat		Moderate Democrat		Moderately liberal	Somewhat approve	Somewhat approve	Some college, no degree	Silver,Turquoise
07/02/2023 21:43	07/02/2023 22:05	FALSE	52	9	Agree	Republican			Moderate Republican	Moderately conservative	Disapprove	Somewhat disapprove	Associate degree (e.g. AA, AS)	Silver,Turquoise
07/02/2023 22:29	07/02/2023 22:33	FALSE	55	8	Strongly agree	Democrat		Moderate Democrat		Moderate	Somewhat approve	Somewhat disapprove
07/02/2023 22:26	07/02/2023 22:36	FALSE	67	10	Somewhat agree	Democrat		Strong Democrat		Moderate	Somewhat approve	Somewhat approve	Associate degree (e.g. AA, AS)	Silver,Turquoise
07/02/2023 22:25	07/02/2023 22:37	FALSE	82	10	Neither agree nor disagree	Democrat		Moderate Democrat		Moderately conservative	Disapprove	Disapprove	High school degree or equivalent (e.g. GED)	Silver,Turquoise
07/02/2023 22:31	07/02/2023 22:58	FALSE	21	6	Somewhat agree	Democrat		Strong Democrat		Don't know	Strongly approve	Approve	Some college, no degree	Silver,Turquoise
07/11/2023 09:28	07/11/2023 09:31	TRUE	43	10	Agree	None of the above	Don't lean			Moderate	Strongly approve	Strongly approve	Less than a high school diploma	Copper
07/11/2023 09:29	07/11/2023 09:33	TRUE	20	1	Neither agree nor disagree	Democrat		Strong Democrat		Don't know	Neither approve nor disapprove	Neither approve nor disapprove	High school degree or equivalent (e.g. GED)	Silver,Turquoise	Black or African American		4	Don't know	Other	Christian		Female		A student		Georgia	Joe Biden	The Democratic nominee
07/11/2023 09:29	07/11/2023 09:33	TRUE	26	5	Agree	Republican			Strong Republican	Moderate	Approve	Approve	High school degree or equivalent (e.g. GED)	Turquoise	White		4	Some of the time	Agnostic			Female		Self-employed		Oklahoma	Donald Trump	The Republican nominee
07/11/2023 09:32	07/11/2023 09:33	TRUE	67	10	Somewhat agree	Democrat		Strong Democrat		Moderately liberal	Somewhat approve	Strongly approve	Professional degree (e.g. MD, DDS, DVM)	Gold
07/11/2023 09:30	07/11/2023 09:34	TRUE	36	8	Strongly agree	Democrat		Strong Democrat		Strong liberal	Approve	Approve	Associate degree (e.g. AA, AS)	Silver,Turquoise	White		5	Some of the time	Agnostic			Male		Employed for wages		Kentucky	Joe Biden	The Democratic nominee
07/11/2023 09:32	07/11/2023 09:35	TRUE	24	7	Strongly agree	Democrat		Strong Democrat		Strong liberal	Strongly approve	Strongly approve	Bachelor's degree (e.g. BA, BS)	Silver,Turquoise	White		5	Some of the time	Agnostic			Female		Employed for wages		Arizona	Joe Biden	The Democratic nominee
07/11/2023 09:29	07/11/2023 09:35	TRUE	45	2	Agree	Independent	Don't lean			Moderate	Somewhat disapprove	Somewhat disapprove	Less than a high school diploma	Silver,Turquoise	White		4	Hardly at all	Protestant Christian			Female		Retired		Georgia	Donald Trump	The Republican nominee
07/11/2023 09:33	07/11/2023 09:36	TRUE	33	10	Strongly agree	Democrat		Strong Democrat		Strong conservative	Strongly approve	Approve	High school degree or equivalent (e.g. GED)	Silver,Turquoise	Black or African American		4	Most of the time	Other	Not listen		Female		Employed for wages		Alabama	Joe Biden	The Democratic nominee
07/11/2023 09:35	07/11/2023 09:36	TRUE	47	10	Neither agree nor disagree	None of the above	Don't know			Don't know	Disapprove	Neither approve nor disapprove	Bachelor's degree (e.g. BA, BS)	Amethyst
07/11/2023 09:31	07/11/2023 09:37	TRUE	51	3	Agree	Independent	Lean Republican			Moderately conservative	Disapprove	Disapprove	High school degree or equivalent (e.g. GED)	Silver,Turquoise	White		4	Most of the time	Protestant Christian			Female		Self-employed		Florida	Donald Trump	The Republican nominee
07/11/2023 09:36	07/11/2023 09:37	TRUE	65	4	Neither agree nor disagree	Don't know	Don't know			Don't know	Neither approve nor disapprove	Neither approve nor disapprove	High school degree or equivalent (e.g. GED)	Amethyst
07/11/2023 09:33	07/11/2023 09:38	TRUE	29	9	Somewhat agree	Democrat		Strong Democrat		Moderately liberal	Approve	Approve	Bachelor's degree (e.g. BA, BS)	Silver,Turquoise	White		5	Some of the time	Atheist			Female		Employed for wages		New Hampshire	Joe Biden	The Democratic nominee
07/11/2023 09:34	07/11/2023 09:38	TRUE	28	9	Agree	Democrat		Moderate Democrat		Moderate	Approve	Approve	Bachelor's degree (e.g. BA, BS)	Silver,Turquoise	White		5	Now and then	Catholic Christian			Female		Employed for wages		Kentucky	I did not vote	I do not intend to vote
07/11/2023 09:28	07/11/2023 09:38	TRUE	23	6	Neither agree nor disagree	Republican			Moderate Republican	Moderate	Neither approve nor disapprove	Neither approve nor disapprove	Bachelor's degree (e.g. BA, BS)	Silver,Turquoise	White		5	Now and then	Agnostic			Female		Employed for wages		Pennsylvania	Donald Trump	The Republican nominee
07/11/2023 09:33	07/11/2023 09:38	TRUE	40	10	Agree	Republican			Strong Republican	Strong liberal	Strongly disapprove	Strongly disapprove	High school degree or equivalent (e.g. GED)	Silver	White		4	Most of the time	Other	Baptist		Male		Employed for wages		Kentucky	Donald Trump	The Republican nominee
07/11/2023 09:33	07/11/2023 09:38	TRUE	35	9	Agree	Republican			Moderate Republican	Moderately liberal	Disapprove	Strongly disapprove	High school degree or equivalent (e.g. GED)	Gold,Silver,Amethyst	White		5	Most of the time	Muslim			Female		Employed for wages		Delaware	Donald Trump	The Republican nominee
07/11/2023 09:37	07/11/2023 09:38	TRUE	41	5	Somewhat disagree	Independent	Don't know			Don't know	Neither approve nor disapprove	Neither approve nor disapprove	Some college, no degree	Amethyst
07/11/2023 09:37	07/11/2023 09:38	TRUE	65	6	Neither agree nor disagree	Republican			Moderate Republican	Don't know	Disapprove	Neither approve nor disapprove	Some college, no degree	Amethyst
07/11/2023 09:32	07/11/2023 09:39	TRUE	35	4	Agree	Democrat		Moderate Democrat		Moderately liberal	Somewhat approve	Somewhat approve	High school degree or equivalent (e.g. GED)	Gold,Silver	Mixed Race		4	Don't know	Protestant Christian			Female		Out of work and looking for work		New Jersey	Joe Biden	The Democratic nominee
07/11/2023 09:37	07/11/2023 09:40	TRUE	61	5	Neither agree nor disagree	Don't know	Don't know			Don't know	Strongly disapprove	Strongly disapprove	Less than a high school diploma	Silver,Turquoise	White		4	Most of the time	Atheist			Female		Retired		Ohio	I did not vote	I do not intend to vote
07/11/2023 09:30	07/11/2023 09:40	TRUE	42	9	Agree	Democrat		Moderate Democrat		Moderate	Approve	Approve	High school degree or equivalent (e.g. GED)	Silver,Turquoise	White		5	Some of the time	Catholic Christian			Female		Out of work but not currently looking for work		California	Joe Biden	The Democratic nominee
07/11/2023 09:33	07/11/2023 09:41	TRUE	23	6	Strongly agree	Republican			Strong Republican	Strong conservative	Strongly disapprove	Strongly disapprove	Bachelor's degree (e.g. BA, BS)	Silver,Turquoise	Asian or Asian-American		5	Now and then	Catholic Christian			Female		Self-employed		District of Columbia	Donald Trump	The Republican nominee
07/11/2023 09:30	07/11/2023 09:41	TRUE	71	10	Neither agree nor disagree	Republican			Moderate Republican	Strong conservative	Somewhat disapprove	Somewhat disapprove	Bachelor's degree (e.g. BA, BS)	Silver,Turquoise	White		5	Some of the time	Other			Female		Retired		Florida	Donald Trump	The Republican nominee
07/11/2023 09:30	07/11/2023 09:42	TRUE	57	9	Neither agree nor disagree	Independent	Don't know			Moderate	Somewhat disapprove	Somewhat disapprove	Less than a high school diploma	Silver,Turquoise	White		5	Hardly at all	Other			Female		Unable to work		Tennessee	I did not vote	I do not intend to vote
07/11/2023 09:36	07/11/2023 09:42	TRUE	24	10	Strongly agree	Democrat		Moderate Democrat		Moderately liberal	Neither approve nor disapprove	Neither approve nor disapprove	Bachelor's degree (e.g. BA, BS)	Silver,Turquoise	Hispanic or Latino		5	Most of the time	Protestant Christian			Female		Employed for wages		Iowa	Joe Biden	Other
07/11/2023 09:36	07/11/2023 09:42	TRUE	24	8	Strongly agree	Republican			Moderate Republican	Moderately liberal	Disapprove	Disapprove	High school degree or equivalent (e.g. GED)	Silver,Turquoise	White		5	Now and then	Atheist			Male		Employed for wages		Indiana	Donald Trump	The Republican nominee
07/11/2023 09:34	07/11/2023 09:42	TRUE	61	9	Agree	Independent	Lean Democrat			Moderate	Strongly approve	Strongly approve	Bachelor's degree (e.g. BA, BS)	Silver,Turquoise	White		5	Most of the time	Agnostic			Male		Out of work and looking for work		Nevada	Joe Biden	The Democratic nominee
07/11/2023 09:32	07/11/2023 09:43	TRUE	44	10	Neither agree nor disagree	Democrat		Strong Democrat		Strong conservative	Strongly approve	Strongly approve	High school degree or equivalent (e.g. GED)	Silver,Turquoise	White		5	Some of the time	Other	Lutheran		Female		A homemaker		Pennsylvania	I did not vote	The Democratic nominee
07/11/2023 09:32	07/11/2023 09:43	TRUE	58	9	Somewhat disagree	Democrat		Moderate Democrat		Moderately liberal	Approve	Neither approve nor disapprove	Associate degree (e.g. AA, AS)	Silver,Turquoise	White		5	Now and then	Protestant Christian			Female		Employed for wages		Texas	Joe Biden	The Democratic nominee
07/11/2023 09:36	07/11/2023 09:43	TRUE	55	10	Disagree	Independent	Don't lean			Moderate	Strongly disapprove	Strongly disapprove	Bachelor's degree (e.g. BA, BS)	Silver,Turquoise	White		5	Some of the time	Protestant Christian			Male		Employed for wages		New York	Donald Trump	The Republican nominee
07/11/2023 09:39	07/11/2023 09:43	TRUE	22	6	Somewhat agree	Independent	Lean Republican			Moderately liberal	Approve	Neither approve nor disapprove	High school degree or equivalent (e.g. GED)	Gold,Turquoise,Copper	Black or African American		4	Some of the time	Protestant Christian			Female		Out of work but not currently looking for work		Florida	Donald Trump	The Republican nominee
07/11/2023 09:32	07/11/2023 09:44	TRUE	81	10	Strongly agree	Democrat		Strong Democrat		Strong liberal	Strongly approve	Strongly approve	Bachelor's degree (e.g. BA, BS)	Silver,Turquoise	White		5	Most of the time	Atheist			Male		Retired		California	Joe Biden	The Democratic nominee
07/11/2023 09:33	07/11/2023 09:44	TRUE	37	9	Somewhat agree	Democrat		Strong Democrat		Moderate	Somewhat approve	Somewhat approve	Associate degree (e.g. AA, AS)	Silver,Turquoise	White		5	Most of the time	Protestant Christian			Female		Employed for wages		Kentucky	Joe Biden	The Democratic nominee
07/11/2023 09:35	07/11/2023 09:44	TRUE	56	1	Disagree	Republican			Strong Republican	Strong conservative	Strongly disapprove	Strongly disapprove	Some college, no degree	Silver,Turquoise	White		5	Now and then	Protestant Christian			Male		Employed for wages		New Jersey	Donald Trump	The Republican nominee
07/11/2023 09:29	07/11/2023 09:45	TRUE	39	9	Somewhat agree	Republican			Strong Republican	Strong conservative	Somewhat disapprove	Somewhat disapprove	High school degree or equivalent (e.g. GED)	Silver,Turquoise	Black or African American		5	Some of the time	Catholic Christian			Female		Employed for wages		Kentucky	Donald Trump	The Republican nominee
07/11/2023 09:44	07/11/2023 09:45	TRUE	34	10	Neither agree nor disagree	Democrat		Moderate Democrat		Moderately liberal	Approve	Somewhat approve	Associate degree (e.g. AA, AS)	Bronze
07/11/2023 09:35	07/11/2023 09:46	TRUE	18	5	Somewhat agree	Democrat		Moderate Democrat		Moderate	Approve	Neither approve nor disapprove	Associate degree (e.g. AA, AS)	Silver,Turquoise	Asian or Asian-American		5	Now and then	Protestant Christian			Prefer not to say		Employed for wages		Florida	Joe Biden	The Democratic nominee
07/11/2023 09:35	07/11/2023 09:47	TRUE	66	10	Agree	Democrat		Strong Democrat		Moderately liberal	Approve	Approve	Bachelor's degree (e.g. BA, BS)	Silver,Turquoise	White		5	Some of the time	Other			Female		Retired		North Carolina	Joe Biden	The Democratic nominee
07/11/2023 09:30	07/11/2023 09:47	TRUE	36	8	Agree	Republican			Strong Republican	Moderately liberal	Strongly disapprove	Strongly disapprove	High school degree or equivalent (e.g. GED)	Silver,Turquoise	White		5	Some of the time	Muslim			Female		Employed for wages		Florida	Donald Trump	The Republican nominee
07/11/2023 09:34	07/11/2023 09:47	TRUE	83	10	Strongly agree	Republican			Moderate Republican	Moderately conservative	Strongly disapprove	Disapprove	Bachelor's degree (e.g. BA, BS)	Silver,Turquoise	Other	American	5	Most of the time	Protestant Christian			Male		Retired		Iowa	Donald Trump	The Republican nominee
07/11/2023 09:37	07/11/2023 09:48	TRUE	56	10	Somewhat agree	Republican			Moderate Republican	Moderately conservative	Strongly disapprove	Strongly disapprove	High school degree or equivalent (e.g. GED)	Silver,Turquoise	White		5	Some of the time	Other	Non Denominal Christian		Female		Self-employed		New Jersey	Donald Trump	The Republican nominee
07/11/2023 09:34	07/11/2023 09:48	TRUE	29	9	Neither agree nor disagree	Republican			Moderate Republican	Moderately conservative	Strongly approve	Approve	Associate degree (e.g. AA, AS)	Silver,Turquoise	White		5	Some of the time	Protestant Christian			Male		Out of work and looking for work		Texas	Donald Trump	The Republican nominee
07/11/2023 09:43	07/11/2023 09:48	TRUE	42	10	Agree	Democrat		Strong Democrat		Strong liberal	Approve	Approve	Master's degree (e.g. MA, MS, MEd)	Silver,Turquoise	White		5	Most of the time	Agnostic			Female		Employed for wages		Kentucky	Joe Biden	The Democratic nominee
07/11/2023 09:39	07/11/2023 09:49	TRUE	26	4	Somewhat agree	Independent	Lean Democrat			Don't know	Somewhat approve	Neither approve nor disapprove	Less than a high school diploma	Silver,Turquoise	White		5	Hardly at all	Agnostic			Female		A homemaker		Oklahoma	I did not vote	The Democratic nominee
07/11/2023 09:39	07/11/2023 09:49	TRUE	74	10	Agree	Independent	Don't lean			Moderately conservative	Approve	Approve	Bachelor's degree (e.g. BA, BS)	Turquoise	White		5	Most of the time	Other			Male		Self-employed		Massachusetts	Joe Biden	Other
07/11/2023 09:37	07/11/2023 09:50	TRUE	78	10	Neither agree nor disagree	Republican			Moderate Republican	Moderate	Strongly disapprove	Neither approve nor disapprove	High school degree or equivalent (e.g. GED)	Silver,Turquoise	White		4	Most of the time	Catholic Christian			Female		Retired		New York	Donald Trump	The Republican nominee
07/11/2023 09:35	07/11/2023 09:50	TRUE	48	5	Neither agree nor disagree	Independent	Lean Republican			Moderate	Neither approve nor disapprove	Neither approve nor disapprove	Bachelor's degree (e.g. BA, BS)	Silver,Turquoise	White		5	Now and then	Catholic Christian			Male		Out of work and looking for work		California	I did not vote	I do not intend to vote
07/11/2023 09:38	07/11/2023 09:50	TRUE	23	8	Agree	Republican			Strong Republican	Moderate	Disapprove	Disapprove	Less than a high school diploma	Silver,Turquoise	White		5	Most of the time	Other	Christian		Male		Unable to work		Ohio	Donald Trump	The Republican nominee
07/11/2023 09:29	07/11/2023 09:51	TRUE	30	7	Neither agree nor disagree	Democrat		Moderate Democrat		Moderate	Somewhat approve	Somewhat approve	Master's degree (e.g. MA, MS, MEd)	Silver,Turquoise	Black or African American		5	Now and then	Protestant Christian			Female		Employed for wages		Louisiana	Joe Biden	The Democratic nominee
07/11/2023 09:46	07/11/2023 09:51	TRUE	23	10	Agree	Independent	Lean Republican			Moderately conservative	Strongly disapprove	Strongly disapprove	Some college, no degree	Silver,Turquoise	White		5	Some of the time	Other			Male		Employed for wages		Alabama	Donald Trump	The Republican nominee
07/11/2023 09:34	07/11/2023 09:51	TRUE	80	10	Somewhat disagree	Republican			Strong Republican	Moderately conservative	Strongly disapprove	Strongly disapprove	Doctorate (e.g. PhD, EdD)	Silver,Turquoise	White		5	Most of the time	Protestant Christian			Male		Retired		Texas	Donald Trump	The Republican nominee
07/11/2023 09:41	07/11/2023 09:51	TRUE	52	10	Agree	Democrat		Moderate Democrat		Moderately liberal	Approve	Approve	Bachelor's degree (e.g. BA, BS)	Silver,Turquoise	White		4	Some of the time	Protestant Christian			Female		Out of work and looking for work		North Dakota	Joe Biden	The Democratic nominee
07/11/2023 09:40	07/11/2023 09:51	TRUE	66	5	Neither agree nor disagree	Republican			Strong Republican	Strong conservative	Strongly disapprove	Strongly disapprove	Some college, no degree	Silver,Turquoise	White		5	Hardly at all	Protestant Christian			Female		Retired		Pennsylvania	Donald Trump	The Republican nominee
07/11/2023 09:35	07/11/2023 09:51	TRUE	45	10	Strongly agree	Independent	Lean Democrat			Moderate	Disapprove	Disapprove	Less than a high school diploma	Silver,Turquoise	White		5	Most of the time	Protestant Christian			Male		Unable to work		Georgia	Other	Other
07/11/2023 09:50	07/11/2023 09:51	TRUE	61	10	Somewhat agree	Democrat		Strong Democrat		Moderately liberal	Strongly approve	Strongly approve	Master's degree (e.g. MA, MS, MEd)	Gold
07/11/2023 09:41	07/11/2023 09:52	TRUE	60	10	Agree	Independent	Lean Democrat			Moderately liberal	Somewhat approve	Somewhat approve	Some college, no degree	Silver,Turquoise	White		4	Some of the time	Protestant Christian			Female		Retired		Wisconsin	Joe Biden	The Democratic nominee
07/11/2023 09:43	07/11/2023 09:52	TRUE	68	10	Agree	Democrat		Strong Democrat		Strong liberal	Approve	Approve	Associate degree (e.g. AA, AS)	Silver,Turquoise	White		5	Most of the time	Catholic Christian			Female		Retired		Connecticut	Joe Biden	The Democratic nominee
07/11/2023 09:47	07/11/2023 09:52	TRUE	44	10	Neither agree nor disagree	Democrat		Strong Democrat		Moderately liberal	Approve	Neither approve nor disapprove	Master's degree (e.g. MA, MS, MEd)	Silver,Turquoise	White		5	Some of the time	Other	Na		Female		Employed for wages		Texas	Joe Biden	The Democratic nominee
07/11/2023 09:51	07/11/2023 09:53	TRUE	71	10	Agree	Independent	Lean Republican			Moderately conservative	Strongly disapprove	Strongly disapprove	Some college, no degree	Gold
07/11/2023 09:45	07/11/2023 09:53	TRUE	30	9	Somewhat disagree	None of the above	Don't lean			Moderate	Neither approve nor disapprove	Neither approve nor disapprove	Some college, no degree	Silver,Turquoise	White		5	Hardly at all	Other	No religion		Female		Unable to work		New York	I did not vote	I do not intend to vote
07/11/2023 09:47	07/11/2023 09:53	TRUE	40	10	Somewhat disagree	Independent	Lean Republican			Moderately conservative	Strongly disapprove	Somewhat disapprove	Master's degree (e.g. MA, MS, MEd)	Silver,Turquoise	Mixed Race		5	Most of the time	Catholic Christian			Female		Employed for wages		Iowa	Donald Trump	The Republican nominee
07/11/2023 09:48	07/11/2023 09:54	TRUE	23	5	Somewhat agree	Republican			Moderate Republican	Moderately conservative	Strongly disapprove	Somewhat disapprove	Bachelor's degree (e.g. BA, BS)	Silver,Turquoise	White		5	Some of the time	Protestant Christian			Female		Employed for wages		Florida	Joe Biden	The Republican nominee
07/11/2023 09:50	07/11/2023 09:54	TRUE	24	10	Strongly agree	Democrat		Strong Democrat		Moderate	Strongly approve	Strongly approve	Associate degree (e.g. AA, AS)	Silver,Turquoise	Hispanic or Latino		5	Some of the time	Muslim			Male		Employed for wages		New Mexico	Donald Trump	The Democratic nominee
07/11/2023 09:48	07/11/2023 09:54	TRUE	23	9	Agree	Republican			Moderate Republican	Moderately liberal	Strongly approve	Approve	Bachelor's degree (e.g. BA, BS)	Silver	Native American		5	Some of the time	Hindu			Female		Retired		California	Donald Trump	The Democratic nominee
07/11/2023 09:51	07/11/2023 09:54	TRUE	35	10	Strongly agree	Independent	Don't know			Don't know	Strongly approve	Strongly approve	Less than a high school diploma	Copper
07/11/2023 09:47	07/11/2023 09:55	TRUE	68	10	Somewhat agree	Republican			Strong Republican	Moderately conservative	Disapprove	Strongly disapprove	High school degree or equivalent (e.g. GED)	Silver	Hispanic or Latino		4	Some of the time	Protestant Christian			Male		Retired		Florida	Donald Trump	The Republican nominee
07/11/2023 09:47	07/11/2023 09:55	TRUE	67	10	Neither agree nor disagree	Independent	Lean Republican			Moderately conservative	Strongly disapprove	Strongly disapprove	Master's degree (e.g. MA, MS, MEd)	Silver,Turquoise	White		4	Most of the time	Protestant Christian			Male		Self-employed		Florida	Donald Trump	The Republican nominee
07/11/2023 09:42	07/11/2023 09:55	TRUE	69	10	Neither agree nor disagree	Democrat		Strong Democrat		Strong liberal	Strongly approve	Neither approve nor disapprove	High school degree or equivalent (e.g. GED)	Silver,Turquoise	White		5	Now and then	Catholic Christian			Female		Unable to work		Pennsylvania	Joe Biden	The Democratic nominee
07/11/2023 09:44	07/11/2023 09:55	TRUE	73	10	Neither agree nor disagree	Independent	Don't lean			Moderately conservative	Approve	Approve	Bachelor's degree (e.g. BA, BS)	Silver,Turquoise	White		5	Most of the time	Protestant Christian			Female		Self-employed		Colorado	Joe Biden	The Democratic nominee
07/11/2023 09:37	07/11/2023 09:55	TRUE	76	10	Somewhat agree	Democrat		Strong Democrat		Moderately liberal	Neither approve nor disapprove	Somewhat disapprove	Master's degree (e.g. MA, MS, MEd)	Silver,Turquoise	White		5	Most of the time	Jewish			Female		Retired		Texas	Joe Biden	Other
07/11/2023 09:32	07/11/2023 09:55	TRUE	35	9	Somewhat agree	Democrat		Moderate Democrat		Moderately liberal	Approve	Approve	High school degree or equivalent (e.g. GED)	Turquoise	White		4	Most of the time	Catholic Christian			Female		A homemaker		Iowa	Joe Biden	The Democratic nominee
07/11/2023 09:48	07/11/2023 09:56	TRUE	48	5	Somewhat agree	Republican			Moderate Republican	Moderate	Somewhat disapprove	Neither approve nor disapprove	High school degree or equivalent (e.g. GED)	Silver,Turquoise	White		4	Hardly at all	Protestant Christian			Female		Employed for wages		Oklahoma	Donald Trump	The Republican nominee
07/11/2023 09:51	07/11/2023 09:56	TRUE	21	10	Strongly agree	Democrat		Strong Democrat		Strong liberal	Strongly approve	Strongly approve	High school degree or equivalent (e.g. GED)	Turquoise	Black or African American		5	Most of the time	Muslim			Male		Employed for wages		New York	Joe Biden	The Democratic nominee
07/11/2023 09:44	07/11/2023 09:56	TRUE	46	7	Somewhat agree	Democrat		Strong Democrat		Strong conservative	Strongly approve	Strongly approve	Bachelor's degree (e.g. BA, BS)	Silver,Turquoise	Black or African American		5	Most of the time	Catholic Christian			Female		Employed for wages		Pennsylvania	Joe Biden	The Democratic nominee
07/11/2023 09:46	07/11/2023 09:57	TRUE	22	9	Somewhat agree	None of the above	Don't lean			Don't know	Neither approve nor disapprove	Neither approve nor disapprove	High school degree or equivalent (e.g. GED)	Silver,Turquoise	White		5	Hardly at all	Other	None		Male		Employed for wages		Florida	I did not vote	I do not intend to vote
07/11/2023 09:46	07/11/2023 09:57	TRUE	74	10	Agree	Democrat		Moderate Democrat		Moderately liberal	Strongly approve	Approve	Some college, no degree	Silver,Turquoise	White		5	Some of the time	Protestant Christian			Female		Retired		Pennsylvania	Joe Biden	The Democratic nominee
07/11/2023 09:47	07/11/2023 09:57	TRUE	66	10	Agree	Democrat		Moderate Democrat		Moderately liberal	Somewhat disapprove	Somewhat disapprove	Master's degree (e.g. MA, MS, MEd)	Silver,Turquoise	Hispanic or Latino		5	Most of the time	Catholic Christian			Male		Retired		California	Other	Other
07/11/2023 09:44	07/11/2023 09:57	TRUE	50	8	Somewhat agree	Independent	Don't lean			Moderately liberal	Strongly disapprove	Disapprove	Some college, no degree	Silver,Turquoise	White		5	Some of the time	Protestant Christian			Female		Out of work and looking for work		Kentucky	Donald Trump	The Republican nominee
07/11/2023 09:49	07/11/2023 09:58	TRUE	38	10	Agree	Democrat		Strong Democrat		Strong liberal	Strongly approve	Strongly approve	Some college, no degree	Silver,Turquoise	White		5	Some of the time	Catholic Christian			Female		Employed for wages		New York	Joe Biden	The Democratic nominee
07/11/2023 09:46	07/11/2023 09:58	TRUE	65	10	Somewhat agree	Democrat		Moderate Democrat		Moderately liberal	Strongly approve	Strongly approve	Associate degree (e.g. AA, AS)	Silver,Turquoise	White		4	Most of the time	Protestant Christian			Female		Retired		California	Joe Biden	The Democratic nominee
07/11/2023 09:48	07/11/2023 09:58	TRUE	77	10	Neither agree nor disagree	Independent	Don't lean			Moderate	Somewhat approve	Somewhat disapprove	Associate degree (e.g. AA, AS)	Silver,Turquoise	White		5	Most of the time	Protestant Christian			Female		Retired		Maryland	Joe Biden	Other
07/11/2023 09:46	07/11/2023 09:58	TRUE	47	1	Disagree	Republican			Don't know	Moderate	Strongly disapprove	Strongly disapprove	Bachelor's degree (e.g. BA, BS)	Silver,Turquoise	White		5	Hardly at all	Protestant Christian			Female		Employed for wages		Ohio	Donald Trump	The Republican nominee
07/11/2023 09:49	07/11/2023 09:58	TRUE	58	8	Somewhat disagree	Independent	Don't lean			Moderate	Somewhat disapprove	Somewhat disapprove	Master's degree (e.g. MA, MS, MEd)	Silver,Turquoise	Mixed Race		5	Now and then	Agnostic			Female		Retired		Massachusetts	Joe Biden	The Democratic nominee
07/11/2023 09:42	07/11/2023 09:58	TRUE	58	10	Agree	Democrat		Strong Democrat		Strong liberal	Strongly approve	Approve	Some college, no degree	Silver,Turquoise	White		5	Now and then	Other			Female		Employed for wages		Texas	Joe Biden	The Democratic nominee
07/11/2023 09:44	07/11/2023 09:59	TRUE	75	10	Strongly agree	Republican			Moderate Republican	Moderate	Strongly approve	Strongly approve	Some college, no degree	Silver,Turquoise	White		4	Most of the time	Protestant Christian			Female		A homemaker		New York	Joe Biden	The Democratic nominee
07/11/2023 09:53	07/11/2023 09:59	TRUE	33	8	Agree	Republican			Moderate Republican	Moderately conservative	Somewhat disapprove	Somewhat disapprove	Master's degree (e.g. MA, MS, MEd)	Silver,Turquoise	White		5	Some of the time	Catholic Christian			Male		Employed for wages		Florida	Donald Trump	The Republican nominee
07/11/2023 09:49	07/11/2023 09:59	TRUE	46	8	Strongly agree	Democrat		Strong Democrat		Strong liberal	Strongly approve	Strongly approve	High school degree or equivalent (e.g. GED)	Silver,Turquoise	Black or African American		5	Hardly at all	Protestant Christian			Male		Employed for wages		Virginia	I did not vote	The Democratic nominee
07/11/2023 09:37	07/11/2023 09:59	TRUE	23	8	Agree	Independent	Lean Democrat			Strong conservative	Strongly approve	Approve	High school degree or equivalent (e.g. GED)	Silver,Turquoise	Black or African American		4	Some of the time	Protestant Christian			Male		A student		Arkansas	I did not vote	The Democratic nominee
07/11/2023 09:47	07/11/2023 10:00	TRUE	24	10	Agree	Don't know	Don't know			Don't know	Strongly disapprove	Neither approve nor disapprove	Bachelor's degree (e.g. BA, BS)	Silver,Turquoise	White		4	Now and then	Catholic Christian			Female		A student		Louisiana	I did not vote	I do not intend to vote
07/11/2023 09:46	07/11/2023 10:00	TRUE	62	8	Somewhat disagree	Republican			Moderate Republican	Moderately conservative	Disapprove	Disapprove	High school degree or equivalent (e.g. GED)	Silver,Turquoise	White		4	Now and then	Catholic Christian			Female		Employed for wages		Connecticut	Donald Trump	The Republican nominee
07/11/2023 09:48	07/11/2023 10:00	TRUE	47	8	Agree	Independent	Lean Republican			Moderate	Strongly disapprove	Strongly disapprove	Master's degree (e.g. MA, MS, MEd)	Silver,Turquoise	White		5	Now and then	Catholic Christian			Female		Employed for wages		Connecticut		The Republican nominee
07/11/2023 09:54	07/11/2023 10:00	TRUE	39	10	Strongly agree	Independent	Don't lean			Moderate	Approve	Approve	Some college, no degree	Silver,Turquoise	White		5	Most of the time	Catholic Christian			Female		Out of work and looking for work		Florida	Donald Trump	Other
07/11/2023 09:49	07/11/2023 10:00	TRUE	69	10	Disagree	Independent	Lean Democrat			Moderate	Somewhat approve	Somewhat approve	Bachelor's degree (e.g. BA, BS)	Silver,Turquoise	White		5	Most of the time	Agnostic			Male		Retired		Rhode Island	Joe Biden	The Democratic nominee
07/11/2023 09:51	07/11/2023 10:00	TRUE	31	9	Disagree	Republican			Moderate Republican	Don't know	Disapprove	Disapprove	High school degree or equivalent (e.g. GED)	Silver,Turquoise	White		5	Hardly at all	Catholic Christian			Female		Employed for wages		Arkansas	I did not vote	I do not intend to vote
07/11/2023 09:51	07/11/2023 10:00	TRUE	29	10	Somewhat disagree	Democrat		Moderate Democrat		Moderately liberal	Somewhat approve	Somewhat approve	Associate degree (e.g. AA, AS)	Silver,Turquoise	White		5	Some of the time	Catholic Christian			Female		Employed for wages		New Jersey	Joe Biden	The Democratic nominee
07/11/2023 09:57	07/11/2023 10:01	TRUE	50	9	Agree	Independent	Don't lean			Moderate	Somewhat approve	Approve	Associate degree (e.g. AA, AS)	Silver,Turquoise	White		4	Some of the time	Jewish			Male		Employed for wages		New Jersey	Other	Other
07/11/2023 09:56	07/11/2023 10:01	TRUE	18	5	Strongly agree	Republican			Moderate Republican	Moderately liberal	Somewhat disapprove	Approve	Master's degree (e.g. MA, MS, MEd)	Silver,Turquoise	Hispanic or Latino		5	Now and then	Protestant Christian			Female		A homemaker		New York	Donald Trump	The Democratic nominee
07/11/2023 09:43	07/11/2023 10:01	TRUE	74	10	Somewhat agree	Independent	Lean Democrat			Strong liberal	Disapprove	Somewhat disapprove	Professional degree (e.g. MD, DDS, DVM)	Silver,Turquoise	White		5	Most of the time	Agnostic			Female		Retired		Florida	Joe Biden	The Democratic nominee
07/11/2023 09:47	07/11/2023 10:01	TRUE	76	9	Somewhat disagree	Democrat		Moderate Democrat		Moderately liberal	Neither approve nor disapprove	Somewhat approve	High school degree or equivalent (e.g. GED)	Silver,Turquoise	White		5	Some of the time	Jewish			Female		A homemaker		Florida	Joe Biden	The Democratic nominee
07/11/2023 09:38	07/11/2023 10:02	TRUE	51	10	Strongly agree	Democrat		Strong Democrat		Moderate	Approve	Approve	High school degree or equivalent (e.g. GED)	Silver,Turquoise	White		5	Most of the time	Other			Female		Employed for wages		Tennessee	I did not vote	The Democratic nominee
07/11/2023 09:53	07/11/2023 10:03	TRUE	34	10	Somewhat agree	Democrat		Strong Democrat		Strong conservative	Strongly approve	Strongly approve	High school degree or equivalent (e.g. GED)	Silver,Turquoise	White		5	Hardly at all	Catholic Christian			Male		Unable to work		South Carolina	I did not vote	I do not intend to vote
07/11/2023 10:00	07/11/2023 10:05	TRUE	38	7	Neither agree nor disagree	Republican			Moderate Republican	Moderately conservative	Strongly disapprove	Strongly disapprove	Bachelor's degree (e.g. BA, BS)	Silver,Turquoise	White		5	Now and then	Protestant Christian			Male		Employed for wages		New Jersey	Donald Trump	The Republican nominee
07/11/2023 09:54	07/11/2023 10:05	TRUE	59	6	Disagree	Independent	Don't lean			Moderate	Neither approve nor disapprove	Neither approve nor disapprove	High school degree or equivalent (e.g. GED)	Silver,Turquoise	White		4	Some of the time	Other	None		Male		Employed for wages		California	Joe Biden	The Republican nominee
07/11/2023 09:41	07/11/2023 10:06	TRUE	28	10	Somewhat agree	Republican			Moderate Republican	Moderately conservative	Disapprove	Neither approve nor disapprove	Bachelor's degree (e.g. BA, BS)	Silver,Turquoise	Black or African American		5	Most of the time	Protestant Christian			Female		Employed for wages		Texas	Donald Trump	The Republican nominee
07/11/2023 09:47	07/11/2023 10:06	TRUE	41	8	Strongly agree	Independent	Don't lean			Moderate	Strongly disapprove	Strongly disapprove	Associate degree (e.g. AA, AS)	Silver,Turquoise	Black or African American		4	Now and then	Atheist			Female		A homemaker		District of Columbia	Other	Other
07/11/2023 09:50	07/11/2023 10:06	TRUE	75	10	Somewhat agree	Democrat		Strong Democrat		Moderately liberal	Strongly approve	Approve	Some college, no degree	Silver,Turquoise	White		5	Most of the time	Catholic Christian			Female		Retired		Michigan	Joe Biden	The Democratic nominee
07/11/2023 09:50	07/11/2023 10:07	TRUE	65	5	Somewhat disagree	None of the above	Lean Democrat			Moderate	Approve	Approve	Bachelor's degree (e.g. BA, BS)	Bronze
07/11/2023 09:51	07/11/2023 10:07	TRUE	42	3	Disagree	Republican			Moderate Republican	Moderately conservative	Strongly disapprove	Strongly disapprove	High school degree or equivalent (e.g. GED)	Silver,Turquoise	White		5	Now and then	Other	Non denominational		Female		A homemaker		Arkansas	Donald Trump	The Republican nominee
07/11/2023 09:51	07/11/2023 10:07	TRUE	42	10	Somewhat agree	Independent	Lean Democrat			Moderately conservative	Somewhat disapprove	Disapprove	Bachelor's degree (e.g. BA, BS)	Silver,Turquoise	Black or African American		5	Now and then	Other	Methodist Christian		Female		A homemaker		Pennsylvania	I did not vote	The Democratic nominee
07/11/2023 09:48	07/11/2023 10:09	TRUE	64	10	Agree	Republican			Strong Republican	Strong conservative	Somewhat disapprove	Neither approve nor disapprove	Bachelor's degree (e.g. BA, BS)	Silver,Turquoise	White		5	Some of the time	Protestant Christian			Male		Employed for wages		Tennessee	Donald Trump	The Republican nominee
07/11/2023 09:58	07/11/2023 10:08	TRUE	60	10	Neither agree nor disagree	Independent	Don't lean			Moderate	Neither approve nor disapprove	Somewhat disapprove	Master's degree (e.g. MA, MS, MEd)	Turquoise	White		4	Most of the time	Catholic Christian			Male		Employed for wages		Virginia	Other	Other
07/11/2023 10:07	07/11/2023 10:09	TRUE	27	6	Strongly agree	Independent	Lean Democrat			Moderately liberal	Approve	Approve	High school degree or equivalent (e.g. GED)	Gold
07/11/2023 09:57	07/11/2023 10:10	TRUE	56	10	Somewhat disagree	Independent	Don't lean			Moderate	Strongly disapprove	Strongly disapprove	Bachelor's degree (e.g. BA, BS)	Silver,Turquoise	White		5	Most of the time	Atheist			Male		Employed for wages		North Carolina	Joe Biden	Other
07/11/2023 09:46	07/11/2023 10:10	TRUE	81	10	Somewhat agree	Independent	Lean Democrat			Moderate	Somewhat approve	Somewhat approve	Bachelor's degree (e.g. BA, BS)	Silver,Turquoise	White		5	Most of the time	Protestant Christian			Male		Employed for wages		South Carolina	Joe Biden	The Democratic nominee
07/11/2023 09:53	07/11/2023 10:10	TRUE	53	5	Strongly agree	Democrat		Moderate Democrat		Moderately liberal	Approve	Neither approve nor disapprove	High school degree or equivalent (e.g. GED)	Silver,Turquoise	Black or African American		5	Some of the time	Other			Female		Out of work and looking for work		Alabama	I did not vote	The Democratic nominee
07/11/2023 10:00	07/11/2023 10:11	TRUE	69	8	Agree	Republican			Moderate Republican	Moderate	Approve	Approve	Bachelor's degree (e.g. BA, BS)	Silver,Turquoise	White		5	Some of the time	Catholic Christian			Male		Retired		Ohio	Joe Biden	The Republican nominee
07/11/2023 09:50	07/11/2023 10:11	TRUE	43	5	Somewhat disagree	Democrat		Moderate Democrat		Strong liberal	Somewhat disapprove	Somewhat approve	High school degree or equivalent (e.g. GED)	Silver,Turquoise	Black or African American		5	Now and then	Other	Nothing particular		Male		Unable to work		North Carolina	Joe Biden	The Democratic nominee
07/11/2023 09:52	07/11/2023 10:12	TRUE	79	10	Neither agree nor disagree	Republican			Moderate Republican	Moderately conservative	Somewhat disapprove	Somewhat disapprove	Some college, no degree	Silver,Turquoise	White		5	Some of the time	Catholic Christian			Female		A homemaker		New Jersey	Donald Trump	The Republican nominee
07/11/2023 09:52	07/11/2023 10:12	TRUE	69	10	Somewhat agree	Democrat		Moderate Democrat		Moderate	Somewhat approve	Somewhat approve	Some college, no degree	Silver,Turquoise	White		5	Now and then	Other	Mormon		Female		Retired		Michigan	Joe Biden	The Democratic nominee
07/11/2023 09:58	07/11/2023 10:13	TRUE	55	10	Neither agree nor disagree	Independent	Lean Republican			Moderately conservative	Strongly disapprove	Strongly disapprove	Associate degree (e.g. AA, AS)	Silver,Turquoise	White		5	Most of the time	Protestant Christian			Male		Employed for wages		Georgia	Donald Trump	The Republican nominee
07/11/2023 09:59	07/11/2023 10:14	TRUE	46	8	Neither agree nor disagree	Republican			Moderate Republican	Moderately conservative	Somewhat approve	Neither approve nor disapprove	Some college, no degree	Silver,Turquoise	White		4	Now and then	Atheist			Female		A homemaker		South Carolina	Joe Biden	Other
07/11/2023 10:08	07/11/2023 10:15	TRUE	39	10	Neither agree nor disagree	Democrat		Strong Democrat		Moderate	Approve	Approve	Bachelor's degree (e.g. BA, BS)	Silver,Turquoise	White		4	Now and then	Catholic Christian			Female		A homemaker		New Jersey	Joe Biden	The Democratic nominee
07/11/2023 10:15	07/11/2023 10:16	TRUE	18	4	Somewhat disagree	Don't know	Don't lean			Moderately liberal	Somewhat disapprove	Neither approve nor disapprove	Master's degree (e.g. MA, MS, MEd)	Gold
07/11/2023 10:13	07/11/2023 10:16	TRUE	43	6	Somewhat agree	Democrat		Moderate Democrat		Moderate	Somewhat approve	Neither approve nor disapprove	Bachelor's degree (e.g. BA, BS)	Silver,Turquoise	Asian or Asian-American		4	Now and then	Hindu			Female		Retired		New Jersey	Joe Biden	The Democratic nominee
07/11/2023 10:08	07/11/2023 10:17	TRUE	54	10	Somewhat agree	Republican			Strong Republican	Strong conservative	Strongly disapprove	Strongly disapprove	High school degree or equivalent (e.g. GED)	Silver,Turquoise	White		5	Some of the time	Catholic Christian			Male		Employed for wages		Iowa	I did not vote	The Republican nominee
07/11/2023 10:07	07/11/2023 10:18	TRUE	51	10	Strongly disagree	Republican			Strong Republican	Strong conservative	Strongly disapprove	Strongly disapprove	Bachelor's degree (e.g. BA, BS)	Silver,Turquoise	White		5	Most of the time	Catholic Christian			Male		Self-employed		New York	Donald Trump	The Republican nominee
07/11/2023 10:06	07/11/2023 10:18	TRUE	49	10	Neither agree nor disagree	Independent	Lean Democrat			Moderately liberal	Somewhat disapprove	Neither approve nor disapprove	Bachelor's degree (e.g. BA, BS)	Silver,Turquoise	White		5	Now and then	Other			Male		Self-employed		West Virginia	I did not vote	The Democratic nominee
07/11/2023 09:57	07/11/2023 10:18	TRUE	61	10	Somewhat disagree	Republican			Moderate Republican	Moderately conservative	Strongly disapprove	Disapprove	Master's degree (e.g. MA, MS, MEd)	Silver,Turquoise	White		5	Hardly at all	Protestant Christian			Female		Retired		Colorado	Donald Trump	The Republican nominee
07/11/2023 10:08	07/11/2023 10:18	TRUE	60	10	Strongly agree	Independent	Lean Democrat			Moderate	Somewhat approve	Approve	Some college, no degree	Silver,Turquoise	White		5	Some of the time	Other	Nothing in Particular		Male		Unable to work		Kentucky	Joe Biden	The Democratic nominee
07/11/2023 10:16	07/11/2023 10:19	TRUE	41	10	Somewhat agree	Democrat		Strong Democrat		Strong liberal	Somewhat approve	Somewhat approve	Master's degree (e.g. MA, MS, MEd)	Gold
07/11/2023 09:58	07/11/2023 10:19	TRUE	69	10	Strongly agree	Independent	Don't lean			Moderate	Somewhat approve	Somewhat approve	Master's degree (e.g. MA, MS, MEd)	Silver,Turquoise	White		5	Most of the time	Protestant Christian			Male		Retired		Georgia	Joe Biden	Other
07/11/2023 10:01	07/11/2023 10:19	TRUE	68	10	Somewhat agree	Republican			Moderate Republican	Moderately conservative	Somewhat approve	Approve	Some college, no degree	Silver,Turquoise	White		5	Most of the time	Catholic Christian			Male		Retired		Oregon	Joe Biden	Other
07/11/2023 10:07	07/11/2023 10:20	TRUE	78	10	Somewhat agree	Independent	Don't lean			Moderate	Strongly disapprove	Strongly disapprove	Some college, no degree	Silver,Turquoise	White		4	Some of the time	Protestant Christian			Male		Retired		Texas	Donald Trump	I do not intend to vote
07/11/2023 10:04	07/11/2023 10:20	TRUE	64	10	Neither agree nor disagree	Democrat		Strong Democrat		Moderate	Strongly approve	Strongly approve	Some college, no degree	Silver,Turquoise	White		4	Most of the time	Other	Spiritual		Male		Retired		Georgia	Joe Biden	The Democratic nominee
07/11/2023 10:07	07/11/2023 10:21	TRUE	41	10	Strongly agree	Democrat		Strong Democrat		Moderate	Somewhat disapprove	Somewhat disapprove	Master's degree (e.g. MA, MS, MEd)	Silver,Turquoise	White		4	Most of the time	Catholic Christian			Male		Employed for wages		Ohio	Joe Biden	The Democratic nominee
07/11/2023 10:10	07/11/2023 10:23	TRUE	77	10	Somewhat disagree	Independent	Don't lean			Strong conservative	Strongly disapprove	Strongly disapprove	Master's degree (e.g. MA, MS, MEd)	Silver,Turquoise	Mixed Race		5	Most of the time	Protestant Christian			Male		Self-employed		Florida	Other	Other
07/11/2023 10:08	07/11/2023 10:23	TRUE	67	10	Somewhat agree	Democrat		Moderate Democrat		Moderate	Somewhat approve	Somewhat approve	High school degree or equivalent (e.g. GED)	Silver,Turquoise	White		4	Most of the time	Catholic Christian			Male		Retired		Arizona	Joe Biden	The Democratic nominee
07/11/2023 10:18	07/11/2023 10:24	TRUE	41	10	Strongly agree	Democrat		Strong Democrat		Moderate	Approve	Approve	High school degree or equivalent (e.g. GED)	Silver,Turquoise	White		4	Some of the time	Catholic Christian			Female		Unable to work		Arizona	Joe Biden	The Democratic nominee
07/11/2023 10:22	07/11/2023 10:31	TRUE	19	4	Strongly agree	None of the above	Lean Republican			Strong conservative	Somewhat approve	Somewhat disapprove	Master's degree (e.g. MA, MS, MEd)	Gold,Bronze,Silver,Turquoise,Amethyst,Copper	Asian or Asian-American		5	Now and then	Hindu			Female		Out of work but not currently looking for work		Texas	Joe Biden	The Democratic nominee
07/11/2023 10:27	07/11/2023 10:32	TRUE	19	5	Neither agree nor disagree	Democrat		Strong Democrat		Moderately conservative	Strongly approve	Strongly approve	Some college, no degree	Silver,Turquoise	Black or African American		5	Now and then	Protestant Christian			Male		Employed for wages		South Carolina	Joe Biden	The Democratic nominee
07/11/2023 10:32	07/11/2023 10:33	TRUE	21	10	Strongly agree	Democrat		Strong Democrat		Strong liberal	Strongly approve	Strongly disapprove	Doctorate (e.g. PhD, EdD)	Gold
07/11/2023 10:28	07/11/2023 10:35	TRUE	25	10	Strongly agree	Republican			Strong Republican	Strong liberal	Approve	Somewhat approve	Bachelor's degree (e.g. BA, BS)	Silver,Turquoise	White		5	Now and then	Other	Idk		Female		A homemaker		Alabama	Joe Biden	The Democratic nominee
07/11/2023 10:35	07/11/2023 10:35	TRUE	42
07/11/2023 10:26	07/11/2023 10:35	TRUE	40	9	Somewhat agree	Democrat		Strong Democrat		Moderately conservative	Strongly approve	Strongly approve	Master's degree (e.g. MA, MS, MEd)	Silver,Turquoise	White		5	Some of the time	Protestant Christian			Male		Employed for wages		Texas	Joe Biden	The Democratic nominee
07/11/2023 10:27	07/11/2023 10:37	TRUE	36	5	Neither agree nor disagree	Don't know	Don't know			Don't know	Neither approve nor disapprove	Neither approve nor disapprove	Some college, no degree	Silver,Turquoise	White		4	Now and then	Catholic Christian			Female		A homemaker		Arizona	I did not vote	Other
07/11/2023 10:18	07/11/2023 10:40	TRUE	46	10	Somewhat disagree	Democrat		Moderate Democrat		Moderate	Neither approve nor disapprove	Neither approve nor disapprove	Bachelor's degree (e.g. BA, BS)	Silver,Turquoise	White		5	Hardly at all	Catholic Christian			Female		Employed for wages		Vermont	Joe Biden	The Democratic nominee
07/11/2023 10:38	07/11/2023 10:41	TRUE	31	10	Agree	Independent	Lean Republican			Strong liberal	Strongly approve	Strongly approve	Professional degree (e.g. MD, DDS, DVM)	Gold,Silver,Turquoise,Amethyst,Copper	Black or African American		4	Most of the time	Other			Male		Self-employed		South Carolina	I did not vote	The Republican nominee
07/11/2023 10:44	07/11/2023 10:44	TRUE	99
07/11/2023 10:03	07/11/2023 10:46	TRUE	49	10	Agree	Independent	Lean Republican			Moderate	Strongly disapprove	Strongly disapprove	Master's degree (e.g. MA, MS, MEd)	Silver,Turquoise	White		5	Most of the time	Protestant Christian			Male		Employed for wages		Virginia	Donald Trump	The Republican nominee
07/11/2023 10:38	07/11/2023 10:48	TRUE	66	10	Somewhat disagree	Republican			Moderate Republican	Moderately conservative	Strongly disapprove	Strongly disapprove	Master's degree (e.g. MA, MS, MEd)	Silver,Turquoise	White		4	Most of the time	Protestant Christian			Female		Employed for wages		Illinois	Donald Trump	The Republican nominee
07/11/2023 09:56	07/11/2023 10:51	TRUE	63	8	Agree	Independent	Don't lean			Moderate	Approve	Approve	Less than a high school diploma	Silver,Turquoise	White		5	Some of the time	Catholic Christian			Male		Retired		South Carolina	I did not vote	I do not intend to vote
07/11/2023 10:52	07/11/2023 11:06	TRUE	62	10	Strongly agree	Democrat		Strong Democrat		Moderately liberal	Approve	Strongly approve	Associate degree (e.g. AA, AS)	Silver,Turquoise	Black or African American		5	Most of the time	Protestant Christian			Male		Employed for wages		Texas	Joe Biden	The Democratic nominee
07/11/2023 11:07	07/11/2023 11:14	TRUE	55	10	Disagree	Democrat		Strong Democrat		Strong liberal	Strongly approve	Approve	Master's degree (e.g. MA, MS, MEd)	Silver,Turquoise	White		5	Most of the time	Protestant Christian			Female		Employed for wages		Delaware	Joe Biden	The Democratic nominee
07/11/2023 11:12	07/11/2023 11:26	TRUE	62	8	Somewhat agree	Democrat		Strong Democrat		Moderately liberal	Strongly approve	Somewhat approve	Bachelor's degree (e.g. BA, BS)	Silver,Turquoise	White		4	Most of the time	Protestant Christian			Female		Employed for wages		Georgia	Joe Biden	The Democratic nominee
07/11/2023 10:00	07/11/2023 11:27	TRUE	52	9	Neither agree nor disagree	Democrat		Moderate Democrat		Moderate	Approve	Approve	Bachelor's degree (e.g. BA, BS)	Silver,Turquoise	White		5	Hardly at all	Atheist			Male		Out of work but not currently looking for work		New York	I did not vote	I do not intend to vote
07/11/2023 11:17	07/11/2023 11:31	TRUE	65	10	Strongly agree	Democrat		Strong Democrat		Moderately liberal	Strongly approve	Strongly approve	High school degree or equivalent (e.g. GED)	Silver,Turquoise	Black or African American		4	Some of the time	Catholic Christian			Male		Retired		Texas	Joe Biden	The Democratic nominee
07/11/2023 11:29	07/11/2023 11:33	TRUE	41	4	Strongly agree	Republican			Strong Republican	Moderate	Somewhat approve	Strongly approve	Bachelor's degree (e.g. BA, BS)	Silver,Turquoise	White		4	Most of the time	Protestant Christian			Male		Employed for wages		Georgia	Joe Biden	The Republican nominee
07/11/2023 10:28	07/11/2023 11:37	TRUE	99	8	Somewhat disagree	Independent	Don't lean			Moderate	Somewhat disapprove	Somewhat disapprove	Bachelor's degree (e.g. BA, BS)	Silver,Turquoise	Black or African American		4	Some of the time	Protestant Christian			Male		Employed for wages		Texas	Donald Trump	Other
07/11/2023 11:31	07/11/2023 11:38	TRUE	68	10	Strongly agree	Independent	Lean Democrat			Moderate	Approve	Approve	Some college, no degree	Silver,Turquoise	White		5	Most of the time	Protestant Christian			Male		Retired		Missouri	Joe Biden	The Democratic nominee
07/11/2023 10:52	07/11/2023 11:41	TRUE	76	10	Somewhat agree	Republican			Moderate Republican	Moderately conservative	Strongly disapprove	Strongly disapprove	Bachelor's degree (e.g. BA, BS)	Silver,Turquoise	White		5	Some of the time	Catholic Christian			Male		Retired		New York	Donald Trump	The Republican nominee
07/11/2023 11:23	07/11/2023 11:51	TRUE	71	10	Agree	Democrat		Strong Democrat		Moderately liberal	Strongly approve	Strongly approve	Some college, no degree	Silver,Turquoise	White		4	Some of the time	Agnostic			Female		Retired		North Carolina	Joe Biden	The Democratic nominee
07/11/2023 10:04	07/11/2023 11:53	TRUE	19	10	Agree	Democrat		Strong Democrat		Moderately liberal	Neither approve nor disapprove	Somewhat approve	High school degree or equivalent (e.g. GED)	Silver,Turquoise	Black or African American		5	Some of the time	Atheist			Female		A student		Tennessee	I did not vote	The Democratic nominee
07/11/2023 11:39	07/11/2023 11:56	TRUE	42	10	Strongly agree	Republican			Strong Republican	Strong conservative	Strongly disapprove	Strongly disapprove	Associate degree (e.g. AA, AS)	Silver,Turquoise	White		5	Most of the time	Agnostic			Male		Unable to work		Delaware	Donald Trump	The Republican nominee
07/11/2023 11:44	07/11/2023 11:59	TRUE	66	8	Neither agree nor disagree	Republican			Strong Republican	Strong conservative	Strongly disapprove	Strongly disapprove	High school degree or equivalent (e.g. GED)	Silver,Turquoise	White		5	Some of the time	Atheist			Male		Retired		Wisconsin	Donald Trump	The Republican nominee
07/11/2023 11:59	07/11/2023 12:09	TRUE	36	10	Disagree	Democrat		Strong Democrat		Moderately liberal	Neither approve nor disapprove	Neither approve nor disapprove	Some college, no degree	Silver,Turquoise	Black or African American		5	Hardly at all	Protestant Christian			Female		A homemaker		New York	I did not vote	I do not intend to vote
07/11/2023 11:56	07/11/2023 12:12	TRUE	72	8	Disagree	Republican			Moderate Republican	Strong conservative	Disapprove	Somewhat disapprove	High school degree or equivalent (e.g. GED)	Silver,Turquoise	White		5	Most of the time	Protestant Christian			Male		Retired		Texas	Donald Trump	The Republican nominee
07/11/2023 10:22	07/11/2023 12:21	TRUE	47	8	Agree	Democrat		Moderate Democrat		Moderately conservative	Disapprove	Somewhat disapprove	Some college, no degree	Silver,Turquoise	Hispanic or Latino		5	Now and then	Protestant Christian			Female		Employed for wages		Texas	I did not vote	Other
07/11/2023 12:29	07/11/2023 12:33	TRUE	30	5	Strongly agree	Republican			Strong Republican	Strong liberal	Strongly disapprove	Strongly disapprove	High school degree or equivalent (e.g. GED)	Silver,Turquoise	Native American		5	Some of the time	Other			Female		Self-employed		Oklahoma	Donald Trump	The Republican nominee
07/11/2023 12:25	07/11/2023 12:36	TRUE	70	10	Somewhat agree	Democrat		Moderate Democrat		Moderately liberal	Somewhat approve	Somewhat approve	Bachelor's degree (e.g. BA, BS)	Gold,Bronze,Silver	White		4	Most of the time	Jewish			Male		Retired		Texas	Joe Biden	The Democratic nominee
07/11/2023 12:41	07/11/2023 12:41	TRUE	51
07/11/2023 12:41	07/11/2023 12:42	TRUE	64	8	Somewhat disagree	Independent	Don't lean			Moderate	Somewhat approve	Neither approve nor disapprove	High school degree or equivalent (e.g. GED)	Gold
07/11/2023 12:42	07/11/2023 12:43	TRUE	52
07/11/2023 12:35	07/11/2023 12:43	TRUE	69	10	Agree	Independent	Lean Republican			Moderate	Disapprove	Disapprove	Bachelor's degree (e.g. BA, BS)	Silver,Turquoise	White		5	Most of the time	Catholic Christian			Female		Employed for wages		North Carolina	Donald Trump	Other
07/11/2023 12:36	07/11/2023 12:43	TRUE	46	5	Agree	Republican			Moderate Republican	Strong conservative	Strongly disapprove	Strongly disapprove	Some college, no degree	Silver,Turquoise	White		5	Hardly at all	Catholic Christian			Female		Out of work and looking for work		New Jersey	Donald Trump	The Republican nominee
07/11/2023 12:37	07/11/2023 12:44	TRUE	43	1	Neither agree nor disagree	Democrat		Strong Democrat		Moderately liberal	Neither approve nor disapprove	Neither approve nor disapprove	High school degree or equivalent (e.g. GED)	Silver,Turquoise	White		5	Don't know	Catholic Christian			Female		Out of work and looking for work		Pennsylvania	Joe Biden	I do not intend to vote
07/11/2023 12:37	07/11/2023 12:44	TRUE	31	10	Strongly disagree	Democrat		Don't know		Don't know	Strongly disapprove	Strongly disapprove	Bachelor's degree (e.g. BA, BS)	Silver,Turquoise	White		5	Hardly at all	Other	Prefer not to answer		Female		Employed for wages		Pennsylvania	Joe Biden	The Democratic nominee
07/11/2023 12:37	07/11/2023 12:45	TRUE	80	10	Neither agree nor disagree	Democrat		Moderate Democrat		Strong conservative	Strongly disapprove	Strongly disapprove	Associate degree (e.g. AA, AS)	Silver,Turquoise	White		5	Most of the time	Catholic Christian			Female		Employed for wages		California	Donald Trump	The Republican nominee
07/11/2023 12:37	07/11/2023 12:45	TRUE	72	10	Neither agree nor disagree	Independent	Don't lean			Moderate	Somewhat disapprove	Neither approve nor disapprove	Some college, no degree	Silver,Turquoise	White		5	Hardly at all	Other			Female		Retired		Michigan	Other	Other
07/11/2023 12:36	07/11/2023 12:46	TRUE	72	10	Strongly agree	Republican			Strong Republican	Moderately conservative	Strongly disapprove	Somewhat disapprove	Some college, no degree	Silver,Turquoise	White		5	Hardly at all	Protestant Christian			Female		Retired		Mississippi	Donald Trump	I do not intend to vote
07/11/2023 12:39	07/11/2023 12:46	TRUE	49	10	Neither agree nor disagree	Republican			Strong Republican	Strong conservative	Strongly disapprove	Strongly disapprove	Bachelor's degree (e.g. BA, BS)	Silver,Turquoise	White		5	Now and then	Protestant Christian			Female		A homemaker		Arkansas	Donald Trump	The Republican nominee
07/11/2023 12:33	07/11/2023 12:46	TRUE	29	10	Neither agree nor disagree	None of the above	Don't lean			Moderate	Neither approve nor disapprove	Neither approve nor disapprove	High school degree or equivalent (e.g. GED)	Silver,Turquoise	Black or African American		5	Some of the time	Other	Christian		Female		Out of work and looking for work		Pennsylvania	I did not vote	I do not intend to vote
07/11/2023 12:39	07/11/2023 12:47	TRUE	52	9	Somewhat agree	Independent	Lean Democrat			Moderate	Neither approve nor disapprove	Somewhat approve	High school degree or equivalent (e.g. GED)	Silver,Turquoise	White		5	Now and then	Protestant Christian			Female		A homemaker		Michigan	Joe Biden	The Democratic nominee
07/11/2023 12:37	07/11/2023 12:47	TRUE	67	10	Somewhat disagree	Independent	Don't lean			Moderate	Somewhat approve	Somewhat approve	Some college, no degree	Silver,Turquoise	White		5	Hardly at all	Catholic Christian			Male		Retired		Wisconsin	I did not vote	Other
07/11/2023 12:35	07/11/2023 12:47	TRUE	65	10	Somewhat agree	Independent	Lean Republican			Moderately conservative	Strongly disapprove	Strongly disapprove	High school degree or equivalent (e.g. GED)	Silver,Turquoise	White		4	Now and then	Protestant Christian			Female		Retired		Florida	Donald Trump	The Republican nominee
07/11/2023 12:36	07/11/2023 12:47	TRUE	73	10	Neither agree nor disagree	Democrat		Moderate Democrat		Moderate	Somewhat approve	Somewhat approve	Associate degree (e.g. AA, AS)	Silver,Turquoise	White		5	Most of the time	Protestant Christian			Female		Retired		Florida	Joe Biden	The Democratic nominee
07/11/2023 12:35	07/11/2023 12:47	TRUE	73	10	Agree	Democrat		Strong Democrat		Strong liberal	Strongly approve	Strongly approve	Associate degree (e.g. AA, AS)	Silver,Turquoise	White		5	Now and then	Agnostic			Female		Retired		California	Joe Biden	The Democratic nominee
07/11/2023 12:35	07/11/2023 12:47	TRUE	67	10	Neither agree nor disagree	Democrat		Strong Democrat		Strong liberal	Approve	Somewhat approve	Bachelor's degree (e.g. BA, BS)	Turquoise	White		4	Most of the time	Protestant Christian			Female		Employed for wages		Colorado	Joe Biden	The Democratic nominee
07/11/2023 12:38	07/11/2023 12:47	TRUE	61	9	Agree	Republican			Strong Republican	Strong conservative	Disapprove	Disapprove	Bachelor's degree (e.g. BA, BS)	Silver,Turquoise	White		4	Most of the time	Catholic Christian			Female		Employed for wages		Florida	Donald Trump	The Republican nominee
07/11/2023 12:37	07/11/2023 12:48	TRUE	37	10	Somewhat agree	Republican			Don't know	Don't know	Neither approve nor disapprove	Neither approve nor disapprove	Some college, no degree	Silver,Turquoise	White		5	Now and then	Protestant Christian			Female		Employed for wages		Iowa	Donald Trump	I do not intend to vote
07/11/2023 12:48	07/11/2023 12:48	TRUE	49
07/11/2023 12:40	07/11/2023 12:48	TRUE	55	10	Agree	Democrat		Strong Democrat		Strong liberal	Approve	Approve	Some college, no degree	Silver,Turquoise	White		5	Now and then	Jewish			Female		A homemaker		Florida	Joe Biden	The Democratic nominee
07/11/2023 12:45	07/11/2023 12:48	TRUE	44	6	Neither agree nor disagree	Independent	Lean Republican			Moderately conservative	Neither approve nor disapprove	Somewhat approve	Bachelor's degree (e.g. BA, BS)	Silver,Turquoise	White		5	Now and then	Protestant Christian			Female		Employed for wages		Texas	Donald Trump	The Democratic nominee
07/11/2023 12:37	07/11/2023 12:49	TRUE	75	10	Neither agree nor disagree	Republican			Moderate Republican	Moderately conservative	Somewhat disapprove	Approve	High school degree or equivalent (e.g. GED)	Silver,Turquoise	White		5	Some of the time	Protestant Christian			Male		Retired		South Carolina	Joe Biden	The Democratic nominee
07/11/2023 12:41	07/11/2023 12:49	TRUE	58	10	Agree	Republican			Strong Republican	Strong conservative	Disapprove	Disapprove	Associate degree (e.g. AA, AS)	Turquoise	White		4	Most of the time	Protestant Christian			Female		Unable to work		Virginia	Donald Trump	The Republican nominee
07/11/2023 12:36	07/11/2023 12:49	TRUE	71	10	Somewhat agree	Democrat		Strong Democrat		Moderately liberal	Strongly approve	Strongly approve	Associate degree (e.g. AA, AS)	Silver,Turquoise	White		5	Some of the time	Catholic Christian			Female		Retired		Pennsylvania	Joe Biden	The Democratic nominee
07/11/2023 12:39	07/11/2023 12:50	TRUE	67	10	Strongly agree	Democrat		Strong Democrat		Strong liberal	Strongly approve	Strongly approve	Bachelor's degree (e.g. BA, BS)	Silver,Turquoise	White		4	Most of the time	Protestant Christian			Male		Retired		Virginia	Joe Biden	The Democratic nominee
07/11/2023 12:36	07/11/2023 12:50	TRUE	60	10	Neither agree nor disagree	Republican			Strong Republican	Strong conservative	Strongly disapprove	Strongly disapprove	Some college, no degree	Silver,Turquoise	White		4	Most of the time	Protestant Christian			Female		Unable to work		Georgia	I did not vote	The Republican nominee
07/11/2023 12:35	07/11/2023 12:50	TRUE	73	8	Somewhat disagree	Republican			Strong Republican	Strong conservative	Strongly disapprove	Strongly disapprove	High school degree or equivalent (e.g. GED)	Silver,Turquoise	White		4	Hardly at all	Protestant Christian			Female		Retired		Alabama	Donald Trump	The Republican nominee
07/11/2023 12:44	07/11/2023 12:51	TRUE	41	10	Neither agree nor disagree	Independent	Don't lean			Moderate	Neither approve nor disapprove	Neither approve nor disapprove	High school degree or equivalent (e.g. GED)	Silver,Turquoise	Black or African American		4	Now and then	Other	No religious affiliation		Male		Unable to work		New York	I did not vote	I do not intend to vote
07/11/2023 12:36	07/11/2023 12:51	TRUE	81	10	Neither agree nor disagree	Democrat		Strong Democrat		Strong liberal	Somewhat approve	Approve	Some college, no degree	Silver,Turquoise	White		4	Most of the time	Jewish			Female		Retired		New York	Joe Biden	The Democratic nominee
07/11/2023 12:47	07/11/2023 12:52	TRUE	56	8	Somewhat agree	Independent	Don't lean			Don't know	Neither approve nor disapprove	Neither approve nor disapprove	Some college, no degree	Silver,Turquoise	White		5	Now and then	Protestant Christian			Female		Unable to work		Vermont	I did not vote	I do not intend to vote
07/11/2023 12:43	07/11/2023 12:52	TRUE	45	9	Neither agree nor disagree	Republican			Moderate Republican	Strong conservative	Neither approve nor disapprove	Neither approve nor disapprove	High school degree or equivalent (e.g. GED)	Silver,Turquoise	White		4	Some of the time	Catholic Christian			Female		A homemaker		Pennsylvania	Donald Trump	The Republican nominee
07/11/2023 12:39	07/11/2023 12:52	TRUE	61	10	Neither agree nor disagree	Democrat		Moderate Democrat		Moderate	Somewhat approve	Somewhat approve	High school degree or equivalent (e.g. GED)	Silver,Turquoise	White		4	Now and then	Other	Baptist		Female		Retired		Tennessee	Joe Biden	The Democratic nominee
07/11/2023 12:46	07/11/2023 12:52	TRUE	24	10	Strongly agree	Independent	Lean Democrat			Moderate	Neither approve nor disapprove	Somewhat disapprove	Some college, no degree	Silver,Turquoise	Black or African American		5	Most of the time	Catholic Christian			Male		A student		Mississippi	I did not vote	I do not intend to vote
07/11/2023 12:38	07/11/2023 12:52	TRUE	58	5	Neither agree nor disagree	Independent	Don't lean			Don't know	Strongly disapprove	Disapprove	Less than a high school diploma	Silver,Turquoise	White		4	Hardly at all	Other			Female		Unable to work		Arkansas	I did not vote	I do not intend to vote
07/11/2023 12:40	07/11/2023 12:52	TRUE	68	10	Somewhat agree	Independent	Lean Republican			Moderately conservative	Somewhat disapprove	Somewhat disapprove	Some college, no degree	Silver,Turquoise	White		5	Most of the time	Catholic Christian			Female		Retired		Texas	Joe Biden	Other
07/11/2023 12:39	07/11/2023 12:52	TRUE	62	10	Somewhat disagree	None of the above	Don't lean			Moderately liberal	Somewhat disapprove	Neither approve nor disapprove	Bachelor's degree (e.g. BA, BS)	Silver,Turquoise	White		5	Hardly at all	Protestant Christian			Male		Unable to work		Texas	I did not vote	I do not intend to vote
07/11/2023 12:46	07/11/2023 12:53	TRUE	44	10	Neither agree nor disagree	Independent	Lean Republican			Moderate	Somewhat disapprove	Somewhat disapprove	High school degree or equivalent (e.g. GED)	Silver,Turquoise	White		4	Some of the time	Catholic Christian			Male		Out of work but not currently looking for work		New York	Other	The Republican nominee
07/11/2023 12:39	07/11/2023 12:53	TRUE	77	10	Somewhat disagree	Independent	Lean Republican			Moderately conservative	Strongly disapprove	Disapprove	High school degree or equivalent (e.g. GED)	Silver,Turquoise	White		4	Most of the time	Atheist			Female		Retired		Oregon	Donald Trump	The Republican nominee
07/11/2023 12:44	07/11/2023 12:53	TRUE	36	9	Somewhat agree	Republican			Moderate Republican	Moderately conservative	Somewhat approve	Somewhat approve	Bachelor's degree (e.g. BA, BS)	Silver,Turquoise	White		5	Some of the time	Protestant Christian			Male		Employed for wages		Missouri	Other	The Republican nominee
07/11/2023 12:45	07/11/2023 12:53	TRUE	46	10	Neither agree nor disagree	Independent	Don't lean			Moderate	Somewhat approve	Neither approve nor disapprove	Bachelor's degree (e.g. BA, BS)	Silver,Turquoise	White		4	Now and then	Other	Faith		Male		Unable to work		New Jersey	Joe Biden	The Democratic nominee
07/11/2023 12:40	07/11/2023 12:53	TRUE	43	5	Neither agree nor disagree	Independent	Don't lean			Don't know	Neither approve nor disapprove	Neither approve nor disapprove	Some college, no degree	Silver,Turquoise	White		5	Hardly at all	Other			Female		Out of work and looking for work		Arkansas	I did not vote	I do not intend to vote
07/11/2023 12:44	07/11/2023 12:54	TRUE	79	10	Neither agree nor disagree	Republican			Strong Republican	Strong conservative	Strongly disapprove	Neither approve nor disapprove	Some college, no degree	Silver,Turquoise	White		5	Most of the time	Protestant Christian			Female		Retired		North Carolina	Donald Trump	The Republican nominee
07/11/2023 12:42	07/11/2023 12:54	TRUE	70	10	Agree	Democrat		Strong Democrat		Moderate	Strongly approve	Strongly approve	High school degree or equivalent (e.g. GED)	Silver,Turquoise	Black or African American		5	Some of the time	Protestant Christian			Female		Retired		North Carolina	Joe Biden	The Democratic nominee
07/11/2023 12:41	07/11/2023 12:54	TRUE	43	6	Neither agree nor disagree	Independent	Don't lean			Moderate	Neither approve nor disapprove	Neither approve nor disapprove	Some college, no degree	Silver,Turquoise	White		5	Now and then	Other	spiritual		Female		Self-employed		Georgia	I did not vote	I do not intend to vote
07/11/2023 12:45	07/11/2023 12:54	TRUE	65	10	Neither agree nor disagree	Democrat		Moderate Democrat		Moderately liberal	Somewhat approve	Neither approve nor disapprove	High school degree or equivalent (e.g. GED)	Silver,Turquoise	White		5	Some of the time	Other	human being		Female		Retired		Florida	Joe Biden	The Democratic nominee
07/11/2023 12:38	07/11/2023 12:54	TRUE	53	10	Somewhat disagree	None of the above	Lean Republican			Strong conservative	Strongly disapprove	Strongly disapprove	Some college, no degree	Silver,Turquoise	White		5	Now and then	Protestant Christian			Female		A homemaker		Vermont	I did not vote	I do not intend to vote
07/11/2023 12:43	07/11/2023 12:54	TRUE	79	10	Somewhat disagree	Democrat		Moderate Democrat		Moderate	Somewhat disapprove	Neither approve nor disapprove	Some college, no degree	Silver,Turquoise	White		5	Some of the time	Catholic Christian			Female		Retired		Washington	Joe Biden	The Democratic nominee
07/11/2023 12:37	07/11/2023 12:55	TRUE	61	10	Neither agree nor disagree	Don't know	Lean Democrat			Don't know	Neither approve nor disapprove	Neither approve nor disapprove	High school degree or equivalent (e.g. GED)	Silver,Turquoise	Asian or Asian-American		5	Now and then	Other	buddhist		Female		Out of work but not currently looking for work		New York	I did not vote	I do not intend to vote
07/11/2023 12:43	07/11/2023 12:55	TRUE	69	10	Somewhat disagree	Republican			Strong Republican	Strong conservative	Strongly disapprove	Strongly disapprove	Some college, no degree	Silver,Turquoise	White		4	Most of the time	Catholic Christian			Female		Retired		Texas	Donald Trump	The Republican nominee
07/11/2023 12:43	07/11/2023 12:55	TRUE	24	10	Strongly agree	Republican			Strong Republican	Strong conservative	Strongly disapprove	Strongly disapprove	Bachelor's degree (e.g. BA, BS)	Silver,Turquoise	White		4	Most of the time	Catholic Christian			Female		Out of work and looking for work		Delaware	Donald Trump	The Republican nominee
07/11/2023 12:34	07/11/2023 12:55	TRUE	68	9	Agree	Democrat		Moderate Democrat		Moderate	Approve	Approve	Associate degree (e.g. AA, AS)	Silver,Turquoise	Hispanic or Latino		5	Most of the time	Other	None		Male		Employed for wages		Florida	Joe Biden	The Democratic nominee
07/11/2023 12:40	07/11/2023 12:56	TRUE	65	4	Somewhat agree	Independent	Don't lean			Moderate	Somewhat disapprove	Somewhat disapprove	Some college, no degree	Silver,Turquoise	White		5	Some of the time	Protestant Christian			Female		Unable to work		New Mexico	Donald Trump	Other
07/11/2023 12:39	07/11/2023 12:56	TRUE	74	9	Somewhat disagree	Independent	Don't know			Moderately conservative	Strongly disapprove	Strongly disapprove	Some college, no degree	Silver,Turquoise	White		4	Most of the time	Catholic Christian			Female		Retired		Nevada	Donald Trump	The Republican nominee
07/11/2023 12:41	07/11/2023 12:56	TRUE	71	10	Somewhat disagree	Independent	Lean Republican			Moderately conservative	Strongly disapprove	Somewhat disapprove	Bachelor's degree (e.g. BA, BS)	Silver,Turquoise	White		4	Most of the time	Protestant Christian			Female		Retired		Georgia	Donald Trump	The Republican nominee
07/11/2023 12:38	07/11/2023 12:56	TRUE	77	10	Somewhat agree	Independent	Don't lean			Moderate	Strongly approve	Strongly approve	High school degree or equivalent (e.g. GED)	Silver,Turquoise	White		5	Most of the time	Other			Female		Retired		Indiana	Joe Biden	The Democratic nominee
07/11/2023 12:50	07/11/2023 12:56	TRUE	32	7	Agree	Democrat		Strong Democrat		Strong liberal	Approve	Approve	Master's degree (e.g. MA, MS, MEd)	Silver,Turquoise	White		4	Some of the time	Catholic Christian			Female		Employed for wages		Pennsylvania	Joe Biden	The Democratic nominee
07/11/2023 12:47	07/11/2023 12:56	TRUE	46	10	Agree	Democrat		Strong Democrat		Strong liberal	Disapprove	Somewhat disapprove	Bachelor's degree (e.g. BA, BS)	Silver,Turquoise	White		5	Most of the time	Catholic Christian			Female		Employed for wages		Pennsylvania	Joe Biden	The Democratic nominee
07/11/2023 12:43	07/11/2023 12:57	TRUE	70	10	Disagree	Independent	Lean Republican			Moderately conservative	Strongly disapprove	Strongly disapprove	Some college, no degree	Silver,Turquoise	White		5	Hardly at all	Catholic Christian			Male		Retired		New York	Donald Trump	The Republican nominee
07/11/2023 12:42	07/11/2023 12:57	TRUE	54	10	Somewhat disagree	Democrat		Moderate Democrat		Moderately liberal	Approve	Approve	Bachelor's degree (e.g. BA, BS)	Silver,Turquoise	White		5	Some of the time	Protestant Christian			Female		Unable to work		Pennsylvania	Joe Biden	The Democratic nominee
07/11/2023 12:43	07/11/2023 12:57	TRUE	75	5	Somewhat disagree	Independent	Don't lean			Strong conservative	Strongly disapprove	Disapprove	Associate degree (e.g. AA, AS)	Silver,Turquoise	White		5	Now and then	Catholic Christian			Male		Retired		New Jersey	Joe Biden	I do not intend to vote
07/11/2023 12:45	07/11/2023 12:57	TRUE	54	9	Disagree	Republican			Strong Republican	Strong conservative	Strongly disapprove	Strongly disapprove	Bachelor's degree (e.g. BA, BS)	Silver,Turquoise	White		5	Most of the time	Catholic Christian			Female		Employed for wages		Texas	Donald Trump	The Republican nominee
07/11/2023 12:47	07/11/2023 12:58	TRUE	59	10	Somewhat agree	Independent	Lean Democrat			Moderately liberal	Approve	Approve	Some college, no degree	Silver,Turquoise	White		5	Most of the time	Other	none		Male		Retired		Florida	Joe Biden	The Democratic nominee
07/11/2023 12:40	07/11/2023 12:58	TRUE	30	5	Somewhat disagree	Republican			Strong Republican	Moderately conservative	Strongly disapprove	Strongly disapprove	High school degree or equivalent (e.g. GED)	Silver,Turquoise	White		4	Some of the time	Other	N/A		Female		A homemaker		Oregon	Donald Trump	The Republican nominee
07/11/2023 12:45	07/11/2023 12:58	TRUE	69	10	Somewhat agree	Independent	Don't lean			Moderate	Strongly disapprove	Strongly disapprove	High school degree or equivalent (e.g. GED)	Silver,Turquoise	White		4	Most of the time	Protestant Christian			Female		Retired		North Carolina	Donald Trump	The Republican nominee
07/11/2023 12:47	07/11/2023 12:58	TRUE	49	10	Neither agree nor disagree	Democrat		Moderate Democrat		Moderate	Somewhat approve	Somewhat approve	High school degree or equivalent (e.g. GED)	Silver,Turquoise	White		5	Now and then	Atheist			Male		Unable to work		New York	Joe Biden	The Democratic nominee
07/11/2023 12:50	07/11/2023 12:58	TRUE	19	10	Agree	Democrat		Moderate Democrat		Moderate	Neither approve nor disapprove	Somewhat approve	High school degree or equivalent (e.g. GED)	Silver,Turquoise	White		5	Now and then	Atheist			Male		Out of work but not currently looking for work		Maine	I did not vote	The Democratic nominee
07/11/2023 12:56	07/11/2023 12:59	TRUE	18	8	Agree	Independent	Don't lean			Moderate	Somewhat approve	Somewhat approve	Some college, no degree	Turquoise	Asian or Asian-American		5	Some of the time	Jewish			Female		A homemaker		New York	Other	Other
07/11/2023 12:41	07/11/2023 12:59	TRUE	74	9	Agree	Independent	Lean Democrat			Moderate	Strongly approve	Strongly approve	Some college, no degree	Silver,Turquoise	White		4	Most of the time	Catholic Christian			Male		Retired		North Carolina	Joe Biden	The Democratic nominee
07/11/2023 12:50	07/11/2023 12:59	TRUE	57	10	Neither agree nor disagree	Independent	Lean Democrat			Moderately liberal	Somewhat disapprove	Somewhat disapprove	Bachelor's degree (e.g. BA, BS)	Silver,Turquoise	White		5	Most of the time	Protestant Christian			Male		Employed for wages		Texas	Joe Biden	The Democratic nominee
07/11/2023 12:48	07/11/2023 12:59	TRUE	64	10	Somewhat agree	Independent	Don't lean			Moderately conservative	Somewhat disapprove	Disapprove	Some college, no degree	Silver,Turquoise	White		5	Some of the time	Catholic Christian			Male		Retired		Louisiana	Donald Trump	Other
07/11/2023 12:46	07/11/2023 12:59	TRUE	62	9	Somewhat disagree	Democrat		Moderate Democrat		Moderately liberal	Approve	Somewhat approve	Bachelor's degree (e.g. BA, BS)	Silver,Turquoise	Mixed Race		5	Most of the time	Protestant Christian			Male		Employed for wages		Georgia	Joe Biden	The Democratic nominee
07/11/2023 12:49	07/11/2023 12:59	TRUE	60	10	Somewhat agree	Independent	Lean Democrat			Moderately conservative	Approve	Approve	Bachelor's degree (e.g. BA, BS)	Silver,Turquoise	White		5	Some of the time	Catholic Christian			Male		Employed for wages		Michigan	Joe Biden	The Democratic nominee
07/11/2023 12:47	07/11/2023 13:00	TRUE	71	10	Neither agree nor disagree	Democrat		Moderate Democrat		Moderate	Approve	Neither approve nor disapprove	Associate degree (e.g. AA, AS)	Silver,Turquoise	White		5	Most of the time	Catholic Christian			Male		Retired		Minnesota	Joe Biden	The Democratic nominee
07/11/2023 12:49	07/11/2023 13:00	TRUE	70	9	Somewhat disagree	Republican			Moderate Republican	Strong conservative	Strongly disapprove	Strongly disapprove	Associate degree (e.g. AA, AS)	Silver,Turquoise	White		5	Most of the time	Catholic Christian			Male		Retired		Oregon	Donald Trump	The Republican nominee
07/11/2023 12:38	07/11/2023 13:01	TRUE	87	10	Neither agree nor disagree	Republican			Strong Republican	Strong conservative	Strongly disapprove	Strongly disapprove	Associate degree (e.g. AA, AS)	Silver,Turquoise	White		4	Most of the time	Protestant Christian			Female		Retired		Oklahoma	Donald Trump	The Republican nominee
07/11/2023 12:50	07/11/2023 13:01	TRUE	42	10	Somewhat agree	Democrat		Strong Democrat		Moderately liberal	Strongly approve	Strongly approve	High school degree or equivalent (e.g. GED)	Silver,Turquoise	White		5	Some of the time	Agnostic			Male		Unable to work		Oklahoma	Joe Biden	The Democratic nominee
07/11/2023 13:01	07/11/2023 13:01	TRUE	19	5	Somewhat disagree	Independent	Don't lean			Moderately liberal	Neither approve nor disapprove	Somewhat disapprove	Master's degree (e.g. MA, MS, MEd)	Copper
07/11/2023 12:51	07/11/2023 13:01	TRUE	72	10	Agree	Democrat		Strong Democrat		Moderately liberal	Strongly approve	Approve	High school degree or equivalent (e.g. GED)	Silver,Turquoise	White		5	Most of the time	Catholic Christian			Male		Retired		New Jersey	Joe Biden	The Democratic nominee
07/11/2023 12:49	07/11/2023 13:02	TRUE	64	10	Somewhat disagree	Republican			Strong Republican	Moderately conservative	Strongly disapprove	Strongly disapprove	Some college, no degree	Silver,Turquoise	White		5	Most of the time	Protestant Christian			Male		Employed for wages		Ohio	Donald Trump	The Republican nominee
07/11/2023 12:59	07/11/2023 13:02	TRUE	24	9	Somewhat agree	Democrat		Strong Democrat		Moderately liberal	Approve	Neither approve nor disapprove	Some college, no degree	Bronze,Turquoise	White		5	Some of the time	Atheist			Male		Employed for wages		Arkansas	Donald Trump	The Democratic nominee
07/11/2023 12:55	07/11/2023 13:03	TRUE	19	5	Neither agree nor disagree	Independent	Don't lean			Moderately liberal	Somewhat approve	Neither approve nor disapprove	Associate degree (e.g. AA, AS)	Silver,Turquoise	Black or African American		5	Some of the time	Atheist			Male		A homemaker		New Jersey	Joe Biden	I do not intend to vote
07/11/2023 12:54	07/11/2023 13:04	TRUE	72	9	Somewhat disagree	Independent	Lean Republican			Moderately conservative	Strongly disapprove	Strongly disapprove	Bachelor's degree (e.g. BA, BS)	Silver,Turquoise	White		4	Most of the time	Protestant Christian			Male		Retired		Nevada	Donald Trump	The Republican nominee
07/11/2023 12:36	07/11/2023 13:04	TRUE	78	10	Somewhat disagree	Independent	Don't lean			Moderate	Somewhat disapprove	Somewhat disapprove	High school degree or equivalent (e.g. GED)	Silver,Turquoise	White		5	Some of the time	Protestant Christian			Female		Retired		Indiana	Joe Biden	Other
07/11/2023 12:52	07/11/2023 13:04	TRUE	76	10	Disagree	Republican			Strong Republican	Strong conservative	Strongly disapprove	Strongly disapprove	High school degree or equivalent (e.g. GED)	Silver,Turquoise	White		4	Most of the time	Catholic Christian			Male		Retired		Louisiana	Donald Trump	The Republican nominee
07/11/2023 12:44	07/11/2023 13:04	TRUE	77	10	Agree	Republican			Moderate Republican	Moderate	Somewhat approve	Approve	Bachelor's degree (e.g. BA, BS)	Silver,Turquoise	White		5	Most of the time	Protestant Christian			Female		Retired		Arizona	Donald Trump	The Republican nominee
07/11/2023 12:46	07/11/2023 13:04	TRUE	65	10	Somewhat agree	Republican			Moderate Republican	Moderately conservative	Somewhat disapprove	Somewhat disapprove	Bachelor's degree (e.g. BA, BS)	Silver,Turquoise	White		5	Some of the time	Catholic Christian			Female		Employed for wages		Illinois	Donald Trump	The Republican nominee
07/11/2023 12:48	07/11/2023 13:04	TRUE	77	10	Somewhat disagree	Democrat		Strong Democrat		Moderate	Approve	Approve	Some college, no degree	Silver,Turquoise	White		5	Some of the time	Protestant Christian			Male		Retired		Michigan	Joe Biden	The Democratic nominee
07/11/2023 12:59	07/11/2023 13:05	TRUE	30	10	Agree	Democrat		Strong Democrat		Moderately liberal	Somewhat approve	Somewhat approve	Bachelor's degree (e.g. BA, BS)	Silver,Turquoise	White		4	Most of the time	Catholic Christian			Male		Employed for wages		Oklahoma	Joe Biden	The Democratic nominee
07/11/2023 12:45	07/11/2023 13:05	TRUE	57	10	Agree	Independent	Lean Democrat			Strong liberal	Strongly approve	Strongly approve	High school degree or equivalent (e.g. GED)	Silver,Turquoise	White		5	Most of the time	Other	none		Male		Out of work but not currently looking for work		North Carolina	Joe Biden	The Democratic nominee
07/11/2023 12:59	07/11/2023 13:06	TRUE	76	9	Somewhat disagree	Republican			Strong Republican	Moderate	Strongly disapprove	Neither approve nor disapprove	Associate degree (e.g. AA, AS)	Silver,Turquoise	White		4	Some of the time	Catholic Christian			Male		Employed for wages		Tennessee	Donald Trump	The Republican nominee
07/11/2023 12:50	07/11/2023 13:06	TRUE	60	10	Neither agree nor disagree	Republican			Moderate Republican	Moderately conservative	Neither approve nor disapprove	Somewhat approve	Associate degree (e.g. AA, AS)	Silver,Turquoise	White		5	Some of the time	Protestant Christian			Male		A homemaker		Florida	Joe Biden	Other
07/11/2023 12:54	07/11/2023 13:06	TRUE	40	10	Neither agree nor disagree	Independent	Lean Democrat			Moderate	Somewhat approve	Somewhat approve	High school degree or equivalent (e.g. GED)	Silver,Turquoise	White		5	Most of the time	Atheist			Male		Employed for wages		Massachusetts	Joe Biden	The Democratic nominee
07/11/2023 12:48	07/11/2023 13:06	TRUE	71	10	Strongly agree	Republican			Strong Republican	Strong conservative	Strongly disapprove	Somewhat disapprove	Some college, no degree	Silver,Turquoise	White		5	Some of the time	Protestant Christian			Male		Retired		Tennessee	Donald Trump	The Republican nominee
07/11/2023 12:55	07/11/2023 13:07	TRUE	62	10	Agree	Democrat		Strong Democrat		Strong liberal	Strongly approve	Strongly approve	Some college, no degree	Silver,Turquoise	Black or African American		4	Most of the time	Other			Female		Retired		Wisconsin	Joe Biden	The Democratic nominee
07/11/2023 12:45	07/11/2023 13:07	TRUE	60	10	Somewhat disagree	Independent	Don't lean			Don't know	Strongly disapprove	Disapprove	High school degree or equivalent (e.g. GED)	Silver,Turquoise	White		5	Some of the time	Protestant Christian			Female		Unable to work		Maryland	Other	Other
07/11/2023 12:53	07/11/2023 13:07	TRUE	62	8	Neither agree nor disagree	Republican			Moderate Republican	Moderately conservative	Disapprove	Disapprove	Associate degree (e.g. AA, AS)	Silver,Turquoise	White		4	Some of the time	Protestant Christian			Male		Unable to work		New Jersey	Donald Trump	The Republican nominee
07/11/2023 13:00	07/11/2023 13:07	TRUE	67	7	Strongly disagree	Republican			Strong Republican	Strong conservative	Strongly disapprove	Strongly disapprove	Associate degree (e.g. AA, AS)	Silver,Turquoise	White		5	Most of the time	Protestant Christian			Male		Retired		Arizona	Donald Trump	The Republican nominee
07/11/2023 12:53	07/11/2023 13:08	TRUE	76	10	Agree	Republican			Strong Republican	Moderate	Strongly disapprove	Strongly disapprove	High school degree or equivalent (e.g. GED)	Silver,Turquoise	White		4	Some of the time	Protestant Christian			Male		Retired		Pennsylvania	Donald Trump	The Republican nominee
07/11/2023 13:09	07/11/2023 13:09	TRUE	43
07/11/2023 12:54	07/11/2023 13:09	TRUE	39	9	Somewhat agree	Democrat		Moderate Democrat		Moderately liberal	Somewhat approve	Somewhat disapprove	Associate degree (e.g. AA, AS)	Silver,Turquoise	White		5	Some of the time	Atheist			Male		Employed for wages		Ohio	Joe Biden	The Democratic nominee
07/11/2023 13:03	07/11/2023 13:09	TRUE	39	10	Strongly agree	Democrat		Strong Democrat		Strong liberal	Strongly approve	Strongly approve	Some college, no degree	Silver,Turquoise	Black or African American		5	Some of the time	Protestant Christian			Male		Employed for wages		Mississippi	Joe Biden	The Democratic nominee
07/11/2023 12:54	07/11/2023 13:09	TRUE	62	7	Somewhat agree	Independent	Lean Democrat			Moderate	Somewhat disapprove	Neither approve nor disapprove	High school degree or equivalent (e.g. GED)	Silver,Turquoise	White		5	Now and then	Catholic Christian			Male		Employed for wages		Minnesota	I did not vote	I do not intend to vote
07/11/2023 13:00	07/11/2023 13:09	TRUE	76	10	Disagree	Republican			Strong Republican	Moderately conservative	Strongly disapprove	Strongly disapprove	Bachelor's degree (e.g. BA, BS)	Silver,Turquoise	White		4	Now and then	Jewish			Male		Retired		Florida	Donald Trump	The Republican nominee
07/11/2023 12:51	07/11/2023 13:10	TRUE	62	10	Somewhat agree	Democrat		Strong Democrat		Moderate	Somewhat approve	Somewhat approve	Bachelor's degree (e.g. BA, BS)	Silver,Turquoise	White		5	Some of the time	Jewish			Male		Retired		Arizona	Joe Biden	The Democratic nominee
07/11/2023 12:37	07/11/2023 13:10	TRUE	67	10	Neither agree nor disagree	Republican			Strong Republican	Strong conservative	Strongly disapprove	Strongly disapprove	Bachelor's degree (e.g. BA, BS)	Silver,Turquoise	White		5	Most of the time	Protestant Christian			Female		Retired		Wyoming	Donald Trump	The Republican nominee
07/11/2023 13:12	07/11/2023 13:12	TRUE	21
07/11/2023 13:05	07/11/2023 13:14	TRUE	73	10	Somewhat agree	Independent	Lean Republican			Moderately conservative	Strongly disapprove	Strongly disapprove	High school degree or equivalent (e.g. GED)	Silver,Turquoise	White		5	Some of the time	Protestant Christian			Male		Retired		Massachusetts	Donald Trump	The Republican nominee
07/11/2023 13:04	07/11/2023 13:14	TRUE	34	4	Agree	Democrat		Moderate Democrat		Moderate	Disapprove	Disapprove	Bachelor's degree (e.g. BA, BS)	Silver,Turquoise	Black or African American		5	Some of the time	Protestant Christian			Female		Employed for wages		Michigan	Donald Trump	The Democratic nominee
07/11/2023 12:53	07/11/2023 13:14	TRUE	59	9	Neither agree nor disagree	None of the above	Don't lean			Moderate	Strongly disapprove	Strongly disapprove	Some college, no degree	Silver,Turquoise	White		5	Some of the time	Other	none		Male		Employed for wages		Wisconsin	Other	Other
07/11/2023 13:00	07/11/2023 13:15	TRUE	74	9	Somewhat disagree	Independent	Don't lean			Moderately conservative	Strongly disapprove	Strongly disapprove	High school degree or equivalent (e.g. GED)	Silver,Turquoise	White		4	Most of the time	Protestant Christian			Male		Employed for wages		Alabama	Donald Trump	Other
07/11/2023 13:10	07/11/2023 13:17	TRUE	60	9	Neither agree nor disagree	Independent	Don't lean			Strong liberal	Strongly disapprove	Strongly disapprove	Associate degree (e.g. AA, AS)	Silver,Turquoise	White		5	Hardly at all	Protestant Christian			Male		Employed for wages		South Carolina	Other	Other
07/11/2023 13:00	07/11/2023 13:17	TRUE	80	10	Somewhat agree	Democrat		Strong Democrat		Moderately liberal	Strongly approve	Strongly approve	High school degree or equivalent (e.g. GED)	Silver,Turquoise	White		5	Most of the time	Agnostic			Male		Retired		Georgia	Joe Biden	The Democratic nominee
07/11/2023 13:03	07/11/2023 13:17	TRUE	69	8	Somewhat disagree	Independent	Lean Republican			Moderately conservative	Strongly disapprove	Disapprove	Some college, no degree	Silver,Turquoise	White		4	Now and then	Other	Eastern Orthodox		Male		Retired		Ohio	Donald Trump	The Republican nominee
07/11/2023 12:52	07/11/2023 13:18	TRUE	66	8	Agree	Republican			Strong Republican	Strong conservative	Strongly disapprove	Strongly disapprove	High school degree or equivalent (e.g. GED)	Silver,Turquoise	White		4	Most of the time	Protestant Christian			Male		Retired		Florida	Donald Trump	The Republican nominee
07/11/2023 13:09	07/11/2023 13:19	TRUE	54	6	Agree	Democrat		Moderate Democrat		Moderate	Somewhat approve	Neither approve nor disapprove	Some college, no degree	Silver,Turquoise	Other	Moorish	5	Now and then	Muslim			Male		Employed for wages		Missouri	Joe Biden	The Democratic nominee
07/11/2023 13:09	07/11/2023 13:20	TRUE	59	10	Somewhat agree	Democrat		Moderate Democrat		Moderately conservative	Strongly approve	Strongly approve	High school degree or equivalent (e.g. GED)	Silver,Turquoise	White		5	Hardly at all	Catholic Christian			Male		Employed for wages		Maryland	I did not vote	I do not intend to vote
07/11/2023 13:15	07/11/2023 13:20	TRUE	32	6	Somewhat agree	Democrat		Strong Democrat		Strong liberal	Approve	Approve	High school degree or equivalent (e.g. GED)	Silver	Black or African American		4	Some of the time	Protestant Christian			Female		Unable to work		Florida	Joe Biden	The Democratic nominee
07/11/2023 13:12	07/11/2023 13:21	TRUE	56	9	Agree	Republican			Strong Republican	Strong conservative	Approve	Strongly approve	Bachelor's degree (e.g. BA, BS)	Silver,Turquoise	White		5	Most of the time	Protestant Christian			Male		Employed for wages		Florida	Joe Biden	The Republican nominee
07/11/2023 13:07	07/11/2023 13:22	TRUE	56	7	Somewhat disagree	Independent	Lean Republican			Moderately conservative	Strongly disapprove	Strongly disapprove	Some college, no degree	Silver,Turquoise	White		5	Most of the time	Agnostic			Male		Self-employed		North Carolina	Donald Trump	The Republican nominee
07/11/2023 13:11	07/11/2023 13:22	TRUE	45	10	Agree	Republican			Moderate Republican	Strong conservative	Strongly disapprove	Strongly disapprove	Some college, no degree	Turquoise	White		4	Some of the time	Protestant Christian			Male		Employed for wages		Texas	Donald Trump	The Republican nominee
07/11/2023 12:53	07/11/2023 13:23	TRUE	67	10	Neither agree nor disagree	Democrat		Strong Democrat		Moderately conservative	Strongly approve	Strongly approve	Some college, no degree	Silver,Turquoise	White		4	Some of the time	Catholic Christian			Male		Unable to work		Pennsylvania	Joe Biden	The Democratic nominee
07/11/2023 12:41	07/11/2023 13:27	TRUE	35	4	Neither agree nor disagree	Independent	Don't lean			Moderately conservative	Strongly disapprove	Disapprove	High school degree or equivalent (e.g. GED)	Silver,Turquoise	White		5	Hardly at all	Other	Bapstit		Female		Unable to work		Georgia	I did not vote	I do not intend to vote
07/11/2023 13:26	07/11/2023 13:31	TRUE	44	6	Neither agree nor disagree	None of the above	Don't lean			Moderate	Neither approve nor disapprove	Neither approve nor disapprove	Associate degree (e.g. AA, AS)	Turquoise	White		5	Now and then	Other	Jehovah's Witness		Female		Employed for wages		Michigan	I did not vote	I do not intend to vote
07/11/2023 13:26	07/11/2023 13:31	TRUE	38	9	Agree	Democrat		Strong Democrat		Strong liberal	Strongly approve	Strongly approve	Master's degree (e.g. MA, MS, MEd)	Silver,Turquoise	Asian or Asian-American		4	Most of the time	Catholic Christian			Male		Employed for wages		California	Joe Biden	The Democratic nominee
07/11/2023 13:27	07/11/2023 13:32	TRUE	39	10	Agree	Republican			Strong Republican	Strong conservative	Disapprove	Strongly disapprove	High school degree or equivalent (e.g. GED)	Silver,Turquoise	White		4	Some of the time	Protestant Christian			Female		A homemaker		North Carolina	Joe Biden	The Republican nominee
07/11/2023 12:40	07/11/2023 13:33	TRUE	67	6	Strongly agree	Republican			Strong Republican	Moderate	Strongly disapprove	Strongly disapprove	Some college, no degree	Silver,Turquoise	White		5	Some of the time	Protestant Christian			Female		Retired		South Carolina	Donald Trump	The Republican nominee
07/11/2023 13:26	07/11/2023 13:33	TRUE	71	10	Strongly agree	Democrat		Strong Democrat		Moderate	Strongly approve	Strongly approve	Bachelor's degree (e.g. BA, BS)	Silver,Turquoise	White		5	Most of the time	Protestant Christian			Male		Retired		Connecticut	Joe Biden	The Democratic nominee
07/11/2023 13:26	07/11/2023 13:35	TRUE	71	10	Neither agree nor disagree	Republican			Strong Republican	Strong conservative	Strongly disapprove	Strongly disapprove	High school degree or equivalent (e.g. GED)	Silver,Turquoise	White		5	Some of the time	Catholic Christian			Female		Retired		Kentucky	Donald Trump	The Republican nominee
07/11/2023 13:25	07/11/2023 13:36	TRUE	72	8	Strongly disagree	Independent	Don't lean			Moderate	Somewhat disapprove	Strongly disapprove	Bachelor's degree (e.g. BA, BS)	Silver,Turquoise	White		5	Most of the time	Other	Nothing		Male		Retired		North Carolina	Joe Biden	Other
07/11/2023 13:29	07/11/2023 13:39	TRUE	40	5	Disagree	None of the above	Don't lean			Don't know	Strongly disapprove	Strongly disapprove	Some college, no degree	Silver,Turquoise	White		5	Hardly at all	Other	None		Female		Unable to work		Wisconsin	Donald Trump	Other
07/11/2023 13:31	07/11/2023 13:40	TRUE	59	9	Agree	Democrat		Strong Democrat		Strong liberal	Somewhat approve	Somewhat approve	Some college, no degree	Silver,Turquoise	White		5	Most of the time	Other	spiritual		Male		Out of work and looking for work		Wisconsin	Joe Biden	The Democratic nominee
07/11/2023 13:26	07/11/2023 13:41	TRUE	72	10	Agree	Republican			Moderate Republican	Moderately conservative	Disapprove	Somewhat disapprove	Bachelor's degree (e.g. BA, BS)	Silver,Turquoise	White		5	Most of the time	Protestant Christian			Male		Employed for wages		Florida	Donald Trump	The Republican nominee
07/11/2023 13:29	07/11/2023 13:42	TRUE	46	7	Neither agree nor disagree	Don't know	Don't know			Don't know	Somewhat disapprove	Somewhat disapprove	Associate degree (e.g. AA, AS)	Silver,Turquoise	White		5	Now and then	Protestant Christian			Male		Unable to work		Ohio	I did not vote	I do not intend to vote
07/11/2023 13:28	07/11/2023 13:42	TRUE	66	10	Disagree	Democrat		Strong Democrat		Moderate	Strongly approve	Somewhat approve	Some college, no degree	Silver,Turquoise	White		5	Some of the time	Other	Spiritual		Female		A homemaker		Florida	Joe Biden	The Democratic nominee
07/11/2023 13:30	07/11/2023 13:46	TRUE	69	8	Neither agree nor disagree	Republican			Strong Republican	Strong conservative	Strongly disapprove	Strongly disapprove	Bachelor's degree (e.g. BA, BS)	Silver,Turquoise	White		5	Now and then	Other	born again baptist		Female		Retired		Ohio	Donald Trump	The Republican nominee
07/11/2023 13:27	07/11/2023 13:46	TRUE	80	10	Agree	Republican			Moderate Republican	Moderately conservative	Disapprove	Neither approve nor disapprove	Some college, no degree	Silver,Turquoise	White		5	Most of the time	Protestant Christian			Female		Retired		North Carolina	Donald Trump	The Republican nominee
07/11/2023 13:32	07/11/2023 13:48	TRUE	73	10	Somewhat agree	Independent	Lean Democrat			Moderate	Somewhat approve	Somewhat approve	Bachelor's degree (e.g. BA, BS)	Silver,Turquoise	White		4	Now and then	Agnostic			Male		Retired		Florida	Joe Biden	The Democratic nominee
07/11/2023 13:37	07/11/2023 13:53	TRUE	46	10	Somewhat disagree	Republican			Moderate Republican	Moderate	Strongly disapprove	Strongly disapprove	High school degree or equivalent (e.g. GED)	Silver,Turquoise	White		4	Now and then	Protestant Christian			Male		Self-employed		Pennsylvania	Donald Trump	The Republican nominee
07/11/2023 13:46	07/11/2023 13:58	TRUE	69	10	Somewhat agree	Democrat		Strong Democrat		Moderately liberal	Strongly approve	Strongly approve	Some college, no degree	Silver,Turquoise	White		4	Most of the time	Catholic Christian			Male		Retired		Illinois	Joe Biden	The Democratic nominee
07/11/2023 13:58	07/11/2023 14:07	TRUE	63	5	Agree	Independent	Don't know			Don't know	Neither approve nor disapprove	Neither approve nor disapprove	Associate degree (e.g. AA, AS)	Silver,Turquoise	Other	American	5	Now and then	Other	None denominational Christian		Female		Self-employed		Oklahoma	Donald Trump	I do not intend to vote
07/11/2023 14:06	07/11/2023 14:09	TRUE	34	8	Agree	Democrat		Strong Democrat		Moderately liberal	Approve	Strongly approve	High school degree or equivalent (e.g. GED)	Gold
07/11/2023 14:02	07/11/2023 14:14	TRUE	66	10	Agree	Democrat		Strong Democrat		Strong liberal	Strongly approve	Strongly approve	Bachelor's degree (e.g. BA, BS)	Silver,Turquoise	White		5	Some of the time	Agnostic			Male		Retired		Washington	Joe Biden	The Democratic nominee
07/11/2023 14:11	07/11/2023 14:16	TRUE	42	6	Strongly disagree	Don't know	Don't know			Don't know	Strongly disapprove	Strongly disapprove	High school degree or equivalent (e.g. GED)	Silver,Turquoise	White		4	Now and then	Catholic Christian			Female		Unable to work		Tennessee	Donald Trump	I do not intend to vote
07/11/2023 14:07	07/11/2023 14:18	TRUE	65	7	Agree	Democrat		Moderate Democrat		Moderately liberal	Approve	Approve	Doctorate (e.g. PhD, EdD)	Silver,Turquoise	Black or African American		4	Now and then	Protestant Christian			Female		Retired		West Virginia	Joe Biden	The Democratic nominee
07/11/2023 14:11	07/11/2023 14:19	TRUE	68	10	Agree	Independent	Don't lean			Moderate	Somewhat approve	Somewhat approve	Associate degree (e.g. AA, AS)	Silver,Turquoise	White		4	Most of the time	Atheist			Male		Retired		Arizona	Joe Biden	The Democratic nominee
07/11/2023 13:54	07/11/2023 14:22	TRUE	76	10	Neither agree nor disagree	Democrat		Strong Democrat		Strong liberal	Strongly approve	Approve	Some college, no degree	Silver,Turquoise	White		5	Most of the time	Jewish			Female		Retired		New Jersey	Joe Biden	The Democratic nominee
07/11/2023 14:09	07/11/2023 14:24	TRUE	80	10	Somewhat agree	Independent	Lean Republican			Strong conservative	Strongly disapprove	Neither approve nor disapprove	Some college, no degree	Silver,Turquoise	White		5	Now and then	Other	Born again Christian		Female		Retired		Kentucky	Donald Trump	The Republican nominee
07/11/2023 14:27	07/11/2023 14:30	TRUE	27	9	Strongly agree	Independent	Lean Republican			Strong liberal	Strongly approve	Strongly approve	High school degree or equivalent (e.g. GED)	Silver,Turquoise	White		4	Some of the time	Protestant Christian			Male		Employed for wages		Texas	Joe Biden	The Democratic nominee
07/11/2023 14:11	07/11/2023 14:31	TRUE	31	9	Agree	Democrat		Strong Democrat		Moderate	Approve	Somewhat approve	Associate degree (e.g. AA, AS)	Silver,Turquoise	Asian or Asian-American		5	Some of the time	Hindu			Female		Unable to work		Illinois	Joe Biden	The Democratic nominee
07/11/2023 14:18	07/11/2023 14:59	TRUE	70	9	Somewhat disagree	Democrat		Don't know		Moderate	Strongly approve	Approve	High school degree or equivalent (e.g. GED)	Silver,Turquoise	White		5	Some of the time	Protestant Christian			Female		Retired		Arkansas	I did not vote	The Democratic nominee
07/11/2023 14:59	07/11/2023 15:05	TRUE	54	6	Agree	Democrat		Strong Democrat		Moderately liberal	Approve	Approve	High school degree or equivalent (e.g. GED)	Silver,Turquoise	White		4	Some of the time	Catholic Christian			Male		Out of work but not currently looking for work		New Jersey	Joe Biden	The Democratic nominee
07/11/2023 16:25	07/11/2023 16:48	TRUE	71	10	Somewhat agree	Democrat		Moderate Democrat		Moderate	Strongly approve	Somewhat approve	Bachelor's degree (e.g. BA, BS)	Silver,Turquoise	White		4	Most of the time	Catholic Christian			Male		Retired		California	Joe Biden	The Democratic nominee
07/11/2023 16:39	07/11/2023 16:51	TRUE	51	9	Somewhat agree	Independent	Don't lean			Moderate	Somewhat disapprove	Somewhat disapprove	Bachelor's degree (e.g. BA, BS)	Silver,Turquoise	White		4	Some of the time	Catholic Christian			Male		Employed for wages		Texas	Joe Biden	The Democratic nominee
07/11/2023 17:34	07/11/2023 17:48	TRUE	73	10	Strongly agree	Democrat		Strong Democrat		Strong liberal	Somewhat approve	Approve	Bachelor's degree (e.g. BA, BS)	Silver,Turquoise	White		5	Some of the time	Protestant Christian			Male		Retired		Florida	Joe Biden	The Democratic nominee
07/11/2023 18:01	07/11/2023 18:07	TRUE	35	8	Somewhat agree	Democrat		Strong Democrat		Moderately liberal	Neither approve nor disapprove	Neither approve nor disapprove	High school degree or equivalent (e.g. GED)	Silver,Turquoise	Black or African American		4	Some of the time	Catholic Christian			Male		Employed for wages		Texas	Joe Biden	The Democratic nominee
07/11/2023 18:24	07/11/2023 18:31	TRUE	60	10	Agree	Independent	Don't lean			Moderate	Somewhat approve	Neither approve nor disapprove	Some college, no degree	Silver,Turquoise	Hispanic or Latino		4	Some of the time	Catholic Christian			Male		Self-employed		Florida	Joe Biden	Other
07/11/2023 18:34	07/11/2023 18:44	TRUE	32	10	Strongly agree	Democrat		Strong Democrat		Moderate	Neither approve nor disapprove	Neither approve nor disapprove	High school degree or equivalent (e.g. GED)	Silver,Turquoise	Black or African American		4	Hardly at all	Other	Other		Male		Employed for wages		Tennessee	I did not vote	The Democratic nominee
07/11/2023 18:43	07/11/2023 18:53	TRUE	56	10	Somewhat disagree	Independent	Lean Democrat			Moderate	Somewhat approve	Somewhat approve	High school degree or equivalent (e.g. GED)	Silver,Turquoise	White		4	Some of the time	Catholic Christian			Male		Retired		New Jersey	Joe Biden	Other
07/11/2023 18:36	07/11/2023 18:55	TRUE	68	10	Agree	Democrat		Strong Democrat		Moderately liberal	Strongly approve	Strongly approve	Associate degree (e.g. AA, AS)	Silver,Turquoise	White		5	Most of the time	Other			Male		Retired		Missouri	Joe Biden	The Democratic nominee
07/11/2023 18:56	07/11/2023 19:02	TRUE	99	9	Agree	Republican			Strong Republican	Moderate	Neither approve nor disapprove	Somewhat disapprove	Associate degree (e.g. AA, AS)	Silver,Turquoise	Native American		5	Most of the time	Hindu			Male		Self-employed		Georgia	Other	Other
07/11/2023 18:51	07/11/2023 19:06	TRUE	47	7	Neither agree nor disagree	None of the above	Don't lean			Moderate	Neither approve nor disapprove	Neither approve nor disapprove	High school degree or equivalent (e.g. GED)	Silver,Turquoise	Black or African American		5	Now and then	Muslim			Male		Employed for wages		Georgia	I did not vote	I do not intend to vote
07/11/2023 19:03	07/11/2023 19:15	TRUE	61	10	Somewhat agree	Independent	Lean Republican			Moderately conservative	Strongly disapprove	Strongly disapprove	Master's degree (e.g. MA, MS, MEd)	Silver,Turquoise	White		5	Some of the time	Protestant Christian			Male		Employed for wages		North Carolina	Donald Trump	The Republican nominee
07/11/2023 19:23	07/11/2023 19:23	TRUE	42
07/11/2023 19:15	07/11/2023 19:33	TRUE	57	10	Agree	Republican			Strong Republican	Moderately conservative	Strongly disapprove	Strongly disapprove	Professional degree (e.g. MD, DDS, DVM)	Silver,Turquoise	Other	American	4	Now and then	Catholic Christian			Male		Employed for wages		Wisconsin	Donald Trump	The Republican nominee
07/11/2023 20:17	07/11/2023 20:33	TRUE	29	7	Somewhat agree	Independent	Don't lean			Strong liberal	Somewhat disapprove	Somewhat disapprove	High school degree or equivalent (e.g. GED)	Silver,Turquoise	White		5	Some of the time	Catholic Christian			Male		Out of work and looking for work		New Jersey	Joe Biden	The Democratic nominee
07/11/2023 20:39	07/11/2023 20:49	TRUE	31	10	Somewhat disagree	Independent	Lean Democrat			Moderately liberal	Neither approve nor disapprove	Somewhat approve	Bachelor's degree (e.g. BA, BS)	Silver,Turquoise	White		5	Most of the time	Other			Male		Employed for wages		Wisconsin	Joe Biden	The Democratic nominee
07/11/2023 21:08	07/11/2023 21:15	TRUE	36	8	Somewhat agree	Republican			Strong Republican	Strong conservative	Disapprove	Disapprove	Some college, no degree	Silver,Turquoise	White		4	Some of the time	Protestant Christian			Male		Employed for wages		Tennessee	Donald Trump	The Republican nominee
07/11/2023 21:22	07/11/2023 21:31	TRUE	32	6	Neither agree nor disagree	Democrat		Moderate Democrat		Moderate	Somewhat approve	Neither approve nor disapprove	High school degree or equivalent (e.g. GED)	Silver,Turquoise	White		5	Some of the time	Atheist			Female		Employed for wages		District of Columbia	Joe Biden	The Democratic nominee
07/11/2023 21:26	07/11/2023 21:43	TRUE	73	10	Agree	Democrat		Moderate Democrat		Moderate	Strongly approve	Strongly approve	High school degree or equivalent (e.g. GED)	Silver,Turquoise	Black or African American		5	Some of the time	Protestant Christian			Male		Retired		Mississippi	Joe Biden	The Democratic nominee
07/11/2023 21:51	07/11/2023 22:05	TRUE	55	7	Agree	Republican			Strong Republican	Strong conservative	Somewhat disapprove	Somewhat disapprove	Some college, no degree	Silver,Turquoise	White		4	Some of the time	Other			Male		Unable to work		Alaska	Donald Trump	The Republican nominee
07/11/2023 22:04	07/11/2023 22:09	TRUE	27	10	Strongly agree	Republican			Strong Republican	Moderately conservative	Somewhat disapprove	Somewhat disapprove	Bachelor's degree (e.g. BA, BS)	Silver,Turquoise	Asian or Asian-American		5	Some of the time	Catholic Christian			Male		Employed for wages		New York	Donald Trump	The Republican nominee
07/11/2023 22:01	07/11/2023 22:13	TRUE	75	10	Disagree	Republican			Strong Republican	Strong conservative	Strongly disapprove	Strongly disapprove	Master's degree (e.g. MA, MS, MEd)	Silver,Turquoise	White		4	Most of the time	Muslim			Male		Retired		Illinois	Donald Trump	The Republican nominee
07/11/2023 22:05	07/11/2023 22:25	TRUE	58	8	Somewhat agree	Republican			Moderate Republican	Moderate	Strongly disapprove	Strongly disapprove	High school degree or equivalent (e.g. GED)	Silver,Turquoise	White		4	Now and then	Protestant Christian			Male		Retired		Kentucky	Donald Trump	The Republican nominee
07/11/2023 22:40	07/11/2023 22:40	TRUE	33	5	Strongly agree	Democrat		Strong Democrat		Moderately liberal	Somewhat approve	Strongly approve	Some college, no degree	Gold,Bronze,Copper
07/11/2023 22:21	07/11/2023 22:41	TRUE	29	8	Strongly agree	Republican			Strong Republican	Moderate	Strongly approve	Somewhat disapprove	Some college, no degree	Gold,Turquoise	Black or African American		4	Hardly at all	Hindu			Male		Out of work but not currently looking for work		Florida	Donald Trump	The Democratic nominee
07/11/2023 22:45	07/11/2023 22:51	TRUE	46	8	Strongly agree	Democrat		Strong Democrat		Strong liberal	Strongly approve	Approve	High school degree or equivalent (e.g. GED)	Gold,Silver	White		4	Most of the time	Muslim			Male		Self-employed		Tennessee	Joe Biden	The Republican nominee
07/11/2023 22:26	07/11/2023 22:55	TRUE	87	10	Strongly agree	Republican			Strong Republican	Moderately conservative	Somewhat disapprove	Somewhat disapprove	Some college, no degree	Silver,Turquoise	White		5	Most of the time	Protestant Christian			Male		Retired		Colorado	Donald Trump	The Republican nominee
07/11/2023 22:54	07/11/2023 22:57	TRUE	24	5	Neither agree nor disagree	Independent	Lean Republican			Moderate	Somewhat approve	Neither approve nor disapprove	Some college, no degree	Silver	Hispanic or Latino		4	Now and then	Protestant Christian			Male		A student		Texas	Donald Trump	The Republican nominee
07/11/2023 22:49	07/11/2023 22:58	TRUE	21	7	Agree	Independent	Lean Republican			Moderately conservative	Neither approve nor disapprove	Somewhat disapprove	High school degree or equivalent (e.g. GED)	Silver,Turquoise	Black or African American		5	Now and then	Other	No religion		Male		Employed for wages		California	Donald Trump	The Republican nominee
07/11/2023 22:55	07/11/2023 22:59	TRUE	22	7	Agree	Republican			Moderate Republican	Moderately liberal	Disapprove	Neither approve nor disapprove	Master's degree (e.g. MA, MS, MEd)	Silver,Turquoise	Middle Eastern or Middle Eastern American		5	Now and then	Agnostic			Male		Self-employed		Indiana	Donald Trump	The Democratic nominee
07/11/2023 22:50	07/11/2023 22:59	TRUE	21	9	Disagree	Independent	Lean Republican			Moderate	Strongly disapprove	Strongly disapprove	Some college, no degree	Silver,Turquoise	Mixed Race		5	Most of the time	Other	Non Religious		Male		Out of work and looking for work		Georgia	I did not vote	The Republican nominee
07/11/2023 22:55	07/11/2023 23:05	TRUE	43	10	Strongly agree	Republican			Strong Republican	Strong conservative	Strongly approve	Strongly approve	High school degree or equivalent (e.g. GED)	Silver,Turquoise	White		4	Most of the time	Other			Female		Employed for wages		Georgia	Donald Trump	The Republican nominee
07/11/2023 22:58	07/11/2023 23:07	TRUE	42	9	Agree	Republican			Strong Republican	Moderately conservative	Approve	Somewhat approve	High school degree or equivalent (e.g. GED)	Silver,Turquoise	White		4	Most of the time	Other			Male		Self-employed		Georgia	Donald Trump	The Republican nominee
07/11/2023 23:17	07/11/2023 23:18	TRUE	65		Strongly disagree	Don't know	Don't know			Don't know	Strongly disapprove	Strongly disapprove	Some college, no degree	Copper
07/11/2023 23:06	07/11/2023 23:21	TRUE	23	4	Neither agree nor disagree	Democrat		Strong Democrat		Moderate	Somewhat approve	Approve	High school degree or equivalent (e.g. GED)	Silver,Turquoise	Black or African American		5	Now and then	Other	Believer in Christ		Male		Employed for wages		Pennsylvania	Joe Biden	The Democratic nominee
07/11/2023 23:12	07/11/2023 23:22	TRUE	43	10	Neither agree nor disagree	Democrat		Strong Democrat		Strong liberal	Strongly approve	Strongly approve	Associate degree (e.g. AA, AS)	Silver,Turquoise	White		5	Some of the time	Agnostic			Male		Self-employed		Colorado	Joe Biden	The Democratic nominee
07/11/2023 23:06	07/11/2023 23:24	TRUE	38	10	Strongly agree	Democrat		Strong Democrat		Strong conservative	Somewhat approve	Somewhat disapprove	Bachelor's degree (e.g. BA, BS)	Silver,Turquoise	Black or African American		5	Most of the time	Other	Spiritual		Male		Out of work and looking for work		Maryland	Joe Biden	The Republican nominee
07/11/2023 23:17	07/11/2023 23:27	TRUE	26	5	Somewhat disagree	Democrat		Don't know		Moderately liberal	Somewhat approve	Neither approve nor disapprove	Associate degree (e.g. AA, AS)	Silver,Turquoise	White		5	Most of the time	Agnostic			Male		Out of work and looking for work		Ohio	Other	The Democratic nominee
07/11/2023 23:09	07/11/2023 23:27	TRUE	68	10	Agree	Democrat		Strong Democrat		Moderately liberal	Strongly approve	Strongly approve	Bachelor's degree (e.g. BA, BS)	Silver,Turquoise	White		4	Most of the time	Catholic Christian			Male		Retired		Texas	Joe Biden	The Democratic nominee
07/11/2023 23:20	07/11/2023 23:28	TRUE	26	9	Agree	Republican			Strong Republican	Strong conservative	Strongly approve	Strongly approve	High school degree or equivalent (e.g. GED)	Silver,Turquoise	White		5	Some of the time	Other	None		Male		Self-employed		Tennessee	Donald Trump	The Republican nominee
07/11/2023 23:20	07/11/2023 23:29	TRUE	69	7	Somewhat disagree	Republican			Moderate Republican	Moderately conservative	Strongly disapprove	Somewhat disapprove	Some college, no degree	Silver,Turquoise	White		5	Hardly at all	Catholic Christian			Male		Retired		Nevada	Donald Trump	The Republican nominee
07/11/2023 23:08	07/11/2023 23:31	TRUE	31	5	Somewhat agree	Independent	Lean Republican			Moderate	Disapprove	Neither approve nor disapprove	Some college, no degree	Silver,Turquoise	White		5	Some of the time	Other	No religion		Male		Self-employed		Michigan	I did not vote	The Republican nominee
07/11/2023 23:29	07/11/2023 23:33	TRUE	24	8	Somewhat agree	Republican			Strong Republican	Moderate	Somewhat approve	Approve	Bachelor's degree (e.g. BA, BS)	Bronze,Turquoise	Native American		5	Some of the time	Hindu			Male		Self-employed		Kansas	Joe Biden	The Democratic nominee
07/11/2023 23:31	07/11/2023 23:38	TRUE	38	9	Somewhat agree	Republican			Moderate Republican	Moderately conservative	Disapprove	Disapprove	Bachelor's degree (e.g. BA, BS)	Silver,Turquoise	White		4	Now and then	Protestant Christian			Male		Employed for wages		Texas	Donald Trump	The Republican nominee
07/11/2023 23:11	07/11/2023 23:44	TRUE	31	10	Strongly agree	Independent	Don't lean			Moderate	Strongly approve	Neither approve nor disapprove	Some college, no degree	Silver,Turquoise	White		4	Most of the time	Protestant Christian			Male		Self-employed		California	Joe Biden	The Democratic nominee
07/11/2023 22:43	07/11/2023 23:46	TRUE	24	9	Strongly agree	Democrat		Strong Democrat		Strong liberal	Approve	Approve	Bachelor's degree (e.g. BA, BS)	Silver,Turquoise	Black or African American		5	Some of the time	Protestant Christian			Female		Employed for wages		Pennsylvania	Joe Biden	The Democratic nominee
07/11/2023 23:28	07/11/2023 23:49	TRUE	20	1	Strongly agree	Democrat		Strong Democrat		Strong liberal	Strongly approve	Strongly approve	High school degree or equivalent (e.g. GED)	Silver,Turquoise	Asian or Asian-American		5	Hardly at all	Atheist			Non-binary / third gender		Self-employed		Illinois	Joe Biden	The Democratic nominee
7/17/2023 14:35	7/17/2023 14:50	TRUE		8	Somewhat disagree	Republican			Don't know	Moderately conservative	Strongly disapprove	Somewhat disapprove	Less than a high school diploma	Silver,Turquoise	Hispanic or Latino		5	Some of the time	Jewish		Agree	Female	Somewhat agree	Out of work and looking for work	Agree	California	Joe Biden	The Democratic nominee
7/17/2023 14:52	7/17/2023 14:52	TRUE
7/17/2023 15:02	7/17/2023 15:02	TRUE		2	Strongly disagree	Republican			Strong Republican	Strong conservative	Strongly approve	Somewhat approve	Doctorate (e.g. PhD, EdD)	Gold,Turquoise,Copper	Native American		4	Don't know	Agnostic		Strongly disagree	Male	Agree	Employed for wages	Disagree	Louisiana	Joe Biden	Other
7/17/2023 15:02	7/17/2023 15:02	TRUE
7/17/2023 15:02	7/17/2023 15:03	TRUE		7	Strongly disagree	Democrat		Moderate Democrat		Strong conservative	Approve	Strongly disapprove	Doctorate (e.g. PhD, EdD)	Bronze,Silver,Amethyst,Copper	Mixed Race		6	Don't know	Other	Vivamus iaculis. Elementum tempus scelerisque ab velit purus convallis sagittis! Per felis.	Somewhat agree	Non-binary / third gender	Somewhat disagree	Self-employed	Disagree	Mississippi	Joe Biden	The Democratic nominee
7/17/2023 15:03	7/17/2023 15:03	TRUE		7	Neither agree nor disagree	Democrat		Strong Democrat		Moderate	Somewhat approve	Somewhat disapprove	Professional degree (e.g. MD, DDS, DVM)	Bronze,Silver	Other	Aliquam augue, sodales laoreet tortor, ab tortor velit rhoncus fringilla nullam tempora ultricies.	6	Hardly at all	Other	Quam laoreet vitae magnis montes ac. Sagittis sit interdum. Massa mi dignissim vulputate proin malesuada.	Neither agree nor disagree	Female	Strongly disagree	Retired	Strongly disagree	Wisconsin	Joe Biden	The Democratic nominee
7/17/2023 15:03	7/17/2023 15:03	TRUE
7/17/2023 15:03	7/17/2023 15:03	TRUE
7/17/2023 15:03	7/17/2023 15:03	TRUE
7/17/2023 15:03	7/17/2023 15:03	TRUE		5	Neither agree nor disagree	None of the above	Lean Democrat			Moderate	Somewhat disapprove	Somewhat approve	Doctorate (e.g. PhD, EdD)	Amethyst,Copper
7/17/2023 15:03	7/17/2023 15:03	TRUE
7/17/2023 15:03	7/17/2023 15:03	TRUE
7/17/2023 15:03	7/17/2023 15:03	TRUE
7/17/2023 15:03	7/17/2023 15:03	TRUE
7/17/2023 15:03	7/17/2023 15:03	TRUE
7/17/2023 15:03	7/17/2023 15:03	TRUE
7/17/2023 15:03	7/17/2023 15:03	TRUE
7/17/2023 15:03	7/17/2023 15:03	TRUE
7/17/2023 15:03	7/17/2023 15:03	TRUE
7/17/2023 15:03	7/17/2023 15:03	TRUE		3	Somewhat disagree	Democrat		Moderate Democrat		Strong liberal	Strongly approve	Somewhat disapprove	Bachelor's degree (e.g. BA, BS)	Bronze,Silver,Turquoise,Amethyst,Copper	Other	Diam suspendisse wisi etiam arcu fringilla maecenas rutrum. Cras convallis.	6	Hardly at all	Atheist		Somewhat disagree	Non-binary / third gender	Disagree	Out of work and looking for work	Disagree	Nebraska	Joe Biden	I do not intend to vote
7/17/2023 15:03	7/17/2023 15:03	TRUE
7/17/2023 15:03	7/17/2023 15:03	TRUE
7/17/2023 15:03	7/17/2023 15:03	TRUE
7/17/2023 15:03	7/17/2023 15:03	TRUE
7/17/2023 15:03	7/17/2023 15:03	TRUE
7/17/2023 15:03	7/17/2023 15:03	TRUE		6	Somewhat agree	None of the above	Lean Democrat			Strong liberal	Disapprove	Disapprove	Professional degree (e.g. MD, DDS, DVM)	Copper
7/17/2023 15:03	7/17/2023 15:03	TRUE
7/17/2023 15:03	7/17/2023 15:03	TRUE
7/17/2023 15:03	7/17/2023 15:03	TRUE		1	Somewhat agree	Don't know	Don't know			Moderately liberal	Strongly disapprove	Approve	Professional degree (e.g. MD, DDS, DVM)	Gold,Silver	Other	Dignissim volutpat magna quam tellus ipsum sollicitudin vehicula blandit commodo? Arcu nibh cursus per.	3	Most of the time	Hindu		Disagree	Prefer not to say	Strongly agree	Self-employed	Agree	North Dakota	Donald Trump	The Democratic nominee
7/17/2023 15:03	7/17/2023 15:03	TRUE		2	Somewhat disagree	Independent	Lean Republican			Strong conservative	Strongly disapprove	Strongly approve	High school degree or equivalent (e.g. GED)	Gold,Bronze,Turquoise,Amethyst,Copper	Other	Integer elit dictumst accusamus accumsan, phasellus mauris, montes sollicitudin platea.	4	Now and then	Protestant Christian		Agree	Non-binary / third gender	Agree	Self-employed	Somewhat disagree	Mississippi	Donald Trump	I do not intend to vote
7/17/2023 15:03	7/17/2023 15:03	TRUE
7/17/2023 15:03	7/17/2023 15:03	TRUE		8	Neither agree nor disagree	Republican			Moderate Republican	Moderate	Disapprove	Somewhat approve	Bachelor's degree (e.g. BA, BS)	Gold,Bronze,Silver,Turquoise,Amethyst	Asian or Asian-American		3	Don't know	Other	Fringilla suscipit. Ridiculus felis vulputate fringilla erat eros arcu porttitor urna.	Strongly agree	Non-binary / third gender	Somewhat disagree	A student	Somewhat agree	Montana	I did not vote	The Republican nominee
7/17/2023 15:03	7/17/2023 15:03	TRUE		6	Agree	Republican			Moderate Republican	Moderately liberal	Approve	Neither approve nor disapprove	Professional degree (e.g. MD, DDS, DVM)	Silver	Asian or Asian-American		3	Some of the time	Muslim		Agree	Female	Neither agree nor disagree	Unable to work	Disagree	Ohio	Other	The Democratic nominee
7/17/2023 15:03	7/17/2023 15:03	TRUE
7/17/2023 15:03	7/17/2023 15:03	TRUE
7/17/2023 15:03	7/17/2023 15:03	TRUE
7/17/2023 15:03	7/17/2023 15:03	TRUE
7/17/2023 15:03	7/17/2023 15:03	TRUE		5	Strongly disagree	Democrat		Moderate Democrat		Strong liberal	Neither approve nor disapprove	Strongly disapprove	Master's degree (e.g. MA, MS, MEd)	Amethyst,Copper
7/17/2023 15:03	7/17/2023 15:03	TRUE
7/17/2023 15:03	7/17/2023 15:03	TRUE		7	Somewhat disagree	Democrat		Strong Democrat		Strong liberal	Somewhat disapprove	Approve	High school degree or equivalent (e.g. GED)	Bronze,Silver	Mixed Race		3	Most of the time	Hindu		Disagree	Female	Strongly disagree	Unable to work	Agree	Illinois	Joe Biden	The Republican nominee
7/17/2023 15:03	7/17/2023 15:03	TRUE		10	Strongly disagree	Democrat		Strong Democrat		Don't know	Somewhat disapprove	Approve	Professional degree (e.g. MD, DDS, DVM)	Copper
7/17/2023 15:03	7/17/2023 15:03	TRUE		10	Somewhat disagree	Democrat		Moderate Democrat		Don't know	Strongly approve	Disapprove	Associate degree (e.g. AA, AS)	Silver,Amethyst	Middle Eastern or Middle Eastern American		4	Don't know	Jewish		Agree	Prefer not to say	Disagree	Military	Neither agree nor disagree	Wisconsin	Joe Biden	I do not intend to vote
7/17/2023 15:03	7/17/2023 15:03	TRUE
7/17/2023 15:03	7/17/2023 15:03	TRUE		8	Strongly disagree	Republican			Don't know	Moderate	Approve	Somewhat approve	Bachelor's degree (e.g. BA, BS)	Gold,Bronze,Silver,Amethyst,Copper	Black or African American		6	Most of the time	Agnostic		Somewhat disagree	Male	Somewhat disagree	Employed for wages	Strongly disagree	Alaska	Other	Other
7/17/2023 15:03	7/17/2023 15:03	TRUE
7/17/2023 15:03	7/17/2023 15:03	TRUE
7/17/2023 15:03	7/17/2023 15:03	TRUE		8	Neither agree nor disagree	Republican			Moderate Republican	Don't know	Somewhat disapprove	Neither approve nor disapprove	Less than a high school diploma	Gold,Bronze,Silver,Amethyst	Asian or Asian-American		5	Some of the time	Protestant Christian		Somewhat agree	Female	Disagree	Out of work and looking for work	Somewhat agree	Kansas	Other	The Republican nominee
7/17/2023 15:03	7/17/2023 15:03	TRUE		3	Agree	Don't know	Lean Republican			Moderate	Neither approve nor disapprove	Neither approve nor disapprove	Master's degree (e.g. MA, MS, MEd)	Gold,Bronze,Silver,Turquoise,Amethyst,Copper	Other	Sapien vel malesuada ridiculus pretium suscipit nonummy lacus id est.	3	Now and then	Jewish		Disagree	Prefer not to say	Agree	Retired	Somewhat disagree	Nebraska	Donald Trump	The Democratic nominee
7/17/2023 15:03	7/17/2023 15:03	TRUE		5	Neither agree nor disagree	Independent	Lean Democrat			Strong liberal	Somewhat disapprove	Somewhat approve	Doctorate (e.g. PhD, EdD)	Gold,Bronze,Silver,Turquoise,Amethyst,Copper	Hispanic or Latino		5	Now and then	Atheist		Strongly disagree	Non-binary / third gender	Somewhat agree	Military	Agree	Pennsylvania	I did not vote	The Democratic nominee
7/17/2023 15:03	7/17/2023 15:03	TRUE		4	Strongly disagree	None of the above	Lean Democrat			Strong liberal	Approve	Strongly approve	Less than a high school diploma	Gold,Bronze,Silver,Turquoise,Amethyst,Copper	Native American		5	Don't know	Protestant Christian		Neither agree nor disagree	Non-binary / third gender	Strongly agree	Unable to work	Disagree	Alabama	I did not vote	I do not intend to vote
7/17/2023 15:04	7/17/2023 15:04	TRUE
7/17/2023 15:04	7/17/2023 15:04	TRUE
7/17/2023 15:04	7/17/2023 15:04	TRUE
7/17/2023 15:04	7/17/2023 15:04	TRUE		8	Neither agree nor disagree	Republican			Moderate Republican	Moderately conservative	Strongly disapprove	Disapprove	Less than a high school diploma	Bronze,Copper
7/17/2023 15:04	7/17/2023 15:04	TRUE		9	Somewhat agree	Republican			Strong Republican	Strong conservative	Disapprove	Approve	High school degree or equivalent (e.g. GED)	Gold,Silver	Middle Eastern or Middle Eastern American		4	Hardly at all	Hindu		Neither agree nor disagree	Prefer not to say	Somewhat agree	Out of work and looking for work	Somewhat agree	Colorado	I did not vote	Other
7/17/2023 15:04	7/17/2023 15:04	TRUE
7/17/2023 15:04	7/17/2023 15:04	TRUE
7/17/2023 15:04	7/17/2023 15:04	TRUE		6	Agree	None of the above	Lean Republican			Moderate	Approve	Approve	Professional degree (e.g. MD, DDS, DVM)	Gold,Bronze,Copper
7/17/2023 15:04	7/17/2023 15:04	TRUE
7/17/2023 15:04	7/17/2023 15:04	TRUE		7	Strongly agree	Democrat		Moderate Democrat		Strong conservative	Strongly approve	Disapprove	Less than a high school diploma	Bronze,Amethyst,Copper
7/17/2023 15:04	7/17/2023 15:04	TRUE
7/17/2023 15:04	7/17/2023 15:04	TRUE		4	Neither agree nor disagree	Don't know	Lean Republican			Don't know	Neither approve nor disapprove	Strongly approve	High school degree or equivalent (e.g. GED)	Bronze,Silver,Turquoise,Amethyst	White		3	Hardly at all	Catholic Christian		Strongly disagree	Male	Somewhat agree	Out of work and looking for work	Strongly agree	Massachusetts	Other	I do not intend to vote
7/17/2023 15:04	7/17/2023 15:04	TRUE
7/17/2023 15:04	7/17/2023 15:04	TRUE
7/17/2023 15:04	7/17/2023 15:04	TRUE
7/17/2023 15:04	7/17/2023 15:04	TRUE
7/17/2023 15:04	7/17/2023 15:04	TRUE
7/17/2023 15:04	7/17/2023 15:04	TRUE
7/17/2023 15:04	7/17/2023 15:04	TRUE
7/17/2023 15:04	7/17/2023 15:04	TRUE		10	Somewhat agree	Democrat		Strong Democrat		Strong conservative	Strongly disapprove	Strongly approve	Master's degree (e.g. MA, MS, MEd)	Turquoise	Hispanic or Latino		3	Some of the time	Catholic Christian		Somewhat agree	Female	Somewhat agree	Military	Agree	Ohio	Donald Trump	The Democratic nominee
7/17/2023 15:04	7/17/2023 15:04	TRUE
7/17/2023 15:04	7/17/2023 15:04	TRUE
7/17/2023 15:04	7/17/2023 15:04	TRUE		6	Somewhat disagree	Don't know	Lean Democrat			Moderately conservative	Approve	Somewhat disapprove	High school degree or equivalent (e.g. GED)	Gold
7/17/2023 15:04	7/17/2023 15:04	TRUE		5	Disagree	Don't know	Lean Republican			Strong conservative	Strongly disapprove	Somewhat disapprove	High school degree or equivalent (e.g. GED)	Gold,Silver,Copper	Hispanic or Latino		5	Some of the time	Hindu		Neither agree nor disagree	Non-binary / third gender	Neither agree nor disagree	Unable to work	Strongly agree	Idaho	Donald Trump	Other
7/17/2023 15:04	7/17/2023 15:04	TRUE
7/17/2023 15:04	7/17/2023 15:04	TRUE
7/17/2023 15:04	7/17/2023 15:04	TRUE
7/17/2023 15:04	7/17/2023 15:04	TRUE		5	Strongly disagree	Republican			Moderate Republican	Strong conservative	Disapprove	Approve	Professional degree (e.g. MD, DDS, DVM)	Bronze,Silver,Copper	Native American		6	Now and then	Catholic Christian		Agree	Non-binary / third gender	Strongly agree	Unable to work	Agree	Kansas	Donald Trump	Other
7/18/2023 9:05	7/18/2023 9:05	TRUE		4	Somewhat agree	Republican			Moderate Republican	Moderate	Somewhat approve	Somewhat disapprove	High school degree or equivalent (e.g. GED)	Gold,Silver
07/11/2023 09:29	07/11/2023 09:29	FALSE	38
07/11/2023 09:30	07/11/2023 09:32	FALSE	24	6	Strongly agree	Democrat		Strong Democrat		Moderately liberal	Approve	Strongly approve	Master's degree (e.g. MA, MS, MEd)	Silver,Turquoise
07/11/2023 09:34	07/11/2023 09:36	FALSE	53	10	Somewhat agree	Independent	Don't lean			Moderate	Strongly disapprove	Strongly disapprove	Bachelor's degree (e.g. BA, BS)	Silver,Turquoise
07/11/2023 09:39	07/11/2023 09:41	FALSE	34	10	Somewhat disagree	Democrat		Moderate Democrat		Moderately liberal	Somewhat approve	Neither approve nor disapprove	High school degree or equivalent (e.g. GED)	Silver,Turquoise
07/11/2023 09:39	07/11/2023 09:43	FALSE	22	4	Strongly disagree	Don't know	Don't know			Don't know	Disapprove	Disapprove	High school degree or equivalent (e.g. GED)	Silver
07/11/2023 09:35	07/11/2023 09:44	FALSE	51	1	Neither agree nor disagree	Independent	Don't lean			Moderate	Strongly disapprove	Strongly disapprove	High school degree or equivalent (e.g. GED)	Silver,Turquoise
07/11/2023 09:40	07/11/2023 09:46	FALSE	43	9	Neither agree nor disagree	Democrat		Don't know		Moderately conservative	Somewhat approve	Somewhat approve	Bachelor's degree (e.g. BA, BS)	Silver,Turquoise
07/11/2023 09:45	07/11/2023 09:47	FALSE	19	1	Agree	Independent	Don't lean			Don't know	Neither approve nor disapprove	Neither approve nor disapprove	High school degree or equivalent (e.g. GED)	Gold,Silver,Turquoise
07/11/2023 09:44	07/11/2023 09:47	FALSE	44	2	Neither agree nor disagree	Don't know	Don't know			Don't know	Neither approve nor disapprove	Neither approve nor disapprove	Bachelor's degree (e.g. BA, BS)	Silver,Turquoise	Black or African American		4
07/11/2023 09:33	07/11/2023 09:49	FALSE	36	5	Somewhat disagree	Republican			Moderate Republican	Moderate	Neither approve nor disapprove	Somewhat approve	High school degree or equivalent (e.g. GED)	Silver,Turquoise
07/11/2023 09:49	07/11/2023 09:50	FALSE	31
07/11/2023 09:51	07/11/2023 09:51	FALSE	29	6	Neither agree nor disagree	Democrat		Strong Democrat
07/11/2023 09:41	07/11/2023 09:53	FALSE	68	10	Agree	Democrat		Strong Democrat		Moderately liberal	Strongly approve	Approve	Some college, no degree	Silver,Turquoise	White		4	Most of the time	Other			Female		Employed for wages
07/11/2023 09:55	07/11/2023 09:58	FALSE	58	9	Agree	Democrat		Strong Democrat		Moderately liberal	Approve	Approve	Some college, no degree	Silver,Turquoise
07/11/2023 10:03	07/11/2023 10:04	FALSE	39	7	Neither agree nor disagree	Don't know	Don't know			Don't know
07/11/2023 10:05	07/11/2023 10:23	FALSE	40	10	Somewhat agree	Independent	Lean Republican			Moderately conservative	Strongly disapprove	Strongly disapprove	High school degree or equivalent (e.g. GED)	Silver,Turquoise	White		5	Most of the time	Protestant Christian			Female		Employed for wages		Ohio
07/11/2023 10:11	07/11/2023 10:25	FALSE	59	10	Strongly disagree	Democrat		Strong Democrat		Strong liberal	Strongly approve	Strongly approve	Some college, no degree	Silver,Turquoise
07/11/2023 10:39	07/11/2023 10:39	FALSE	18
07/11/2023 10:33	07/11/2023 10:41	FALSE	20	9	Somewhat agree	Democrat		Strong Democrat		Moderately liberal	Neither approve nor disapprove	Somewhat approve	Professional degree (e.g. MD, DDS, DVM)	Turquoise
07/11/2023 11:04	07/11/2023 11:08	FALSE	59	10	Strongly disagree	Democrat		Strong Democrat		Strong liberal	Strongly approve	Approve	Some college, no degree	Silver,Turquoise
07/11/2023 11:10	07/11/2023 11:12	FALSE	70	10	Somewhat disagree	Independent	Lean Democrat			Moderately liberal	Strongly approve	Strongly approve	Some college, no degree	Silver,Turquoise
07/11/2023 11:03	07/11/2023 11:16	FALSE	35	8	Neither agree nor disagree	Independent	Don't lean			Moderate	Neither approve nor disapprove	Neither approve nor disapprove	High school degree or equivalent (e.g. GED)	Silver,Turquoise
07/11/2023 12:34	07/11/2023 12:38	FALSE	18	7	Neither agree nor disagree	Independent	Lean Democrat			Moderate
07/11/2023 12:36	07/11/2023 12:39	FALSE	49	5	Neither agree nor disagree	Don't know	Lean Democrat			Don't know
07/11/2023 12:39	07/11/2023 12:40	FALSE	61
07/11/2023 12:39	07/11/2023 12:42	FALSE	67	10	Somewhat agree	Independent	Lean Republican			Strong conservative	Strongly disapprove	Strongly disapprove	Bachelor's degree (e.g. BA, BS)	Silver,Turquoise
07/11/2023 12:41	07/11/2023 12:42	FALSE	78	10	Somewhat agree	Republican			Strong Republican	Strong conservative	Strongly disapprove	Strongly disapprove	High school degree or equivalent (e.g. GED)	Silver,Turquoise
07/11/2023 12:29	07/11/2023 12:43	FALSE	34	6	Somewhat disagree	Democrat		Moderate Democrat		Moderately liberal	Disapprove	Disapprove	Associate degree (e.g. AA, AS)	Silver,Turquoise
07/11/2023 12:43	07/11/2023 12:43	FALSE	62	8	Disagree	Republican			Strong Republican	Strong conservative	Strongly disapprove	Strongly disapprove	Some college, no degree	Silver,Turquoise
07/11/2023 12:41	07/11/2023 12:43	FALSE	27	10	Neither agree nor disagree	Democrat		Strong Democrat		Strong liberal
07/11/2023 12:39	07/11/2023 12:46	FALSE	56	10	Strongly agree	Democrat		Moderate Democrat		Moderate	Somewhat disapprove	Disapprove	High school degree or equivalent (e.g. GED)	Silver,Turquoise	White		5
07/11/2023 12:45	07/11/2023 12:47	FALSE	65	5	Strongly disagree	None of the above	Don't lean			Strong conservative	Strongly disapprove	Strongly disapprove	High school degree or equivalent (e.g. GED)	Silver,Turquoise
07/11/2023 12:50	07/11/2023 12:52	FALSE	67	9	Somewhat agree	Democrat		Strong Democrat		Moderately liberal	Somewhat approve	Approve	Associate degree (e.g. AA, AS)	Silver,Turquoise
07/11/2023 12:55	07/11/2023 12:56	FALSE	27	8	Somewhat agree	Democrat		Strong Democrat		Strong liberal	Approve	Somewhat approve	Associate degree (e.g. AA, AS)	Silver,Turquoise
07/11/2023 13:00	07/11/2023 13:02	FALSE	59	10
07/11/2023 12:49	07/11/2023 13:06	FALSE	80	9	Strongly agree	Republican			Moderate Republican	Moderately conservative	Strongly disapprove	Disapprove	Bachelor's degree (e.g. BA, BS)	Silver,Turquoise
07/11/2023 13:05	07/11/2023 13:09	FALSE	71	8	Strongly disagree	Independent	Don't lean			Moderate	Strongly disapprove	Strongly disapprove	Bachelor's degree (e.g. BA, BS)	Silver,Turquoise
07/11/2023 12:49	07/11/2023 13:09	FALSE	78	10	Neither agree nor disagree	Independent	Don't lean			Moderately conservative	Somewhat disapprove	Somewhat approve	Bachelor's degree (e.g. BA, BS)	Silver,Turquoise
07/11/2023 13:21	07/11/2023 13:23	FALSE	51
07/11/2023 13:15	07/11/2023 13:25	FALSE	23	5	Strongly agree	Independent	Don't lean			Don't know	Neither approve nor disapprove	Neither approve nor disapprove	High school degree or equivalent (e.g. GED)	Silver,Turquoise
07/11/2023 13:27	07/11/2023 13:27	FALSE	69	10
07/11/2023 13:28	07/11/2023 13:29	FALSE	64	9	Somewhat disagree	Democrat		Moderate Democrat		Moderately liberal	Somewhat disapprove	Somewhat disapprove	Some college, no degree	Silver,Turquoise
07/11/2023 13:37	07/11/2023 13:50	FALSE	55	5	Neither agree nor disagree	Democrat		Strong Democrat		Moderately liberal	Somewhat approve	Somewhat approve	Some college, no degree	Silver,Turquoise
07/11/2023 09:50	07/11/2023 13:55	FALSE	37	2	Agree	Don't know	Don't lean			Don't know	Strongly disapprove	Strongly disapprove	High school degree or equivalent (e.g. GED)	Gold,Silver
07/11/2023 13:58	07/11/2023 14:04	FALSE	60	10	Neither agree nor disagree	Democrat		Strong Democrat		Moderate	Strongly approve	Strongly approve	High school degree or equivalent (e.g. GED)	Silver,Turquoise
07/11/2023 17:04	07/11/2023 17:06	FALSE	69
07/11/2023 12:49	07/11/2023 19:34	FALSE	46	7	Somewhat agree	Independent	Don't lean			Moderate	Somewhat disapprove	Somewhat disapprove	Bachelor's degree (e.g. BA, BS)	Silver,Turquoise
7/19/2023 7:19	7/19/2023 7:19	TRUE	29	9	Strongly agree	Democrat		Strong Democrat		Strong liberal	Approve	Approve	High school degree or equivalent (e.g. GED)	Gold,Silver,Amethyst
7/19/2023 7:19	7/19/2023 7:20	TRUE	66
7/19/2023 7:20	7/19/2023 7:20	TRUE	33
7/19/2023 7:23	7/19/2023 7:23	TRUE	26	7	Strongly agree	Democrat		Strong Democrat		Strong liberal	Strongly approve	Strongly approve	Some college, no degree	Bronze,Turquoise
7/19/2023 7:22	7/19/2023 7:23	TRUE	67	7	Agree	Republican			Moderate Republican	Moderately conservative	Strongly disapprove	Strongly disapprove	Associate degree (e.g. AA, AS)	Turquoise
7/19/2023 7:23	7/19/2023 7:24	TRUE	79
7/19/2023 7:23	7/19/2023 7:24	TRUE	28	8	Agree	Democrat		Strong Democrat		Strong liberal	Strongly approve	Approve	Bachelor's degree (e.g. BA, BS)	Gold,Silver,Amethyst,Copper
7/19/2023 7:23	7/19/2023 7:24	TRUE	29	10	Strongly agree	Independent	Lean Republican			Moderate	Strongly approve	Approve	High school degree or equivalent (e.g. GED)	Turquoise
7/19/2023 7:23	7/19/2023 7:24	TRUE	43	10	Agree	Republican			Moderate Republican	Moderate	Approve	Somewhat approve	High school degree or equivalent (e.g. GED)	Silver
7/19/2023 7:24	7/19/2023 7:25	TRUE	36
7/19/2023 7:21	7/19/2023 7:25	TRUE	25	7	Agree	Republican			Moderate Republican	Moderate	Somewhat approve	Neither approve nor disapprove	Bachelor's degree (e.g. BA, BS)	Silver,Turquoise	Asian or Asian-American		4	Some of the time	Protestant Christian		Agree	Female	Agree	Employed for wages	Strongly agree	New York	Donald Trump	The Republican nominee
7/19/2023 7:25	7/19/2023 7:25	TRUE	42
7/19/2023 7:22	7/19/2023 7:25	TRUE	26	8	Agree	Democrat		Strong Democrat		Moderately liberal	Approve	Approve	Bachelor's degree (e.g. BA, BS)	Silver,Turquoise	Asian or Asian-American		4	Some of the time	Hindu		Agree	Male	Agree	Employed for wages	Agree	Ohio	Joe Biden	The Democratic nominee
7/19/2023 7:25	7/19/2023 7:25	TRUE	21
7/19/2023 7:20	7/19/2023 7:26	TRUE	46	10	Strongly agree	Republican			Strong Republican	Strong liberal	Strongly approve	Approve	High school degree or equivalent (e.g. GED)	Silver,Turquoise	White		4	Most of the time	Protestant Christian		Agree	Male	Strongly agree	Employed for wages	Strongly agree	Oklahoma	Donald Trump	The Republican nominee
7/19/2023 7:25	7/19/2023 7:26	TRUE	46	10	Strongly agree	Democrat		Strong Democrat		Strong liberal	Strongly approve	Strongly approve	Bachelor's degree (e.g. BA, BS)	Gold,Silver
7/19/2023 7:20	7/19/2023 7:26	TRUE	37	10	Strongly agree	Democrat		Strong Democrat		Strong liberal	Strongly approve	Strongly approve	Some college, no degree	Silver,Turquoise	Middle Eastern or Middle Eastern American		4	Most of the time	Protestant Christian		Strongly agree	Female	Strongly agree	Employed for wages	Strongly agree	New York	Joe Biden	The Democratic nominee
7/19/2023 7:20	7/19/2023 7:26	TRUE	44	10	Somewhat agree	Democrat		Strong Democrat		Strong liberal	Strongly approve	Strongly approve	High school degree or equivalent (e.g. GED)	Silver,Turquoise	White		5	Some of the time	Atheist		Somewhat agree	Male	Strongly agree	A homemaker	Strongly agree	New Hampshire	Joe Biden	The Democratic nominee
7/19/2023 7:25	7/19/2023 7:27	TRUE	55	10	Strongly agree	Independent	Lean Democrat			Strong liberal	Strongly approve	Strongly approve	High school degree or equivalent (e.g. GED)	Turquoise
7/19/2023 7:20	7/19/2023 7:27	TRUE	25	3	Agree	Republican			Strong Republican	Moderate	Disapprove	Neither approve nor disapprove	High school degree or equivalent (e.g. GED)	Silver,Turquoise	Native American		4	Now and then	Muslim		Agree	Male	Agree	Employed for wages	Agree	Virginia	Donald Trump	The Republican nominee
7/19/2023 7:20	7/19/2023 7:27	TRUE	25	9	Strongly agree	Democrat		Strong Democrat		Moderately liberal	Approve	Approve	High school degree or equivalent (e.g. GED)	Silver,Turquoise	White		5	Some of the time	Other		Agree	Male	Somewhat agree	Employed for wages	Agree	Florida	Joe Biden	The Democratic nominee
7/19/2023 7:26	7/19/2023 7:27	TRUE	27	9	Agree	Independent	Lean Republican			Moderate	Approve	Approve	High school degree or equivalent (e.g. GED)	Turquoise
7/19/2023 7:20	7/19/2023 7:27	TRUE	69	10	Neither agree nor disagree	Independent	Don't lean			Moderately conservative	Somewhat approve	Neither approve nor disapprove	Associate degree (e.g. AA, AS)	Silver,Turquoise	White		5	Hardly at all	Protestant Christian		Neither agree nor disagree	Female	Neither agree nor disagree	Retired	Neither agree nor disagree	Virginia	Joe Biden	Other
7/19/2023 7:26	7/19/2023 7:27	TRUE	20	10	Strongly agree	Independent	Don't lean			Strong liberal	Somewhat approve	Neither approve nor disapprove	Some college, no degree	Gold,Silver
7/19/2023 7:19	7/19/2023 7:27	TRUE	54	7	Somewhat agree	Independent	Lean Republican			Moderate	Somewhat disapprove	Neither approve nor disapprove	Less than a high school diploma	Silver,Turquoise	White		5	Now and then	Other		Neither agree nor disagree	Female	Neither agree nor disagree	Unable to work	Neither agree nor disagree	Ohio	Donald Trump	The Republican nominee
7/19/2023 7:27	7/19/2023 7:28	TRUE	41	1	Strongly agree	Republican			Strong Republican	Strong conservative	Strongly disapprove	Strongly disapprove	Less than a high school diploma	Turquoise
7/19/2023 7:27	7/19/2023 7:28	TRUE	66	8	Neither agree nor disagree	Independent	Don't know			Strong conservative	Approve	Neither approve nor disapprove	High school degree or equivalent (e.g. GED)	Gold,Turquoise
7/19/2023 7:21	7/19/2023 7:28	TRUE	30	5	Agree	Independent	Lean Democrat			Moderate	Neither approve nor disapprove	Neither approve nor disapprove	High school degree or equivalent (e.g. GED)	Silver,Turquoise	Black or African American		4	Now and then	Other	Spiritual	Neither agree nor disagree	Male	Neither agree nor disagree	A student	Neither agree nor disagree	South Carolina	Joe Biden	The Democratic nominee
7/19/2023 7:27	7/19/2023 7:28	TRUE	42	10	Agree	Democrat		Strong Democrat		Strong liberal	Strongly approve	Strongly approve	Bachelor's degree (e.g. BA, BS)	Gold,Silver
7/19/2023 7:27	7/19/2023 7:28	TRUE	53	10	Disagree	Republican			Strong Republican	Moderately liberal	Strongly disapprove	Disapprove	High school degree or equivalent (e.g. GED)	Turquoise
7/19/2023 7:22	7/19/2023 7:28	TRUE	45	4	Somewhat agree	Democrat		Moderate Democrat		Moderate	Somewhat approve	Somewhat approve	Less than a high school diploma	Silver,Turquoise	Hispanic or Latino		5	Some of the time	Other	Christian	Somewhat agree	Female	Somewhat agree	Unable to work	Somewhat agree	New York	I did not vote	I do not intend to vote
7/19/2023 7:27	7/19/2023 7:28	TRUE	18	4	Disagree	Don't know	Don't lean			Don't know	Somewhat disapprove	Disapprove	Professional degree (e.g. MD, DDS, DVM)	Gold,Amethyst
7/19/2023 7:19	7/19/2023 7:28	TRUE	67	8	Somewhat agree	Democrat		Strong Democrat		Moderately liberal	Somewhat approve	Somewhat approve	Associate degree (e.g. AA, AS)	Silver,Turquoise	White		4	Most of the time	Catholic Christian		Agree	Male	Agree	Employed for wages	Agree	New York	Joe Biden	The Democratic nominee
7/19/2023 7:27	7/19/2023 7:28	TRUE	81	10	Neither agree nor disagree	Republican			Strong Republican	Strong conservative	Strongly disapprove	Strongly disapprove	Some college, no degree	Copper
7/19/2023 7:25	7/19/2023 7:28	TRUE	36	7	Somewhat agree	Democrat		Strong Democrat		Moderately liberal	Approve	Somewhat approve	Associate degree (e.g. AA, AS)	Silver,Turquoise	Black or African American		5	Some of the time	Muslim		Somewhat agree	Male	Somewhat agree	Employed for wages	Agree	New York	Joe Biden	The Democratic nominee
7/19/2023 7:28	7/19/2023 7:28	TRUE	34	5	Agree	Republican			Moderate Republican	Moderate	Strongly disapprove	Strongly disapprove	High school degree or equivalent (e.g. GED)	Copper
7/19/2023 7:20	7/19/2023 7:29	TRUE	49	10	Strongly agree	Democrat		Strong Democrat		Strong liberal	Strongly approve	Strongly approve	Associate degree (e.g. AA, AS)	Silver,Turquoise	White		4	Most of the time	Other	Buddhist	Strongly agree	Female	Strongly agree	A homemaker	Strongly agree	Colorado	Joe Biden	The Democratic nominee
7/19/2023 7:28	7/19/2023 7:29	TRUE	33
7/19/2023 7:20	7/19/2023 7:29	TRUE	70	9	Somewhat agree	Democrat		Strong Democrat		Moderate	Strongly approve	Approve	High school degree or equivalent (e.g. GED)	Silver,Turquoise	White		5	Some of the time	Other	none	Somewhat agree	Male	Strongly agree	Retired	Agree	Texas	Joe Biden	The Democratic nominee
7/19/2023 7:19	7/19/2023 7:29	TRUE	56	10	Somewhat disagree	None of the above	Don't lean			Moderate	Strongly disapprove	Strongly disapprove	High school degree or equivalent (e.g. GED)	Silver,Turquoise	Black or African American		5	Hardly at all	Protestant Christian		Somewhat disagree	Female	Agree	Unable to work	Strongly agree	Illinois	I did not vote	I do not intend to vote
7/19/2023 7:26	7/19/2023 7:29	TRUE	30	9	Agree	Republican			Strong Republican	Moderate	Approve	Somewhat approve	Associate degree (e.g. AA, AS)	Silver,Turquoise	White		4	Some of the time	Protestant Christian		Strongly agree	Female	Agree	Employed for wages	Somewhat agree	Ohio	Donald Trump	The Republican nominee
7/19/2023 7:21	7/19/2023 7:29	TRUE	46	9	Disagree	Independent	Don't lean			Moderate	Somewhat approve	Neither approve nor disapprove	Bachelor's degree (e.g. BA, BS)	Silver,Turquoise	Black or African American		4	Don't know	Other	No religion	Neither agree nor disagree	Male	Neither agree nor disagree	Retired	Neither agree nor disagree	California	Joe Biden	Other
7/19/2023 7:25	7/19/2023 7:29	TRUE	42	8	Agree	Republican			Strong Republican	Strong conservative	Disapprove	Strongly disapprove	Bachelor's degree (e.g. BA, BS)	Silver,Turquoise	White		5	Some of the time	Catholic Christian		Agree	Female	Agree	Employed for wages	Agree	New York	Donald Trump	The Republican nominee
7/19/2023 7:19	7/19/2023 7:29	TRUE	74	10	Agree	Republican			Moderate Republican	Moderately conservative	Strongly disapprove	Strongly disapprove	High school degree or equivalent (e.g. GED)	Silver,Turquoise	White		5	Most of the time	Protestant Christian		Somewhat agree	Female	Neither agree nor disagree	Retired	Agree	Arkansas	Donald Trump	The Republican nominee
7/19/2023 7:19	7/19/2023 7:29	TRUE	37	8	Agree	Democrat		Moderate Democrat		Moderately liberal	Approve	Approve	Some college, no degree	Silver,Turquoise	White		4	Most of the time	Catholic Christian		Agree	Female	Agree	Unable to work	Agree	New York	Joe Biden	The Democratic nominee
7/19/2023 7:19	7/19/2023 7:29	TRUE	76	10	Neither agree nor disagree	Republican			Strong Republican	Strong conservative	Strongly disapprove	Strongly disapprove	High school degree or equivalent (e.g. GED)	Silver,Turquoise	White		5	Now and then	Catholic Christian		Somewhat agree	Female	Agree	Retired	Neither agree nor disagree	New York	Donald Trump	The Republican nominee
7/19/2023 7:28	7/19/2023 7:29	TRUE	61	10	Somewhat disagree	Republican			Moderate Republican	Moderately conservative	Strongly disapprove	Strongly disapprove	Bachelor's degree (e.g. BA, BS)	Silver
7/19/2023 7:22	7/19/2023 7:29	TRUE	65	10	Somewhat disagree	Democrat		Strong Democrat		Moderate	Strongly approve	Strongly approve	Associate degree (e.g. AA, AS)	Silver,Turquoise	White		5	Most of the time	Protestant Christian		Somewhat agree	Female	Somewhat agree	Retired	Somewhat agree	Wisconsin	Joe Biden	The Democratic nominee
7/19/2023 7:21	7/19/2023 7:30	TRUE	55	10	Somewhat agree	Democrat		Strong Democrat		Moderately liberal	Strongly approve	Approve	Associate degree (e.g. AA, AS)	Silver,Turquoise	White		4	Some of the time	Other	None	Agree	Male	Somewhat agree	Self-employed	Agree	Florida	Joe Biden	The Democratic nominee
7/19/2023 7:28	7/19/2023 7:30	TRUE	41	6	Neither agree nor disagree	Independent	Don't lean			Don't know	Neither approve nor disapprove	Neither approve nor disapprove	High school degree or equivalent (e.g. GED)	Copper
7/19/2023 7:22	7/19/2023 7:30	TRUE	31	10	Strongly agree	Democrat		Strong Democrat		Strong conservative	Strongly approve	Strongly approve	Some college, no degree	Silver,Turquoise	Black or African American		5	Most of the time	Protestant Christian		Strongly agree	Female	Strongly agree	Employed for wages	Strongly agree	Louisiana	Donald Trump	The Democratic nominee
7/19/2023 7:22	7/19/2023 7:30	TRUE	70	9	Neither agree nor disagree	Independent	Lean Republican			Moderate	Somewhat disapprove	Neither approve nor disapprove	Some college, no degree	Silver,Turquoise	White		4	Some of the time	Protestant Christian		Agree	Female	Strongly agree	Retired	Strongly agree	South Carolina	Other	The Republican nominee
7/19/2023 7:19	7/19/2023 7:30	TRUE	46	6	Neither agree nor disagree	Republican			Moderate Republican	Moderately conservative	Strongly disapprove	Strongly disapprove	Some college, no degree	Silver,Turquoise	White		5	Hardly at all	Catholic Christian		Neither agree nor disagree	Female	Neither agree nor disagree	Out of work and looking for work	Agree	New Jersey	Donald Trump	The Republican nominee
7/19/2023 7:26	7/19/2023 7:30	TRUE	26	5	Strongly agree	Independent	Don't lean			Moderate	Somewhat disapprove	Somewhat disapprove	Master's degree (e.g. MA, MS, MEd)	Silver,Turquoise	Black or African American		5	Some of the time	Catholic Christian		Strongly agree	Male	Strongly agree	Employed for wages	Strongly agree	Florida	Donald Trump	I do not intend to vote
7/19/2023 7:20	7/19/2023 7:30	TRUE	43	10	Neither agree nor disagree	Democrat		Strong Democrat		Moderately liberal	Strongly approve	Neither approve nor disapprove	High school degree or equivalent (e.g. GED)	Silver,Turquoise	White		5	Some of the time	Catholic Christian		Neither agree nor disagree	Female	Neither agree nor disagree	Unable to work	Neither agree nor disagree	Pennsylvania	I did not vote	The Democratic nominee
7/19/2023 7:20	7/19/2023 7:30	TRUE	61	10	Somewhat disagree	None of the above	Don't lean			Don't know	Strongly approve	Neither approve nor disapprove	High school degree or equivalent (e.g. GED)	Silver,Turquoise	Other	Noyb	5	Hardly at all	Atheist		Strongly disagree	Female	Neither agree nor disagree	Out of work but not currently looking for work	Neither agree nor disagree	South Carolina	I did not vote	I do not intend to vote
7/19/2023 7:21	7/19/2023 7:30	TRUE	27	10	Disagree	Independent	Lean Democrat			Strong liberal	Somewhat disapprove	Neither approve nor disapprove	High school degree or equivalent (e.g. GED)	Silver,Turquoise	White		5	Some of the time	Agnostic		Somewhat disagree	Male	Strongly agree	Self-employed	Neither agree nor disagree	Ohio	Joe Biden	The Democratic nominee
7/19/2023 7:21	7/19/2023 7:30	TRUE	72	10	Neither agree nor disagree	Republican			Strong Republican	Moderately conservative	Strongly disapprove	Strongly disapprove	Associate degree (e.g. AA, AS)	Silver,Turquoise	White		4	Most of the time	Protestant Christian		Neither agree nor disagree	Female	Neither agree nor disagree	Retired	Somewhat agree	Oregon	Donald Trump	The Republican nominee
7/19/2023 7:20	7/19/2023 7:30	TRUE	64	10	Neither agree nor disagree	Independent	Lean Democrat			Moderately liberal	Strongly approve	Strongly approve	Some college, no degree	Silver,Turquoise	White		5	Most of the time	Jewish		Agree	Male	Strongly agree	Retired	Neither agree nor disagree	Michigan	Joe Biden	The Democratic nominee
7/19/2023 7:30	7/19/2023 7:30	TRUE	57
7/19/2023 7:20	7/19/2023 7:31	TRUE	59	10	Neither agree nor disagree	Democrat		Moderate Democrat		Moderately liberal	Somewhat approve	Neither approve nor disapprove	Bachelor's degree (e.g. BA, BS)	Silver,Turquoise	White		4	Some of the time	Catholic Christian		Neither agree nor disagree	Male	Neither agree nor disagree	Employed for wages	Neither agree nor disagree	New York	Joe Biden	Other
7/19/2023 7:22	7/19/2023 7:31	TRUE	47	9	Somewhat agree	Republican			Strong Republican	Strong conservative	Strongly disapprove	Strongly disapprove	Bachelor's degree (e.g. BA, BS)	Silver,Turquoise	White		5	Most of the time	Protestant Christian		Agree	Male	Agree	Employed for wages	Agree	Tennessee	Donald Trump	The Republican nominee
7/19/2023 7:26	7/19/2023 7:31	TRUE	70	10	Strongly agree	Democrat		Moderate Democrat		Strong conservative	Strongly approve	Approve	High school degree or equivalent (e.g. GED)	Gold
7/19/2023 7:30	7/19/2023 7:31	TRUE	24	5	Neither agree nor disagree	Democrat		Moderate Democrat		Moderate	Neither approve nor disapprove	Neither approve nor disapprove	Some college, no degree	Gold
7/19/2023 7:29	7/19/2023 7:31	TRUE	51	6	Somewhat agree	None of the above	Don't lean			Don't know	Neither approve nor disapprove	Neither approve nor disapprove	High school degree or equivalent (e.g. GED)	Gold,Copper
7/19/2023 7:19	7/19/2023 7:31	TRUE	36	9	Strongly disagree	Republican			Moderate Republican	Moderately conservative	Disapprove	Disapprove	Bachelor's degree (e.g. BA, BS)	Silver,Turquoise	White		5	Most of the time	Catholic Christian		Strongly disagree	Male	Agree	Employed for wages	Agree	Alabama	Donald Trump	The Republican nominee
7/19/2023 7:30	7/19/2023 7:32	TRUE	46	6	Agree	Democrat		Strong Democrat		Moderate	Approve	Approve	Bachelor's degree (e.g. BA, BS)	Silver
7/19/2023 7:20	7/19/2023 7:32	TRUE	81	10	Somewhat disagree	Independent	Don't lean			Moderately conservative	Strongly disapprove	Somewhat disapprove	Associate degree (e.g. AA, AS)	Silver,Turquoise	White		5	Some of the time	Catholic Christian		Somewhat disagree	Female	Somewhat agree	Retired	Somewhat disagree	Florida	Donald Trump	Other
7/19/2023 7:24	7/19/2023 7:32	TRUE	54	10	Agree	Democrat		Moderate Democrat		Strong liberal	Strongly approve	Strongly approve	Some college, no degree	Silver,Turquoise	White		5	Most of the time	Other		Strongly agree	Female	Agree	A homemaker	Agree	Illinois	Joe Biden	The Democratic nominee
7/19/2023 7:31	7/19/2023 7:32	TRUE	30	10	Strongly agree	Independent	Don't know			Strong conservative	Strongly approve	Strongly approve	Doctorate (e.g. PhD, EdD)	Gold,Amethyst
7/19/2023 7:31	7/19/2023 7:32	TRUE	33	6	Somewhat agree	Republican			Strong Republican	Strong conservative	Strongly disapprove	Strongly disapprove	High school degree or equivalent (e.g. GED)	Turquoise
7/19/2023 7:20	7/19/2023 7:32	TRUE	71	10	Agree	Democrat		Strong Democrat		Moderately liberal	Strongly approve	Strongly approve	Associate degree (e.g. AA, AS)	Silver,Turquoise	White		5	Now and then	Catholic Christian		Somewhat agree	Female	Agree	Retired	Somewhat agree	Pennsylvania	Joe Biden	The Democratic nominee
7/19/2023 7:20	7/19/2023 7:32	TRUE	74	10	Disagree	Republican			Moderate Republican	Moderately conservative	Strongly disapprove	Strongly disapprove	Associate degree (e.g. AA, AS)	Silver,Turquoise	White		5	Most of the time	Protestant Christian		Strongly disagree	Female	Agree	Retired	Neither agree nor disagree	Tennessee	Donald Trump	The Republican nominee
7/19/2023 7:31	7/19/2023 7:32	TRUE	39	10	Strongly agree	Democrat		Strong Democrat		Moderate	Somewhat approve	Disapprove	High school degree or equivalent (e.g. GED)	Turquoise
7/19/2023 7:21	7/19/2023 7:32	TRUE	41	10	Disagree	Republican			Strong Republican	Moderately conservative	Strongly disapprove	Strongly disapprove	Associate degree (e.g. AA, AS)	Silver,Turquoise	White		5	Now and then	Catholic Christian		Somewhat agree	Female	Agree	Employed for wages	Somewhat agree	Minnesota	Donald Trump	The Republican nominee
7/19/2023 7:29	7/19/2023 7:32	TRUE	40	10	Strongly agree	Democrat		Strong Democrat		Strong conservative	Strongly approve	Strongly approve	Associate degree (e.g. AA, AS)	Silver,Turquoise	White		4	Most of the time	Other		Strongly agree	Male	Strongly agree	A homemaker	Strongly agree	Washington	Joe Biden	The Democratic nominee
7/19/2023 7:32	7/19/2023 7:32	TRUE	55
7/19/2023 7:20	7/19/2023 7:32	TRUE	71	10	Somewhat disagree	Democrat		Strong Democrat		Strong liberal	Strongly approve	Strongly approve	High school degree or equivalent (e.g. GED)	Silver,Turquoise	White		4	Don't know	Protestant Christian		Strongly agree	Female	Strongly agree	Retired	Strongly agree	Oklahoma	Joe Biden	The Democratic nominee
7/19/2023 7:26	7/19/2023 7:32	TRUE	61	7	Agree	Independent	Don't lean			Moderate	Somewhat disapprove	Somewhat approve	Some college, no degree	Silver,Turquoise	White		4	Now and then	Protestant Christian		Neither agree nor disagree	Female	Neither agree nor disagree	Employed for wages	Neither agree nor disagree	Washington	Donald Trump	The Republican nominee
7/19/2023 7:31	7/19/2023 7:32	TRUE	41	10	Agree	Democrat		Moderate Democrat		Strong liberal	Somewhat approve	Somewhat approve	Less than a high school diploma	Gold,Silver,Copper
7/19/2023 7:26	7/19/2023 7:33	TRUE	54	6	Agree	Democrat		Moderate Democrat		Moderately liberal	Approve	Approve	High school degree or equivalent (e.g. GED)	Silver,Turquoise	White		5	Hardly at all	Catholic Christian		Agree	Male	Neither agree nor disagree	Out of work but not currently looking for work	Agree	New Jersey	Joe Biden	The Democratic nominee
7/19/2023 7:29	7/19/2023 7:33	TRUE	25	5	Agree	Independent	Don't lean			Moderate	Somewhat approve	Neither approve nor disapprove	Bachelor's degree (e.g. BA, BS)	Silver,Turquoise	White		4	Some of the time	Catholic Christian		Somewhat agree	Male	Somewhat agree	Employed for wages	Somewhat agree	New York	Donald Trump	The Democratic nominee
7/19/2023 7:26	7/19/2023 7:33	TRUE	42	8	Strongly disagree	None of the above	Don't lean			Don't know	Strongly disapprove	Strongly disapprove	Some college, no degree	Silver,Turquoise	White		5	Don't know	Other		Strongly disagree	Female	Neither agree nor disagree	Employed for wages	Neither agree nor disagree	Kentucky	Donald Trump	Other
7/19/2023 7:31	7/19/2023 7:33	TRUE	43	10	Strongly agree	None of the above	Don't know			Moderate	Strongly approve	Strongly approve	High school degree or equivalent (e.g. GED)	Copper
7/19/2023 7:25	7/19/2023 7:33	TRUE	26	9	Agree	Republican			Strong Republican	Moderate	Somewhat disapprove	Somewhat disapprove	Bachelor's degree (e.g. BA, BS)	Silver,Turquoise	White		4	Some of the time	Catholic Christian		Agree	Male	Agree	Employed for wages	Agree	New York	Donald Trump	The Republican nominee
7/19/2023 7:27	7/19/2023 7:33	TRUE	55	7	Somewhat agree	Republican			Strong Republican	Moderately conservative	Strongly disapprove	Strongly disapprove	Bachelor's degree (e.g. BA, BS)	Silver,Turquoise	White		4	Now and then	Catholic Christian		Neither agree nor disagree	Male	Agree	Employed for wages	Agree	Michigan	Donald Trump	The Republican nominee
7/19/2023 7:25	7/19/2023 7:33	TRUE	59	10	Neither agree nor disagree	Republican			Moderate Republican	Moderately conservative	Disapprove	Disapprove	Bachelor's degree (e.g. BA, BS)	Silver,Turquoise	White		5	Now and then	Catholic Christian		Neither agree nor disagree	Female	Somewhat agree	Employed for wages	Agree	Indiana	I did not vote	Other
7/19/2023 7:31	7/19/2023 7:33	TRUE	28	10	Agree	Independent	Lean Democrat			Strong liberal	Strongly approve	Strongly approve	Less than a high school diploma	Gold
7/19/2023 7:21	7/19/2023 7:33	TRUE	65	10	Neither agree nor disagree	Republican			Strong Republican	Moderately conservative	Strongly disapprove	Strongly disapprove	Some college, no degree	Silver,Turquoise	White		5	Most of the time	Protestant Christian		Neither agree nor disagree	Female	Neither agree nor disagree	Employed for wages	Agree	Florida	Donald Trump	The Republican nominee
7/19/2023 7:23	7/19/2023 7:33	TRUE	50	8	Strongly disagree	Independent	Don't lean			Moderate	Strongly disapprove	Strongly disapprove	Some college, no degree	Silver,Turquoise	Hispanic or Latino		5	Most of the time	Protestant Christian		Disagree	Female	Somewhat agree	Employed for wages	Somewhat disagree	Mississippi	Donald Trump	The Republican nominee
7/19/2023 7:19	7/19/2023 7:33	TRUE	74	10	Somewhat agree	Independent	Don't lean			Moderate	Somewhat approve	Somewhat approve	Some college, no degree	Silver,Turquoise	White		4	Some of the time	Catholic Christian		Somewhat agree	Male	Somewhat agree	Employed for wages	Agree	New Jersey	I did not vote	Other
7/19/2023 7:30	7/19/2023 7:33	TRUE	42	9	Agree	Democrat		Strong Democrat		Strong liberal	Strongly approve	Somewhat approve	Associate degree (e.g. AA, AS)	Silver,Turquoise	Hispanic or Latino		4	Most of the time	Catholic Christian		Strongly agree	Female	Strongly agree	A student	Strongly agree	Texas	Joe Biden	The Democratic nominee
7/19/2023 7:32	7/19/2023 7:33	TRUE	69	10	Strongly agree	Democrat		Moderate Democrat		Strong liberal	Strongly approve	Strongly approve	High school degree or equivalent (e.g. GED)	Gold,Silver,Amethyst
7/19/2023 7:25	7/19/2023 7:33	TRUE	38	10	Neither agree nor disagree	Republican			Moderate Republican	Moderately conservative	Somewhat disapprove	Somewhat disapprove	Bachelor's degree (e.g. BA, BS)	Silver,Turquoise	White		5	Most of the time	Catholic Christian		Somewhat agree	Female	Somewhat agree	Employed for wages	Somewhat agree	Ohio	Donald Trump	The Republican nominee
7/19/2023 7:33	7/19/2023 7:33	TRUE	38	8	Agree	Democrat		Strong Democrat		Moderately liberal	Approve	Strongly approve	Associate degree (e.g. AA, AS)	Gold,Copper
7/19/2023 7:33	7/19/2023 7:34	TRUE	47	9	Neither agree nor disagree	Republican			Moderate Republican	Moderately conservative	Disapprove	Neither approve nor disapprove	Associate degree (e.g. AA, AS)	Gold,Turquoise
7/19/2023 7:20	7/19/2023 7:34	TRUE	75	10	Somewhat agree	Democrat		Moderate Democrat		Moderate	Approve	Approve	Some college, no degree	Silver,Turquoise	White		5	Hardly at all	Protestant Christian		Neither agree nor disagree	Female	Neither agree nor disagree	Employed for wages	Somewhat agree	Texas	Joe Biden	The Democratic nominee
7/19/2023 7:22	7/19/2023 7:34	TRUE	55	10	Somewhat agree	Democrat		Strong Democrat		Moderately liberal	Somewhat approve	Somewhat approve	Bachelor's degree (e.g. BA, BS)	Silver,Turquoise	White		4	Most of the time	Agnostic		Neither agree nor disagree	Male	Agree	Employed for wages	Somewhat agree	Massachusetts	Joe Biden	The Democratic nominee
7/19/2023 7:27	7/19/2023 7:34	TRUE	18	6	Strongly agree	Democrat		Strong Democrat		Moderate	Somewhat disapprove	Somewhat disapprove	High school degree or equivalent (e.g. GED)	Silver,Turquoise	Black or African American		4	Some of the time	Other		Strongly agree	Male	Strongly agree	Employed for wages	Strongly agree	Illinois	I did not vote	The Democratic nominee
7/19/2023 7:22	7/19/2023 7:34	TRUE	43	10	Somewhat disagree	Independent	Don't lean			Moderate	Strongly disapprove	Strongly disapprove	Associate degree (e.g. AA, AS)	Silver,Turquoise	White		5	Hardly at all	Catholic Christian		Neither agree nor disagree	Female	Somewhat agree	A homemaker	Somewhat agree	Indiana	I did not vote	Other
7/19/2023 7:29	7/19/2023 7:34	TRUE	30	5	Neither agree nor disagree	Independent	Lean Republican			Moderate	Neither approve nor disapprove	Neither approve nor disapprove	Some college, no degree	Silver,Turquoise	Asian or Asian-American		5	Now and then	Other		Somewhat agree	Male	Agree	A homemaker	Somewhat agree	California	Donald Trump	The Democratic nominee
7/19/2023 7:32	7/19/2023 7:34	TRUE	47	7	Agree	Independent	Don't lean			Moderate	Disapprove	Somewhat disapprove	High school degree or equivalent (e.g. GED)	Gold,Silver,Copper
7/19/2023 7:23	7/19/2023 7:34	TRUE	48	10	Somewhat agree	Independent	Lean Democrat			Strong liberal	Somewhat approve	Somewhat approve	Bachelor's degree (e.g. BA, BS)	Silver,Turquoise	White		5	Some of the time	Atheist		Agree	Female	Somewhat agree	A homemaker	Somewhat agree	Florida	Joe Biden	The Democratic nominee
7/19/2023 7:34	7/19/2023 7:34	TRUE	70
7/19/2023 7:33	7/19/2023 7:34	TRUE	42	10	Somewhat disagree	Republican			Moderate Republican	Moderately conservative	Somewhat disapprove	Somewhat disapprove	Master's degree (e.g. MA, MS, MEd)	Gold,Silver
7/19/2023 7:26	7/19/2023 7:34	TRUE	20	6	Neither agree nor disagree	None of the above	Don't lean			Moderately conservative	Neither approve nor disapprove	Somewhat approve	Associate degree (e.g. AA, AS)	Silver,Turquoise	Asian or Asian-American		5	Some of the time	Atheist		Strongly agree	Prefer not to say	Neither agree nor disagree	A student	Strongly agree	Connecticut	I did not vote	The Democratic nominee
7/19/2023 7:27	7/19/2023 7:34	TRUE	42	9	Strongly disagree	Republican			Strong Republican	Strong conservative	Strongly disapprove	Strongly disapprove	Bachelor's degree (e.g. BA, BS)	Silver,Turquoise	Black or African American		5	Most of the time	Agnostic		Strongly disagree	Male	Strongly disagree	Retired	Agree	Virginia	Donald Trump	The Republican nominee
7/19/2023 7:34	7/19/2023 7:34	TRUE	79
7/19/2023 7:31	7/19/2023 7:35	TRUE	35	8	Somewhat agree	Independent	Lean Democrat			Moderate	Somewhat approve	Neither approve nor disapprove	Associate degree (e.g. AA, AS)	Silver,Turquoise	White		4	Some of the time	Agnostic		Somewhat agree	Female	Agree	A homemaker	Agree	Kentucky	Joe Biden	The Democratic nominee
7/19/2023 7:32	7/19/2023 7:35	TRUE	73	10	Neither agree nor disagree	Independent	Lean Republican			Moderately conservative	Strongly disapprove	Strongly disapprove	Associate degree (e.g. AA, AS)	Turquoise
7/19/2023 7:28	7/19/2023 7:35	TRUE	35	8	Agree	Independent	Lean Republican			Moderately liberal	Approve	Somewhat approve	High school degree or equivalent (e.g. GED)	Silver,Turquoise	White		5	Some of the time	Catholic Christian		Agree	Male	Strongly agree	Employed for wages	Strongly agree	Montana	Donald Trump	The Democratic nominee
7/19/2023 7:20	7/19/2023 7:35	TRUE	58	10	Neither agree nor disagree	Democrat		Moderate Democrat		Moderately conservative	Neither approve nor disapprove	Neither approve nor disapprove	Bachelor's degree (e.g. BA, BS)	Silver,Turquoise	White		5	Now and then	Catholic Christian		Neither agree nor disagree	Female	Neither agree nor disagree	Employed for wages	Neither agree nor disagree	South Dakota	Joe Biden	Other
7/19/2023 7:33	7/19/2023 7:35	TRUE	45	6	Disagree	None of the above	Don't lean			Don't know	Neither approve nor disapprove	Neither approve nor disapprove	Some college, no degree	Turquoise
7/19/2023 7:19	7/19/2023 7:35	TRUE	71	10	Somewhat agree	Democrat		Strong Democrat		Moderate	Strongly approve	Strongly approve	High school degree or equivalent (e.g. GED)	Silver,Turquoise	White		5	Most of the time	Agnostic		Neither agree nor disagree	Male	Somewhat agree	Retired	Neither agree nor disagree	South Carolina	Joe Biden	The Democratic nominee
7/19/2023 7:31	7/19/2023 7:35	TRUE	50	10	Strongly agree	Democrat		Moderate Democrat		Moderately liberal	Strongly approve	Strongly approve	Associate degree (e.g. AA, AS)	Turquoise
7/19/2023 7:23	7/19/2023 7:35	TRUE	36	6	Disagree	None of the above	Don't lean			Don't know	Strongly disapprove	Strongly disapprove	High school degree or equivalent (e.g. GED)	Silver,Turquoise	White		5	Hardly at all	Catholic Christian		Strongly disagree	Female	Neither agree nor disagree	Employed for wages	Strongly agree	Illinois	I did not vote	I do not intend to vote
7/19/2023 7:26	7/19/2023 7:35	TRUE	34	8	Agree	Democrat		Moderate Democrat		Moderate	Somewhat approve	Neither approve nor disapprove	Bachelor's degree (e.g. BA, BS)	Silver,Turquoise	Asian or Asian-American		5	Now and then	Catholic Christian		Agree	Female	Neither agree nor disagree	A homemaker	Agree	Kentucky	Other	Other
7/19/2023 7:21	7/19/2023 7:35	TRUE	72	10	Disagree	Republican			Moderate Republican	Moderately conservative	Strongly disapprove	Disapprove	Bachelor's degree (e.g. BA, BS)	Silver,Turquoise	White		5	Hardly at all	Catholic Christian		Somewhat disagree	Female	Somewhat disagree	Retired	Somewhat agree	Pennsylvania	Donald Trump	The Republican nominee
7/19/2023 7:20	7/19/2023 7:35	TRUE	36	8	Somewhat agree	Democrat		Strong Democrat		Strong liberal	Strongly approve	Approve	Associate degree (e.g. AA, AS)	Silver,Turquoise	White		4	Some of the time	Agnostic		Agree	Male	Agree	Employed for wages	Strongly agree	Kentucky	Joe Biden	The Democratic nominee
7/19/2023 7:33	7/19/2023 7:35	TRUE	57	10	Disagree	Democrat		Moderate Democrat		Strong liberal	Somewhat disapprove	Neither approve nor disapprove	Some college, no degree	Silver
7/19/2023 7:31	7/19/2023 7:35	TRUE	65	8	Somewhat disagree	Independent	Lean Republican			Moderately conservative	Strongly disapprove	Strongly disapprove	Associate degree (e.g. AA, AS)	Amethyst
7/19/2023 7:33	7/19/2023 7:35	TRUE	63	10	Agree	Republican			Moderate Republican	Moderate	Disapprove	Disapprove	Professional degree (e.g. MD, DDS, DVM)	Turquoise,Amethyst
7/19/2023 7:34	7/19/2023 7:35	TRUE	24	10	Agree	Democrat		Strong Democrat		Moderately liberal	Strongly approve	Approve	Some college, no degree	Turquoise
7/19/2023 7:33	7/19/2023 7:35	TRUE	64	10	Strongly disagree	Republican			Strong Republican	Strong conservative	Strongly disapprove	Strongly disapprove	Bachelor's degree (e.g. BA, BS)	Turquoise
7/19/2023 7:30	7/19/2023 7:35	TRUE	57	10	Strongly agree	Democrat		Strong Democrat		Strong conservative	Strongly disapprove	Strongly approve	Bachelor's degree (e.g. BA, BS)	Silver,Turquoise	White		4	Don't know	Atheist		Strongly agree	Female	Somewhat agree	Self-employed	Strongly agree	Florida	Joe Biden	The Republican nominee
7/19/2023 7:22	7/19/2023 7:35	TRUE	57	10	Neither agree nor disagree	Republican			Moderate Republican	Moderately conservative	Disapprove	Somewhat approve	Bachelor's degree (e.g. BA, BS)	Silver,Turquoise	White		5	Most of the time	Protestant Christian		Agree	Male	Agree	Retired	Neither agree nor disagree	Ohio	Joe Biden	The Republican nominee
7/19/2023 7:34	7/19/2023 7:35	TRUE	20	10	Agree	Independent	Don't lean			Moderate	Neither approve nor disapprove	Neither approve nor disapprove	High school degree or equivalent (e.g. GED)	Gold,Silver
7/19/2023 7:26	7/19/2023 7:35	TRUE	54	8	Strongly agree	Independent	Lean Republican			Moderate	Somewhat approve	Somewhat approve	Some college, no degree	Silver,Turquoise	White		5	Now and then	Protestant Christian		Agree	Female	Agree	Out of work and looking for work	Somewhat agree	Kentucky	Donald Trump	The Republican nominee
7/19/2023 7:34	7/19/2023 7:35	TRUE	54	10	Neither agree nor disagree	Republican			Strong Republican	Moderately conservative	Strongly disapprove	Strongly disapprove	Bachelor's degree (e.g. BA, BS)	Turquoise
7/19/2023 7:24	7/19/2023 7:35	TRUE	59	10	Strongly agree	Democrat		Strong Democrat		Strong liberal	Strongly approve	Strongly approve	High school degree or equivalent (e.g. GED)	Silver,Turquoise	White		5	Most of the time	Protestant Christian		Agree	Female	Agree	A homemaker	Somewhat agree	Ohio	Joe Biden	The Democratic nominee
7/19/2023 7:34	7/19/2023 7:35	TRUE	50	10	Disagree	Independent	Lean Republican			Moderate	Somewhat approve	Neither approve nor disapprove	High school degree or equivalent (e.g. GED)	Silver
7/19/2023 7:22	7/19/2023 7:35	TRUE	41	6	Neither agree nor disagree	Democrat		Moderate Democrat		Moderate	Somewhat approve	Neither approve nor disapprove	Some college, no degree	Silver,Turquoise	White		4	Hardly at all	Catholic Christian		Somewhat agree	Female	Neither agree nor disagree	A homemaker	Strongly agree	Maine	I did not vote	I do not intend to vote
7/19/2023 7:24	7/19/2023 7:35	TRUE	55	10	Strongly agree	Independent	Don't lean			Strong liberal	Strongly disapprove	Disapprove	High school degree or equivalent (e.g. GED)	Silver,Turquoise	White		4	Now and then	Other	Lutheran	Strongly agree	Female	Neither agree nor disagree	Out of work and looking for work	Neither agree nor disagree	New York	I did not vote	I do not intend to vote
7/19/2023 7:21	7/19/2023 7:35	TRUE	73	10	Neither agree nor disagree	Republican			Strong Republican	Strong conservative	Strongly disapprove	Strongly disapprove	Bachelor's degree (e.g. BA, BS)	Silver,Turquoise	White		5	Hardly at all	Protestant Christian		Neither agree nor disagree	Female	Somewhat agree	Retired	Somewhat agree	Michigan	Donald Trump	The Republican nominee
7/19/2023 7:27	7/19/2023 7:35	TRUE	27	10	Somewhat disagree	None of the above	Lean Democrat			Strong liberal	Somewhat disapprove	Neither approve nor disapprove	Professional degree (e.g. MD, DDS, DVM)	Silver,Turquoise	White		5	Some of the time	Agnostic		Disagree	Female	Somewhat agree	Employed for wages	Somewhat agree	Virginia	Joe Biden	The Democratic nominee
7/19/2023 7:25	7/19/2023 7:35	TRUE	51	10	Neither agree nor disagree	Democrat		Moderate Democrat		Moderate	Somewhat disapprove	Neither approve nor disapprove	High school degree or equivalent (e.g. GED)	Silver,Turquoise	White		5	Hardly at all	Protestant Christian		Neither agree nor disagree	Female	Neither agree nor disagree	Out of work but not currently looking for work	Neither agree nor disagree	Iowa	Donald Trump	The Democratic nominee
7/19/2023 7:28	7/19/2023 7:36	TRUE	20	9	Somewhat agree	Democrat		Strong Democrat		Moderately conservative	Somewhat approve	Somewhat approve	Bachelor's degree (e.g. BA, BS)	Silver,Turquoise	White		5	Some of the time	Other		Somewhat agree	Male	Somewhat agree	Employed for wages	Somewhat agree	New Jersey	I did not vote	I do not intend to vote
7/19/2023 7:35	7/19/2023 7:36	TRUE	72
7/19/2023 7:25	7/19/2023 7:36	TRUE	55	9	Neither agree nor disagree	Democrat		Moderate Democrat		Moderate	Approve	Somewhat approve	Master's degree (e.g. MA, MS, MEd)	Silver,Turquoise	White		5	Some of the time	Protestant Christian		Somewhat agree	Female	Somewhat agree	Retired	Somewhat agree	Colorado	Joe Biden	The Democratic nominee
7/19/2023 7:18	7/19/2023 7:36	TRUE	74	10	Agree	Democrat		Moderate Democrat		Moderately liberal	Approve	Strongly approve	Some college, no degree	Silver,Turquoise	White		5	Most of the time	Atheist		Somewhat agree	Female	Somewhat agree	Self-employed	Somewhat agree	Maryland	Joe Biden	The Democratic nominee
7/19/2023 7:27	7/19/2023 7:36	TRUE	50	10	Somewhat disagree	Democrat		Strong Democrat		Strong liberal	Somewhat approve	Approve	Master's degree (e.g. MA, MS, MEd)	Silver,Turquoise	Black or African American		4	Most of the time	Other	Muslim	Agree	Male	Strongly agree	Employed for wages	Strongly agree	Washington	Joe Biden	The Democratic nominee
7/19/2023 7:24	7/19/2023 7:36	TRUE	62	10	Agree	Democrat		Strong Democrat		Moderately liberal	Approve	Strongly approve	Some college, no degree	Silver,Turquoise	White		5	Most of the time	Catholic Christian		Agree	Male	Somewhat agree	Retired	Strongly agree	Michigan	Joe Biden	The Democratic nominee
7/19/2023 7:20	7/19/2023 7:36	TRUE	55	8	Somewhat disagree	Democrat		Moderate Democrat		Moderately conservative	Strongly approve	Approve	Bachelor's degree (e.g. BA, BS)	Silver,Turquoise	White		4	Now and then	Catholic Christian		Neither agree nor disagree	Female	Agree	Employed for wages	Somewhat agree	Indiana	Joe Biden	The Democratic nominee
7/19/2023 7:19	7/19/2023 7:36	TRUE	52	1	Somewhat agree	None of the above	Lean Republican			Don't know	Strongly disapprove	Strongly disapprove	High school degree or equivalent (e.g. GED)	Silver,Turquoise	Native American		4	Some of the time	Other		Somewhat disagree	Female	Disagree	Self-employed	Neither agree nor disagree	Florida	I did not vote	I do not intend to vote
7/19/2023 7:27	7/19/2023 7:36	TRUE	51	10	Strongly agree	Democrat		Strong Democrat		Strong liberal	Strongly approve	Strongly approve	Associate degree (e.g. AA, AS)	Silver,Turquoise	Black or African American		4	Most of the time	Other		Strongly agree	Male	Strongly agree	Unable to work	Strongly agree	Texas	Joe Biden	The Democratic nominee
7/19/2023 7:23	7/19/2023 7:36	TRUE	61	10	Strongly agree	Democrat		Strong Democrat		Strong liberal	Strongly approve	Strongly approve	Some college, no degree	Silver,Turquoise	White		5	Most of the time	Atheist		Agree	Female	Strongly agree	Unable to work	Somewhat disagree	Pennsylvania	Joe Biden	The Democratic nominee
7/19/2023 7:22	7/19/2023 7:36	TRUE	67	8	Neither agree nor disagree	Republican			Strong Republican	Moderate	Strongly disapprove	Strongly disapprove	High school degree or equivalent (e.g. GED)	Silver,Turquoise	White		4	Now and then	Protestant Christian		Neither agree nor disagree	Male	Neither agree nor disagree	Retired	Agree	Pennsylvania	Donald Trump	The Republican nominee
7/19/2023 7:30	7/19/2023 7:36	TRUE	49	6	Agree	Republican			Strong Republican	Strong liberal	Approve	Somewhat approve	High school degree or equivalent (e.g. GED)	Silver,Turquoise	White		5	Now and then	Other		Agree	Male	Somewhat agree	Employed for wages	Somewhat agree	Delaware	Donald Trump	The Republican nominee
7/19/2023 7:20	7/19/2023 7:36	TRUE	75	10	Somewhat agree	Republican			Moderate Republican	Moderately conservative	Somewhat disapprove	Somewhat approve	High school degree or equivalent (e.g. GED)	Silver,Turquoise	White		5	Some of the time	Protestant Christian		Agree	Male	Agree	Retired	Agree	South Carolina	Joe Biden	The Democratic nominee
7/19/2023 7:29	7/19/2023 7:36	TRUE	36	8	Somewhat disagree	Democrat		Moderate Democrat		Moderately liberal	Somewhat approve	Somewhat approve	Master's degree (e.g. MA, MS, MEd)	Silver,Turquoise	White		5	Some of the time	Catholic Christian		Neither agree nor disagree	Female	Somewhat agree	Employed for wages	Somewhat agree	Kentucky	Joe Biden	The Democratic nominee
7/19/2023 7:24	7/19/2023 7:36	TRUE	59	10	Somewhat agree	Democrat		Strong Democrat		Strong liberal	Strongly approve	Approve	Some college, no degree	Silver,Turquoise	White		5	Most of the time	Atheist		Somewhat agree	Female	Agree	A homemaker	Somewhat disagree	Illinois	Joe Biden	The Democratic nominee
7/19/2023 7:25	7/19/2023 7:36	TRUE	37	8	Neither agree nor disagree	Republican			Moderate Republican	Moderately conservative	Disapprove	Neither approve nor disapprove	Master's degree (e.g. MA, MS, MEd)	Silver,Turquoise	White		5	Some of the time	Protestant Christian		Somewhat disagree	Female	Somewhat agree	Employed for wages	Somewhat agree	Texas	Donald Trump	The Republican nominee
7/19/2023 7:19	7/19/2023 7:36	TRUE	45	10	Agree	Democrat		Strong Democrat		Moderately liberal	Strongly approve	Strongly approve	High school degree or equivalent (e.g. GED)	Silver,Turquoise	Black or African American		4	Some of the time	Other	Christian & baptism	Agree	Female	Agree	Out of work and looking for work	Agree	Illinois	Joe Biden	The Democratic nominee
7/19/2023 7:31	7/19/2023 7:36	TRUE	31	7	Strongly agree	Democrat		Strong Democrat		Strong liberal	Approve	Strongly approve	Bachelor's degree (e.g. BA, BS)	Silver,Turquoise	Hispanic or Latino		4	Most of the time	Protestant Christian		Strongly agree	Female	Strongly agree	Employed for wages	Strongly agree	Connecticut	Joe Biden	The Republican nominee
7/19/2023 7:24	7/19/2023 7:36	TRUE	42	10	Neither agree nor disagree	Independent	Lean Democrat			Strong liberal	Somewhat disapprove	Somewhat approve	High school degree or equivalent (e.g. GED)	Silver,Turquoise	White		5	Some of the time	Protestant Christian		Neither agree nor disagree	Male	Strongly agree	Out of work but not currently looking for work	Neither agree nor disagree	Louisiana	I did not vote	The Democratic nominee
7/19/2023 7:35	7/19/2023 7:36	TRUE	39	8	Somewhat agree	Republican			Strong Republican	Moderate	Disapprove	Somewhat disapprove	Some college, no degree	Bronze
7/19/2023 7:33	7/19/2023 7:36	TRUE	47	8	Strongly disagree	Independent	Don't lean			Moderate	Disapprove	Neither approve nor disapprove	High school degree or equivalent (e.g. GED)	Gold,Silver
7/19/2023 7:28	7/19/2023 7:36	TRUE	36	10	Somewhat agree	Democrat		Strong Democrat		Strong liberal	Strongly approve	Approve	Bachelor's degree (e.g. BA, BS)	Silver,Turquoise	White		5	Some of the time	Atheist		Somewhat agree	Female	Agree	Self-employed	Agree	Michigan	Joe Biden	The Democratic nominee
7/19/2023 7:23	7/19/2023 7:36	TRUE	59	10	Somewhat agree	Independent	Lean Democrat			Moderately liberal	Approve	Approve	Bachelor's degree (e.g. BA, BS)	Silver,Turquoise	White		5	Some of the time	Protestant Christian		Agree	Female	Strongly agree	Employed for wages	Strongly agree	Iowa	Joe Biden	The Democratic nominee
7/19/2023 7:29	7/19/2023 7:37	TRUE	18	10	Neither agree nor disagree	Republican			Moderate Republican	Moderately conservative	Disapprove	Somewhat disapprove	Some college, no degree	Silver,Turquoise	White		5	Hardly at all	Protestant Christian		Somewhat agree	Female	Somewhat agree	Employed for wages	Disagree	Kentucky	I did not vote	The Republican nominee
7/19/2023 7:35	7/19/2023 7:37	TRUE	59	10	Somewhat agree	Democrat		Moderate Democrat		Moderately liberal	Neither approve nor disapprove	Somewhat approve	Bachelor's degree (e.g. BA, BS)	Turquoise
7/19/2023 7:26	7/19/2023 7:37	TRUE	27	10	Neither agree nor disagree	Independent	Lean Republican			Strong liberal	Neither approve nor disapprove	Neither approve nor disapprove	Associate degree (e.g. AA, AS)	Silver,Turquoise	White		4	Now and then	Other		Agree	Female	Neither agree nor disagree	Employed for wages	Somewhat agree	Alabama	I did not vote	The Democratic nominee
7/19/2023 7:29	7/19/2023 7:37	TRUE	23	10	Somewhat agree	Democrat		Strong Democrat		Moderate	Somewhat approve	Somewhat approve	Some college, no degree	Silver,Turquoise	Black or African American		5	Now and then	Protestant Christian		Somewhat agree	Female	Somewhat agree	Out of work and looking for work	Neither agree nor disagree	Louisiana	Joe Biden	The Democratic nominee
7/19/2023 7:33	7/19/2023 7:37	TRUE	34	10	Strongly agree	Democrat		Strong Democrat		Strong liberal	Strongly approve	Strongly approve	High school degree or equivalent (e.g. GED)	Silver,Turquoise	White		4	Some of the time	Catholic Christian		Agree	Female	Agree	A homemaker	Somewhat agree	Illinois	Joe Biden	The Democratic nominee
7/19/2023 7:36	7/19/2023 7:37	TRUE	25	5	Strongly agree	Democrat		Strong Democrat		Strong liberal	Somewhat approve	Somewhat approve	High school degree or equivalent (e.g. GED)	Copper
7/19/2023 7:31	7/19/2023 7:37	TRUE	34	10	Strongly agree	Democrat		Strong Democrat		Strong conservative	Approve	Approve	Bachelor's degree (e.g. BA, BS)	Silver,Turquoise	Hispanic or Latino		4	Most of the time	Catholic Christian		Strongly agree	Female	Strongly agree	Employed for wages	Strongly agree	New York	Joe Biden	The Democratic nominee
7/19/2023 7:30	7/19/2023 7:37	TRUE	18	4	Somewhat agree	Independent	Lean Republican			Moderate	Somewhat disapprove	Somewhat disapprove	High school degree or equivalent (e.g. GED)	Silver,Turquoise	White		4	Don't know	Catholic Christian		Agree	Male	Somewhat disagree	Employed for wages	Somewhat agree	Illinois	I did not vote	I do not intend to vote
7/19/2023 7:29	7/19/2023 7:37	TRUE	50	9	Agree	Democrat		Moderate Democrat		Moderate	Approve	Approve	High school degree or equivalent (e.g. GED)	Silver,Turquoise	White		4	Most of the time	Protestant Christian		Agree	Female	Strongly agree	A homemaker	Agree	New York	I did not vote	The Democratic nominee
7/19/2023 7:22	7/19/2023 7:37	TRUE	69	10	Neither agree nor disagree	Democrat		Strong Democrat		Moderately liberal	Somewhat approve	Approve	High school degree or equivalent (e.g. GED)	Silver,Turquoise	White		5	Most of the time	Protestant Christian		Neither agree nor disagree	Female	Agree	Employed for wages	Somewhat agree	Illinois	Joe Biden	The Democratic nominee
7/19/2023 7:36	7/19/2023 7:37	TRUE	74	10	Strongly agree	Democrat		Strong Democrat		Moderately liberal	Strongly approve	Strongly approve	Master's degree (e.g. MA, MS, MEd)	Bronze
7/19/2023 7:28	7/19/2023 7:37	TRUE	45	10	Neither agree nor disagree	Republican			Moderate Republican	Moderately conservative	Strongly disapprove	Strongly disapprove	Associate degree (e.g. AA, AS)	Silver,Turquoise	White		5	Now and then	Protestant Christian		Somewhat agree	Male	Somewhat agree	Military	Somewhat agree	Louisiana	Donald Trump	The Republican nominee
7/19/2023 7:21	7/19/2023 7:37	TRUE	70	10	Somewhat disagree	Democrat		Moderate Democrat		Moderately conservative	Somewhat approve	Somewhat disapprove	Bachelor's degree (e.g. BA, BS)	Silver,Turquoise	White		5	Some of the time	Catholic Christian		Strongly agree	Male	Strongly agree	Retired	Strongly agree	Wisconsin	Joe Biden	The Democratic nominee
7/19/2023 7:36	7/19/2023 7:37	TRUE	45	3	Disagree	Independent	Lean Republican			Moderate	Disapprove	Disapprove	Associate degree (e.g. AA, AS)	Gold
7/19/2023 7:25	7/19/2023 7:37	TRUE	62	6	Agree	Independent	Lean Democrat			Moderately liberal	Somewhat approve	Somewhat approve	Bachelor's degree (e.g. BA, BS)	Silver,Turquoise	White		5	Some of the time	Other	Christian	Neither agree nor disagree	Female	Strongly agree	Retired	Somewhat agree	Michigan	Joe Biden	The Democratic nominee
7/19/2023 7:31	7/19/2023 7:37	TRUE	25	10	Neither agree nor disagree	Democrat		Moderate Democrat		Strong liberal	Strongly approve	Neither approve nor disapprove	Some college, no degree	Silver,Turquoise	Black or African American		5	Now and then	Agnostic		Strongly agree	Female	Strongly agree	A student	Strongly agree	Arizona	Joe Biden	The Democratic nominee
7/19/2023 7:36	7/19/2023 7:37	TRUE	46	8	Strongly agree	Democrat		Strong Democrat		Strong liberal	Strongly approve	Strongly approve	Some college, no degree	Silver
7/19/2023 7:19	7/19/2023 7:37	TRUE	57	10	Somewhat disagree	Independent	Lean Republican			Strong conservative	Strongly disapprove	Strongly disapprove	Some college, no degree	Silver,Turquoise	White		5	Most of the time	Catholic Christian		Somewhat disagree	Female	Somewhat agree	A homemaker	Neither agree nor disagree	Oklahoma	Donald Trump	The Republican nominee
7/19/2023 7:22	7/19/2023 7:37	TRUE	61	10	Strongly agree	Democrat		Strong Democrat		Strong liberal	Strongly approve	Strongly approve	Associate degree (e.g. AA, AS)	Silver,Turquoise	White		5	Most of the time	Agnostic		Strongly agree	Male	Strongly agree	Unable to work	Somewhat agree	Texas	Joe Biden	The Democratic nominee
7/19/2023 7:19	7/19/2023 7:37	TRUE	64	10	Disagree	Independent	Lean Republican			Strong conservative	Strongly disapprove	Strongly disapprove	High school degree or equivalent (e.g. GED)	Silver,Turquoise	White		5	Most of the time	Protestant Christian		Strongly disagree	Male	Strongly disagree	Retired	Strongly disagree	Tennessee	Other	Other
7/19/2023 7:36	7/19/2023 7:37	TRUE	23	10	Agree	Republican			Strong Republican	Moderate	Somewhat approve	Neither approve nor disapprove	High school degree or equivalent (e.g. GED)	Gold,Amethyst
7/19/2023 7:36	7/19/2023 7:37	TRUE	50	5	Neither agree nor disagree	Independent	Don't lean			Moderate	Disapprove	Somewhat disapprove	Associate degree (e.g. AA, AS)	Gold
7/19/2023 7:37	7/19/2023 7:37	TRUE	65
7/19/2023 7:23	7/19/2023 7:38	TRUE	56	10	Neither agree nor disagree	Democrat		Strong Democrat		Moderately liberal	Strongly approve	Strongly approve	High school degree or equivalent (e.g. GED)	Silver,Turquoise	White		5	Some of the time	Agnostic		Neither agree nor disagree	Female	Agree	Employed for wages	Agree	Tennessee	Joe Biden	The Democratic nominee
7/19/2023 7:25	7/19/2023 7:38	TRUE	66	5	Strongly agree	Independent	Lean Democrat			Moderately liberal	Somewhat disapprove	Somewhat disapprove	High school degree or equivalent (e.g. GED)	Silver,Turquoise	White		5	Now and then	Protestant Christian		Neither agree nor disagree	Male	Neither agree nor disagree	Retired	Neither agree nor disagree	Illinois	Joe Biden	The Democratic nominee
7/19/2023 7:22	7/19/2023 7:38	TRUE	79	9	Somewhat disagree	Independent	Lean Republican			Moderately conservative	Strongly disapprove	Strongly disapprove	Some college, no degree	Silver,Turquoise	White		5	Some of the time	Protestant Christian		Somewhat agree	Female	Somewhat agree	Retired	Somewhat agree	Minnesota	Donald Trump	The Republican nominee
7/19/2023 7:28	7/19/2023 7:38	TRUE	45	5	Neither agree nor disagree	Independent	Don't know			Moderate	Somewhat disapprove	Somewhat disapprove	High school degree or equivalent (e.g. GED)	Gold
7/19/2023 7:27	7/19/2023 7:38	TRUE	59	10	Somewhat disagree	Republican			Moderate Republican	Moderate	Somewhat approve	Somewhat approve	High school degree or equivalent (e.g. GED)	Silver,Turquoise	White		4	Some of the time	Catholic Christian		Agree	Female	Strongly agree	Employed for wages	Strongly agree	Mississippi	Joe Biden	The Republican nominee
7/19/2023 7:20	7/19/2023 7:38	TRUE	82	10	Somewhat disagree	Republican			Moderate Republican	Moderately conservative	Somewhat disapprove	Somewhat disapprove	Some college, no degree	Silver,Turquoise	White		5	Now and then	Other	prefer not to answer	Disagree	Female	Agree	Retired	Somewhat agree	Iowa	Donald Trump	The Republican nominee
7/19/2023 7:34	7/19/2023 7:38	TRUE	31	7	Somewhat agree	Republican			Moderate Republican	Moderately liberal	Somewhat approve	Neither approve nor disapprove	Bachelor's degree (e.g. BA, BS)	Silver,Turquoise	White		5	Some of the time	Catholic Christian		Somewhat agree	Male	Agree	Self-employed	Agree	Florida	Donald Trump	The Republican nominee
7/19/2023 7:26	7/19/2023 7:38	TRUE	56	10	Somewhat disagree	Independent	Lean Democrat			Moderate	Strongly approve	Strongly approve	Some college, no degree	Silver,Turquoise	White		5	Hardly at all	Protestant Christian		Neither agree nor disagree	Female	Somewhat agree	A homemaker	Somewhat agree	Georgia	Joe Biden	The Democratic nominee
7/19/2023 7:30	7/19/2023 7:38	TRUE	33	10	Agree	Democrat		Strong Democrat		Strong liberal	Approve	Approve	Associate degree (e.g. AA, AS)	Silver,Turquoise	Black or African American		4	Some of the time	Protestant Christian		Agree	Female	Agree	Employed for wages	Agree	Kentucky	Joe Biden	The Democratic nominee
7/19/2023 7:28	7/19/2023 7:38	TRUE	30	8	Neither agree nor disagree	Democrat		Moderate Democrat		Moderately liberal	Somewhat approve	Somewhat approve	Some college, no degree	Silver,Turquoise	Black or African American		5	Some of the time	Catholic Christian		Neither agree nor disagree	Male	Somewhat agree	Out of work and looking for work	Neither agree nor disagree	New York	I did not vote	The Democratic nominee
7/19/2023 7:20	7/19/2023 7:38	TRUE	71	10	Strongly disagree	Republican			Moderate Republican	Moderately conservative	Strongly disapprove	Strongly disapprove	Associate degree (e.g. AA, AS)	Silver,Turquoise	White		5	Most of the time	Catholic Christian		Neither agree nor disagree	Male	Neither agree nor disagree	Retired	Agree	North Carolina	Donald Trump	The Republican nominee
7/19/2023 7:22	7/19/2023 7:38	TRUE	33	8	Somewhat agree	Democrat		Strong Democrat		Moderate	Somewhat approve	Somewhat approve	High school degree or equivalent (e.g. GED)	Silver,Turquoise	Hispanic or Latino		5	Some of the time	Other	none	Somewhat agree	Female	Agree	Out of work and looking for work	Somewhat agree	Texas	Joe Biden	The Democratic nominee
7/19/2023 7:31	7/19/2023 7:38	TRUE	31	5	Strongly agree	Independent	Don't lean			Moderate	Neither approve nor disapprove	Neither approve nor disapprove	High school degree or equivalent (e.g. GED)	Silver,Turquoise	White		5	Hardly at all	Protestant Christian		Neither agree nor disagree	Female	Strongly agree	A homemaker	Strongly agree	Arkansas	I did not vote	I do not intend to vote
7/19/2023 7:36	7/19/2023 7:38	TRUE	38	10	Somewhat agree	Independent	Lean Democrat			Moderate	Approve	Neither approve nor disapprove	Some college, no degree	Silver
7/19/2023 7:21	7/19/2023 7:38	TRUE	67	1	Agree	Independent	Lean Republican			Moderate	Strongly disapprove	Strongly disapprove	Some college, no degree	Silver,Turquoise	White		5	Now and then	Protestant Christian		Disagree	Female	Disagree	Retired	Strongly agree	Arkansas	Donald Trump	The Republican nominee
7/19/2023 7:37	7/19/2023 7:38	TRUE	66	10	Agree	Republican			Strong Republican	Strong conservative	Approve	Approve	High school degree or equivalent (e.g. GED)	Gold
7/19/2023 7:26	7/19/2023 7:38	TRUE	23	9	Strongly agree	Democrat		Strong Democrat		Don't know	Approve	Approve	High school degree or equivalent (e.g. GED)	Silver,Turquoise	Black or African American		5	Some of the time	Catholic Christian		Neither agree nor disagree	Female	Agree	Employed for wages	Neither agree nor disagree	Florida	Joe Biden	The Democratic nominee
7/19/2023 7:20	7/19/2023 7:38	TRUE	73	10	Disagree	Republican			Strong Republican	Moderately conservative	Strongly disapprove	Strongly disapprove	High school degree or equivalent (e.g. GED)	Silver,Turquoise	White		5	Most of the time	Catholic Christian		Disagree	Female	Agree	Retired	Agree	Illinois	Donald Trump	The Republican nominee
7/19/2023 7:29	7/19/2023 7:38	TRUE	31	6	Strongly agree	Independent	Don't lean			Moderate	Neither approve nor disapprove	Neither approve nor disapprove	Bachelor's degree (e.g. BA, BS)	Silver,Turquoise	Black or African American		5	Now and then	Other	Nonw	Neither agree nor disagree	Male	Strongly agree	Employed for wages	Strongly agree	Alabama	Joe Biden	The Democratic nominee
7/19/2023 7:26	7/19/2023 7:38	TRUE	64	10	Somewhat agree	Independent	Lean Democrat			Moderate	Somewhat approve	Approve	Bachelor's degree (e.g. BA, BS)	Silver,Turquoise	White		5	Most of the time	Protestant Christian		Neither agree nor disagree	Male	Strongly agree	Employed for wages	Strongly agree	Minnesota	Joe Biden	The Democratic nominee
7/19/2023 7:37	7/19/2023 7:38	TRUE	33	7	Agree	Republican			Strong Republican	Don't know	Disapprove	Strongly disapprove	High school degree or equivalent (e.g. GED)	Silver
7/19/2023 7:26	7/19/2023 7:38	TRUE	74	10	Agree	Democrat		Moderate Democrat		Moderately liberal	Approve	Approve	High school degree or equivalent (e.g. GED)	Silver,Turquoise	White		5	Some of the time	Protestant Christian		Somewhat agree	Female	Strongly agree	Employed for wages	Agree	Massachusetts	Joe Biden	The Democratic nominee
7/19/2023 7:35	7/19/2023 7:38	TRUE	36	8	Agree	Democrat		Strong Democrat		Moderately liberal	Somewhat approve	Somewhat disapprove	Associate degree (e.g. AA, AS)	Silver,Turquoise	White		5	Hardly at all	Jewish		Strongly agree	Male	Agree	Employed for wages	Agree	Pennsylvania	Joe Biden	The Democratic nominee
7/19/2023 7:29	7/19/2023 7:38	TRUE	20	8	Somewhat agree	Independent	Lean Republican			Moderate	Disapprove	Neither approve nor disapprove	High school degree or equivalent (e.g. GED)	Silver,Turquoise	White		5	Now and then	Protestant Christian		Somewhat agree	Female	Somewhat agree	Out of work but not currently looking for work	Neither agree nor disagree	Georgia	I did not vote	The Republican nominee
7/19/2023 7:29	7/19/2023 7:38	TRUE	60	9	Neither agree nor disagree	Democrat		Moderate Democrat		Moderately liberal	Approve	Approve	Bachelor's degree (e.g. BA, BS)	Silver,Turquoise	White		4	Some of the time	Catholic Christian		Neither agree nor disagree	Male	Agree	Employed for wages	Agree	Florida	Joe Biden	The Democratic nominee
7/19/2023 7:29	7/19/2023 7:38	TRUE	34	2	Disagree	None of the above	Don't know			Moderate	Disapprove	Somewhat disapprove	Less than a high school diploma	Silver,Turquoise	White		5	Now and then	Catholic Christian		Somewhat agree	Female	Disagree	Out of work and looking for work	Neither agree nor disagree	Iowa	Other	Other
7/19/2023 7:33	7/19/2023 7:38	TRUE	25	10	Agree	Democrat		Strong Democrat		Strong liberal	Strongly approve	Approve	High school degree or equivalent (e.g. GED)	Silver,Turquoise	Black or African American		4	Most of the time	Other	Baptist	Strongly agree	Male	Strongly agree	Employed for wages	Strongly agree	Mississippi	Joe Biden	The Democratic nominee
7/19/2023 7:28	7/19/2023 7:38	TRUE	33	1	Strongly agree	Independent	Don't know			Don't know	Somewhat approve	Strongly disapprove	High school degree or equivalent (e.g. GED)	Silver,Turquoise	Black or African American		4	Don't know	Other		Strongly disagree	Male	Strongly disagree	Unable to work	Strongly disagree	Colorado	I did not vote	I do not intend to vote
7/19/2023 7:30	7/19/2023 7:38	TRUE	25	7	Somewhat agree	Democrat		Moderate Democrat		Moderately liberal	Approve	Approve	Bachelor's degree (e.g. BA, BS)	Silver,Turquoise	Asian or Asian-American		5	Some of the time	Hindu		Agree	Female	Agree	Employed for wages	Strongly agree	New Hampshire	I did not vote	The Democratic nominee
7/19/2023 7:38	7/19/2023 7:39	TRUE	42	10	Somewhat agree	Independent	Lean Republican			Moderate	Neither approve nor disapprove	Somewhat approve	Some college, no degree	Turquoise
7/19/2023 7:31	7/19/2023 7:39	TRUE	35	7	Agree	Republican			Moderate Republican	Moderately liberal	Somewhat disapprove	Somewhat disapprove	Bachelor's degree (e.g. BA, BS)	Silver,Turquoise	Hispanic or Latino		5	Some of the time	Catholic Christian		Agree	Female	Somewhat agree	Employed for wages	Agree	Florida	Donald Trump	The Democratic nominee
7/19/2023 7:32	7/19/2023 7:39	TRUE	36	10	Somewhat disagree	Democrat		Strong Democrat		Moderately liberal	Neither approve nor disapprove	Neither approve nor disapprove	Some college, no degree	Silver,Turquoise	Black or African American		5	Hardly at all	Protestant Christian		Agree	Female	Strongly agree	A homemaker	Strongly agree	New York	I did not vote	I do not intend to vote
7/19/2023 7:34	7/19/2023 7:39	TRUE	41	9	Agree	Democrat		Moderate Democrat		Moderately liberal	Approve	Approve	Associate degree (e.g. AA, AS)	Silver,Turquoise	Hispanic or Latino		4	Some of the time	Jewish		Agree	Male	Agree	Employed for wages	Agree	Florida	Joe Biden	The Democratic nominee
7/19/2023 7:30	7/19/2023 7:39	TRUE	32	5	Somewhat agree	Independent	Lean Republican			Moderately conservative	Neither approve nor disapprove	Somewhat disapprove	Associate degree (e.g. AA, AS)	Silver,Turquoise	White		5	Now and then	Protestant Christian		Somewhat agree	Female	Neither agree nor disagree	Employed for wages	Neither agree nor disagree	Mississippi	Donald Trump	The Republican nominee
7/19/2023 7:36	7/19/2023 7:39	TRUE	43	9	Somewhat agree	Independent	Don't know			Strong liberal	Neither approve nor disapprove	Somewhat approve	Some college, no degree	Turquoise
7/19/2023 7:38	7/19/2023 7:39	TRUE	22	6	Agree	None of the above	Don't lean			Moderate	Somewhat disapprove	Somewhat disapprove	Bachelor's degree (e.g. BA, BS)	Copper
7/19/2023 7:21	7/19/2023 7:39	TRUE	68	10	Somewhat agree	Republican			Moderate Republican	Moderately liberal	Strongly disapprove	Strongly disapprove	Bachelor's degree (e.g. BA, BS)	Silver,Turquoise	Mixed Race		5	Most of the time	Protestant Christian		Disagree	Female	Agree	Employed for wages	Strongly agree	Pennsylvania	Donald Trump	The Republican nominee
7/19/2023 7:28	7/19/2023 7:39	TRUE	68	10	Strongly agree	Independent	Don't lean			Moderate	Approve	Approve	Associate degree (e.g. AA, AS)	Silver,Turquoise	White		4	Most of the time	Atheist		Agree	Male	Strongly agree	Retired	Agree	Arizona	Joe Biden	The Democratic nominee
7/19/2023 7:25	7/19/2023 7:39	TRUE	50	10	Agree	Democrat		Moderate Democrat		Moderately liberal	Somewhat disapprove	Somewhat disapprove	High school degree or equivalent (e.g. GED)	Silver,Turquoise	White		5	Some of the time	Protestant Christian		Strongly agree	Female	Strongly agree	Unable to work	Strongly agree	Arkansas	I did not vote	The Democratic nominee
7/19/2023 7:30	7/19/2023 7:39	TRUE	35	8	Neither agree nor disagree	Democrat		Moderate Democrat		Moderately liberal	Neither approve nor disapprove	Neither approve nor disapprove	Some college, no degree	Silver,Turquoise	Black or African American		5	Now and then	Agnostic		Neither agree nor disagree	Male	Neither agree nor disagree	Employed for wages	Neither agree nor disagree	Maryland	Joe Biden	The Democratic nominee
7/19/2023 7:29	7/19/2023 7:39	TRUE	31	2	Neither agree nor disagree	Independent	Don't lean			Moderate	Neither approve nor disapprove	Neither approve nor disapprove	High school degree or equivalent (e.g. GED)	Silver,Turquoise	White		4	Now and then	Atheist		Somewhat agree	Female	Neither agree nor disagree	A homemaker	Neither agree nor disagree	New York	I did not vote	I do not intend to vote
7/19/2023 7:31	7/19/2023 7:39	TRUE	27	7	Strongly agree	Republican			Strong Republican	Strong conservative	Somewhat disapprove	Somewhat disapprove	High school degree or equivalent (e.g. GED)	Silver,Turquoise	Black or African American		5	Most of the time	Protestant Christian		Strongly agree	Male	Agree	Employed for wages	Strongly agree	North Carolina	Donald Trump	The Republican nominee
7/19/2023 7:20	7/19/2023 7:39	TRUE	74	10	Somewhat agree	Republican			Moderate Republican	Moderately conservative	Strongly disapprove	Strongly disapprove	Some college, no degree	Silver,Turquoise	White		4	Most of the time	Protestant Christian		Disagree	Female	Neither agree nor disagree	Retired	Somewhat agree	California	Donald Trump	The Republican nominee
7/19/2023 7:27	7/19/2023 7:39	TRUE	51	5	Agree	Don't know	Lean Republican			Moderate	Somewhat approve	Neither approve nor disapprove	Bachelor's degree (e.g. BA, BS)	Silver,Turquoise	White		5	Now and then	Other		Neither agree nor disagree	Female	Neither agree nor disagree	Employed for wages	Agree	Georgia	I did not vote	The Republican nominee
7/19/2023 7:33	7/19/2023 7:39	TRUE	26	7	Agree	Independent	Lean Republican			Moderately conservative	Somewhat disapprove	Somewhat disapprove	High school degree or equivalent (e.g. GED)	Silver,Turquoise	White		5	Some of the time	Other		Agree	Male	Agree	Employed for wages	Agree	Minnesota	Donald Trump	The Republican nominee
7/19/2023 7:30	7/19/2023 7:39	TRUE	28	7	Neither agree nor disagree	Republican			Strong Republican	Strong conservative	Strongly disapprove	Disapprove	High school degree or equivalent (e.g. GED)	Silver,Turquoise	White		5	Now and then	Catholic Christian		Neither agree nor disagree	Female	Neither agree nor disagree	Employed for wages	Neither agree nor disagree	Kentucky	Donald Trump	The Republican nominee
7/19/2023 7:32	7/19/2023 7:39	TRUE	33	10	Somewhat agree	Republican			Moderate Republican	Moderately conservative	Strongly disapprove	Strongly disapprove	Bachelor's degree (e.g. BA, BS)	Silver,Turquoise	White		5	Some of the time	Protestant Christian		Agree	Male	Agree	Employed for wages	Agree	Illinois	Donald Trump	The Republican nominee
7/19/2023 7:32	7/19/2023 7:39	TRUE	57	6	Strongly agree	Independent	Don't lean			Moderate	Somewhat disapprove	Somewhat approve	Some college, no degree	Silver,Turquoise	White		5	Now and then	Catholic Christian		Somewhat agree	Female	Somewhat agree	Retired	Neither agree nor disagree	Florida	I did not vote	I do not intend to vote
7/19/2023 7:33	7/19/2023 7:39	TRUE	34	3	Agree	Republican			Strong Republican	Strong conservative	Disapprove	Disapprove	Some college, no degree	Silver,Turquoise	White		4	Some of the time	Agnostic		Agree	Female	Agree	Employed for wages	Agree	Texas	Donald Trump	The Republican nominee
7/19/2023 7:30	7/19/2023 7:39	TRUE	71	8	Somewhat agree	Independent	Lean Democrat			Moderately liberal	Somewhat approve	Approve	Some college, no degree	Silver,Turquoise	White		5	Most of the time	Agnostic		Agree	Female	Agree	Retired	Somewhat agree	Indiana	Joe Biden	The Democratic nominee
7/19/2023 7:35	7/19/2023 7:39	TRUE	18	4	Neither agree nor disagree	None of the above	Don't lean			Don't know	Neither approve nor disapprove	Neither approve nor disapprove	High school degree or equivalent (e.g. GED)	Silver,Turquoise	Other	Pacific islander	5	Now and then	Catholic Christian		Neither agree nor disagree	Female	Neither agree nor disagree	Employed for wages	Neither agree nor disagree	Nevada	I did not vote	I do not intend to vote
7/19/2023 7:32	7/19/2023 7:39	TRUE	23	6	Neither agree nor disagree	Republican			Moderate Republican	Moderate	Neither approve nor disapprove	Neither approve nor disapprove	Bachelor's degree (e.g. BA, BS)	Silver,Turquoise	White		5	Now and then	Agnostic		Neither agree nor disagree	Female	Neither agree nor disagree	Employed for wages	Neither agree nor disagree	Pennsylvania	Donald Trump	The Republican nominee
7/19/2023 7:34	7/19/2023 7:39	TRUE	29	5	Neither agree nor disagree	Independent	Don't lean			Moderate	Strongly disapprove	Strongly disapprove	High school degree or equivalent (e.g. GED)	Silver,Turquoise	White		4	Now and then	Atheist		Strongly agree	Female	Strongly agree	Employed for wages	Strongly agree	Iowa	I did not vote	I do not intend to vote
7/19/2023 7:28	7/19/2023 7:39	TRUE	18	4	Somewhat agree	Republican			Moderate Republican	Moderately conservative	Disapprove	Neither approve nor disapprove	High school degree or equivalent (e.g. GED)	Silver,Turquoise	White		5	Hardly at all	Other	none	Disagree	Female	Disagree	A student	Somewhat agree	South Carolina	I did not vote	The Republican nominee
7/19/2023 7:23	7/19/2023 7:39	TRUE	67	10	Agree	Republican			Strong Republican	Strong conservative	Strongly disapprove	Strongly disapprove	Less than a high school diploma	Silver,Turquoise	White		4	Most of the time	Other		Agree	Female	Somewhat agree	Retired	Agree	Florida	Donald Trump	The Republican nominee
7/19/2023 7:38	7/19/2023 7:39	TRUE	33	9	Neither agree nor disagree	Democrat		Moderate Democrat		Moderately liberal	Strongly approve	Approve	Bachelor's degree (e.g. BA, BS)	Turquoise,Amethyst
7/19/2023 7:29	7/19/2023 7:39	TRUE	18	1	Neither agree nor disagree	Don't know	Don't lean			Don't know	Neither approve nor disapprove	Neither approve nor disapprove	High school degree or equivalent (e.g. GED)	Silver,Turquoise	Hispanic or Latino		5	Don't know	Catholic Christian		Neither agree nor disagree	Female	Neither agree nor disagree	Out of work but not currently looking for work	Neither agree nor disagree	Texas	I did not vote	I do not intend to vote
7/19/2023 7:28	7/19/2023 7:39	TRUE	71	10	Somewhat agree	Democrat		Moderate Democrat		Moderate	Approve	Somewhat approve	Associate degree (e.g. AA, AS)	Silver,Turquoise	White		5	Most of the time	Catholic Christian		Neither agree nor disagree	Male	Strongly agree	Retired	Strongly agree	Minnesota	Joe Biden	The Democratic nominee
7/19/2023 7:26	7/19/2023 7:39	TRUE	30	5	Agree	Republican			Don't know	Don't know	Somewhat disapprove	Disapprove	Associate degree (e.g. AA, AS)	Silver,Turquoise	White		5	Hardly at all	Protestant Christian		Strongly agree	Female	Agree	Employed for wages	Strongly agree	Oklahoma	Donald Trump	Other
7/19/2023 7:25	7/19/2023 7:39	TRUE	61	7	Neither agree nor disagree	Republican			Moderate Republican	Moderately conservative	Somewhat disapprove	Somewhat disapprove	Some college, no degree	Silver,Turquoise	White		5	Some of the time	Other		Somewhat agree	Male	Somewhat agree	Retired	Somewhat agree	New Jersey	Donald Trump	The Republican nominee
7/19/2023 7:35	7/19/2023 7:40	TRUE	27	4	Agree	Democrat		Strong Democrat		Strong liberal	Approve	Approve	High school degree or equivalent (e.g. GED)	Gold,Silver,Turquoise,Amethyst,Copper	Black or African American		4	Most of the time	Protestant Christian		Agree	Male	Agree	Self-employed	Agree	Georgia	Joe Biden	The Republican nominee
7/19/2023 7:29	7/19/2023 7:40	TRUE	45	5	Neither agree nor disagree	Democrat		Moderate Democrat		Moderate	Somewhat disapprove	Neither approve nor disapprove	Associate degree (e.g. AA, AS)	Turquoise
7/19/2023 7:33	7/19/2023 7:40	TRUE	29	8	Somewhat agree	Republican			Moderate Republican	Moderately conservative	Neither approve nor disapprove	Neither approve nor disapprove	Doctorate (e.g. PhD, EdD)	Silver,Turquoise	White		5	Some of the time	Protestant Christian		Somewhat agree	Female	Agree	Employed for wages	Agree	Georgia	I did not vote	The Republican nominee
7/19/2023 7:38	7/19/2023 7:40	TRUE	53	10	Agree	Republican			Strong Republican	Strong conservative	Strongly disapprove	Strongly disapprove	Bachelor's degree (e.g. BA, BS)	Silver
7/19/2023 7:34	7/19/2023 7:40	TRUE	19	6	Agree	Independent	Don't know			Moderate	Approve	Approve	Some college, no degree	Silver,Turquoise	Black or African American		5	Some of the time	Protestant Christian		Agree	Male	Agree	Self-employed	Agree	Florida	I did not vote	I do not intend to vote
7/19/2023 7:34	7/19/2023 7:40	TRUE	21	4	Strongly agree	Republican			Strong Republican	Strong conservative	Strongly disapprove	Strongly disapprove	High school degree or equivalent (e.g. GED)	Silver,Turquoise	Hispanic or Latino		4	Some of the time	Catholic Christian		Strongly agree	Male	Strongly agree	Employed for wages	Neither agree nor disagree	New York	Donald Trump	The Republican nominee
7/19/2023 7:28	7/19/2023 7:40	TRUE	63	10	Somewhat disagree	Independent	Lean Republican			Moderate	Strongly disapprove	Strongly disapprove	Bachelor's degree (e.g. BA, BS)	Silver,Turquoise	White		5	Most of the time	Protestant Christian		Somewhat agree	Female	Strongly agree	Employed for wages	Somewhat agree	Arizona	Donald Trump	The Republican nominee
7/19/2023 7:39	7/19/2023 7:40	TRUE	29	10	Somewhat agree	Democrat		Strong Democrat		Moderately liberal	Somewhat approve	Somewhat approve	Some college, no degree	Silver
7/19/2023 7:27	7/19/2023 7:40	TRUE	37	5	Somewhat agree	Independent	Don't lean			Moderate	Somewhat disapprove	Somewhat disapprove	Some college, no degree	Silver,Turquoise	White		5	Some of the time	Protestant Christian		Agree	Male	Agree	Employed for wages	Agree	Missouri	I did not vote	I do not intend to vote
7/19/2023 7:33	7/19/2023 7:40	TRUE	33	6	Neither agree nor disagree	Independent	Lean Democrat			Moderate	Neither approve nor disapprove	Neither approve nor disapprove	Less than a high school diploma	Silver,Turquoise	Hispanic or Latino		4	Don't know	Catholic Christian		Neither agree nor disagree	Female	Neither agree nor disagree	Employed for wages	Neither agree nor disagree	Colorado	I did not vote	I do not intend to vote
7/19/2023 7:30	7/19/2023 7:40	TRUE	41	5	Somewhat disagree	Independent	Don't lean			Strong liberal	Somewhat approve	Neither approve nor disapprove	Associate degree (e.g. AA, AS)	Silver,Turquoise	White		5	Now and then	Other		Somewhat disagree	Female	Neither agree nor disagree	Out of work and looking for work	Neither agree nor disagree	Georgia	I did not vote	I do not intend to vote
7/19/2023 7:26	7/19/2023 7:40	TRUE	42	10	Somewhat agree	Republican			Moderate Republican	Moderately conservative	Somewhat disapprove	Neither approve nor disapprove	Associate degree (e.g. AA, AS)	Silver,Turquoise	White		5	Some of the time	Protestant Christian		Agree	Female	Agree	Employed for wages	Agree	Virginia	Donald Trump	The Republican nominee
7/19/2023 7:19	7/19/2023 7:40	TRUE	66	9	Neither agree nor disagree	Independent	Lean Republican			Moderate	Somewhat disapprove	Neither approve nor disapprove	High school degree or equivalent (e.g. GED)	Silver,Turquoise	White		5	Hardly at all	Protestant Christian		Somewhat disagree	Female	Somewhat agree	Employed for wages	Somewhat agree	Texas	Donald Trump	The Republican nominee
7/19/2023 7:28	7/19/2023 7:40	TRUE	56	10	Neither agree nor disagree	Democrat		Strong Democrat		Moderate	Approve	Approve	High school degree or equivalent (e.g. GED)	Silver,Turquoise	White		5	Some of the time	Catholic Christian		Neither agree nor disagree	Male	Agree	Unable to work	Neither agree nor disagree	Pennsylvania	Joe Biden	The Democratic nominee
7/19/2023 7:19	7/19/2023 7:40	TRUE	78	10	Neither agree nor disagree	Democrat		Moderate Democrat		Moderate	Disapprove	Somewhat approve	Associate degree (e.g. AA, AS)	Silver,Turquoise	White		5	Most of the time	Protestant Christian		Somewhat disagree	Female	Agree	Retired	Strongly agree	Oregon	Joe Biden	Other
7/19/2023 7:30	7/19/2023 7:40	TRUE	27	9	Neither agree nor disagree	Democrat		Strong Democrat		Strong liberal	Approve	Approve	High school degree or equivalent (e.g. GED)	Silver,Turquoise	White		5	Most of the time	Atheist		Agree	Female	Somewhat agree	Employed for wages	Strongly agree	Pennsylvania	Joe Biden	The Democratic nominee
7/19/2023 7:27	7/19/2023 7:40	TRUE	52	6	Neither agree nor disagree	Independent	Lean Democrat			Moderate	Neither approve nor disapprove	Neither approve nor disapprove	Some college, no degree	Silver,Turquoise	White		5	Now and then	Other	Christian	Neither agree nor disagree	Female	Neither agree nor disagree	Retired	Neither agree nor disagree	Michigan	I did not vote	The Democratic nominee
7/19/2023 7:29	7/19/2023 7:40	TRUE	18	8	Somewhat agree	Democrat		Moderate Democrat		Moderately liberal	Somewhat approve	Somewhat approve	High school degree or equivalent (e.g. GED)	Silver,Turquoise	White		5	Some of the time	Other		Somewhat disagree	Female	Strongly agree	A student	Somewhat disagree	Florida	I did not vote	The Democratic nominee
7/19/2023 7:39	7/19/2023 7:40	TRUE	18	5	Neither agree nor disagree	Independent	Don't lean			Moderate	Neither approve nor disapprove	Neither approve nor disapprove	Some college, no degree	Gold
7/19/2023 7:23	7/19/2023 7:40	TRUE	66	8	Somewhat disagree	Independent	Lean Democrat			Moderately liberal	Somewhat disapprove	Somewhat disapprove	Associate degree (e.g. AA, AS)	Silver,Turquoise	White		4	Some of the time	Protestant Christian		Somewhat agree	Female	Somewhat agree	Retired	Somewhat agree	North Carolina	Joe Biden	The Republican nominee
7/19/2023 7:28	7/19/2023 7:40	TRUE	29	1	Disagree	Republican			Strong Republican	Don't know	Approve	Approve	Some college, no degree	Silver,Turquoise	Black or African American		4	Now and then	Protestant Christian		Neither agree nor disagree	Female	Neither agree nor disagree	Employed for wages	Neither agree nor disagree	Texas	Donald Trump	The Republican nominee
7/19/2023 7:23	7/19/2023 7:40	TRUE	75	10	Somewhat disagree	Republican			Moderate Republican	Strong conservative	Strongly disapprove	Disapprove	Associate degree (e.g. AA, AS)	Silver,Turquoise	White		5	Most of the time	Protestant Christian		Somewhat agree	Female	Agree	Retired	Agree	Ohio	Donald Trump	The Republican nominee
7/19/2023 7:38	7/19/2023 7:40	TRUE	42	7	Agree	Democrat		Moderate Democrat		Moderate	Somewhat approve	Somewhat approve	Bachelor's degree (e.g. BA, BS)	Gold
7/19/2023 7:30	7/19/2023 7:40	TRUE	41	9	Agree	Independent	Lean Democrat			Moderate	Somewhat approve	Somewhat approve	Doctorate (e.g. PhD, EdD)	Silver,Turquoise	White		5	Now and then	Catholic Christian		Somewhat disagree	Female	Agree	Employed for wages	Agree	Connecticut	I did not vote	I do not intend to vote
7/19/2023 7:19	7/19/2023 7:41	TRUE	82	10	Agree	Republican			Strong Republican	Moderate	Strongly disapprove	Disapprove	High school degree or equivalent (e.g. GED)	Silver,Turquoise	White		5	Now and then	Protestant Christian		Somewhat agree	Female	Agree	Retired	Agree	Missouri	Donald Trump	The Republican nominee
7/19/2023 7:39	7/19/2023 7:41	TRUE	41	10	Strongly disagree	Republican			Moderate Republican	Strong conservative	Strongly disapprove	Strongly disapprove	Some college, no degree	Gold,Silver,Amethyst,Copper
7/19/2023 7:33	7/19/2023 7:41	TRUE	21		Neither agree nor disagree	Don't know	Don't know			Don't know	Neither approve nor disapprove	Neither approve nor disapprove	High school degree or equivalent (e.g. GED)	Silver,Turquoise			5					Female				Georgia	I did not vote	I do not intend to vote
7/19/2023 7:33	7/19/2023 7:41	TRUE	28	8	Strongly agree	Republican			Strong Republican	Strong conservative	Strongly disapprove	Strongly disapprove	Some college, no degree	Silver,Turquoise	White		4	Most of the time	Protestant Christian		Strongly agree	Female	Strongly agree	Unable to work	Strongly agree	Florida	Donald Trump	The Republican nominee
7/19/2023 7:40	7/19/2023 7:41	TRUE	72
7/19/2023 7:26	7/19/2023 7:41	TRUE	65	8	Neither agree nor disagree	Republican			Strong Republican	Moderately conservative	Strongly disapprove	Strongly disapprove	High school degree or equivalent (e.g. GED)	Silver,Turquoise	White		5	Some of the time	Agnostic		Neither agree nor disagree	Male	Somewhat agree	Retired	Agree	Michigan	Donald Trump	The Republican nominee
7/19/2023 7:41	7/19/2023 7:41	TRUE	63
7/19/2023 7:34	7/19/2023 7:41	TRUE	20	8	Agree	Republican			Strong Republican	Strong liberal	Disapprove	Disapprove	Associate degree (e.g. AA, AS)	Silver,Turquoise	White		4	Most of the time	Catholic Christian		Somewhat agree	Female	Disagree	A homemaker	Strongly agree	California	Donald Trump	The Republican nominee
7/19/2023 7:28	7/19/2023 7:41	TRUE	70	10	Agree	Democrat		Strong Democrat		Moderately liberal	Strongly approve	Strongly approve	Bachelor's degree (e.g. BA, BS)	Silver,Turquoise	White		5	Most of the time	Catholic Christian		Agree	Male	Strongly agree	Retired	Agree	New York	Joe Biden	The Democratic nominee
7/19/2023 7:29	7/19/2023 7:41	TRUE	46	10	Agree	Democrat		Strong Democrat		Strong liberal	Strongly approve	Strongly approve	Bachelor's degree (e.g. BA, BS)	Silver,Turquoise	White		5	Most of the time	Jewish		Agree	Female	Strongly agree	Self-employed	Strongly agree	California	Joe Biden	The Democratic nominee
7/19/2023 7:40	7/19/2023 7:41	TRUE	49	9	Agree	Democrat		Strong Democrat		Moderate	Approve	Approve	Some college, no degree	Turquoise
7/19/2023 7:26	7/19/2023 7:41	TRUE	31	7	Disagree	Republican			Strong Republican	Strong conservative	Strongly disapprove	Strongly disapprove	High school degree or equivalent (e.g. GED)	Silver,Turquoise	White		4	Hardly at all	Protestant Christian		Somewhat agree	Female	Agree	A homemaker	Somewhat agree	Indiana	I did not vote	I do not intend to vote
7/19/2023 7:27	7/19/2023 7:41	TRUE	43	10	Strongly agree	Republican			Strong Republican	Strong liberal	Strongly disapprove	Strongly disapprove	Bachelor's degree (e.g. BA, BS)	Silver,Turquoise	White		5	Some of the time	Catholic Christian		Agree	Male	Agree	Self-employed	Strongly agree	Florida	Donald Trump	The Republican nominee
7/19/2023 7:25	7/19/2023 7:41	TRUE	53	10	Somewhat agree	Independent	Don't lean			Moderate	Strongly disapprove	Strongly disapprove	Bachelor's degree (e.g. BA, BS)	Silver,Turquoise	White		4	Now and then	Catholic Christian		Somewhat agree	Female	Somewhat agree	Employed for wages	Agree	South Carolina	Donald Trump	Other
7/19/2023 7:41	7/19/2023 7:41	TRUE	47
7/19/2023 7:29	7/19/2023 7:41	TRUE	58	10	Agree	Democrat		Strong Democrat		Moderately liberal	Strongly approve	Strongly approve	Bachelor's degree (e.g. BA, BS)	Silver,Turquoise	White		5	Most of the time	Protestant Christian		Strongly agree	Female	Strongly agree	Employed for wages	Agree	Texas	Joe Biden	The Democratic nominee
7/19/2023 7:19	7/19/2023 7:41	TRUE	72	10	Strongly agree	Independent	Don't lean			Moderate	Approve	Strongly approve	High school degree or equivalent (e.g. GED)	Silver,Turquoise	White		5	Most of the time	Protestant Christian		Somewhat agree	Female	Neither agree nor disagree	Retired	Somewhat agree	Wisconsin	Joe Biden	The Democratic nominee
7/19/2023 7:40	7/19/2023 7:41	TRUE	84	10	Somewhat agree	Republican			Strong Republican	Strong conservative	Strongly disapprove	Strongly disapprove	High school degree or equivalent (e.g. GED)	Gold
7/19/2023 7:30	7/19/2023 7:41	TRUE	56	7	Somewhat agree	None of the above	Lean Democrat			Moderate	Somewhat disapprove	Somewhat approve	High school degree or equivalent (e.g. GED)	Silver,Turquoise	White		5	Some of the time	Protestant Christian		Neither agree nor disagree	Female	Somewhat agree	Retired	Strongly agree	South Carolina	I did not vote	Other
7/19/2023 7:38	7/19/2023 7:41	TRUE	83		Somewhat agree	Democrat		Moderate Democrat		Moderately liberal	Approve	Approve	Bachelor's degree (e.g. BA, BS)	Gold
7/19/2023 7:29	7/19/2023 7:41	TRUE	37	5	Neither agree nor disagree	Democrat		Strong Democrat		Strong liberal	Approve	Approve	Some college, no degree	Silver,Turquoise	White		5	Hardly at all	Other	lapsed catholic	Neither agree nor disagree	Female	Somewhat agree	Employed for wages	Agree	New York	Joe Biden	The Democratic nominee
7/19/2023 7:24	7/19/2023 7:42	TRUE	64	10	Agree	Republican			Moderate Republican	Moderately conservative	Strongly disapprove	Strongly disapprove	Bachelor's degree (e.g. BA, BS)	Silver,Turquoise	Native American		4	Most of the time	Agnostic		Somewhat disagree	Female	Somewhat agree	Retired	Somewhat agree	Delaware	Other	The Republican nominee
7/19/2023 7:31	7/19/2023 7:42	TRUE	24	9	Strongly agree	Independent	Lean Democrat			Moderately liberal	Somewhat disapprove	Neither approve nor disapprove	Some college, no degree	Silver,Turquoise	Native American		5	Some of the time	Atheist		Agree	Female	Agree	Employed for wages	Agree	Oklahoma	I did not vote	Other
7/19/2023 7:35	7/19/2023 7:42	TRUE	57	1	Neither agree nor disagree	None of the above	Don't lean			Don't know	Neither approve nor disapprove	Neither approve nor disapprove	High school degree or equivalent (e.g. GED)	Silver,Turquoise	White		4	Now and then	Catholic Christian		Somewhat disagree	Female	Neither agree nor disagree	Employed for wages	Neither agree nor disagree	New Jersey	I did not vote	Other
7/19/2023 7:41	7/19/2023 7:42	TRUE	29		Disagree	Independent	Don't lean			Moderate	Neither approve nor disapprove	Somewhat disapprove	Bachelor's degree (e.g. BA, BS)	Gold
7/19/2023 7:38	7/19/2023 7:42	TRUE	35	6	Neither agree nor disagree	None of the above	Don't lean			Moderate	Neither approve nor disapprove	Neither approve nor disapprove	Bachelor's degree (e.g. BA, BS)	Silver,Turquoise	White		4	Now and then	Catholic Christian		Neither agree nor disagree	Male	Neither agree nor disagree	Employed for wages	Somewhat disagree	Pennsylvania	I did not vote	I do not intend to vote
7/19/2023 7:38	7/19/2023 7:42	TRUE	27	1	Neither agree nor disagree	Independent	Don't lean			Don't know	Strongly disapprove	Neither approve nor disapprove	Some college, no degree	Turquoise
7/19/2023 7:28	7/19/2023 7:42	TRUE	66	8	Somewhat agree	Independent	Don't know			Moderate	Strongly disapprove	Strongly disapprove	Master's degree (e.g. MA, MS, MEd)	Silver,Turquoise	White		5	Some of the time	Catholic Christian		Somewhat agree	Male	Somewhat agree	Employed for wages	Agree	Arizona	Donald Trump	Other
7/19/2023 7:32	7/19/2023 7:42	TRUE	25	8	Neither agree nor disagree	Democrat		Strong Democrat		Strong liberal	Neither approve nor disapprove	Neither approve nor disapprove	Bachelor's degree (e.g. BA, BS)	Silver,Turquoise	Asian or Asian-American		5	Now and then	Agnostic		Neither agree nor disagree	Female	Agree	Employed for wages	Agree	South Carolina	Joe Biden	The Democratic nominee
7/19/2023 7:35	7/19/2023 7:42	TRUE	41	6	Somewhat disagree	Independent	Don't lean			Moderate	Strongly disapprove	Strongly disapprove	High school degree or equivalent (e.g. GED)	Silver,Turquoise	White		4	Hardly at all	Other	Mennonite	Neither agree nor disagree	Female	Strongly disagree	Employed for wages	Strongly disagree	Pennsylvania	Donald Trump	The Republican nominee
7/19/2023 7:27	7/19/2023 7:42	TRUE	43	10	Strongly disagree	Independent	Don't lean			Moderate	Strongly disapprove	Strongly disapprove	Some college, no degree	Silver,Turquoise	White		5	Some of the time	Other		Somewhat agree	Female	Agree	A homemaker	Strongly agree	Tennessee	Donald Trump	Other
7/19/2023 7:40	7/19/2023 7:42	TRUE	63	10	Neither agree nor disagree	Republican			Moderate Republican	Moderate	Neither approve nor disapprove	Neither approve nor disapprove	Master's degree (e.g. MA, MS, MEd)	Gold,Silver,Amethyst,Copper
7/19/2023 7:29	7/19/2023 7:42	TRUE	33	9	Neither agree nor disagree	Democrat		Strong Democrat		Strong liberal	Somewhat approve	Somewhat approve	Bachelor's degree (e.g. BA, BS)	Silver,Turquoise	White		5	Now and then	Atheist		Neither agree nor disagree	Female	Neither agree nor disagree	Self-employed	Neither agree nor disagree	Pennsylvania	Joe Biden	The Democratic nominee
7/19/2023 7:38	7/19/2023 7:42	TRUE	19	10	Agree	Independent	Don't know			Strong conservative	Strongly approve	Strongly disapprove	Some college, no degree	Gold
7/19/2023 7:35	7/19/2023 7:42	TRUE	29	9	Disagree	Republican			Moderate Republican	Moderately conservative	Strongly disapprove	Strongly disapprove	Bachelor's degree (e.g. BA, BS)	Silver,Turquoise	White		5	Most of the time	Other	Lutheran	Agree	Male	Agree	Employed for wages	Agree	Minnesota	Donald Trump	The Republican nominee
7/19/2023 7:31	7/19/2023 7:42	TRUE	47	10	Neither agree nor disagree	Democrat		Moderate Democrat		Moderate	Somewhat approve	Approve	Bachelor's degree (e.g. BA, BS)	Silver,Turquoise	White		4	Some of the time	Protestant Christian		Neither agree nor disagree	Female	Neither agree nor disagree	Employed for wages	Neither agree nor disagree	Pennsylvania	Joe Biden	The Democratic nominee
7/19/2023 7:26	7/19/2023 7:42	TRUE	76	10	Somewhat agree	Democrat		Strong Democrat		Moderate	Somewhat approve	Somewhat approve	Bachelor's degree (e.g. BA, BS)	Silver,Turquoise	White		5	Most of the time	Protestant Christian		Agree	Male	Agree	Retired	Agree	Florida	Joe Biden	The Democratic nominee
7/19/2023 7:31	7/19/2023 7:42	TRUE	30	8	Neither agree nor disagree	Independent	Lean Democrat			Moderately liberal	Neither approve nor disapprove	Neither approve nor disapprove	High school degree or equivalent (e.g. GED)	Silver,Turquoise	White		5	Most of the time	Protestant Christian		Somewhat agree	Male	Agree	Employed for wages	Somewhat agree	New York	I did not vote	The Democratic nominee
7/19/2023 7:30	7/19/2023 7:42	TRUE	35	10	Somewhat agree	Independent	Lean Republican			Moderately conservative	Somewhat disapprove	Somewhat approve	Associate degree (e.g. AA, AS)	Silver,Turquoise	White		4	Now and then	Catholic Christian		Agree	Female	Agree	Employed for wages	Agree	Michigan	Donald Trump	The Republican nominee
7/19/2023 7:34	7/19/2023 7:42	TRUE	50	3	Neither agree nor disagree	None of the above	Don't lean			Don't know	Neither approve nor disapprove	Neither approve nor disapprove	Associate degree (e.g. AA, AS)	Silver,Turquoise	White		5	Some of the time	Other	Christian	Neither agree nor disagree	Female	Neither agree nor disagree	Employed for wages	Neither agree nor disagree	Texas	I did not vote	I do not intend to vote
7/19/2023 7:34	7/19/2023 7:42	TRUE	23	9	Neither agree nor disagree	Democrat		Moderate Democrat		Moderate	Somewhat disapprove	Somewhat disapprove	Bachelor's degree (e.g. BA, BS)	Silver,Turquoise	White		5	Now and then	Catholic Christian		Somewhat disagree	Male	Agree	Employed for wages	Somewhat agree	Florida	Joe Biden	The Republican nominee
7/19/2023 7:34	7/19/2023 7:42	TRUE	31	10	Strongly agree	Democrat		Strong Democrat		Moderately liberal	Approve	Approve	High school degree or equivalent (e.g. GED)	Silver,Turquoise	Black or African American		5	Some of the time	Protestant Christian		Strongly agree	Female	Strongly agree	Employed for wages	Strongly agree	Michigan	Joe Biden	The Democratic nominee
7/19/2023 7:27	7/19/2023 7:42	TRUE	71	10	Neither agree nor disagree	Republican			Strong Republican	Strong conservative	Strongly disapprove	Strongly disapprove	Bachelor's degree (e.g. BA, BS)	Silver,Turquoise	White		5	Most of the time	Protestant Christian		Somewhat disagree	Female	Strongly agree	Retired	Somewhat agree	California	Donald Trump	The Republican nominee
7/19/2023 7:38	7/19/2023 7:42	TRUE	29	10	Strongly agree	Independent	Don't lean			Moderate	Strongly disapprove	Strongly disapprove	Some college, no degree	Silver,Turquoise	White		4	Now and then	Muslim		Somewhat agree	Male	Strongly agree	Out of work and looking for work	Agree	Illinois	I did not vote	I do not intend to vote
7/19/2023 7:27	7/19/2023 7:42	TRUE	69	10	Somewhat disagree	Democrat		Moderate Democrat		Moderate	Strongly approve	Approve	High school degree or equivalent (e.g. GED)	Silver,Turquoise	White		5	Most of the time	Protestant Christian		Agree	Male	Agree	Retired	Agree	Florida	Joe Biden	The Democratic nominee
7/19/2023 7:41	7/19/2023 7:42	TRUE	27	9	Neither agree nor disagree	Independent	Lean Republican			Moderate	Neither approve nor disapprove	Somewhat approve	Bachelor's degree (e.g. BA, BS)	Copper
7/19/2023 7:31	7/19/2023 7:42	TRUE	54	5	Agree	Independent	Don't lean			Moderately liberal	Somewhat disapprove	Somewhat disapprove	Some college, no degree	Silver,Turquoise	Black or African American		5	Some of the time	Other		Somewhat agree	Female	Agree	Self-employed	Neither agree nor disagree	Georgia	Other	Other
7/19/2023 7:30	7/19/2023 7:42	TRUE	21	2	Strongly agree	Republican			Strong Republican	Strong conservative	Strongly disapprove	Strongly approve	Some college, no degree	Silver,Turquoise	White		5	Most of the time	Other		Strongly agree	Male	Strongly agree	Employed for wages	Strongly agree	California	Donald Trump	The Republican nominee
7/19/2023 7:36	7/19/2023 7:42	TRUE	42	6	Agree	Democrat		Strong Democrat		Strong liberal	Approve	Approve	High school degree or equivalent (e.g. GED)	Silver,Turquoise	White		5	Now and then	Catholic Christian		Neither agree nor disagree	Female	Neither agree nor disagree	Employed for wages	Neither agree nor disagree	Texas	Joe Biden	The Democratic nominee
7/19/2023 7:38	7/19/2023 7:42	TRUE	20	8	Somewhat agree	Democrat		Moderate Democrat		Moderate	Somewhat approve	Somewhat disapprove	Master's degree (e.g. MA, MS, MEd)	Silver,Turquoise	Black or African American		4	Most of the time	Protestant Christian		Somewhat agree	Female	Somewhat agree	Employed for wages	Neither agree nor disagree	Kentucky	Other	The Democratic nominee
7/19/2023 7:28	7/19/2023 7:42	TRUE	41	10	Neither agree nor disagree	Democrat		Strong Democrat		Moderately liberal	Approve	Neither approve nor disapprove	Bachelor's degree (e.g. BA, BS)	Silver,Turquoise	White		5	Now and then	Other		Neither agree nor disagree	Female	Somewhat agree	Employed for wages	Agree	North Dakota	Joe Biden	The Democratic nominee
7/19/2023 7:20	7/19/2023 7:42	TRUE	78	10	Strongly agree	Democrat		Moderate Democrat		Moderate	Strongly approve	Strongly approve	High school degree or equivalent (e.g. GED)	Silver,Turquoise	White		5	Most of the time	Catholic Christian		Somewhat agree	Female	Strongly agree	Retired	Strongly agree	Colorado	Joe Biden	The Democratic nominee
7/19/2023 7:26	7/19/2023 7:42	TRUE	67	10	Somewhat agree	Democrat		Strong Democrat		Moderate	Somewhat approve	Somewhat approve	Some college, no degree	Silver,Turquoise	White		5	Some of the time	Catholic Christian		Somewhat agree	Male	Agree	Retired	Neither agree nor disagree	Ohio	Joe Biden	The Democratic nominee
7/19/2023 7:37	7/19/2023 7:42	TRUE	33	9	Somewhat agree	Democrat		Strong Democrat		Moderate	Strongly approve	Strongly approve	Bachelor's degree (e.g. BA, BS)	Silver,Turquoise	White		5	Now and then	Atheist		Somewhat agree	Female	Somewhat agree	A student	Neither agree nor disagree	Missouri	Joe Biden	The Democratic nominee
7/19/2023 7:28	7/19/2023 7:42	TRUE	29	9	Neither agree nor disagree	Don't know	Lean Democrat			Moderate	Neither approve nor disapprove	Neither approve nor disapprove	Associate degree (e.g. AA, AS)	Silver,Turquoise	White		5	Now and then	Agnostic		Agree	Female	Somewhat agree	Employed for wages	Neither agree nor disagree	Kansas	I did not vote	The Democratic nominee
7/19/2023 7:30	7/19/2023 7:42	TRUE	26	5	Neither agree nor disagree	Independent	Don't lean			Moderate	Neither approve nor disapprove	Neither approve nor disapprove	High school degree or equivalent (e.g. GED)	Silver,Turquoise	Black or African American		4	Don't know	Protestant Christian		Neither agree nor disagree	Male	Neither agree nor disagree	Out of work and looking for work	Neither agree nor disagree	North Carolina	I did not vote	I do not intend to vote
7/19/2023 7:32	7/19/2023 7:42	TRUE	59	10	Agree	Democrat		Strong Democrat		Moderately liberal	Approve	Approve	Master's degree (e.g. MA, MS, MEd)	Silver,Turquoise	White		5	Most of the time	Jewish		Somewhat disagree	Female	Agree	Retired	Somewhat agree	Florida	Joe Biden	The Democratic nominee
7/19/2023 7:30	7/19/2023 7:43	TRUE	45	9	Somewhat agree	Independent	Lean Republican			Moderate	Strongly disapprove	Strongly disapprove	Associate degree (e.g. AA, AS)	Silver,Turquoise	White		5	Some of the time	Other	Methodist	Agree	Male	Neither agree nor disagree	Employed for wages	Agree	Kansas	I did not vote	The Republican nominee
7/19/2023 7:33	7/19/2023 7:43	TRUE	50	10	Neither agree nor disagree	Republican			Moderate Republican	Moderately conservative	Strongly disapprove	Disapprove	Bachelor's degree (e.g. BA, BS)	Silver,Turquoise	White		5	Some of the time	Other	Christian	Neither agree nor disagree	Female	Somewhat agree	Employed for wages	Somewhat agree	California	Donald Trump	The Republican nominee
7/19/2023 7:36	7/19/2023 7:43	TRUE	53	5	Somewhat agree	Independent	Don't lean			Moderate	Disapprove	Disapprove	High school degree or equivalent (e.g. GED)	Silver,Turquoise	White		4	Now and then	Atheist		Somewhat agree	Female	Strongly agree	Employed for wages	Strongly agree	Michigan	I did not vote	The Republican nominee
7/19/2023 7:29	7/19/2023 7:43	TRUE	47	10	Neither agree nor disagree	Democrat		Strong Democrat		Strong liberal	Approve	Approve	Some college, no degree	Silver,Turquoise	White		5	Most of the time	Agnostic		Neither agree nor disagree	Female	Somewhat agree	A homemaker	Neither agree nor disagree	Ohio	Joe Biden	The Democratic nominee
7/19/2023 7:34	7/19/2023 7:43	TRUE	39	8	Somewhat agree	Democrat		Moderate Democrat		Moderately liberal	Somewhat disapprove	Somewhat disapprove	Some college, no degree	Silver,Turquoise	White		4	Hardly at all	Catholic Christian		Somewhat agree	Female	Somewhat agree	Employed for wages	Somewhat agree	Wisconsin	Joe Biden	The Democratic nominee
7/19/2023 7:29	7/19/2023 7:43	TRUE	31	10	Somewhat disagree	None of the above	Lean Republican			Moderately conservative	Somewhat disapprove	Disapprove	Master's degree (e.g. MA, MS, MEd)	Silver,Turquoise	White		5	Hardly at all	Protestant Christian		Agree	Female	Agree	Employed for wages	Somewhat disagree	North Carolina	Donald Trump	Other
7/19/2023 7:31	7/19/2023 7:43	TRUE	32	10	Agree	Democrat		Moderate Democrat		Moderate	Somewhat approve	Somewhat approve	Some college, no degree	Silver,Turquoise	Black or African American		5	Hardly at all	Other		Agree	Female	Neither agree nor disagree	Out of work and looking for work	Agree	Tennessee	I did not vote	The Democratic nominee
7/19/2023 7:23	7/19/2023 7:43	TRUE	64	10	Strongly disagree	Independent	Lean Republican			Moderately conservative	Strongly disapprove	Strongly disapprove	High school degree or equivalent (e.g. GED)	Silver,Turquoise	White		4	Hardly at all	Protestant Christian		Neither agree nor disagree	Female	Somewhat agree	Self-employed	Somewhat agree	Arkansas	I did not vote	I do not intend to vote
7/19/2023 7:34	7/19/2023 7:43	TRUE	60	9	Somewhat agree	Independent	Lean Democrat			Moderately liberal	Approve	Approve	High school degree or equivalent (e.g. GED)	Silver,Turquoise	White		4	Some of the time	Catholic Christian		Agree	Female	Agree	A homemaker	Agree	New York	Joe Biden	The Democratic nominee
7/19/2023 7:36	7/19/2023 7:43	TRUE	38	10	Neither agree nor disagree	Democrat		Moderate Democrat		Moderate	Somewhat approve	Neither approve nor disapprove	Associate degree (e.g. AA, AS)	Silver,Turquoise	White		5	Now and then	Atheist		Somewhat agree	Female	Agree	A homemaker	Somewhat agree	Florida	Other	The Democratic nominee
7/19/2023 7:29	7/19/2023 7:43	TRUE	67	10	Neither agree nor disagree	Independent	Lean Democrat			Strong liberal	Strongly approve	Disapprove	Master's degree (e.g. MA, MS, MEd)	Silver,Turquoise	White		4	Most of the time	Agnostic		Somewhat agree	Female	Strongly agree	Retired	Strongly agree	Massachusetts	Joe Biden	The Democratic nominee
7/19/2023 7:37	7/19/2023 7:43	TRUE	25	8	Somewhat agree	Republican			Strong Republican	Moderately conservative	Disapprove	Disapprove	Bachelor's degree (e.g. BA, BS)	Amethyst
7/19/2023 7:36	7/19/2023 7:43	TRUE	28	9	Somewhat agree	Independent	Lean Republican			Moderately conservative	Somewhat disapprove	Somewhat disapprove	Professional degree (e.g. MD, DDS, DVM)	Silver,Turquoise	Asian or Asian-American		5	Some of the time	Hindu		Neither agree nor disagree	Male	Agree	Employed for wages	Agree	New York	Joe Biden	The Democratic nominee
7/19/2023 7:29	7/19/2023 7:43	TRUE	58	10	Disagree	Democrat		Moderate Democrat		Moderately liberal	Somewhat approve	Somewhat approve	Bachelor's degree (e.g. BA, BS)	Silver,Turquoise	Black or African American		5	Some of the time	Protestant Christian		Somewhat agree	Female	Neither agree nor disagree	Employed for wages	Somewhat agree	North Carolina	Joe Biden	The Democratic nominee
7/19/2023 7:35	7/19/2023 7:43	TRUE	24	8	Agree	Democrat		Strong Democrat		Moderate	Approve	Somewhat approve	High school degree or equivalent (e.g. GED)	Silver,Turquoise	Black or African American		5	Some of the time	Catholic Christian		Agree	Male	Strongly agree	Out of work and looking for work	Strongly agree	Pennsylvania	Joe Biden	The Democratic nominee
7/19/2023 7:30	7/19/2023 7:43	TRUE	34	10	Strongly agree	Democrat		Strong Democrat		Strong conservative	Strongly approve	Strongly approve	Master's degree (e.g. MA, MS, MEd)	Silver,Turquoise	White		5	Some of the time	Catholic Christian		Agree	Female	Agree	Self-employed	Agree	Florida	Joe Biden	The Democratic nominee
7/19/2023 7:26	7/19/2023 7:43	TRUE	45	1	Somewhat disagree	Independent	Don't lean			Moderate	Strongly disapprove	Strongly disapprove	Associate degree (e.g. AA, AS)	Silver,Turquoise	White		4	Hardly at all	Other	None	Neither agree nor disagree	Female	Disagree	Self-employed	Agree	Nebraska	I did not vote	I do not intend to vote
7/19/2023 7:31	7/19/2023 7:43	TRUE	50	9	Somewhat agree	Democrat		Moderate Democrat		Moderate	Somewhat approve	Somewhat approve	High school degree or equivalent (e.g. GED)	Silver,Turquoise	Black or African American		5	Some of the time	Protestant Christian		Somewhat agree	Male	Somewhat agree	Out of work and looking for work	Agree	Wisconsin	Joe Biden	The Democratic nominee
7/19/2023 7:36	7/19/2023 7:43	TRUE	41	10	Strongly agree	Republican			Strong Republican	Strong liberal	Strongly disapprove	Strongly disapprove	High school degree or equivalent (e.g. GED)	Silver,Turquoise	White		4	Most of the time	Protestant Christian		Neither agree nor disagree	Female	Strongly agree	Unable to work	Strongly disagree	Georgia	Donald Trump	The Republican nominee
7/19/2023 7:38	7/19/2023 7:43	TRUE	23	4	Somewhat agree	Republican			Moderate Republican	Moderate	Approve	Approve	Master's degree (e.g. MA, MS, MEd)	Silver,Turquoise	Asian or Asian-American		5	Hardly at all	Protestant Christian		Somewhat agree	Male	Agree	Self-employed	Agree	Connecticut	Donald Trump	The Republican nominee
7/19/2023 7:32	7/19/2023 7:43	TRUE	32	10	Agree	Independent	Don't lean			Moderate	Disapprove	Somewhat approve	Associate degree (e.g. AA, AS)	Silver,Turquoise	Mixed Race		5	Most of the time	Other	Agnostic but culturally Catholic and Muslim	Somewhat disagree	Female	Agree	Employed for wages	Neither agree nor disagree	Florida	Joe Biden	Other
7/19/2023 7:20	7/19/2023 7:43	TRUE	69	10	Somewhat disagree	Democrat		Moderate Democrat		Moderately conservative	Strongly disapprove	Strongly disapprove	High school degree or equivalent (e.g. GED)	Silver,Turquoise	White		5	Some of the time	Protestant Christian		Somewhat agree	Female	Somewhat agree	Retired	Somewhat agree	Ohio	Donald Trump	The Republican nominee
7/19/2023 7:42	7/19/2023 7:43	TRUE	52	8	Disagree	Republican			Moderate Republican	Strong conservative	Strongly disapprove	Strongly disapprove	High school degree or equivalent (e.g. GED)	Amethyst
7/19/2023 7:29	7/19/2023 7:43	TRUE	40	10	Neither agree nor disagree	None of the above	Lean Democrat			Moderate	Strongly disapprove	Strongly disapprove	Some college, no degree	Silver,Turquoise	White		5	Now and then	Other		Neither agree nor disagree	Female	Agree	Employed for wages	Agree	Texas	I did not vote	The Republican nominee
7/19/2023 7:37	7/19/2023 7:43	TRUE	27	10	Strongly agree	Independent	Lean Democrat			Moderate	Approve	Approve	High school degree or equivalent (e.g. GED)	Silver,Turquoise	Black or African American		5	Most of the time	Other	None	Agree	Female	Agree	Employed for wages	Agree	South Carolina	Joe Biden	The Democratic nominee
7/19/2023 7:28	7/19/2023 7:43	TRUE	61	10	Somewhat agree	Republican			Moderate Republican	Moderately conservative	Strongly disapprove	Strongly disapprove	Some college, no degree	Silver,Turquoise	White		5	Hardly at all	Protestant Christian		Strongly disagree	Female	Agree	Out of work but not currently looking for work	Somewhat disagree	New Jersey	Donald Trump	The Republican nominee
7/19/2023 7:37	7/19/2023 7:43	TRUE	39	6	Neither agree nor disagree	Republican			Moderate Republican	Moderately conservative	Somewhat approve	Approve	Some college, no degree	Silver,Turquoise	White		5	Hardly at all	Atheist		Agree	Female	Somewhat disagree	Employed for wages	Agree	Iowa	I did not vote	I do not intend to vote
7/19/2023 7:21	7/19/2023 7:43	TRUE	65	5	Somewhat disagree	Independent	Lean Republican			Moderately conservative	Strongly disapprove	Strongly disapprove	Some college, no degree	Silver,Turquoise	White		5	Most of the time	Protestant Christian		Disagree	Female	Neither agree nor disagree	Employed for wages	Agree	Wisconsin	Donald Trump	The Republican nominee
7/19/2023 7:28	7/19/2023 7:43	TRUE	46	2	Somewhat agree	Republican			Strong Republican	Strong conservative	Strongly disapprove	Strongly disapprove	Some college, no degree	Silver,Turquoise	White		4	Some of the time	Protestant Christian		Agree	Male	Strongly disagree	Employed for wages	Neither agree nor disagree	Florida	Donald Trump	The Republican nominee
7/19/2023 7:28	7/19/2023 7:43	TRUE	79	10	Strongly agree	Republican			Moderate Republican	Strong conservative	Somewhat disapprove	Neither approve nor disapprove	High school degree or equivalent (e.g. GED)	Silver,Turquoise	White		5	Now and then	Protestant Christian		Disagree	Female	Somewhat agree	Retired	Somewhat agree	Colorado	Other	The Republican nominee
7/19/2023 7:22	7/19/2023 7:43	TRUE	72	10	Somewhat agree	Independent	Don't lean			Moderate	Strongly disapprove	Disapprove	Associate degree (e.g. AA, AS)	Silver,Turquoise	White		5	Now and then	Protestant Christian		Somewhat agree	Male	Somewhat agree	Retired	Agree	Massachusetts	Donald Trump	Other
7/19/2023 7:32	7/19/2023 7:43	TRUE	31	6	Neither agree nor disagree	Republican			Moderate Republican	Moderately conservative	Strongly disapprove	Strongly disapprove	Bachelor's degree (e.g. BA, BS)	Silver,Turquoise	White		5	Hardly at all	Protestant Christian		Somewhat disagree	Female	Somewhat disagree	Employed for wages	Strongly disagree	Alabama	Donald Trump	The Republican nominee
7/19/2023 7:36	7/19/2023 7:43	TRUE	30	7	Strongly disagree	Republican			Moderate Republican	Moderately conservative	Strongly disapprove	Strongly disapprove	Associate degree (e.g. AA, AS)	Silver,Turquoise	White		5	Some of the time	Jewish		Neither agree nor disagree	Male	Strongly disagree	Employed for wages	Somewhat disagree	Florida	Donald Trump	The Republican nominee
7/19/2023 7:34	7/19/2023 7:43	TRUE	70	7	Agree	Democrat		Strong Democrat		Strong liberal	Strongly approve	Strongly approve	High school degree or equivalent (e.g. GED)	Silver,Turquoise	White		5	Some of the time	Jewish		Neither agree nor disagree	Female	Agree	Retired	Somewhat agree	New York	Joe Biden	The Democratic nominee
7/19/2023 7:43	7/19/2023 7:43	TRUE	80
7/19/2023 7:35	7/19/2023 7:43	TRUE	24	9	Somewhat agree	Democrat		Moderate Democrat		Moderate	Somewhat approve	Approve	Bachelor's degree (e.g. BA, BS)	Silver,Turquoise	White		4	Most of the time	Protestant Christian		Somewhat agree	Male	Agree	Employed for wages	Agree	Georgia	Joe Biden	The Democratic nominee
7/19/2023 7:28	7/19/2023 7:43	TRUE	33	3	Somewhat agree	Independent	Lean Republican			Don't know	Disapprove	Somewhat disapprove	High school degree or equivalent (e.g. GED)	Silver,Turquoise	White		5	Hardly at all	Other	Christian	Somewhat agree	Female	Neither agree nor disagree	Employed for wages	Agree	Kansas	Donald Trump	The Republican nominee
7/19/2023 7:27	7/19/2023 7:43	TRUE	45	9	Somewhat disagree	Independent	Don't lean			Moderate	Approve	Neither approve nor disapprove	High school degree or equivalent (e.g. GED)	Silver,Turquoise	White		5	Now and then	Catholic Christian		Somewhat agree	Male	Agree	Out of work but not currently looking for work	Strongly agree	Vermont	Joe Biden	Other
7/19/2023 7:36	7/19/2023 7:43	TRUE	24	9	Agree	Republican			Strong Republican	Strong conservative	Strongly disapprove	Strongly disapprove	Bachelor's degree (e.g. BA, BS)	Silver,Turquoise	White		5	Most of the time	Protestant Christian		Somewhat disagree	Female	Agree	Employed for wages	Agree	Wisconsin	Donald Trump	The Republican nominee
7/19/2023 7:29	7/19/2023 7:44	TRUE	46	6	Neither agree nor disagree	Independent	Lean Republican			Strong conservative	Somewhat approve	Neither approve nor disapprove	Some college, no degree	Silver,Turquoise	Asian or Asian-American		4	Some of the time	Hindu		Somewhat agree	Female	Neither agree nor disagree	Employed for wages	Neither agree nor disagree	Texas	Donald Trump	Other
7/19/2023 7:32	7/19/2023 7:44	TRUE	25	10	Strongly agree	Democrat		Strong Democrat		Strong liberal	Somewhat approve	Approve	Bachelor's degree (e.g. BA, BS)	Silver,Turquoise	Native American		5	Most of the time	Agnostic		Strongly agree	Female	Strongly agree	Employed for wages	Strongly agree	Massachusetts	Joe Biden	The Democratic nominee
7/19/2023 7:35	7/19/2023 7:44	TRUE	63	8	Neither agree nor disagree	Democrat		Moderate Democrat		Moderate	Approve	Somewhat approve	Some college, no degree	Silver,Turquoise	White		4	Don't know	Other	Nothing	Neither agree nor disagree	Female	Neither agree nor disagree	Employed for wages	Neither agree nor disagree	Florida	I did not vote	I do not intend to vote
7/19/2023 7:25	7/19/2023 7:44	TRUE	65	10	Agree	Democrat		Strong Democrat		Strong liberal	Strongly approve	Strongly approve	Some college, no degree	Silver,Turquoise	White		4	Most of the time	Catholic Christian		Agree	Female	Agree	Retired	Agree	Colorado	Joe Biden	The Democratic nominee
7/19/2023 7:27	7/19/2023 7:44	TRUE	30	8	Agree	Independent	Lean Democrat			Moderately liberal	Approve	Strongly approve	High school degree or equivalent (e.g. GED)	Silver,Turquoise	Black or African American		5	Some of the time	Agnostic		Agree	Male	Somewhat agree	Employed for wages	Somewhat agree	Virginia	Joe Biden	The Democratic nominee
7/19/2023 7:23	7/19/2023 7:44	TRUE	69	10	Somewhat disagree	Republican			Moderate Republican	Strong conservative	Strongly disapprove	Disapprove	Some college, no degree	Silver,Turquoise	White		4	Some of the time	Other	greek	Somewhat agree	Male	Somewhat agree	Retired	Strongly agree	New York	Donald Trump	The Republican nominee
7/19/2023 7:43	7/19/2023 7:44	TRUE	28
7/19/2023 7:40	7/19/2023 7:44	TRUE	35	8	Strongly agree	Democrat		Strong Democrat		Moderate	Strongly approve	Strongly approve	High school degree or equivalent (e.g. GED)	Gold
7/19/2023 7:31	7/19/2023 7:44	TRUE	38	6	Neither agree nor disagree	Republican			Strong Republican	Strong conservative	Strongly disapprove	Strongly disapprove	Associate degree (e.g. AA, AS)	Silver,Turquoise	Hispanic or Latino		5	Now and then	Muslim		Somewhat agree	Female	Strongly agree	Employed for wages	Neither agree nor disagree	Alaska	Other	The Republican nominee
7/19/2023 7:32	7/19/2023 7:44	TRUE	41	9	Somewhat disagree	Independent	Lean Democrat			Moderate	Somewhat disapprove	Disapprove	Bachelor's degree (e.g. BA, BS)	Silver,Turquoise	White		5	Some of the time	Atheist		Disagree	Male	Disagree	Employed for wages	Somewhat disagree	Texas	Other	Other
7/19/2023 7:33	7/19/2023 7:44	TRUE	58	7	Strongly agree	Democrat		Strong Democrat		Strong conservative	Strongly approve	Approve	High school degree or equivalent (e.g. GED)	Silver,Turquoise	Black or African American		4	Most of the time	Catholic Christian		Strongly agree	Male	Strongly agree	Employed for wages	Strongly agree	Massachusetts	Joe Biden	The Democratic nominee
7/19/2023 7:33	7/19/2023 7:44	TRUE	26	3	Agree	None of the above	Don't know			Don't know	Approve	Neither approve nor disapprove	High school degree or equivalent (e.g. GED)	Silver,Turquoise	White		5	Some of the time	Protestant Christian		Neither agree nor disagree	Female	Agree	Employed for wages	Agree	New York	Joe Biden	Other
7/19/2023 7:27	7/19/2023 7:44	TRUE	69	10	Strongly agree	Democrat		Strong Democrat		Strong liberal	Strongly approve	Strongly approve	Bachelor's degree (e.g. BA, BS)	Silver,Turquoise	White		5	Most of the time	Agnostic		Strongly agree	Female	Strongly agree	Employed for wages	Agree	South Dakota	Joe Biden	The Democratic nominee
7/19/2023 7:38	7/19/2023 7:44	TRUE	49	5	Agree	Democrat		Moderate Democrat		Moderate	Disapprove	Neither approve nor disapprove	Some college, no degree	Silver,Turquoise	White		4	Now and then	Protestant Christian		Agree	Female	Agree	Employed for wages	Somewhat disagree	Florida	I did not vote	The Republican nominee
7/19/2023 7:28	7/19/2023 7:44	TRUE	76	10	Neither agree nor disagree	Democrat		Strong Democrat		Strong liberal	Strongly approve	Strongly approve	Some college, no degree	Silver,Turquoise	White		5	Most of the time	Jewish		Neither agree nor disagree	Female	Agree	Retired	Agree	New Jersey	Joe Biden	The Democratic nominee
7/19/2023 7:27	7/19/2023 7:44	TRUE	73	6	Disagree	Republican			Moderate Republican	Moderately conservative	Strongly disapprove	Strongly disapprove	Some college, no degree	Silver,Turquoise	White		5	Some of the time	Protestant Christian		Somewhat disagree	Male	Somewhat agree	Retired	Agree	Ohio	Donald Trump	The Republican nominee
7/19/2023 7:34	7/19/2023 7:44	TRUE	52	9	Agree	Independent	Lean Democrat			Moderate	Approve	Approve	Some college, no degree	Gold,Silver,Turquoise	White		4	Now and then	Protestant Christian		Agree	Female	Agree	Employed for wages	Agree	North Carolina	Joe Biden	The Democratic nominee
7/19/2023 7:33	7/19/2023 7:44	TRUE	69	10	Strongly agree	Democrat		Strong Democrat		Strong liberal	Strongly approve	Strongly approve	High school degree or equivalent (e.g. GED)	Silver,Turquoise	White		4	Some of the time	Atheist		Strongly agree	Male	Agree	Retired	Strongly agree	California	Joe Biden	The Democratic nominee
7/19/2023 7:34	7/19/2023 7:44	TRUE	40	10	Strongly disagree	Republican			Strong Republican	Strong conservative	Strongly disapprove	Strongly disapprove	Some college, no degree	Silver,Turquoise	White		4	Some of the time	Catholic Christian		Strongly disagree	Female	Strongly disagree	Employed for wages	Strongly disagree	Massachusetts	Donald Trump	The Republican nominee
7/19/2023 7:35	7/19/2023 7:44	TRUE	49	10	Agree	Democrat		Strong Democrat		Moderately liberal	Approve	Approve	Bachelor's degree (e.g. BA, BS)	Silver,Turquoise	Asian or Asian-American		5	Most of the time	Other	Religious	Neither agree nor disagree	Female	Strongly agree	Employed for wages	Strongly agree	California	Joe Biden	The Democratic nominee
7/19/2023 7:36	7/19/2023 7:44	TRUE	43	10	Neither agree nor disagree	Independent	Don't lean			Moderate	Disapprove	Disapprove	Associate degree (e.g. AA, AS)	Silver,Turquoise	White		5	Now and then	Agnostic		Neither agree nor disagree	Female	Neither agree nor disagree	Employed for wages	Neither agree nor disagree	Washington	I did not vote	I do not intend to vote
7/19/2023 7:32	7/19/2023 7:44	TRUE	40	10	Neither agree nor disagree	Republican			Moderate Republican	Moderate	Strongly disapprove	Neither approve nor disapprove	High school degree or equivalent (e.g. GED)	Silver,Turquoise	White		5	Now and then	Protestant Christian		Neither agree nor disagree	Female	Neither agree nor disagree	Employed for wages	Agree	South Carolina	I did not vote	The Republican nominee
7/19/2023 7:38	7/19/2023 7:44	TRUE	38	9	Agree	Democrat		Strong Democrat		Strong liberal	Strongly approve	Strongly approve	Associate degree (e.g. AA, AS)	Silver,Turquoise	White		4	Now and then	Catholic Christian		Agree	Female	Somewhat agree	Employed for wages	Agree	New York	Joe Biden	The Democratic nominee
7/19/2023 7:29	7/19/2023 7:44	TRUE	46	10	Strongly disagree	Republican			Moderate Republican	Moderately conservative	Strongly disapprove	Strongly disapprove	Master's degree (e.g. MA, MS, MEd)	Silver,Turquoise	White		5	Some of the time	Catholic Christian		Somewhat disagree	Female	Disagree	Self-employed	Agree	Pennsylvania	Donald Trump	The Republican nominee
7/19/2023 7:32	7/19/2023 7:44	TRUE	18	10	Somewhat disagree	Independent	Lean Republican			Moderately conservative	Disapprove	Neither approve nor disapprove	Associate degree (e.g. AA, AS)	Silver,Turquoise	White		5	Some of the time	Protestant Christian		Somewhat agree	Female	Agree	A student	Neither agree nor disagree	Mississippi	Other	The Republican nominee
7/19/2023 7:35	7/19/2023 7:44	TRUE	32	1	Strongly disagree	Independent	Don't lean			Moderate	Disapprove	Strongly disapprove	High school degree or equivalent (e.g. GED)	Silver,Turquoise	White		4	Now and then	Catholic Christian		Neither agree nor disagree	Female	Neither agree nor disagree	Employed for wages	Neither agree nor disagree	Missouri	I did not vote	I do not intend to vote
7/19/2023 7:29	7/19/2023 7:44	TRUE	25	10	Somewhat disagree	Independent	Lean Democrat			Moderately conservative	Somewhat approve	Somewhat disapprove	Some college, no degree	Silver,Turquoise	Black or African American		4	Most of the time	Catholic Christian		Somewhat agree	Male	Agree	Employed for wages	Neither agree nor disagree	Indiana	Donald Trump	The Republican nominee
7/19/2023 7:21	7/19/2023 7:44	TRUE	62	10	Somewhat agree	Independent	Lean Democrat			Moderate	Somewhat approve	Somewhat approve	Bachelor's degree (e.g. BA, BS)	Silver,Turquoise	White		5	Most of the time	Protestant Christian		Somewhat agree	Male	Neither agree nor disagree	Employed for wages	Somewhat disagree	Ohio	Joe Biden	The Democratic nominee
7/19/2023 7:44	7/19/2023 7:44	TRUE	29	7	Strongly agree	Democrat		Strong Democrat		Moderately liberal	Strongly approve	Approve	Less than a high school diploma	Turquoise
7/19/2023 7:33	7/19/2023 7:44	TRUE	46	8	Neither agree nor disagree	Democrat		Moderate Democrat		Moderate	Somewhat disapprove	Neither approve nor disapprove	High school degree or equivalent (e.g. GED)	Silver,Turquoise	Black or African American		5	Now and then	Protestant Christian		Neither agree nor disagree	Female	Somewhat agree	Employed for wages	Neither agree nor disagree	Florida	Joe Biden	The Democratic nominee
7/19/2023 7:32	7/19/2023 7:44	TRUE	44	10	Somewhat disagree	Independent	Lean Republican			Moderately liberal	Strongly disapprove	Neither approve nor disapprove	High school degree or equivalent (e.g. GED)	Silver,Turquoise	White		5	Hardly at all	Protestant Christian		Somewhat agree	Female	Somewhat disagree	Out of work and looking for work	Neither agree nor disagree	Indiana	Donald Trump	Other
7/19/2023 7:20	7/19/2023 7:44	TRUE	72	10	Neither agree nor disagree	Democrat		Strong Democrat		Moderately liberal	Strongly approve	Strongly approve	Some college, no degree	Silver,Turquoise	White		5	Most of the time	Other	none	Neither agree nor disagree	Female	Agree	Retired	Somewhat agree	Illinois	Joe Biden	The Democratic nominee
7/19/2023 7:34	7/19/2023 7:44	TRUE	20	2	Somewhat disagree	Republican			Moderate Republican	Strong conservative	Somewhat approve	Somewhat disapprove	High school degree or equivalent (e.g. GED)	Silver,Turquoise	Black or African American		5	Some of the time	Muslim		Neither agree nor disagree	Female	Somewhat disagree	Employed for wages	Neither agree nor disagree	Florida	Donald Trump	The Republican nominee
7/19/2023 7:37	7/19/2023 7:44	TRUE	22	6	Agree	Republican			Moderate Republican	Moderate	Neither approve nor disapprove	Neither approve nor disapprove	Associate degree (e.g. AA, AS)	Silver,Turquoise	White		4	Most of the time	Catholic Christian		Somewhat agree	Male	Agree	Employed for wages	Agree	Ohio	Donald Trump	The Republican nominee
7/19/2023 7:31	7/19/2023 7:44	TRUE	61	10	Somewhat disagree	Republican			Strong Republican	Strong conservative	Strongly disapprove	Strongly disapprove	Some college, no degree	Silver,Turquoise	White		5	Some of the time	Protestant Christian		Strongly disagree	Female	Neither agree nor disagree	Retired	Somewhat agree	Iowa	Donald Trump	The Republican nominee
7/19/2023 7:32	7/19/2023 7:44	TRUE	63	10	Neither agree nor disagree	Republican			Strong Republican	Moderately conservative	Strongly disapprove	Disapprove	Bachelor's degree (e.g. BA, BS)	Silver,Turquoise	White		5	Some of the time	Protestant Christian		Somewhat agree	Female	Agree	Retired	Agree	North Carolina	Donald Trump	The Republican nominee
7/19/2023 7:43	7/19/2023 7:44	TRUE	22	5	Strongly agree	Democrat		Strong Democrat		Strong liberal	Somewhat approve	Approve	Bachelor's degree (e.g. BA, BS)	Gold
7/19/2023 7:33	7/19/2023 7:44	TRUE	32	9	Agree	Independent	Lean Republican			Moderately conservative	Strongly disapprove	Disapprove	Associate degree (e.g. AA, AS)	Silver,Turquoise	Black or African American		4	Some of the time	Protestant Christian		Agree	Female	Agree	Employed for wages	Somewhat agree	Texas	Joe Biden	The Republican nominee
7/19/2023 7:21	7/19/2023 7:44	TRUE	44	6	Somewhat agree	Republican			Moderate Republican	Moderate	Somewhat disapprove	Somewhat disapprove	High school degree or equivalent (e.g. GED)	Silver,Turquoise	White		4	Now and then	Protestant Christian		Somewhat agree	Female	Somewhat agree	Employed for wages	Somewhat agree	Florida	Donald Trump	The Republican nominee
7/19/2023 7:41	7/19/2023 7:44	TRUE	34	5	Strongly disagree	Republican			Moderate Republican	Moderate	Strongly disapprove	Strongly disapprove	High school degree or equivalent (e.g. GED)	Silver,Copper
7/19/2023 7:40	7/19/2023 7:44	TRUE	40	9	Agree	Democrat		Moderate Democrat		Moderate	Approve	Strongly approve	Bachelor's degree (e.g. BA, BS)	Silver,Turquoise	Black or African American		4	Some of the time	Muslim		Agree	Male	Agree	Out of work and looking for work	Agree	New York	Joe Biden	The Democratic nominee
7/19/2023 7:27	7/19/2023 7:44	TRUE	37	8	Agree	Democrat		Strong Democrat		Moderately liberal	Somewhat approve	Approve	Associate degree (e.g. AA, AS)	Silver,Turquoise	White		5	Some of the time	Protestant Christian		Somewhat agree	Female	Agree	Employed for wages	Agree	Minnesota	Joe Biden	The Democratic nominee
7/19/2023 7:30	7/19/2023 7:45	TRUE	73	9	Disagree	Independent	Don't lean			Moderate	Somewhat disapprove	Neither approve nor disapprove	Some college, no degree	Silver,Turquoise	White		5	Some of the time	Protestant Christian		Neither agree nor disagree	Male	Neither agree nor disagree	Retired	Somewhat agree	Iowa	Joe Biden	Other
7/19/2023 7:34	7/19/2023 7:45	TRUE	20	10	Disagree	Republican			Strong Republican	Strong conservative	Strongly disapprove	Strongly disapprove	High school degree or equivalent (e.g. GED)	Silver,Turquoise	Hispanic or Latino		5	Some of the time	Other	Born again Christian	Strongly disagree	Male	Disagree	Self-employed	Somewhat agree	Florida	Donald Trump	The Republican nominee
7/19/2023 7:32	7/19/2023 7:45	TRUE	51	10	Strongly agree	Republican			Strong Republican	Strong conservative	Neither approve nor disapprove	Neither approve nor disapprove	Some college, no degree	Silver,Turquoise	White		5	Some of the time	Jewish		Strongly agree	Female	Agree	Employed for wages	Somewhat agree	Georgia	Donald Trump	The Republican nominee
7/19/2023 7:34	7/19/2023 7:45	TRUE	39	10	Strongly agree	Democrat		Moderate Democrat		Moderate	Strongly disapprove	Strongly disapprove	Some college, no degree	Silver,Turquoise	Black or African American		5	Some of the time	Other		Agree	Male	Neither agree nor disagree	Employed for wages	Strongly agree	Florida	Donald Trump	I do not intend to vote
7/19/2023 7:29	7/19/2023 7:45	TRUE	20	1	Neither agree nor disagree	Independent	Don't lean			Don't know	Neither approve nor disapprove	Neither approve nor disapprove	Less than a high school diploma	Silver,Turquoise	White		4	Now and then	Other		Neither agree nor disagree	Male	Strongly disagree	Out of work and looking for work	Strongly agree	Illinois	I did not vote	I do not intend to vote
7/19/2023 7:42	7/19/2023 7:45	TRUE	48	8	Strongly agree	Independent	Lean Republican			Strong liberal	Neither approve nor disapprove	Neither approve nor disapprove	High school degree or equivalent (e.g. GED)	Gold,Bronze,Silver,Copper
7/19/2023 7:44	7/19/2023 7:45	TRUE	21	10	Agree	Independent	Lean Democrat			Moderately liberal	Approve	Neither approve nor disapprove	Master's degree (e.g. MA, MS, MEd)	Silver,Amethyst
7/19/2023 7:24	7/19/2023 7:45	TRUE	24	8	Somewhat disagree	Independent	Lean Democrat			Moderately liberal	Disapprove	Disapprove	High school degree or equivalent (e.g. GED)	Silver,Turquoise	Black or African American		5	Hardly at all	Agnostic		Neither agree nor disagree	Female	Somewhat agree	Unable to work	Somewhat agree	New York	I did not vote	The Democratic nominee
7/19/2023 7:31	7/19/2023 7:45	TRUE	47	10	Somewhat agree	Republican			Moderate Republican	Moderately conservative	Strongly disapprove	Disapprove	Master's degree (e.g. MA, MS, MEd)	Silver,Turquoise	White		5	Hardly at all	Protestant Christian		Somewhat disagree	Female	Strongly agree	Employed for wages	Agree	Kansas	Donald Trump	The Republican nominee
7/19/2023 7:44	7/19/2023 7:45	TRUE	40	2	Somewhat agree	Independent	Don't lean			Moderately conservative	Neither approve nor disapprove	Neither approve nor disapprove	High school degree or equivalent (e.g. GED)	Turquoise
7/19/2023 7:34	7/19/2023 7:45	TRUE	24	8	Neither agree nor disagree	Independent	Lean Democrat			Strong liberal	Neither approve nor disapprove	Neither approve nor disapprove	High school degree or equivalent (e.g. GED)	Silver,Turquoise	White		5	Now and then	Atheist		Somewhat disagree	Female	Somewhat agree	Employed for wages	Somewhat agree	South Carolina	I did not vote	I do not intend to vote
7/19/2023 7:33	7/19/2023 7:45	TRUE	29	5	Neither agree nor disagree	Democrat		Moderate Democrat		Moderate	Neither approve nor disapprove	Neither approve nor disapprove	Some college, no degree	Silver,Turquoise	Black or African American		4	Now and then	Protestant Christian		Neither agree nor disagree	Female	Neither agree nor disagree	Employed for wages	Neither agree nor disagree	Texas	Joe Biden	The Democratic nominee
7/19/2023 7:29	7/19/2023 7:45	TRUE	60	10	Somewhat disagree	Independent	Don't lean			Moderate	Disapprove	Strongly disapprove	Some college, no degree	Silver,Turquoise	White		5	Some of the time	Protestant Christian		Disagree	Female	Neither agree nor disagree	Self-employed	Neither agree nor disagree	Michigan	Joe Biden	The Republican nominee
7/19/2023 7:28	7/19/2023 7:45	TRUE	70	10	Neither agree nor disagree	Independent	Don't lean			Moderate	Strongly approve	Approve	Associate degree (e.g. AA, AS)	Silver,Turquoise	White		5	Most of the time	Catholic Christian		Neither agree nor disagree	Male	Neither agree nor disagree	Retired	Somewhat agree	California	Joe Biden	The Democratic nominee
7/19/2023 7:30	7/19/2023 7:45	TRUE	18	10	Somewhat agree	Democrat		Strong Democrat		Moderately liberal	Approve	Approve	Some college, no degree	Silver,Turquoise	Asian or Asian-American		4	Some of the time	Hindu		Neither agree nor disagree	Female	Somewhat agree	A student	Somewhat agree	New York	I did not vote	The Democratic nominee
7/19/2023 7:31	7/19/2023 7:45	TRUE	33	10	Agree	Republican			Moderate Republican	Moderately liberal	Strongly disapprove	Disapprove	Professional degree (e.g. MD, DDS, DVM)	Silver,Turquoise	White		4	Don't know	Muslim		Somewhat agree	Female	Agree	Out of work and looking for work	Neither agree nor disagree	Pennsylvania	I did not vote	The Republican nominee
7/19/2023 7:39	7/19/2023 7:45	TRUE	26	6	Somewhat agree	Democrat		Strong Democrat		Moderately liberal	Somewhat approve	Somewhat approve	Some college, no degree	Gold,Silver,Turquoise	Black or African American		5	Some of the time	Other	Christian	Somewhat agree	Male	Somewhat agree	Out of work and looking for work	Somewhat agree	Georgia	Joe Biden	The Democratic nominee
7/19/2023 7:43	7/19/2023 7:45	TRUE	50	10	Strongly agree	Democrat		Strong Democrat		Moderately liberal	Strongly approve	Strongly approve	Master's degree (e.g. MA, MS, MEd)	Gold
7/19/2023 7:27	7/19/2023 7:45	TRUE	52	10	Agree	Democrat		Moderate Democrat		Moderately liberal	Somewhat approve	Somewhat approve	Some college, no degree	Silver,Turquoise	White		5	Some of the time	Agnostic		Somewhat agree	Female	Strongly agree	Employed for wages	Agree	Minnesota	Joe Biden	The Democratic nominee
7/19/2023 7:20	7/19/2023 7:45	TRUE	72	10	Agree	Democrat		Strong Democrat		Strong liberal	Strongly approve	Strongly approve	Bachelor's degree (e.g. BA, BS)	Silver,Turquoise	White		4	Most of the time	Atheist		Neither agree nor disagree	Female	Agree	Retired	Strongly agree	Florida	Joe Biden	The Democratic nominee
7/19/2023 7:35	7/19/2023 7:45	TRUE	26	10	Somewhat agree	Democrat		Moderate Democrat		Moderately liberal	Approve	Approve	Doctorate (e.g. PhD, EdD)	Silver,Turquoise	White		5	Now and then	Atheist		Somewhat agree	Female	Neither agree nor disagree	Employed for wages	Neither agree nor disagree	Missouri	Joe Biden	The Democratic nominee
7/19/2023 7:44	7/19/2023 7:45	TRUE	24	7	Somewhat agree	Don't know	Don't know			Don't know	Somewhat approve	Somewhat approve	High school degree or equivalent (e.g. GED)	Turquoise
7/19/2023 7:43	7/19/2023 7:45	TRUE	69	10	Agree	Republican			Strong Republican	Strong conservative	Strongly disapprove	Strongly disapprove	Associate degree (e.g. AA, AS)	Turquoise
7/19/2023 7:32	7/19/2023 7:45	TRUE	41	9	Disagree	Republican			Moderate Republican	Moderately conservative	Strongly disapprove	Strongly disapprove	Bachelor's degree (e.g. BA, BS)	Silver,Turquoise	White		5	Some of the time	Protestant Christian		Agree	Female	Somewhat agree	A homemaker	Agree	Ohio	Donald Trump	The Republican nominee
7/19/2023 7:36	7/19/2023 7:45	TRUE	60	9	Neither agree nor disagree	Republican			Moderate Republican	Strong conservative	Strongly disapprove	Strongly disapprove	Associate degree (e.g. AA, AS)	Silver,Turquoise	White		5	Now and then	Other		Neither agree nor disagree	Male	Agree	Retired	Agree	Florida	Donald Trump	The Republican nominee
7/19/2023 7:28	7/19/2023 7:45	TRUE	27	10	Disagree	Independent	Lean Democrat			Strong liberal	Neither approve nor disapprove	Neither approve nor disapprove	Bachelor's degree (e.g. BA, BS)	Silver,Turquoise	Black or African American		5	Now and then	Other		Agree	Female	Strongly agree	Out of work and looking for work	Agree	Louisiana	I did not vote	Other
7/19/2023 7:33	7/19/2023 7:45	TRUE	32	10	Agree	Democrat		Strong Democrat		Strong liberal	Somewhat approve	Neither approve nor disapprove	Associate degree (e.g. AA, AS)	Silver,Turquoise	White		5	Most of the time	Atheist		Disagree	Male	Agree	Employed for wages	Somewhat disagree	Ohio	Joe Biden	Other
7/19/2023 7:33	7/19/2023 7:45	TRUE	62	10	Somewhat agree	Democrat		Strong Democrat		Moderate	Strongly approve	Somewhat approve	High school degree or equivalent (e.g. GED)	Silver,Turquoise	White		5	Most of the time	Protestant Christian		Agree	Female	Strongly agree	A homemaker	Neither agree nor disagree	New Hampshire	Joe Biden	The Democratic nominee
7/19/2023 7:33	7/19/2023 7:46	TRUE	62	6	Neither agree nor disagree	Independent	Don't lean			Moderately conservative	Neither approve nor disapprove	Neither approve nor disapprove	Associate degree (e.g. AA, AS)	Silver,Turquoise	White		4	Don't know	Protestant Christian		Neither agree nor disagree	Female	Neither agree nor disagree	Employed for wages	Neither agree nor disagree	North Carolina	Donald Trump	I do not intend to vote
7/19/2023 7:35	7/19/2023 7:46	TRUE	30	10	Strongly agree	Democrat		Strong Democrat		Strong liberal	Strongly approve	Approve	Some college, no degree	Silver,Turquoise	Black or African American		4	Most of the time	Protestant Christian		Disagree	Male	Somewhat agree	Unable to work	Somewhat disagree	Alaska	Joe Biden	The Democratic nominee
7/19/2023 7:43	7/19/2023 7:46	TRUE	28	10	Strongly agree	Independent	Lean Republican			Strong liberal	Approve	Strongly approve	High school degree or equivalent (e.g. GED)	Gold,Bronze
7/19/2023 7:38	7/19/2023 7:46	TRUE	36	7	Agree	Republican			Moderate Republican	Moderately conservative	Disapprove	Disapprove	Associate degree (e.g. AA, AS)	Silver,Turquoise	White		5	Now and then	Catholic Christian		Agree	Female	Somewhat agree	Employed for wages	Somewhat agree	California	Donald Trump	The Republican nominee
7/19/2023 7:32	7/19/2023 7:46	TRUE	45	7	Disagree	Republican			Strong Republican	Strong conservative	Strongly disapprove	Strongly disapprove	Associate degree (e.g. AA, AS)	Silver,Turquoise	White		4	Now and then	Other	Non-denominational born-again Christian	Disagree	Female	Neither agree nor disagree	Self-employed	Neither agree nor disagree	Ohio	Donald Trump	I do not intend to vote
7/19/2023 7:42	7/19/2023 7:46	TRUE	44	6	Strongly agree	Democrat		Strong Democrat		Strong conservative	Strongly approve	Strongly approve	Bachelor's degree (e.g. BA, BS)	Silver,Turquoise	Black or African American		4	Some of the time	Catholic Christian		Agree	Male	Agree	Employed for wages	Neither agree nor disagree	New York	Joe Biden	The Democratic nominee
7/19/2023 7:30	7/19/2023 7:46	TRUE	66	10	Strongly agree	Democrat		Strong Democrat		Moderate	Approve	Approve	Bachelor's degree (e.g. BA, BS)	Silver,Turquoise	White		5	Most of the time	Other		Somewhat agree	Female	Agree	Retired	Agree	North Carolina	Joe Biden	The Democratic nominee
7/19/2023 7:31	7/19/2023 7:46	TRUE	31	10	Somewhat agree	Independent	Lean Democrat			Strong liberal	Disapprove	Disapprove	High school degree or equivalent (e.g. GED)	Silver,Turquoise	Hispanic or Latino		5	Most of the time	Catholic Christian		Somewhat disagree	Male	Agree	Employed for wages	Somewhat disagree	Texas	Joe Biden	The Democratic nominee
7/19/2023 7:29	7/19/2023 7:46	TRUE	68	9	Neither agree nor disagree	Independent	Don't lean			Moderate	Strongly disapprove	Strongly disapprove	Bachelor's degree (e.g. BA, BS)	Silver,Turquoise	White		5	Most of the time	Other	prefer not to answer	Somewhat disagree	Male	Somewhat disagree	Retired	Somewhat disagree	New York	Donald Trump	The Republican nominee
7/19/2023 7:31	7/19/2023 7:46	TRUE	34	9	Somewhat agree	Don't know	Lean Republican			Don't know	Disapprove	Disapprove	Some college, no degree	Silver,Turquoise	White		4	Now and then	Protestant Christian		Neither agree nor disagree	Female	Somewhat disagree	Employed for wages	Somewhat agree	Mississippi	Donald Trump	The Republican nominee
7/19/2023 7:33	7/19/2023 7:46	TRUE	53	10	Agree	Independent	Lean Democrat			Moderately liberal	Approve	Approve	High school degree or equivalent (e.g. GED)	Silver,Turquoise	White		5	Most of the time	Catholic Christian		Agree	Female	Agree	Employed for wages	Somewhat agree	Rhode Island	Joe Biden	The Democratic nominee
7/19/2023 7:35	7/19/2023 7:46	TRUE	35	10	Somewhat disagree	Republican			Moderate Republican	Moderately conservative	Disapprove	Disapprove	Master's degree (e.g. MA, MS, MEd)	Silver,Turquoise	White		5	Some of the time	Jewish		Neither agree nor disagree	Female	Somewhat agree	A homemaker	Somewhat agree	Washington	Donald Trump	The Republican nominee
7/19/2023 7:33	7/19/2023 7:46	TRUE	28	5	Strongly agree	Republican			Strong Republican	Moderate	Approve	Strongly approve	High school degree or equivalent (e.g. GED)	Silver,Turquoise	White		4	Now and then	Atheist		Agree	Female	Agree	Self-employed	Agree	North Carolina	Donald Trump	The Republican nominee
7/19/2023 7:39	7/19/2023 7:46	TRUE	24	5	Somewhat disagree	Democrat		Moderate Democrat		Moderately liberal	Neither approve nor disapprove	Neither approve nor disapprove	Some college, no degree	Silver,Turquoise	White		5	Some of the time	Other		Neither agree nor disagree	Female	Somewhat agree	Employed for wages	Somewhat agree	Massachusetts	Joe Biden	The Democratic nominee
7/19/2023 7:38	7/19/2023 7:46	TRUE	26	10	Somewhat disagree	Democrat		Moderate Democrat		Moderately liberal	Somewhat approve	Somewhat approve	Some college, no degree	Silver,Turquoise	White		5	Now and then	Other		Disagree	Female	Somewhat disagree	Employed for wages	Neither agree nor disagree	Pennsylvania	Joe Biden	The Democratic nominee
7/19/2023 7:44	7/19/2023 7:46	TRUE	53	4	Agree	Don't know	Don't know				Strongly disapprove	Somewhat disapprove	High school degree or equivalent (e.g. GED)	Gold,Copper
7/19/2023 7:43	7/19/2023 7:46	TRUE	36	8	Somewhat disagree	Don't know	Lean Democrat			Moderate	Somewhat approve	Somewhat approve	Associate degree (e.g. AA, AS)	Gold
7/19/2023 7:35	7/19/2023 7:46	TRUE	32	8	Agree	Democrat		Moderate Democrat		Moderately liberal	Somewhat approve	Approve	Bachelor's degree (e.g. BA, BS)	Silver,Turquoise	Black or African American		5	Some of the time	Protestant Christian		Agree	Female	Agree	Employed for wages	Agree	Maryland	Joe Biden	The Democratic nominee
7/19/2023 7:37	7/19/2023 7:46	TRUE	21	8	Strongly agree	Democrat		Strong Democrat		Strong liberal	Strongly approve	Approve	High school degree or equivalent (e.g. GED)	Silver,Turquoise	White		4	Some of the time	Catholic Christian		Agree	Female	Strongly agree	Employed for wages	Agree	Texas	Joe Biden	The Democratic nominee
7/19/2023 7:32	7/19/2023 7:46	TRUE	46	8	Somewhat agree	Democrat		Moderate Democrat		Moderate	Somewhat approve	Somewhat approve	Master's degree (e.g. MA, MS, MEd)	Silver,Turquoise	White		4	Some of the time	Protestant Christian		Neither agree nor disagree	Female	Somewhat agree	Employed for wages	Somewhat agree	Minnesota	Joe Biden	The Democratic nominee
7/19/2023 7:33	7/19/2023 7:46	TRUE	70	10	Agree	Democrat		Strong Democrat		Strong liberal	Strongly approve	Strongly approve	High school degree or equivalent (e.g. GED)	Silver,Turquoise	White		5	Most of the time	Catholic Christian		Neither agree nor disagree	Female	Strongly agree	Retired	Strongly agree	Minnesota	Joe Biden	The Democratic nominee
7/19/2023 7:27	7/19/2023 7:46	TRUE	49	10	Disagree	Democrat		Strong Democrat		Strong liberal	Neither approve nor disapprove	Neither approve nor disapprove	Some college, no degree	Silver,Turquoise	Black or African American		5	Most of the time	Other	None	Strongly disagree	Female	Somewhat agree	Employed for wages	Neither agree nor disagree	Michigan	I did not vote	I do not intend to vote
7/19/2023 7:42	7/19/2023 7:46	TRUE	22	7	Agree	Republican			Moderate Republican	Moderately liberal	Approve	Somewhat approve	High school degree or equivalent (e.g. GED)	Silver,Turquoise	White		5	Some of the time	Jewish		Somewhat agree	Male	Agree	Employed for wages	Somewhat agree	Nevada	Donald Trump	The Republican nominee
7/19/2023 7:38	7/19/2023 7:46	TRUE	23	4	Agree	Independent	Don't lean			Moderate	Somewhat disapprove	Disapprove	Bachelor's degree (e.g. BA, BS)	Silver,Turquoise	White		4	Some of the time	Catholic Christian		Somewhat agree	Female	Somewhat agree	A student	Somewhat disagree	Iowa	Donald Trump	Other
7/19/2023 7:34	7/19/2023 7:46	TRUE	40	10	Somewhat agree	Republican			Strong Republican	Moderately conservative	Strongly disapprove	Strongly disapprove	Some college, no degree	Silver,Turquoise	White		5	Some of the time	Other	Christian	Somewhat agree	Female	Strongly agree	A homemaker	Agree	Michigan	Donald Trump	The Republican nominee
7/19/2023 7:32	7/19/2023 7:46	TRUE	32	10	Somewhat disagree	Democrat		Strong Democrat		Moderately liberal	Approve	Approve	Some college, no degree	Silver,Turquoise	Hispanic or Latino		5	Now and then	Catholic Christian		Neither agree nor disagree	Female	Agree	A homemaker	Agree	Virginia	Joe Biden	The Democratic nominee
7/19/2023 7:38	7/19/2023 7:46	TRUE	34	7	Strongly disagree	Don't know	Don't know			Don't know	Neither approve nor disapprove	Neither approve nor disapprove	Professional degree (e.g. MD, DDS, DVM)	Silver,Turquoise	White		5	Now and then	Catholic Christian		Agree	Male	Neither agree nor disagree	Employed for wages	Neither agree nor disagree	Florida	I did not vote	I do not intend to vote
7/19/2023 7:31	7/19/2023 7:46	TRUE	61	10	Somewhat disagree	Republican			Strong Republican	Strong conservative	Strongly disapprove	Strongly disapprove	High school degree or equivalent (e.g. GED)	Silver,Turquoise	White		4	Most of the time	Other		Agree	Male	Agree	Retired	Strongly agree	Georgia	Donald Trump	The Republican nominee
7/19/2023 7:38	7/19/2023 7:46	TRUE	61	10	Neither agree nor disagree	Independent	Don't lean			Moderate	Somewhat approve	Neither approve nor disapprove	High school degree or equivalent (e.g. GED)	Silver,Turquoise	White		4	Hardly at all	Atheist		Neither agree nor disagree	Female	Neither agree nor disagree	A homemaker	Neither agree nor disagree	Texas	Joe Biden	I do not intend to vote
7/19/2023 7:34	7/19/2023 7:46	TRUE	51	10	Somewhat agree	Republican			Moderate Republican	Moderately liberal	Somewhat disapprove	Somewhat disapprove	Master's degree (e.g. MA, MS, MEd)	Silver,Turquoise	White		4	Now and then	Catholic Christian		Neither agree nor disagree	Female	Agree	Employed for wages	Somewhat agree	Pennsylvania	Joe Biden	The Republican nominee
7/19/2023 7:34	7/19/2023 7:46	TRUE	56	9	Neither agree nor disagree	Democrat		Moderate Democrat		Moderately liberal	Disapprove	Somewhat disapprove	Some college, no degree	Silver,Turquoise	White		5	Some of the time	Agnostic		Somewhat agree	Female	Strongly agree	Employed for wages	Somewhat agree	Connecticut	Joe Biden	Other
7/19/2023 7:29	7/19/2023 7:46	TRUE	70	10	Agree	Democrat		Moderate Democrat		Moderate	Somewhat disapprove	Somewhat disapprove	High school degree or equivalent (e.g. GED)	Silver,Turquoise	White		5	Most of the time	Catholic Christian		Somewhat agree	Male	Agree	Retired	Agree	Pennsylvania	Donald Trump	The Democratic nominee
7/19/2023 7:37	7/19/2023 7:46	TRUE	41	10	Strongly agree	Republican			Strong Republican	Strong conservative	Strongly disapprove	Strongly disapprove	Associate degree (e.g. AA, AS)	Silver,Turquoise	White		5	Most of the time	Jewish		Strongly agree	Male	Strongly agree	Employed for wages	Strongly agree	New Jersey	Donald Trump	The Republican nominee
7/19/2023 7:34	7/19/2023 7:46	TRUE	40	9	Somewhat agree	Democrat		Moderate Democrat		Moderately liberal	Somewhat disapprove	Neither approve nor disapprove	Bachelor's degree (e.g. BA, BS)	Silver,Turquoise	White		5	Most of the time	Agnostic		Somewhat disagree	Female	Agree	Employed for wages	Agree	Virginia	Joe Biden	The Democratic nominee
7/19/2023 7:30	7/19/2023 7:46	TRUE	44	7	Neither agree nor disagree	Independent	Lean Republican			Moderate	Strongly disapprove	Disapprove	Associate degree (e.g. AA, AS)	Silver,Turquoise	Asian or Asian-American		5	Now and then	Other		Somewhat agree	Female	Somewhat agree	Out of work and looking for work	Somewhat agree	California	Donald Trump	Other
7/19/2023 7:33	7/19/2023 7:46	TRUE	57	3	Somewhat disagree	Independent	Lean Republican			Strong conservative	Strongly disapprove	Strongly disapprove	Some college, no degree	Silver,Turquoise	Black or African American		5	Hardly at all	Other	None	Strongly disagree	Male	Disagree	Self-employed	Neither agree nor disagree	South Carolina	Donald Trump	The Republican nominee
7/19/2023 7:36	7/19/2023 7:46	TRUE	32	8	Agree	Democrat		Moderate Democrat		Strong liberal	Somewhat approve	Somewhat approve	Bachelor's degree (e.g. BA, BS)	Silver,Turquoise	White		5	Some of the time	Agnostic		Agree	Female	Agree	Employed for wages	Strongly agree	Wisconsin	Joe Biden	The Democratic nominee
7/19/2023 7:33	7/19/2023 7:46	TRUE	49	1	Neither agree nor disagree	Republican			Moderate Republican	Moderate	Strongly disapprove	Disapprove	High school degree or equivalent (e.g. GED)	Silver,Turquoise	White		5	Some of the time	Catholic Christian		Neither agree nor disagree	Female	Neither agree nor disagree	Unable to work	Somewhat agree	Ohio	Donald Trump	The Republican nominee
7/19/2023 7:33	7/19/2023 7:47	TRUE	54	10	Agree	Democrat		Moderate Democrat		Moderate	Somewhat approve	Somewhat approve	Associate degree (e.g. AA, AS)	Silver,Turquoise	Black or African American		4	Most of the time	Catholic Christian		Somewhat agree	Male	Somewhat agree	Employed for wages	Agree	Ohio	Joe Biden	The Democratic nominee
7/19/2023 7:30	7/19/2023 7:47	TRUE	76	10	Neither agree nor disagree	Republican			Moderate Republican	Moderately conservative	Somewhat disapprove	Somewhat disapprove	Bachelor's degree (e.g. BA, BS)	Silver,Turquoise	White		4	Some of the time	Protestant Christian		Somewhat disagree	Female	Neither agree nor disagree	Retired	Agree	North Dakota	Donald Trump	Other
7/19/2023 7:36	7/19/2023 7:47	TRUE	55	10	Disagree	Independent	Don't lean			Moderate	Strongly disapprove	Strongly disapprove	Bachelor's degree (e.g. BA, BS)	Silver,Turquoise	White		4	Don't know	Catholic Christian		Strongly disagree	Male	Neither agree nor disagree	Employed for wages	Somewhat agree	Pennsylvania	Other	Other
7/19/2023 7:27	7/19/2023 7:47	TRUE	55	10	Disagree	Republican			Strong Republican	Strong conservative	Strongly disapprove	Strongly disapprove	Associate degree (e.g. AA, AS)	Silver,Turquoise	White		5	Most of the time	Catholic Christian		Strongly disagree	Female	Strongly disagree	Retired	Strongly disagree	Pennsylvania	Donald Trump	The Republican nominee
7/19/2023 7:29	7/19/2023 7:47	TRUE	67	4	Somewhat agree	Democrat		Moderate Democrat		Moderately conservative	Strongly disapprove	Strongly disapprove	High school degree or equivalent (e.g. GED)	Silver,Turquoise	White		4	Now and then	Other	none	Agree	Female	Somewhat agree	Retired	Agree	Missouri	I did not vote	I do not intend to vote
7/19/2023 7:27	7/19/2023 7:47	TRUE	49	9	Agree	Independent	Don't lean			Moderate	Strongly disapprove	Strongly disapprove	Master's degree (e.g. MA, MS, MEd)	Silver,Turquoise	White		5	Most of the time	Protestant Christian		Agree	Male	Agree	Employed for wages	Strongly agree	Virginia	Donald Trump	The Republican nominee
7/19/2023 7:33	7/19/2023 7:47	TRUE	72	10	Neither agree nor disagree	Independent	Don't lean			Moderate	Strongly disapprove	Strongly disapprove	Master's degree (e.g. MA, MS, MEd)	Silver,Turquoise	White		4	Some of the time	Protestant Christian		Neither agree nor disagree	Male	Somewhat agree	Retired	Agree	Michigan	Donald Trump	Other
7/19/2023 7:25	7/19/2023 7:47	TRUE	37	10	Neither agree nor disagree	Independent	Lean Republican			Moderately conservative	Disapprove	Neither approve nor disapprove	High school degree or equivalent (e.g. GED)	Silver,Turquoise	White		5	Now and then	Other		Agree	Male	Agree	Employed for wages	Agree	New Hampshire	Joe Biden	Other
7/19/2023 7:34	7/19/2023 7:47	TRUE	50	10	Disagree	Independent	Lean Republican			Moderate	Strongly disapprove	Strongly disapprove	Less than a high school diploma	Silver,Turquoise	White		5	Most of the time	Other	Christain	Neither agree nor disagree	Female	Strongly agree	Unable to work	Agree	West Virginia	Donald Trump	The Republican nominee
7/19/2023 7:26	7/19/2023 7:47	TRUE	66	10	Somewhat agree	Republican			Strong Republican	Moderately conservative	Strongly disapprove	Strongly disapprove	Some college, no degree	Silver,Turquoise	White		4	Most of the time	Protestant Christian		Somewhat disagree	Female	Somewhat disagree	Retired	Somewhat agree	Georgia	Donald Trump	The Republican nominee
7/19/2023 7:30	7/19/2023 7:47	TRUE	30	10	Somewhat agree	Democrat		Strong Democrat		Strong liberal	Strongly approve	Strongly approve	Bachelor's degree (e.g. BA, BS)	Silver,Turquoise	Mixed Race		4	Most of the time	Catholic Christian		Somewhat disagree	Male	Strongly agree	Employed for wages	Disagree	California	Joe Biden	The Democratic nominee
7/19/2023 7:26	7/19/2023 7:47	TRUE	22	8	Somewhat agree	Independent	Lean Democrat			Moderately liberal	Strongly approve	Strongly approve	High school degree or equivalent (e.g. GED)	Silver,Turquoise	Black or African American		5	Some of the time	Hindu		Strongly agree	Female	Strongly agree	Employed for wages	Strongly agree	Oklahoma	Joe Biden	The Democratic nominee
7/19/2023 7:31	7/19/2023 7:47	TRUE	71	10	Agree	Democrat		Strong Democrat		Strong liberal	Strongly approve	Strongly approve	Some college, no degree	Silver,Turquoise	White		5	Most of the time	Agnostic		Agree	Female	Strongly agree	Retired	Agree	Arizona	Joe Biden	The Democratic nominee
7/19/2023 7:37	7/19/2023 7:47	TRUE	42	6	Disagree	Republican			Strong Republican	Strong conservative	Strongly disapprove	Strongly disapprove	Bachelor's degree (e.g. BA, BS)	Silver,Turquoise	White		5	Some of the time	Catholic Christian		Neither agree nor disagree	Male	Somewhat agree	Employed for wages	Somewhat agree	Florida	Donald Trump	The Republican nominee
7/19/2023 7:46	7/19/2023 7:47	TRUE	33	9	Agree	Democrat		Strong Democrat		Moderate	Strongly approve	Approve	Some college, no degree	Turquoise
7/19/2023 7:33	7/19/2023 7:47	TRUE	30	10	Strongly agree	Republican			Strong Republican	Strong conservative	Strongly disapprove	Strongly disapprove	Less than a high school diploma	Silver,Turquoise	Black or African American		4	Some of the time	Protestant Christian		Strongly agree	Male	Somewhat agree	Self-employed	Strongly agree	Michigan	Donald Trump	The Republican nominee
7/19/2023 7:36	7/19/2023 7:47	TRUE	51	10	Strongly agree	Democrat		Strong Democrat		Moderately liberal	Approve	Approve	Bachelor's degree (e.g. BA, BS)	Silver,Turquoise	White		5	Most of the time	Protestant Christian		Strongly agree	Female	Strongly agree	Retired	Strongly agree	Missouri	Joe Biden	The Democratic nominee
7/19/2023 7:34	7/19/2023 7:47	TRUE	30	10	Somewhat disagree	Republican			Moderate Republican	Moderately conservative	Somewhat disapprove	Somewhat disapprove	High school degree or equivalent (e.g. GED)	Silver,Turquoise	White		5	Now and then	Other		Neither agree nor disagree	Female	Agree	Employed for wages	Somewhat agree	Florida	Donald Trump	Other
7/19/2023 7:34	7/19/2023 7:47	TRUE	39	7	Somewhat agree	None of the above	Don't lean			Don't know	Strongly disapprove	Strongly disapprove	High school degree or equivalent (e.g. GED)	Silver,Turquoise	White		4	Now and then	Other		Disagree	Male	Agree	Employed for wages	Neither agree nor disagree	West Virginia	I did not vote	I do not intend to vote
7/19/2023 7:28	7/19/2023 7:47	TRUE	34	1	Disagree	Independent	Don't lean			Strong conservative	Strongly disapprove	Strongly disapprove	Some college, no degree	Silver,Turquoise	Other		5	Now and then	Other		Disagree	Prefer not to say	Disagree	Employed for wages	Neither agree nor disagree	Louisiana	I did not vote	Other
7/19/2023 7:28	7/19/2023 7:47	TRUE	39	10	Disagree	None of the above	Don't lean			Moderate	Strongly disapprove	Strongly disapprove	High school degree or equivalent (e.g. GED)	Silver,Turquoise	White		5	Most of the time	Protestant Christian		Somewhat disagree	Male	Somewhat agree	Employed for wages	Somewhat agree	Kentucky	Other	Other
7/19/2023 7:37	7/19/2023 7:47	TRUE	45	10	Agree	Democrat		Moderate Democrat		Moderate	Approve	Approve	Some college, no degree	Silver,Turquoise	Black or African American		5	Some of the time	Protestant Christian		Agree	Male	Agree	Employed for wages	Agree	Georgia	Joe Biden	The Democratic nominee
7/19/2023 7:32	7/19/2023 7:47	TRUE	71	10	Strongly agree	Democrat		Strong Democrat		Moderately liberal	Strongly approve	Strongly approve	Some college, no degree	Silver,Turquoise	White		5	Most of the time	Other	Spirtual	Strongly agree	Male	Strongly agree	Retired	Strongly agree	Missouri	Joe Biden	The Democratic nominee
7/19/2023 7:20	7/19/2023 7:47	TRUE	68	9	Disagree	None of the above	Don't lean			Moderate	Somewhat approve	Somewhat approve	High school degree or equivalent (e.g. GED)	Silver,Turquoise	White		4	Some of the time	Protestant Christian		Somewhat agree	Female	Somewhat agree	Retired	Agree	Michigan	I did not vote	I do not intend to vote
7/19/2023 7:33	7/19/2023 7:47	TRUE	50	10	Somewhat disagree	Republican			Moderate Republican	Moderate	Strongly disapprove	Strongly disapprove	Bachelor's degree (e.g. BA, BS)	Silver,Turquoise	White		5	Most of the time	Protestant Christian		Somewhat disagree	Male	Strongly agree	Employed for wages	Strongly agree	Arizona	Donald Trump	The Republican nominee
7/19/2023 7:33	7/19/2023 7:47	TRUE	32	8	Agree	Independent	Don't know			Moderate	Approve	Somewhat approve	Master's degree (e.g. MA, MS, MEd)	Silver,Turquoise	White		4	Some of the time	Agnostic		Agree	Male	Agree	A student	Agree	Nevada	Joe Biden	Other
7/19/2023 7:34	7/19/2023 7:47	TRUE	48	10	Somewhat agree	Republican			Moderate Republican	Moderately conservative	Strongly disapprove	Disapprove	Bachelor's degree (e.g. BA, BS)	Silver,Turquoise	White		5	Some of the time	Protestant Christian		Somewhat agree	Male	Agree	Employed for wages	Agree	Wisconsin	Donald Trump	The Republican nominee
7/19/2023 7:41	7/19/2023 7:47	TRUE	32	5	Agree	Democrat		Moderate Democrat		Moderate	Strongly disapprove	Strongly disapprove	High school degree or equivalent (e.g. GED)	Silver,Turquoise	Black or African American		5	Most of the time	Other	N/A	Agree	Male	Agree	Employed for wages	Agree	West Virginia	I did not vote	The Democratic nominee
7/19/2023 7:36	7/19/2023 7:47	TRUE	55	10	Agree	Republican			Moderate Republican	Moderate	Strongly disapprove	Disapprove	Some college, no degree	Silver,Turquoise	White		5	Some of the time	Other	Baptist	Agree	Male	Strongly agree	Employed for wages	Agree	New Hampshire	Donald Trump	The Republican nominee
7/19/2023 7:39	7/19/2023 7:47	TRUE	33	10	Strongly agree	Republican			Moderate Republican	Moderate	Strongly disapprove	Strongly disapprove	Some college, no degree	Silver,Turquoise	Hispanic or Latino		5	Some of the time	Catholic Christian		Agree	Male	Neither agree nor disagree	Employed for wages	Strongly agree	Georgia	Donald Trump	The Republican nominee
7/19/2023 7:41	7/19/2023 7:47	TRUE	22	10	Strongly agree	Independent	Lean Democrat			Moderate	Strongly approve	Approve	Master's degree (e.g. MA, MS, MEd)	Silver,Turquoise	Asian or Asian-American		5	Some of the time	Catholic Christian		Somewhat agree	Female	Agree	Employed for wages	Agree	California	Joe Biden	The Democratic nominee
7/19/2023 7:26	7/19/2023 7:47	TRUE	62	10	Agree	Democrat		Strong Democrat		Moderate	Strongly approve	Strongly approve	Bachelor's degree (e.g. BA, BS)	Silver,Turquoise	White		4	Most of the time	Catholic Christian		Somewhat agree	Male	Strongly agree	Employed for wages	Strongly agree	Maryland	Joe Biden	The Democratic nominee
7/19/2023 7:37	7/19/2023 7:47	TRUE	48	9	Somewhat disagree	Republican			Moderate Republican	Moderately conservative	Strongly disapprove	Disapprove	High school degree or equivalent (e.g. GED)	Silver,Turquoise	White		5	Most of the time	Protestant Christian		Agree	Female	Agree	A homemaker	Somewhat agree	Texas	Donald Trump	The Republican nominee
7/19/2023 7:20	7/19/2023 7:47	TRUE	72	8	Neither agree nor disagree	Democrat		Moderate Democrat		Moderate	Somewhat approve	Somewhat approve	High school degree or equivalent (e.g. GED)	Silver,Turquoise	White		5	Most of the time	Protestant Christian		Neither agree nor disagree	Female	Somewhat agree	Retired	Somewhat agree	Kansas	Joe Biden	The Democratic nominee
7/19/2023 7:31	7/19/2023 7:47	TRUE	32	8	Somewhat agree	None of the above	Don't know			Moderate	Disapprove	Disapprove	High school degree or equivalent (e.g. GED)	Silver,Turquoise	White		5	Now and then	Protestant Christian		Agree	Female	Somewhat agree	Employed for wages	Somewhat agree	Missouri	I did not vote	Other
7/19/2023 7:40	7/19/2023 7:47	TRUE	30	9	Somewhat agree	Democrat		Moderate Democrat		Moderate	Somewhat disapprove	Somewhat disapprove	Associate degree (e.g. AA, AS)	Silver,Turquoise	Black or African American		5	Now and then	Catholic Christian		Somewhat agree	Male	Somewhat agree	Employed for wages	Somewhat agree	Illinois	Joe Biden	The Democratic nominee
7/19/2023 7:39	7/19/2023 7:47	TRUE	34	8	Strongly agree	Democrat		Strong Democrat		Moderate	Somewhat disapprove	Somewhat disapprove	Associate degree (e.g. AA, AS)	Silver,Turquoise	Black or African American		5	Some of the time	Protestant Christian		Agree	Female	Somewhat agree	Out of work and looking for work	Agree	Florida	Joe Biden	The Democratic nominee
7/19/2023 7:36	7/19/2023 7:47	TRUE	29	10	Somewhat agree	Independent	Lean Republican			Moderately conservative	Strongly disapprove	Disapprove	Bachelor's degree (e.g. BA, BS)	Silver,Turquoise	White		5	Now and then	Protestant Christian		Neither agree nor disagree	Male	Strongly agree	Employed for wages	Agree	Texas	Donald Trump	The Republican nominee
7/19/2023 7:37	7/19/2023 7:47	TRUE	45	10	Agree	Democrat		Don't know		Moderately conservative	Somewhat approve	Neither approve nor disapprove	Master's degree (e.g. MA, MS, MEd)	Silver,Turquoise	White		5	Hardly at all	Other		Somewhat agree	Female	Somewhat agree	Employed for wages	Agree	Pennsylvania	Joe Biden	The Democratic nominee
7/19/2023 7:32	7/19/2023 7:47	TRUE	55	10	Disagree	Democrat		Strong Democrat		Strong liberal	Strongly approve	Strongly approve	Some college, no degree	Silver,Turquoise	White		5	Some of the time	Hindu		Agree	Female	Neither agree nor disagree	Employed for wages	Agree	Maryland	Joe Biden	The Democratic nominee
7/19/2023 7:28	7/19/2023 7:47	TRUE	77	10	Somewhat agree	Independent	Lean Democrat			Moderately conservative	Approve	Approve	Bachelor's degree (e.g. BA, BS)	Silver,Turquoise	White		5	Most of the time	Protestant Christian		Somewhat agree	Female	Strongly agree	Retired	Strongly agree	Texas	Joe Biden	The Democratic nominee
7/19/2023 7:33	7/19/2023 7:47	TRUE	58	10	Somewhat agree	Republican			Moderate Republican	Moderately conservative	Strongly disapprove	Strongly disapprove	Bachelor's degree (e.g. BA, BS)	Silver,Turquoise	White		4	Now and then	Protestant Christian		Somewhat disagree	Female	Neither agree nor disagree	Retired	Somewhat disagree	Michigan	I did not vote	The Republican nominee
7/19/2023 7:34	7/19/2023 7:47	TRUE	63	10	Disagree	Democrat		Strong Democrat		Moderately liberal	Strongly approve	Somewhat disapprove	Bachelor's degree (e.g. BA, BS)	Silver,Turquoise	White		4	Most of the time	Catholic Christian		Agree	Female	Strongly agree	Employed for wages	Strongly agree	Michigan	Joe Biden	The Democratic nominee
7/19/2023 7:38	7/19/2023 7:47	TRUE	51	10	Somewhat agree	Democrat		Strong Democrat		Moderately liberal	Approve	Strongly approve	Bachelor's degree (e.g. BA, BS)	Silver,Turquoise	White		5	Most of the time	Catholic Christian		Somewhat agree	Female	Neither agree nor disagree	Retired	Somewhat agree	Florida	Joe Biden	The Democratic nominee
7/19/2023 7:32	7/19/2023 7:48	TRUE	48	10	Agree	Democrat		Moderate Democrat		Moderate	Neither approve nor disapprove	Somewhat approve	High school degree or equivalent (e.g. GED)	Silver,Turquoise	White		5	Now and then	Catholic Christian		Agree	Female	Agree	Self-employed	Agree	West Virginia	Joe Biden	I do not intend to vote
7/19/2023 7:38	7/19/2023 7:48	TRUE	27	1	Neither agree nor disagree	Don't know	Don't know			Don't know	Neither approve nor disapprove	Neither approve nor disapprove	High school degree or equivalent (e.g. GED)	Silver,Turquoise	Hispanic or Latino		5	Now and then	Other		Neither agree nor disagree	Female	Neither agree nor disagree	Employed for wages	Neither agree nor disagree	Florida	I did not vote	I do not intend to vote
7/19/2023 7:33	7/19/2023 7:48	TRUE	28	10	Somewhat disagree	Republican			Moderate Republican	Moderately conservative	Strongly disapprove	Disapprove	Associate degree (e.g. AA, AS)	Silver,Turquoise	White		5	Most of the time	Protestant Christian		Somewhat disagree	Female	Agree	Employed for wages	Agree	South Carolina	Donald Trump	The Republican nominee
7/19/2023 7:34	7/19/2023 7:48	TRUE	46	9	Strongly disagree	Republican			Moderate Republican	Moderately conservative	Strongly disapprove	Strongly disapprove	Some college, no degree	Silver,Turquoise	White		5	Most of the time	Other		Somewhat agree	Male	Neither agree nor disagree	Employed for wages	Strongly agree	Pennsylvania	Donald Trump	The Republican nominee
7/19/2023 7:26	7/19/2023 7:48	TRUE	61	7	Disagree	Independent	Don't lean			Moderate	Disapprove	Disapprove	Some college, no degree	Silver,Turquoise	White		5	Now and then	Protestant Christian		Disagree	Male	Somewhat agree	Unable to work	Neither agree nor disagree	Florida	I did not vote	I do not intend to vote
7/19/2023 7:41	7/19/2023 7:48	TRUE	47	10	Agree	Democrat		Strong Democrat		Strong liberal	Approve	Approve	Master's degree (e.g. MA, MS, MEd)	Silver,Turquoise	Black or African American		5	Some of the time	Jewish		Disagree	Female	Agree	Employed for wages	Strongly agree	California	Joe Biden	The Democratic nominee
7/19/2023 7:34	7/19/2023 7:48	TRUE	58	10	Agree	Independent	Lean Democrat			Moderate	Somewhat approve	Approve	Master's degree (e.g. MA, MS, MEd)	Silver,Turquoise	White		5	Most of the time	Catholic Christian		Agree	Male	Strongly agree	Self-employed	Agree	New York	Joe Biden	The Democratic nominee
7/19/2023 7:38	7/19/2023 7:48	TRUE	72	9	Agree	Republican			Moderate Republican	Moderately conservative	Strongly disapprove	Strongly disapprove	Bachelor's degree (e.g. BA, BS)	Silver,Turquoise	Asian or Asian-American		5	Most of the time	Protestant Christian		Agree	Female	Strongly agree	Retired	Strongly agree	California	Donald Trump	The Republican nominee
7/19/2023 7:31	7/19/2023 7:48	TRUE	56	9	Somewhat agree	Independent	Lean Democrat			Moderate	Disapprove	Disapprove	Some college, no degree	Silver,Turquoise	White		5	Now and then	Catholic Christian		Disagree	Female	Somewhat agree	Unable to work	Somewhat disagree	New Hampshire	Joe Biden	Other
7/19/2023 7:31	7/19/2023 7:48	TRUE	18	10	Somewhat disagree	Independent	Lean Republican			Moderate	Disapprove	Strongly disapprove	Some college, no degree	Silver,Turquoise	White		5	Most of the time	Agnostic		Neither agree nor disagree	Female	Agree	A student	Somewhat disagree	California	I did not vote	The Republican nominee
7/19/2023 7:40	7/19/2023 7:48	TRUE	54	10	Agree	Republican			Strong Republican	Strong liberal	Strongly disapprove	Strongly disapprove	High school degree or equivalent (e.g. GED)	Silver,Turquoise	White		5	Some of the time	Protestant Christian		Neither agree nor disagree	Male	Somewhat agree	Employed for wages	Somewhat disagree	Pennsylvania	Donald Trump	The Republican nominee
7/19/2023 7:29	7/19/2023 7:48	TRUE	33	10	Neither agree nor disagree	None of the above	Don't lean			Strong conservative	Strongly disapprove	Disapprove	Some college, no degree	Silver,Turquoise	Black or African American		5	Now and then	Other		Neither agree nor disagree	Female	Somewhat agree	Employed for wages	Neither agree nor disagree	South Carolina	I did not vote	Other
7/19/2023 7:34	7/19/2023 7:48	TRUE	29	10	Agree	Democrat		Strong Democrat		Moderately liberal	Somewhat approve	Neither approve nor disapprove	Some college, no degree	Silver,Turquoise	White		5	Some of the time	Agnostic		Agree	Non-binary / third gender	Strongly agree	Employed for wages	Agree	Texas	Joe Biden	The Democratic nominee
7/19/2023 7:27	7/19/2023 7:48	TRUE	62	8	Somewhat disagree	Republican			Moderate Republican	Moderate	Strongly disapprove	Strongly disapprove	Some college, no degree	Silver,Turquoise	White		4	Now and then	Atheist		Somewhat disagree	Male	Somewhat agree	Employed for wages	Somewhat agree	New York	Donald Trump	The Republican nominee
7/19/2023 7:37	7/19/2023 7:48	TRUE	42	7	Neither agree nor disagree	Democrat		Moderate Democrat		Don't know	Neither approve nor disapprove	Neither approve nor disapprove	Master's degree (e.g. MA, MS, MEd)	Silver,Turquoise	Black or African American		4	Some of the time	Protestant Christian		Neither agree nor disagree	Female	Neither agree nor disagree	Employed for wages	Neither agree nor disagree	Massachusetts	Joe Biden	The Democratic nominee
7/19/2023 7:35	7/19/2023 7:48	TRUE	56	8	Somewhat agree	Republican			Moderate Republican	Moderate	Strongly disapprove	Strongly disapprove	High school degree or equivalent (e.g. GED)	Silver,Turquoise	White		4	Most of the time	Catholic Christian		Disagree	Female	Somewhat agree	Employed for wages	Agree	North Carolina	Donald Trump	The Republican nominee
7/19/2023 7:39	7/19/2023 7:48	TRUE	61	8	Somewhat agree	Republican			Moderate Republican	Moderately conservative	Strongly disapprove	Disapprove	Bachelor's degree (e.g. BA, BS)	Silver,Turquoise	White		5	Most of the time	Protestant Christian		Somewhat agree	Male	Agree	Out of work and looking for work	Somewhat agree	Vermont	Donald Trump	The Republican nominee
7/19/2023 7:33	7/19/2023 7:48	TRUE	33	10	Neither agree nor disagree	Independent	Don't lean			Strong liberal	Somewhat approve	Somewhat approve	Less than a high school diploma	Silver,Turquoise	White		5	Don't know	Other	None	Neither agree nor disagree	Male	Neither agree nor disagree	Out of work and looking for work	Strongly agree	North Carolina	I did not vote	I do not intend to vote
7/19/2023 7:31	7/19/2023 7:48	TRUE	62	10	Disagree	Independent	Don't lean			Strong conservative	Strongly disapprove	Strongly disapprove	Some college, no degree	Silver,Turquoise	White		5	Now and then	Other		Strongly disagree	Male	Strongly disagree	Retired	Strongly agree	Texas	I did not vote	I do not intend to vote
7/19/2023 7:28	7/19/2023 7:48	TRUE	48	7	Strongly agree	Democrat		Strong Democrat		Moderately liberal	Strongly approve	Strongly approve	High school degree or equivalent (e.g. GED)	Silver,Turquoise	Black or African American		5	Most of the time	Protestant Christian		Agree	Female	Agree	Employed for wages	Strongly agree	Georgia	Joe Biden	The Democratic nominee
7/19/2023 7:47	7/19/2023 7:48	TRUE	23	8	Somewhat agree	Republican			Strong Republican	Moderately conservative	Neither approve nor disapprove	Neither approve nor disapprove	High school degree or equivalent (e.g. GED)	Gold
7/19/2023 7:25	7/19/2023 7:48	TRUE	63	10	Strongly agree	Democrat		Strong Democrat		Moderately liberal	Strongly approve	Strongly approve	Doctorate (e.g. PhD, EdD)	Silver,Turquoise	Mixed Race		5	Most of the time	Protestant Christian		Agree	Female	Agree	Employed for wages	Somewhat agree	California	Joe Biden	The Democratic nominee
7/19/2023 7:22	7/19/2023 7:48	TRUE	74	10	Strongly disagree	Republican			Strong Republican	Moderately conservative	Strongly disapprove	Strongly disapprove	High school degree or equivalent (e.g. GED)	Silver,Turquoise	White		5	Most of the time	Protestant Christian		Strongly disagree	Female	Strongly disagree	Employed for wages	Strongly disagree	Mississippi	Donald Trump	The Republican nominee
7/19/2023 7:32	7/19/2023 7:48	TRUE	58	10	Somewhat agree	Democrat		Strong Democrat		Moderate	Strongly approve	Approve	High school degree or equivalent (e.g. GED)	Silver,Turquoise	White		5	Most of the time	Protestant Christian		Strongly agree	Female	Agree	Employed for wages	Strongly agree	New Jersey	Joe Biden	The Democratic nominee
7/19/2023 7:30	7/19/2023 7:48	TRUE	60	10	Agree	Independent	Don't lean			Moderate	Somewhat approve	Somewhat approve	High school degree or equivalent (e.g. GED)	Silver,Turquoise	White		4	Most of the time	Catholic Christian		Neither agree nor disagree	Male	Somewhat agree	Employed for wages	Neither agree nor disagree	Louisiana	Joe Biden	The Democratic nominee
7/19/2023 7:34	7/19/2023 7:48	TRUE	47	10	Disagree	Independent	Lean Democrat			Moderate	Disapprove	Disapprove	Some college, no degree	Silver,Turquoise	Black or African American		5	Most of the time	Protestant Christian		Disagree	Female	Somewhat agree	Employed for wages	Agree	Texas	Joe Biden	The Democratic nominee
7/19/2023 7:31	7/19/2023 7:48	TRUE	43	7	Somewhat agree	Independent	Lean Democrat			Moderately liberal	Somewhat disapprove	Somewhat disapprove	Some college, no degree	Silver,Turquoise	White		4	Some of the time	Protestant Christian		Somewhat agree	Female	Somewhat agree	A homemaker	Somewhat agree	Mississippi	Joe Biden	The Democratic nominee
7/19/2023 7:39	7/19/2023 7:48	TRUE	51	10	Agree	Democrat		Moderate Democrat		Moderate	Somewhat approve	Somewhat approve	Bachelor's degree (e.g. BA, BS)	Silver,Turquoise	White		4	Most of the time	Catholic Christian		Agree	Male	Agree	Employed for wages	Agree	New York	Joe Biden	The Democratic nominee
7/19/2023 7:44	7/19/2023 7:48	TRUE	37	8	Somewhat agree	Republican			Strong Republican	Moderately conservative	Strongly disapprove	Neither approve nor disapprove	High school degree or equivalent (e.g. GED)	Silver,Turquoise	White		4	Most of the time	Agnostic		Agree	Male	Agree	Employed for wages	Strongly agree	Georgia	Donald Trump	The Democratic nominee
7/19/2023 7:33	7/19/2023 7:48	TRUE	43	6	Neither agree nor disagree	Don't know	Don't know			Don't know	Disapprove	Disapprove	High school degree or equivalent (e.g. GED)	Silver,Turquoise	White		5	Now and then	Other		Somewhat agree	Female	Neither agree nor disagree	A homemaker	Agree	South Carolina	I did not vote	Other
7/19/2023 7:28	7/19/2023 7:48	TRUE	35	1	Strongly disagree	Democrat		Strong Democrat		Strong liberal	Strongly disapprove	Strongly disapprove	High school degree or equivalent (e.g. GED)	Silver,Turquoise	White		5	Hardly at all	Protestant Christian		Neither agree nor disagree	Female	Somewhat agree	Unable to work	Somewhat agree	Tennessee	Joe Biden	The Democratic nominee
7/19/2023 7:47	7/19/2023 7:48	TRUE	49	10	Agree	Democrat		Moderate Democrat		Moderately liberal	Approve	Approve	Some college, no degree	Silver
7/19/2023 7:38	7/19/2023 7:49	TRUE	29	5	Neither agree nor disagree	Don't know	Don't know			Don't know	Neither approve nor disapprove	Neither approve nor disapprove	Less than a high school diploma	Silver,Turquoise	White		5	Hardly at all	Agnostic		Neither agree nor disagree	Female	Neither agree nor disagree	Employed for wages	Somewhat agree	Washington	I did not vote	I do not intend to vote
7/19/2023 7:46	7/19/2023 7:49	TRUE	19	5	Somewhat agree	Republican			Moderate Republican	Moderately conservative	Somewhat approve	Neither approve nor disapprove	Associate degree (e.g. AA, AS)	Amethyst
7/19/2023 7:36	7/19/2023 7:49	TRUE	42	10	Somewhat disagree	Republican			Moderate Republican	Moderately conservative	Disapprove	Disapprove	High school degree or equivalent (e.g. GED)	Silver,Turquoise	White		5	Most of the time	Protestant Christian		Somewhat disagree	Male	Somewhat agree	Unable to work	Somewhat agree	Pennsylvania	Donald Trump	The Republican nominee
7/19/2023 7:37	7/19/2023 7:49	TRUE	54	7	Somewhat disagree	Independent	Lean Republican			Moderate	Strongly disapprove	Strongly disapprove	Master's degree (e.g. MA, MS, MEd)	Silver,Turquoise	Mixed Race		5	Most of the time	Other	non denominational	Disagree	Female	Agree	Employed for wages	Somewhat agree	Pennsylvania	Donald Trump	The Republican nominee
7/19/2023 7:49	7/19/2023 7:49	TRUE	70
7/19/2023 7:49	7/19/2023 7:49	TRUE	59
7/19/2023 7:32	7/19/2023 7:49	TRUE	53	7	Neither agree nor disagree	Republican			Strong Republican	Strong conservative	Strongly disapprove	Strongly disapprove	High school degree or equivalent (e.g. GED)	Silver,Turquoise	White		5	Most of the time	Protestant Christian		Somewhat agree	Female	Somewhat agree	A homemaker	Agree	Georgia	Donald Trump	The Republican nominee
7/19/2023 7:34	7/19/2023 7:49	TRUE	38	10	Neither agree nor disagree	Republican			Moderate Republican	Moderately conservative	Strongly disapprove	Strongly disapprove	High school degree or equivalent (e.g. GED)	Silver,Turquoise	White		4	Some of the time	Jewish		Strongly disagree	Male	Strongly agree	Employed for wages	Strongly agree	Maryland	Donald Trump	The Republican nominee
7/19/2023 7:34	7/19/2023 7:49	TRUE	38	3	Strongly agree	Republican			Moderate Republican	Moderately conservative	Disapprove	Disapprove	High school degree or equivalent (e.g. GED)	Silver,Turquoise	White		5	Some of the time	Other		Somewhat agree	Male	Somewhat disagree	Employed for wages	Somewhat agree	Oklahoma	Donald Trump	The Republican nominee
7/19/2023 7:40	7/19/2023 7:49	TRUE	43	1	Disagree	Independent	Lean Republican			Don't know	Strongly disapprove	Strongly disapprove	High school degree or equivalent (e.g. GED)	Silver,Turquoise	White		5	Hardly at all	Other		Neither agree nor disagree	Female	Neither agree nor disagree	Employed for wages	Neither agree nor disagree	Ohio	I did not vote	I do not intend to vote
7/19/2023 7:32	7/19/2023 7:49	TRUE	72	10	Agree	Democrat		Strong Democrat		Moderately liberal	Strongly approve	Strongly approve	Professional degree (e.g. MD, DDS, DVM)	Silver,Turquoise	White		5	Most of the time	Other		Somewhat agree	Female	Agree	Retired	Agree	Minnesota	Joe Biden	The Democratic nominee
7/19/2023 7:25	7/19/2023 7:49	TRUE	70	10	Neither agree nor disagree	Democrat		Strong Democrat		Moderately liberal	Approve	Strongly approve	Associate degree (e.g. AA, AS)	Silver,Turquoise	White		5	Most of the time	Protestant Christian		Disagree	Female	Agree	Retired	Disagree	Virginia	Joe Biden	The Democratic nominee
7/19/2023 7:31	7/19/2023 7:49	TRUE	65	6	Neither agree nor disagree	Independent	Lean Republican			Moderate	Strongly disapprove	Strongly disapprove	Some college, no degree	Silver,Turquoise	White		4	Now and then	Protestant Christian		Neither agree nor disagree	Female	Neither agree nor disagree	Unable to work	Neither agree nor disagree	Kentucky	Donald Trump	The Republican nominee
7/19/2023 7:33	7/19/2023 7:49	TRUE	28	9	Neither agree nor disagree	Democrat		Strong Democrat		Strong liberal	Strongly disapprove	Strongly disapprove	High school degree or equivalent (e.g. GED)	Silver,Turquoise	Black or African American		5	Most of the time	Other	None	Strongly disagree	Female	Neither agree nor disagree	Employed for wages	Strongly agree	Pennsylvania	Joe Biden	The Democratic nominee
7/19/2023 7:36	7/19/2023 7:49	TRUE	34	10	Neither agree nor disagree	Democrat		Moderate Democrat		Moderate	Somewhat approve	Somewhat approve	Associate degree (e.g. AA, AS)	Silver,Turquoise	White		5	Now and then	Catholic Christian		Neither agree nor disagree	Female	Neither agree nor disagree	Employed for wages	Neither agree nor disagree	Minnesota	Joe Biden	The Democratic nominee
7/19/2023 7:43	7/19/2023 7:49	TRUE	42	8	Agree	Republican			Strong Republican	Strong conservative	Strongly disapprove	Strongly disapprove	High school degree or equivalent (e.g. GED)	Silver,Turquoise	White		4	Some of the time	Protestant Christian		Agree	Male	Agree	Employed for wages	Agree	North Carolina	Donald Trump	The Republican nominee
7/19/2023 7:39	7/19/2023 7:49	TRUE	42	8	Strongly agree	Republican			Moderate Republican	Moderately conservative	Disapprove	Somewhat disapprove	Bachelor's degree (e.g. BA, BS)	Silver,Turquoise	Hispanic or Latino		5	Most of the time	Protestant Christian		Neither agree nor disagree	Female	Agree	Employed for wages	Agree	New York	Donald Trump	The Republican nominee
7/19/2023 7:37	7/19/2023 7:49	TRUE	48	10	Strongly disagree	Republican			Moderate Republican	Moderately conservative	Strongly disapprove	Strongly disapprove	High school degree or equivalent (e.g. GED)	Silver,Turquoise	White		5	Most of the time	Other	Norse Pagan	Neither agree nor disagree	Male	Neither agree nor disagree	Unable to work	Strongly agree	Kentucky	Donald Trump	The Republican nominee
7/19/2023 7:29	7/19/2023 7:49	TRUE	58	10	Somewhat disagree	Republican			Strong Republican	Strong conservative	Strongly disapprove	Strongly disapprove	Some college, no degree	Silver,Turquoise	White		5	Most of the time	Other	spirituality	Agree	Female	Neither agree nor disagree	Self-employed	Strongly agree	Florida	Donald Trump	The Republican nominee
7/19/2023 7:33	7/19/2023 7:49	TRUE	55	10	Neither agree nor disagree	Democrat		Strong Democrat		Strong liberal	Strongly approve	Strongly approve	High school degree or equivalent (e.g. GED)	Silver,Turquoise	Black or African American		4	Some of the time	Protestant Christian		Neither agree nor disagree	Male	Strongly agree	Employed for wages	Strongly agree	Texas	Joe Biden	The Democratic nominee
7/19/2023 7:41	7/19/2023 7:49	TRUE	37	6	Agree	Independent	Don't lean			Strong conservative	Somewhat approve	Somewhat approve	High school degree or equivalent (e.g. GED)	Silver,Turquoise	White		5	Some of the time	Other	Baptist	Neither agree nor disagree	Female	Neither agree nor disagree	Employed for wages	Strongly agree	Pennsylvania	I did not vote	I do not intend to vote
7/19/2023 7:42	7/19/2023 7:49	TRUE	32	9	Strongly agree	Democrat		Moderate Democrat		Moderately liberal	Somewhat disapprove	Somewhat disapprove	Some college, no degree	Silver,Turquoise	Black or African American		4	Most of the time	Protestant Christian		Agree	Male	Agree	Employed for wages	Agree	Pennsylvania	Joe Biden	The Republican nominee
7/19/2023 7:37	7/19/2023 7:49	TRUE	44	10	Somewhat agree	Democrat		Strong Democrat		Strong liberal	Strongly approve	Approve	Associate degree (e.g. AA, AS)	Silver,Turquoise	White		4	Some of the time	Other	Christian	Somewhat agree	Female	Strongly agree	Employed for wages	Neither agree nor disagree	Michigan	Joe Biden	The Democratic nominee
7/19/2023 7:26	7/19/2023 7:49	TRUE	39	10	Disagree	None of the above	Lean Republican			Moderately conservative	Strongly disapprove	Strongly disapprove	Some college, no degree	Silver,Turquoise	White		5	Some of the time	Agnostic		Disagree	Male	Somewhat disagree	Employed for wages	Somewhat agree	Florida	Other	The Republican nominee
7/19/2023 7:37	7/19/2023 7:49	TRUE	70	10	Neither agree nor disagree	Independent	Lean Republican			Moderately conservative	Somewhat approve	Somewhat approve	Some college, no degree	Silver,Turquoise	White		5	Some of the time	Protestant Christian		Agree	Male	Agree	Retired	Somewhat agree	North Carolina	Donald Trump	The Democratic nominee
7/19/2023 7:42	7/19/2023 7:49	TRUE	22	8	Somewhat agree	Democrat		Strong Democrat		Strong liberal	Somewhat approve	Approve	Bachelor's degree (e.g. BA, BS)	Silver,Turquoise	Asian or Asian-American		5	Some of the time	Atheist		Agree	Female	Agree	Employed for wages	Agree	New York	Joe Biden	The Democratic nominee
7/19/2023 7:38	7/19/2023 7:49	TRUE	53	10	Somewhat agree	Democrat		Strong Democrat		Moderately liberal	Strongly approve	Approve	Bachelor's degree (e.g. BA, BS)	Silver,Turquoise	White		5	Most of the time	Agnostic		Somewhat agree	Male	Somewhat agree	Employed for wages	Somewhat agree	Texas	Joe Biden	The Democratic nominee
7/19/2023 7:26	7/19/2023 7:49	TRUE	74	10	Neither agree nor disagree	Independent	Don't know			Moderately liberal	Somewhat approve	Somewhat approve	Some college, no degree	Silver,Turquoise	Other	refused	4	Now and then	Catholic Christian		Neither agree nor disagree	Female	Agree	Retired	Agree	Maryland	Joe Biden	Other
7/19/2023 7:49	7/19/2023 7:50	TRUE	58
7/19/2023 7:39	7/19/2023 7:50	TRUE	32	3	Strongly agree	Independent	Lean Republican			Moderate	Strongly approve	Somewhat disapprove	Associate degree (e.g. AA, AS)	Silver,Turquoise	Native American		4	Most of the time	Atheist		Strongly agree	Female	Strongly agree	Employed for wages	Strongly agree	Washington	Joe Biden	The Republican nominee
7/19/2023 7:36	7/19/2023 7:50	TRUE	47	10	Strongly agree	Independent	Lean Republican			Moderate	Strongly disapprove	Strongly disapprove	Some college, no degree	Silver,Turquoise	Other	American	4	Now and then	Muslim		Neither agree nor disagree	Male	Neither agree nor disagree	Employed for wages	Somewhat agree	Texas	Joe Biden	Other
7/19/2023 7:45	7/19/2023 7:50	TRUE	18	7	Agree	Republican			Moderate Republican	Moderately conservative	Neither approve nor disapprove	Neither approve nor disapprove	High school degree or equivalent (e.g. GED)	Silver,Turquoise	White		4	Some of the time	Catholic Christian		Agree	Male	Agree	Out of work but not currently looking for work	Agree	California	Other	The Republican nominee
7/19/2023 7:38	7/19/2023 7:50	TRUE	19	8	Somewhat agree	Independent	Don't lean			Moderate	Somewhat disapprove	Somewhat approve	Some college, no degree	Silver,Turquoise	White		5	Some of the time	Atheist		Somewhat agree	Male	Agree	A student	Agree	New York	I did not vote	I do not intend to vote
7/19/2023 7:38	7/19/2023 7:50	TRUE	47	10	Somewhat agree	Republican			Strong Republican	Strong conservative	Strongly disapprove	Neither approve nor disapprove	Bachelor's degree (e.g. BA, BS)	Silver,Turquoise	White		4	Now and then	Catholic Christian		Somewhat agree	Female	Strongly agree	Employed for wages	Somewhat agree	Michigan	Donald Trump	The Republican nominee
7/19/2023 7:36	7/19/2023 7:50	TRUE	27	9	Somewhat disagree	Independent	Lean Democrat			Moderately liberal	Neither approve nor disapprove	Neither approve nor disapprove	Master's degree (e.g. MA, MS, MEd)	Silver,Turquoise	White		5	Hardly at all	Agnostic		Somewhat disagree	Male	Somewhat agree	Employed for wages	Somewhat agree	Maine	Joe Biden	The Democratic nominee
7/19/2023 7:38	7/19/2023 7:50	TRUE	23	9	Strongly disagree	Republican			Strong Republican	Strong conservative	Strongly disapprove	Strongly disapprove	Bachelor's degree (e.g. BA, BS)	Silver,Turquoise	White		5	Some of the time	Other	Christian	Strongly disagree	Female	Somewhat agree	A student	Agree	Maryland	Donald Trump	The Republican nominee
7/19/2023 7:37	7/19/2023 7:50	TRUE	36	8	Disagree	Democrat		Moderate Democrat		Moderately liberal	Strongly disapprove	Strongly disapprove	High school degree or equivalent (e.g. GED)	Silver,Turquoise	Black or African American		5	Most of the time	Atheist		Disagree	Male	Strongly disagree	Employed for wages	Neither agree nor disagree	Wisconsin	Joe Biden	The Democratic nominee
7/19/2023 7:31	7/19/2023 7:50	TRUE	44	7	Somewhat disagree	Independent	Lean Republican			Moderate	Somewhat disapprove	Neither approve nor disapprove	Some college, no degree	Silver,Turquoise	White		4	Some of the time	Protestant Christian		Somewhat agree	Female	Somewhat agree	Out of work and looking for work	Somewhat agree	Missouri	Donald Trump	The Republican nominee
7/19/2023 7:39	7/19/2023 7:50	TRUE	77	10	Somewhat agree	Independent	Lean Democrat			Strong liberal	Approve	Approve	High school degree or equivalent (e.g. GED)	Silver,Turquoise	White		5	Some of the time	Protestant Christian		Strongly agree	Male	Strongly agree	Retired	Strongly agree	Tennessee	Joe Biden	The Democratic nominee
7/19/2023 7:35	7/19/2023 7:50	TRUE	72	10	Disagree	Republican			Strong Republican	Moderately conservative	Strongly disapprove	Strongly disapprove	Doctorate (e.g. PhD, EdD)	Silver,Turquoise	White		4	Some of the time	Protestant Christian		Disagree	Female	Somewhat agree	Retired	Neither agree nor disagree	Florida	Donald Trump	The Republican nominee
7/19/2023 7:39	7/19/2023 7:50	TRUE	31	8	Somewhat disagree	Democrat		Moderate Democrat		Moderate	Somewhat approve	Somewhat approve	Doctorate (e.g. PhD, EdD)	Silver,Turquoise	Asian or Asian-American		5	Now and then	Muslim		Neither agree nor disagree	Female	Somewhat agree	Employed for wages	Somewhat agree	Oklahoma	Joe Biden	The Democratic nominee
7/19/2023 7:26	7/19/2023 7:50	TRUE	32	5	Somewhat disagree	Independent	Lean Republican			Moderate	Strongly disapprove	Strongly disapprove	Associate degree (e.g. AA, AS)	Silver,Turquoise	Asian or Asian-American		5	Now and then	Other	Buddhist	Neither agree nor disagree	Female	Somewhat disagree	Employed for wages	Neither agree nor disagree	Washington	I did not vote	The Republican nominee
7/19/2023 7:32	7/19/2023 7:50	TRUE	52	10	Neither agree nor disagree	Independent	Lean Republican			Moderate	Strongly disapprove	Disapprove	High school degree or equivalent (e.g. GED)	Silver,Turquoise	White		5	Some of the time	Other	Lutheran	Somewhat disagree	Female	Somewhat agree	Retired	Somewhat agree	Texas	Donald Trump	The Republican nominee
7/19/2023 7:33	7/19/2023 7:50	TRUE	48	9	Somewhat disagree	Republican			Moderate Republican	Moderate	Disapprove	Neither approve nor disapprove	Associate degree (e.g. AA, AS)	Silver,Turquoise	White		5	Now and then	Other	Baptist	Neither agree nor disagree	Female	Neither agree nor disagree	Self-employed	Somewhat agree	Kentucky	Donald Trump	The Republican nominee
7/19/2023 7:39	7/19/2023 7:50	TRUE	46	10	Somewhat disagree	Democrat		Strong Democrat		Strong liberal	Approve	Approve	Master's degree (e.g. MA, MS, MEd)	Silver,Turquoise	White		5	Most of the time	Jewish		Somewhat agree	Female	Strongly agree	Employed for wages	Strongly agree	Illinois	Joe Biden	The Democratic nominee
7/19/2023 7:34	7/19/2023 7:50	TRUE	44	9	Neither agree nor disagree	Democrat		Strong Democrat		Moderate	Strongly approve	Approve	High school degree or equivalent (e.g. GED)	Silver,Turquoise	White		5	Most of the time	Other	Presbyterian	Somewhat agree	Female	Somewhat agree	Employed for wages	Neither agree nor disagree	Virginia	Joe Biden	The Democratic nominee
7/19/2023 7:38	7/19/2023 7:50	TRUE	27	10	Strongly agree	Independent	Lean Democrat			Moderately liberal	Somewhat approve	Somewhat approve	Bachelor's degree (e.g. BA, BS)	Silver,Turquoise	Black or African American		5	Most of the time	Protestant Christian		Strongly agree	Female	Strongly agree	Employed for wages	Strongly agree	New York	Joe Biden	The Democratic nominee
7/19/2023 7:39	7/19/2023 7:50	TRUE	41	8	Somewhat disagree	Republican			Moderate Republican	Moderate	Somewhat disapprove	Somewhat disapprove	High school degree or equivalent (e.g. GED)	Silver,Turquoise	White		5	Some of the time	Protestant Christian		Somewhat disagree	Female	Agree	Employed for wages	Somewhat agree	Alabama	Donald Trump	The Republican nominee
7/19/2023 7:37	7/19/2023 7:50	TRUE	52	10	Somewhat agree	Don't know	Lean Republican			Moderate	Strongly disapprove	Strongly disapprove	Bachelor's degree (e.g. BA, BS)	Silver,Turquoise	White		4	Some of the time	Other	LDS - christian	Neither agree nor disagree	Female	Strongly agree	Out of work and looking for work	Strongly agree	Utah	Other	Other
7/19/2023 7:34	7/19/2023 7:50	TRUE	38	8	Somewhat agree	Independent	Lean Democrat			Strong conservative	Strongly disapprove	Strongly disapprove	High school degree or equivalent (e.g. GED)	Silver,Turquoise	White		5	Hardly at all	Other		Neither agree nor disagree	Female	Neither agree nor disagree	Self-employed	Agree	Florida	I did not vote	I do not intend to vote
7/19/2023 7:34	7/19/2023 7:50	TRUE	37	10	Somewhat agree	Democrat		Moderate Democrat		Moderately liberal	Strongly approve	Approve	Associate degree (e.g. AA, AS)	Silver,Turquoise	White		5	Most of the time	Protestant Christian		Somewhat agree	Female	Strongly agree	Employed for wages	Somewhat agree	North Carolina	Joe Biden	The Democratic nominee
[truncated: 1,375 more rows]
