# Supplementary material for: Who Gets the Guns? How Democratic Values and Security Threats Affect American Attitudes Toward Military Aid
Source: J Conflict Resolut. 2025 Oct 28;70(6):986–1017. doi: 10.1177/00220027251388634 (PMC13211145; doi:10.1177/00220027251388634)
Supplement: Supplemental Material - Who Gets the Guns? How Democratic Values and Security Threats Affect American Attitudes Toward Military Aid [file sj-zip-2-jcr-10.1177_00220027251388634.zip › README Williamson JCR 2025.txt]

README for Replication Files of "Who Gets the Guns? How Democratic Values and Security Threats Affect American Attitudes toward Military Aid"

Accepted in Journal of Conflict Resolution August 2025
Author: Scott Williamson 

*** Original Data Files: The study draws on several surveys. The original data can be found in the following files:

"YouGov2016_Original_Data.csv"
"YouGov2017_Original_Data.dta"
"Lucid_2019_Original_Data.csv"
"Lucid_2021_Original_Data.csv"
"Lucid_2023_Original_Data.csv"
"Bilendi_2024_Original_Data.csv"

*** Cleaning Data: The data from these surveys are organized in the following do file:

"Cleaning - Williamson - JCR.do"

*** Cleaned Data Files: The following cleaned files for each survey are used in the analysis: 

"YouGov2016_Data_Use.csv"
"YouGov2017_Data_Use.dta"
"Lucid_2019_Data_Use.csv"
"Lucid_2021_Data_Use.csv"
"Lucid_2023_Data_Use.csv"
"Bilendi_2024_Data_Use.csv"

*** Analyzing Data: The data are analysed in the following do file: 

"Code - Williamson - JCR.do"

*** Experimental results are added to the following CSV files to facilitate plotting:

"Security_Democracy_Main_Effect_Coefficients.csv"
"Security_Democracy_Conditional_Effect_Coefficients.csv"
"Security_Democracy_Conditional_Interaction_Coefficients.csv"
"Security_Democracy_Conditional_Effects_Internationalist.csv"
"Security_Democracy_Conditional_Effects_Isolationist.csv"
"Security_Democracy_Conditional_Interaction_Internationalist.csv"
"Security_Democracy_Conditional_Interaction_Isolationist.csv"

*** Descriptive results are added to the following CSV files to facilitate plotting:

"Aid_Descriptive_Results.csv"
"DemPromotion_Descriptive_Results.csv"
"AntiTerror_Descriptive_Results.csv"

*** Plots are made in the following file:

"Williamson - JCR - Plots Replication.R"

*** The plots are as follows:

Figure 1: "main_effect_plot.jpg"
Figure 2: "conditional_interaction_plots.jpg"
Figure 3: "inter_iso_combined_plots.jpg"
Figure 4: "descriptive_military_aid_plots.jpg"
