# Supplementary material for: Who Gets the Guns? How Democratic Values and Security Threats Affect American Attitudes Toward Military Aid
Source: J Conflict Resolut. 2025 Oct 28;70(6):986–1017. doi: 10.1177/00220027251388634 (PMC13211145; doi:10.1177/00220027251388634)
Supplement: Supplemental Material - Who Gets the Guns? How Democratic Values and Security Threats Affect American Attitudes Toward Military Aid [file sj-zip-2-jcr-10.1177_00220027251388634.zip › Security_Democracy_Conditional_Effect_Coefficients.csv]

term	estimate	std.error	statistic	p.value	model
Combined	0.207	0.017			Democratic Values (No Threat)
Combined	0.121	0.016			Democratic Values (Threat)
YouGov 2016	0.293	0.042			Democratic Values (No Threat)
YouGov 2016	0.214	0.043			Democratic Values (Threat)
YouGov 2017	0.246	0.053			Democratic Values (No Threat)
YouGov 2017	0.177	0.038			Democratic Values (Threat)
Lucid 2019	0.215	0.038			Democratic Values (No Threat)
Lucid 2019	0.089	0.038			Democratic Values (Threat)
Bilendi 2024	0.176	0.022			Democratic Values (No Threat)
Bilendi 2024	0.088	0.022			Democratic Values (Threat)
