# Supplementary material for: Who Gets the Guns? How Democratic Values and Security Threats Affect American Attitudes Toward Military Aid
Source: J Conflict Resolut. 2025 Oct 28;70(6):986–1017. doi: 10.1177/00220027251388634 (PMC13211145; doi:10.1177/00220027251388634)
Supplement: Supplemental Material - Who Gets the Guns? How Democratic Values and Security Threats Affect American Attitudes Toward Military Aid [file sj-zip-2-jcr-10.1177_00220027251388634.zip › Security_Democracy_Conditional_Effects_Internationalist.csv]

term	estimate	std.error	statistic	p.value	model
Combined	0.214	0.023			Democratic Values (No Threat)
Combined	0.082	0.021			Democratic Values (Threat)
YouGov 2016	0.346	0.066			Democratic Values (No Threat)
YouGov 2016	0.136	0.067			Democratic Values (Threat)
YouGov 2017	0.296	0.077			Democratic Values (No Threat)
YouGov 2017	0.137	0.052			Democratic Values (Threat)
Lucid 2019	0.25	0.049			Democratic Values (No Threat)
Lucid 2019	0.051	0.048			Democratic Values (Threat)
Bilendi 2024	0.155	0.03			Democratic Values (No Threat)
Bilendi 2024	0.062	0.028			Democratic Values (Threat)
