# Supplementary material for: Who Gets the Guns? How Democratic Values and Security Threats Affect American Attitudes Toward Military Aid
Source: J Conflict Resolut. 2025 Oct 28;70(6):986–1017. doi: 10.1177/00220027251388634 (PMC13211145; doi:10.1177/00220027251388634)
Supplement: Supplemental Material - Who Gets the Guns? How Democratic Values and Security Threats Affect American Attitudes Toward Military Aid [file sj-zip-2-jcr-10.1177_00220027251388634.zip › Security_Democracy_Conditional_Effects_Isolationist.csv]

term	estimate	std.error	statistic	p.value	model
Combined	0.191	0.022			Democratic Values (No Threat)
Combined	0.146	0.022			Democratic Values (Threat)
YouGov 2016	0.265	0.054			Democratic Values (No Threat)
YouGov 2016	0.264	0.056			Democratic Values (Threat)
YouGov 2017	0.19	0.074			Democratic Values (No Threat)
YouGov 2017	0.207	0.054			Democratic Values (Threat)
Lucid 2019	0.16	0.056			Democratic Values (No Threat)
Lucid 2019	0.129	0.058			Democratic Values (Threat)
Bilendi 2024	0.179	0.029			Democratic Values (No Threat)
Bilendi 2024	0.1	0.03			Democratic Values (Threat)
