# Supplementary material for: Who Gets the Guns? How Democratic Values and Security Threats Affect American Attitudes Toward Military Aid
Source: J Conflict Resolut. 2025 Oct 28;70(6):986–1017. doi: 10.1177/00220027251388634 (PMC13211145; doi:10.1177/00220027251388634)
Supplement: Supplemental Material - Who Gets the Guns? How Democratic Values and Security Threats Affect American Attitudes Toward Military Aid [file sj-zip-2-jcr-10.1177_00220027251388634.zip › Security_Democracy_Conditional_Interaction_Coefficients.csv]

term	estimate	std.error	statistic	p.value
Combined	-0.087	0.023
YouGov 2016	-0.08	0.06
YouGov 2017	-0.069	0.065
Lucid 2019	-0.126	0.053
Bilendi 2024	-0.087	0.031
