# Supplementary material for: Who Gets the Guns? How Democratic Values and Security Threats Affect American Attitudes Toward Military Aid
Source: J Conflict Resolut. 2025 Oct 28;70(6):986–1017. doi: 10.1177/00220027251388634 (PMC13211145; doi:10.1177/00220027251388634)
Supplement: Supplemental Material - Who Gets the Guns? How Democratic Values and Security Threats Affect American Attitudes Toward Military Aid [file sj-zip-2-jcr-10.1177_00220027251388634.zip › Security_Democracy_Main_Effect_Coefficients.csv]

term	estimate	std.error	statistic	p.value	model
Combined	0.162	0.01			Democratic Values
Combined	0.09	0.01			Terrorism Threat
YouGov 2016	0.254	0.03			Democratic Values
YouGov 2016	0.132	0.03			Terrorism Threat
YouGov 2017	0.199	0.03			Democratic Values
YouGov 2017	0.154	0.033			Terrorism Threat
Lucid 2019	0.152	0.027			Democratic Values
Lucid 2019	0.073	0.027			Terrorism Threat
Bilendi 2024	0.132	0.016			Democratic Values
Bilendi 2024	0.071	0.016			Terrorism Threat
