# Supplementary material for: Who Gets the Guns? How Democratic Values and Security Threats Affect American Attitudes Toward Military Aid
Source: J Conflict Resolut. 2025 Oct 28;70(6):986–1017. doi: 10.1177/00220027251388634 (PMC13211145; doi:10.1177/00220027251388634)
Supplement: Supplemental Material - Who Gets the Guns? How Democratic Values and Security Threats Affect American Attitudes Toward Military Aid [file sj-zip-2-jcr-10.1177_00220027251388634.zip › Williamson - JCR - Plots Replication.R]

### Figure Replication Files for "Who Gets the Guns? How Democratic Values and Security Threats Affect American Attitudes toward Military Aid"
### Accepted for Publication in Journal of Conflict Resolution
### August 2025
### Author: Scott Williamson

library(foreign)
library(ggplot2)
library(ggthemes)
library(grid)
library(gridExtra)
library(psych)
library(car)
library(Hmisc)
library(plyr)
library(Rmisc)
library(dotwhisker)

grid_arrange_shared_legend <- function(..., ncol = length(list(...)), nrow = 1, position = c("bottom", "right")) {
  
  plots <- list(...)
  position <- match.arg(position)
  g <- ggplotGrob(plots[[1]] + theme(legend.position = position))$grobs
  legend <- g[[which(sapply(g, function(x) x$name) == "guide-box")]]
  lheight <- sum(legend$height)
  lwidth <- sum(legend$width)
  gl <- lapply(plots, function(x) x + theme(legend.position="none"))
  gl <- c(gl, ncol = ncol, nrow = nrow)
  
  combined <- switch(position,
                     "bottom" = arrangeGrob(do.call(arrangeGrob, gl),
                                            legend,
                                            ncol = 1,
                                            heights = unit.c(unit(1, "npc") - lheight, lheight)),
                     "right" = arrangeGrob(do.call(arrangeGrob, gl),
                                           legend,
                                           ncol = 2,
                                           widths = unit.c(unit(1, "npc") - lwidth, lwidth)))
  
  grid.newpage()
  grid.draw(combined)
  
  # return gtable invisibly
  invisible(combined)
  
}

# Set working directory to source file location.

##### Figure 1: Main Effects of Democratic Values and Security Threat Treatments

main_effect_data<-read.csv("Security_Democracy_Main_Effect_Coefficients.csv")
head(main_effect_data)

main_effect_data$term<-factor(main_effect_data$term,levels=c("Combined","YouGov 2016","YouGov 2017","Lucid 2019","Bilendi 2024"))

main_effect_plot<-dwplot(main_effect_data, dot_args = list(size = 2.5),whisker_args = list(size = 1)) + 
  theme_bw() + #geom_point(size = 3, shape = 16) +
  geom_vline(xintercept = 0, colour = "black", linetype = 2) +
  ggtitle("") + 
  scale_x_continuous("Treatment Effect",limits = c(-.05, .35)) + theme(panel.spacing = unit(1, "lines")) +
  scale_y_discrete(labels=c("Bilendi 2024","Lucid 2019","YouGov 2017","YouGov 2016","Combined")) +
  theme(axis.title=element_text(size=12),
        legend.text=element_text(size=12),legend.position="bottom",
        axis.text.x=element_text(size=12,color="black"),
        axis.text.y=element_text(size=12,color="black")) + scale_color_manual(values=c("grey80","black")) +
  theme(legend.title=element_blank())+
  labs(color='Treatment')
main_effect_plot
ggsave("main_effect_plot.jpg",main_effect_plot, scale = 1, width = 9, height = 6, units = "in", dpi = 500)

##### Figure 2: Effects of Democratic Values Conditional on Security Threat

conditional_data<-read.csv("Security_Democracy_Conditional_Effect_Coefficients.csv")
head(conditional_data)

conditional_data$term<-factor(conditional_data$term,levels=c("Combined","YouGov 2016","YouGov 2017","Lucid 2019","Bilendi 2024"))

conditional_plot<-dwplot(conditional_data, dot_args = list(size = 2.5),whisker_args = list(size = 1)) + 
  theme_bw() + #geom_point(size = 3, shape = 16) +
  geom_vline(xintercept = 0, colour = "black", linetype = 2) +
  ggtitle("Democratic Values Effect With and Without Threat") + 
  scale_x_continuous("",limits = c(-0.05, .4)) + theme(panel.spacing = unit(1, "lines")) +
  scale_y_discrete(labels=c("Bilendi 2024","Lucid 2019","YouGov 2017","YouGov 2016","Combined")) +
  theme(axis.title=element_text(size=12),
        legend.text=element_text(size=12),legend.position="bottom",
        axis.text.x=element_text(size=12,color="black"),legend.margin=margin(0,0,0,0),
        axis.text.y=element_text(size=12,color="black")) + scale_color_manual(values=c("grey70","grey35")) +
  theme(legend.title=element_blank())+theme(legend.margin=margin(-20, 0, 0, 0))+
  labs(color='Treatment')
conditional_plot

conditional_int_data<-read.csv("Security_Democracy_Conditional_Interaction_Coefficients.csv")
head(conditional_int_data)

conditional_int_data$term<-factor(conditional_int_data$term,levels=c("Combined","YouGov 2016","YouGov 2017","Lucid 2019","Bilendi 2024"))

conditional_int_plot<-dwplot(conditional_int_data, dot_args = list(size = 2.5),whisker_args = list(size = 1)) + 
  theme_bw() + #geom_point(size = 3, shape = 16) +
  geom_vline(xintercept = 0, colour = "black", linetype = 2) +
  ggtitle("Interaction between Democratic Values and Threat Treatments") + 
  scale_x_continuous("",limits = c(-0.25, 0.25),breaks = seq(-0.2, 0.2, by = 0.1)) + theme(panel.spacing = unit(1, "lines")) +
  scale_y_discrete(labels=c("Bilendi 2024","Lucid 2019","YouGov 2017","YouGov 2016","Combined")) +
  theme(axis.title=element_text(size=12),
        axis.text.x=element_text(size=12,color="black"),
        axis.text.y=element_text(size=12,color="black")) + theme(legend.position = "none") + scale_color_manual(values=c("black"))
conditional_int_plot

conditional_interaction_plots<-grid.arrange(conditional_plot,conditional_int_plot, ncol = 1, nrow = 2)
ggsave("conditional_interaction_plots.jpg",conditional_interaction_plots, scale = 1, width = 9, height = 9, units = "in", dpi = 500)

##### Figure 3: Conditionality of Democratic Values Treatment on Security Threat by Foreign Policy Orientation

# Internationalists

conditional_inter_data<-read.csv("Security_Democracy_Conditional_Effects_Internationalist.csv")
head(conditional_inter_data)

conditional_inter_data$term<-factor(conditional_inter_data$term,levels=c("Combined","YouGov 2016","YouGov 2017","Lucid 2019","Bilendi 2024"))

conditional_inter_plot<-dwplot(conditional_inter_data, dot_args = list(size = 2.5),whisker_args = list(size = 1)) + 
  theme_bw() + #geom_point(size = 3, shape = 16) +
  geom_vline(xintercept = 0, colour = "black", linetype = 2) +
  ggtitle("Democratic Values Effects (Internationalists)") + 
  scale_x_continuous("",limits = c(-0.05, .5)) + theme(panel.spacing = unit(1, "lines")) +
  scale_y_discrete(labels=c("Bilendi 2024","Lucid 2019","YouGov 2017","YouGov 2016","Combined")) +
  theme(axis.title=element_text(size=10),plot.title = element_text(size = 10),
        legend.text=element_text(size=10),legend.position="bottom",
        axis.text.x=element_text(size=10,color="black"),
        axis.text.y=element_text(size=10,color="black")) + scale_color_manual(values=c("grey70","grey35")) +
  theme(legend.title=element_blank())+theme(legend.margin=margin(-20, 0, 0, 0))+
  labs(color='Treatment')
conditional_inter_plot

conditional_int_inter_data<-read.csv("Security_Democracy_Conditional_Interaction_Internationalist.csv")
head(conditional_int_inter_data)

conditional_int_inter_data$term<-factor(conditional_int_inter_data$term,levels=c("Combined","YouGov 2016","YouGov 2017","Lucid 2019","Bilendi 2024"))

conditional_int_inter_plot<-dwplot(conditional_int_inter_data, dot_args = list(size = 2.5),whisker_args = list(size = 1)) + 
  theme_bw() + #geom_point(size = 3, shape = 16) +
  geom_vline(xintercept = 0, colour = "black", linetype = 2) +
  ggtitle("Values/Threat Interaction (Internationalists)") + 
  scale_x_continuous("",limits = c(-0.4, 0.2),breaks = seq(-0.4, 0.2, by = 0.1)) + theme(panel.spacing = unit(1, "lines")) +
  scale_y_discrete(labels=c("Bilendi 2024","Lucid 2019","YouGov 2017","YouGov 2016","Combined")) +
  theme(axis.title=element_text(size=10),plot.title = element_text(size = 10),
        axis.text.x=element_text(size=10,color="black"),
        axis.text.y=element_text(size=10,color="black")) + theme(legend.position = "none") + scale_color_manual(values=c("black"))
conditional_int_inter_plot

# Isolationists

conditional_iso_data<-read.csv("Security_Democracy_Conditional_Effects_Isolationist.csv")
head(conditional_iso_data)

conditional_iso_data$term<-factor(conditional_iso_data$term,levels=c("Combined","YouGov 2016","YouGov 2017","Lucid 2019","Bilendi 2024"))

conditional_iso_plot<-dwplot(conditional_iso_data, dot_args = list(size = 2.5),whisker_args = list(size = 1)) + 
  theme_bw() + #geom_point(size = 3, shape = 16) +
  geom_vline(xintercept = 0, colour = "black", linetype = 2) +
  ggtitle("Democratic Values Effects (Isolationists)") + 
  scale_x_continuous("",limits = c(-0.05, .5)) + theme(panel.spacing = unit(1, "lines")) +
  scale_y_discrete(labels=c("Bilendi 2024","Lucid 2019","YouGov 2017","YouGov 2016","Combined")) +
  theme(axis.title=element_text(size=10),plot.title = element_text(size = 10),
        legend.text=element_text(size=10),legend.position="bottom",
        axis.text.x=element_text(size=10,color="black"),
        axis.text.y=element_text(size=10,color="black")) + scale_color_manual(values=c("grey70","grey35")) +
  theme(legend.title=element_blank())+theme(legend.margin=margin(-20, 0, 0, 0))+
  labs(color='Treatment')
conditional_iso_plot

conditional_int_iso_data<-read.csv("Security_Democracy_Conditional_Interaction_Isolationist.csv")
head(conditional_int_iso_data)

conditional_int_iso_data$term<-factor(conditional_int_iso_data$term,levels=c("Combined","YouGov 2016","YouGov 2017","Lucid 2019","Bilendi 2024"))

conditional_int_iso_plot<-dwplot(conditional_int_iso_data, dot_args = list(size = 2.5),whisker_args = list(size = 1)) + 
  theme_bw() + #geom_point(size = 3, shape = 16) +
  geom_vline(xintercept = 0, colour = "black", linetype = 2) +
  ggtitle("Values/Threat Interaction (Isolationists)") + 
  scale_x_continuous("",limits = c(-0.4, 0.2),breaks = seq(-0.4, 0.2, by = 0.1)) + theme(panel.spacing = unit(1, "lines")) +
  scale_y_discrete(labels=c("Bilendi 2024","Lucid 2019","YouGov 2017","YouGov 2016","Combined")) +
  theme(axis.title=element_text(size=10),plot.title = element_text(size = 10),
        axis.text.x=element_text(size=10,color="black"),
        axis.text.y=element_text(size=10,color="black")) + theme(legend.position = "none") + scale_color_manual(values=c("black"))
conditional_int_iso_plot

# Combining Plots

inter_iso_plots<-grid_arrange_shared_legend(conditional_inter_plot,conditional_iso_plot, ncol = 2, nrow = 1)

inter_iso_interaction_plots<-grid.arrange(conditional_int_inter_plot,conditional_int_iso_plot, ncol = 2, nrow = 1)

inter_iso_combined_plots<-grid.arrange(inter_iso_plots, inter_iso_interaction_plots,ncol=1,nrow=2)
ggsave("inter_iso_combined_plots.jpg",inter_iso_combined_plots, scale = 1, width = 9, height = 9, units = "in", dpi = 500)


########### Figure 4: Descriptive Analysis

# Support for Military Aid

aid_descript_data<-read.csv("Aid_Descriptive_Results.csv")
head(aid_descript_data)

aid_descript_plot<-dwplot(aid_descript_data, dot_args = list(size = 1.5),whisker_args = list(size = .5)) + 
  theme_bw() + #geom_point(size = 3, shape = 16) +
  geom_vline(xintercept = 0, colour = "black", linetype = 2) +
  ggtitle("Aid Foreign Militaries") + 
  scale_x_continuous("Coefficient",limits = c(-0.14, .45), breaks = seq(-0.10, 0.4, by = .1)) + theme(panel.spacing = unit(1, "lines")) +
  theme(axis.title=element_text(size=14),plot.title=element_text(size=16),
        legend.text=element_text(size=14),legend.position="right",
        axis.text.x=element_text(size=14,color="black"),
        axis.text.y=element_text(size=14,color="black")) + scale_color_manual(values=c("grey70","grey50","grey30","black")) +
  theme(legend.title=element_blank())+
  labs(color='Treatment')
aid_descript_plot

# Support for Democracy Promotion

dem_descript_data<-read.csv("DemPromotion_Descriptive_Results.csv")
head(dem_descript_data)

dem_descript_plot<-dwplot(dem_descript_data, dot_args = list(size = 1.5),whisker_args = list(size = .5)) + 
  theme_bw() + #geom_point(size = 3, shape = 16) +
  geom_vline(xintercept = 0, colour = "black", linetype = 2) +
  ggtitle("Democracy Promotion Important") + 
  scale_x_continuous("Coefficient",limits = c(-0.15, .45), breaks = seq(-0.10, 0.4, by = .1)) + theme(panel.spacing = unit(1, "lines")) +
  theme(axis.title=element_text(size=14),plot.title=element_text(size=16),
        legend.text=element_text(size=14),legend.position="right",
        axis.text.x=element_text(size=14,color="black"),
        axis.text.y=element_text(size=14,color="black")) + scale_color_manual(values=c("grey70","grey50","grey30","black")) +
  theme(legend.title=element_blank())+
  labs(color='Treatment')
dem_descript_plot

# Support for Working with Autocracies to Fight Terrorism

terror_descript_data<-read.csv("AntiTerror_Descriptive_Results.csv")
head(terror_descript_data)

terror_descript_plot<-dwplot(terror_descript_data, dot_args = list(size = 1.5),whisker_args = list(size = .5)) + 
  theme_bw() + #geom_point(size = 3, shape = 16) +
  geom_vline(xintercept = 0, colour = "black", linetype = 2) +
  ggtitle("Ally with Democracies and Autocracies") + 
  scale_x_continuous("Coefficient",limits = c(-0.15, .45), breaks = seq(-0.10, 0.4, by = .1)) + theme(panel.spacing = unit(1, "lines")) +
  theme(axis.title=element_text(size=14),plot.title=element_text(size=16),
        legend.text=element_text(size=14),legend.position="right",
        axis.text.x=element_text(size=14,color="black"),
        axis.text.y=element_text(size=14,color="black")) + scale_color_manual(values=c("grey70","grey50","grey30","black")) +
  theme(legend.title=element_blank())+
  labs(color='Treatment')
terror_descript_plot

# Combining Plots

descriptive_plots_b<-grid_arrange_shared_legend(aid_descript_plot,dem_descript_plot,terror_descript_plot, ncol = 1, nrow = 3)
ggsave("descriptive_military_aid_plots.jpg",descriptive_plots_b, scale = 1, width = 14, height = 15, units = "in", dpi = 500)
