# Supplementary material for: Who Gets the Guns? How Democratic Values and Security Threats Affect American Attitudes Toward Military Aid
Source: J Conflict Resolut. 2025 Oct 28;70(6):986–1017. doi: 10.1177/00220027251388634 (PMC13211145; doi:10.1177/00220027251388634)
Supplement: Supplemental Material - Who Gets the Guns? How Democratic Values and Security Threats Affect American Attitudes Toward Military Aid [file sj-zip-2-jcr-10.1177_00220027251388634.zip › YouGov_2016_Original_Data.csv]

SRW001	SRW002	SRW001_Region	SRW001_Rights	SRW001_Security	SRW001_order	fp_orientation	birthyr	gender	race	race_other	educ	marstat	employ	employ_t	faminc	pid3	pid3_t	pid7	inputstate	votereg	ideo5	newsint	religpew	religpew_t	pew_churatd	pew_bornagain	starttime	endtime
2	7	2	2	1	1	5	1975	1	1	__NA__	5	1	1	__NA__	12	3	__NA__	4	53	1	3	1	1	__NA__	4	2	12/28/16 9:57 AM	12/28/16 10:43 AM
3	4	1	1	1	1	3	1954	1	1	__NA__	5	4	1	__NA__	8	1	__NA__	2	6	1	2	1	9	__NA__	6	2	12/29/16 2:00 PM	12/29/16 2:15 PM
3	7	3	1	1	1	5	1955	1	1	__NA__	3	5	2	__NA__	97	1	__NA__	1	4	1	1	1	1	__NA__	6	2	12/28/16 9:46 AM	01/01/2017 13:20
3	4	1	1	1	1	1	1951	1	1	__NA__	2	1	1	__NA__	3	2	__NA__	6	4	1	4	1	2	__NA__	5	2	12/28/16 9:47 AM	12/28/16 10:18 AM
5	3	3	1	1	1	3	1953	2	1	__NA__	3	3	1	__NA__	6	2	__NA__	7	4	1	4	2	1	__NA__	2	1	12/28/16 4:47 PM	12/28/16 5:21 PM
4	3	1	1	2	1	4	1969	2	1	__NA__	5	1	1	__NA__	12	1	__NA__	1	51	1	2	1	9	__NA__	6	2	12/27/16 6:39 PM	12/27/16 6:57 PM
4	3	3	2	1	2	1	1943	2	1	__NA__	5	1	5	__NA__	97	3	__NA__	5	23	1	3	1	1	__NA__	5	2	01/03/2017 12:15	01/03/2017 12:34
7	4	1	2	1	2	2	1956	1	1	__NA__	3	1	1	__NA__	14	2	__NA__	6	42	1	4	1	10	__NA__	6	2	12/28/16 7:03 AM	12/28/16 7:49 AM
5	5	2	2	2	2	4	1956	2	1	__NA__	3	3	1	__NA__	97	1	__NA__	1	12	1	2	1	2	__NA__	2	2	12/28/16 1:00 PM	12/28/16 2:22 PM
7	6	1	2	2	1	2	1953	2	3	__NA__	5	1	9	__NA__	4	1	__NA__	1	47	1	2	1	10	__NA__	6	2	12/28/16 8:30 AM	12/28/16 8:46 AM
3	6	3	2	2	2	4	1957	2	1	__NA__	3	1	6	__NA__	9	2	__NA__	7	40	1	5	1	1	__NA__	2	1	12/28/16 6:03 AM	12/28/16 6:34 AM
1	6	2	2	2	1	2	1956	1	1	__NA__	3	1	1	__NA__	11	1	__NA__	1	6	1	2	1	11	__NA__	6	2	01/03/2017 12:21	01/03/2017 12:47
7	7	2	2	2	2	2	1971	1	1	__NA__	4	1	1	__NA__	8	2	__NA__	6	37	1	4	1	9	__NA__	6	2	01/03/2017 12:17	01/03/2017 12:38
2	6	2	2	1	2	5	1963	1	1	__NA__	6	6	1	__NA__	13	1	__NA__	1	42	1	1	1	2	__NA__	6	2	01/03/2017 12:26	01/03/2017 12:52
3	2	1	2	2	2	4	1976	1	1	__NA__	5	5	1	__NA__	13	1	__NA__	1	34	1	2	1	2	__NA__	3	2	12/28/16 9:17 AM	12/28/16 10:47 AM
4	4	2	2	2	2	1	1952	1	1	__NA__	3	3	5	__NA__	97	3	__NA__	4	40	1	3	1	12	__NA__	3	2	12/28/16 8:48 AM	12/28/16 9:20 AM
3	6	1	1	1	1	3	1961	1	1	__NA__	3	3	1	__NA__	6	1	__NA__	1	4	1	2	1	11	__NA__	6	2	01/03/2017 12:17	01/03/2017 12:35
3	4	3	1	1	2	2	1969	1	1	__NA__	5	5	1	__NA__	5	2	__NA__	7	12	1	5	1	1	__NA__	2	1	12/29/16 1:45 PM	12/29/16 2:09 PM
1	7	2	2	1	2	5	1954	1	1	__NA__	5	2	1	__NA__	10	2	__NA__	7	51	1	4	1	2	__NA__	2	2	01/03/2017 12:25	01/03/2017 12:40
3	4	1	2	1	2	3	1953	1	1	__NA__	3	5	1	__NA__	9	1	__NA__	1	25	1	1	1	9	__NA__	6	2	12/27/16 4:48 PM	12/27/16 5:10 PM
7	1	2	2	1	2	2	1960	1	2	__NA__	5	1	1	__NA__	97	3	__NA__	3	48	1	2	1	9	__NA__	6	2	12/28/16 3:00 AM	12/28/16 3:24 AM
3	7	2	1	2	2	5	1952	2	1	__NA__	4	1	5	__NA__	7	2	__NA__	7	40	1	4	1	1	__NA__	6	2	12/27/16 4:34 PM	12/27/16 5:01 PM
5	5	3	1	1	2	1	1948	2	1	__NA__	5	3	6	__NA__	3	3	__NA__	4	6	1	3	1	1	__NA__	6	1	12/27/16 4:54 PM	12/27/16 5:15 PM
2	6	2	1	2	1	2	1928	2	1	__NA__	2	4	5	__NA__	5	2	__NA__	7	40	1	4	1	2	__NA__	2	2	12/28/16 8:58 AM	12/28/16 9:31 AM
2	7	3	2	1	1	4	1960	2	1	__NA__	6	1	9	__NA__	8	3	__NA__	4	36	1	3	3	2	__NA__	2	2	12/27/16 4:24 PM	12/27/16 4:41 PM
3	4	2	1	2	1	3	1942	2	1	__NA__	3	1	5	__NA__	4	3	__NA__	4	12	1	5	1	1	__NA__	5	2	12/28/16 2:49 AM	12/28/16 3:14 AM
3	5	1	1	2	2	3	1957	2	1	__NA__	3	5	4	__NA__	1	2	__NA__	6	12	1	4	1	11	__NA__	6	2	12/27/16 12:42 PM	12/29/16 7:14 AM
5	3	1	2	2	1	1	1954	1	6	__NA__	2	1	1	__NA__	9	3	__NA__	5	31	1	4	2	1	__NA__	5	2	12/28/16 10:29 AM	12/28/16 10:52 AM
2	6	1	2	2	2	2	1949	1	1	__NA__	5	1	2	__NA__	9	3	__NA__	5	45	1	3	1	11	__NA__	4	2	12/27/16 4:44 PM	12/27/16 6:10 PM
4	5	1	1	1	2	2	1952	1	1	__NA__	5	1	1	__NA__	12	3	__NA__	4	28	1	4	1	1	__NA__	5	1	12/27/16 6:05 PM	12/27/16 6:24 PM
5	5	3	1	1	2	4	1975	1	1	__NA__	6	1	1	__NA__	97	3	__NA__	4	51	1	5	1	3	__NA__	2	2	12/28/16 5:03 AM	12/28/16 5:18 AM
7	2	3	1	1	2	1	1953	2	1	__NA__	5	1	5	__NA__	6	3	__NA__	3	48	1	1	1	7	__NA__	6	2	12/27/16 6:01 PM	12/27/16 6:30 PM
3	6	1	2	2	2	3	1964	1	1	__NA__	2	5	1	__NA__	7	2	__NA__	7	42	1	4	1	9	__NA__	6	2	12/28/16 7:56 AM	12/28/16 8:10 AM
2	6	2	2	1	1	3	1955	1	1	__NA__	6	1	1	__NA__	12	1	__NA__	1	8	1	3	1	2	__NA__	2	2	12/27/16 10:06 PM	12/27/16 10:27 PM
5	4	1	2	1	2	1	1945	2	1	__NA__	1	1	5	__NA__	97	1	__NA__	2	42	1	3	1	9	__NA__	6	2	12/28/16 5:28 AM	12/28/16 5:45 AM
2	5	1	2	1	2	2	1985	2	1	__NA__	5	5	4	__NA__	1	2	__NA__	6	6	1	4	1	1	__NA__	6	2	01/03/2017 12:02	01/03/2017 12:35
7	2	2	1	1	1	1	1965	2	1	__NA__	4	4	6	__NA__	6	4	Non-Partisan	5	6	1	3	1	12	__NA__	6	2	12/27/16 10:48 PM	12/27/16 11:17 PM
5	6	3	1	1	1	3	1946	2	1	__NA__	6	1	5	__NA__	10	3	__NA__	5	37	1	4	1	10	__NA__	6	2	01/03/2017 12:23	01/03/2017 13:04
3	5	1	2	1	2	1	1963	2	1	__NA__	3	3	1	__NA__	10	1	__NA__	1	34	1	2	1	2	__NA__	5	2	12/28/16 5:11 AM	12/28/16 5:42 AM
6	4	3	1	1	1	2	1968	1	2	__NA__	6	1	1	__NA__	12	3	__NA__	4	51	1	3	2	10	__NA__	6	2	12/28/16 6:35 AM	12/28/16 6:51 AM
6	2	3	2	1	2	5	1968	1	1	__NA__	5	1	7	__NA__	14	1	__NA__	1	25	1	2	1	1	__NA__	2	2	01/03/2017 12:07	01/03/2017 13:52
3	2	1	2	1	2	3	1961	2	3	__NA__	4	3	2	__NA__	5	2	__NA__	7	6	1	4	1	1	__NA__	2	1	01/03/2017 12:00	01/03/2017 12:27
2	4	1	1	2	1	2	1952	2	1	__NA__	3	4	5	__NA__	2	2	__NA__	7	53	1	5	1	5	__NA__	4	2	12/28/16 11:55 AM	12/28/16 12:16 PM
5	6	3	2	1	2	3	1942	2	1	__NA__	6	4	2	__NA__	11	2	__NA__	7	42	1	4	1	2	__NA__	2	2	12/27/16 5:44 PM	12/27/16 6:08 PM
5	3	3	2	2	2	2	1946	2	1	__NA__	2	1	5	__NA__	5	2	__NA__	7	36	1	4	1	1	__NA__	2	1	12/28/16 5:22 AM	12/28/16 5:46 AM
3	7	3	2	2	1	5	1968	1	2	__NA__	2	5	4	__NA__	1	2	__NA__	7	16	1	3	2	11	__NA__	6	2	12/28/16 2:29 PM	12/28/16 2:46 PM
6	5	1	1	2	2	2	1968	1	1	__NA__	6	5	1	__NA__	6	3	__NA__	4	42	1	3	2	12	Byzatine Catholic	4	2	12/27/16 4:39 PM	12/27/16 4:55 PM
4	4	2	1	2	2	4	1951	1	1	__NA__	2	1	1	__NA__	9	2	__NA__	7	8	1	4	1	2	__NA__	5	2	12/28/16 4:29 AM	12/28/16 4:47 AM
2	6	2	1	2	2	2	1961	1	2	__NA__	4	1	5	__NA__	8	3	__NA__	4	17	1	3	1	11	__NA__	2	2	12/28/16 7:43 AM	12/28/16 8:28 AM
2	6	2	2	2	1	1	1955	2	1	__NA__	4	1	1	__NA__	7	2	__NA__	7	39	1	5	1	1	__NA__	4	1	01/03/2017 12:14	01/03/2017 12:34
4	4	3	2	2	2	1	1950	2	1	__NA__	2	1	5	__NA__	6	2	__NA__	6	36	1	4	1	2	__NA__	2	1	12/28/16 10:23 AM	12/28/16 10:51 AM
2	6	2	1	1	1	3	1941	2	1	__NA__	5	3	5	__NA__	8	1	__NA__	2	24	1	3	2	1	__NA__	2	2	12/27/16 12:43 PM	12/27/16 1:00 PM
2	6	1	1	1	2	3	1954	2	1	__NA__	3	1	5	__NA__	9	1	__NA__	2	47	1	3	1	12	__NA__	5	2	12/28/16 8:46 AM	12/28/16 9:07 AM
6	2	3	2	1	1	2	1964	1	1	__NA__	1	1	1	__NA__	11	3	__NA__	5	39	1	4	1	11	__NA__	6	2	12/28/16 12:00 PM	12/28/16 12:33 PM
3	3	2	2	2	2	1	1961	1	1	__NA__	1	2	1	__NA__	11	1	__NA__	1	51	1	2	1	7	__NA__	4	2	12/28/16 9:49 AM	12/28/16 10:19 AM
1	4	2	2	2	1	6	1951	2	1	__NA__	3	6	6	__NA__	11	1	__NA__	1	51	1	2	1	11	__NA__	6	2	12/28/16 8:38 AM	12/28/16 9:12 AM
5	3	3	2	1	2	2	1976	1	6	__NA__	3	5	1	__NA__	10	3	__NA__	4	53	1	3	2	9	__NA__	6	2	12/27/16 9:10 PM	12/28/16 10:12 AM
3	5	3	1	2	2	3	1953	1	1	__NA__	2	1	1	__NA__	9	2	__NA__	6	8	1	4	1	1	__NA__	2	1	12/28/16 9:51 AM	12/28/16 11:31 AM
5	3	1	2	2	2	2	1944	1	1	__NA__	2	1	5	__NA__	4	3	__NA__	5	53	1	4	2	1	__NA__	5	2	01/03/2017 12:03	01/03/2017 12:46
5	4	1	2	1	1	4	1952	1	1	__NA__	6	1	5	__NA__	9	3	__NA__	3	42	1	3	1	1	__NA__	5	2	01/03/2017 12:11	01/03/2017 12:38
5	3	1	1	1	2	1	1974	2	1	__NA__	5	5	1	__NA__	7	1	__NA__	1	51	1	1	1	10	__NA__	6	2	12/27/16 6:28 PM	12/27/16 7:06 PM
4	4	2	2	2	2	2	1955	1	1	__NA__	3	1	1	__NA__	97	2	__NA__	7	51	1	4	1	1	__NA__	5	2	12/27/16 6:44 PM	12/27/16 7:16 PM
3	6	1	1	1	1	2	1947	2	1	__NA__	2	1	5	__NA__	5	1	__NA__	1	46	1	3	1	1	__NA__	2	1	12/28/16 8:40 AM	12/28/16 9:00 AM
5	3	3	1	2	1	1	1982	1	6	__NA__	6	1	1	__NA__	7	2	__NA__	7	29	1	5	2	1	__NA__	1	1	01/03/2017 12:25	01/03/2017 12:49
3	5	3	1	1	2	2	1941	2	1	__NA__	3	3	2	__NA__	4	1	__NA__	1	41	1	2	1	2	__NA__	5	2	12/28/16 8:04 AM	12/28/16 8:21 AM
3	4	2	2	1	1	3	1960	2	2	__NA__	5	3	2	__NA__	97	1	__NA__	1	51	1	3	1	1	__NA__	2	1	12/27/16 8:47 PM	12/27/16 9:23 PM
1	7	3	1	1	2	3	1954	1	1	__NA__	5	1	1	__NA__	10	3	__NA__	5	45	1	4	2	1	__NA__	2	2	12/28/16 10:27 AM	12/28/16 10:54 AM
4	4	3	1	2	1	2	1976	2	2	__NA__	5	5	1	__NA__	5	1	__NA__	1	48	1	3	2	1	__NA__	5	1	12/27/16 8:53 PM	12/27/16 9:22 PM
3	4	3	1	2	2	2	1960	2	1	__NA__	4	1	1	__NA__	97	2	__NA__	6	37	1	3	1	1	__NA__	2	1	01/03/2017 12:10	01/03/2017 12:44
5	4	1	1	2	2	1	1956	2	1	__NA__	4	1	9	__NA__	8	1	__NA__	1	41	1	1	2	12	__NA__	6	2	12/28/16 1:57 PM	12/28/16 2:49 PM
3	7	2	1	1	2	2	1949	1	1	__NA__	3	4	5	__NA__	6	1	__NA__	1	51	1	2	1	1	__NA__	2	2	12/27/16 8:06 PM	12/27/16 8:25 PM
1	5	1	1	1	2	3	1956	1	2	__NA__	6	1	1	__NA__	14	1	__NA__	1	17	1	3	1	1	__NA__	2	2	12/28/16 7:23 AM	12/28/16 8:33 AM
1	7	1	1	2	2	2	1968	2	1	__NA__	6	1	1	__NA__	13	1	__NA__	2	6	1	2	1	11	__NA__	6	2	01/03/2017 12:05	01/03/2017 12:24
5	3	2	2	2	2	3	1981	2	1	__NA__	6	5	1	__NA__	6	3	__NA__	3	8	1	1	2	2	__NA__	3	2	12/27/16 12:45 PM	12/27/16 1:52 PM
5	3	3	2	2	1	3	1980	2	1	__NA__	5	1	1	__NA__	11	1	__NA__	1	49	1	1	1	4	__NA__	5	2	12/27/16 6:12 PM	12/27/16 6:22 PM
2	6	1	1	2	1	4	1955	1	1	__NA__	2	1	5	__NA__	5	2	__NA__	7	16	1	5	1	1	__NA__	2	1	12/28/16 10:33 AM	12/28/16 10:58 AM
2	7	1	1	2	2	3	1972	1	1	__NA__	4	5	1	__NA__	9	3	__NA__	4	51	1	3	2	1	__NA__	5	2	12/28/16 2:20 AM	12/28/16 2:35 AM
5	3	3	2	1	2	4	1939	1	3	__NA__	6	1	1	__NA__	15	1	__NA__	1	48	1	2	1	2	__NA__	5	2	12/28/16 5:36 AM	12/28/16 6:04 AM
1	6	1	1	1	1	4	1956	1	1	__NA__	4	1	5	__NA__	9	1	__NA__	2	4	1	3	1	11	__NA__	6	2	12/28/16 8:17 AM	12/28/16 8:56 AM
3	5	3	2	2	2	4	1956	1	1	__NA__	3	4	1	__NA__	5	1	__NA__	1	4	1	2	1	10	__NA__	6	2	12/28/16 1:09 PM	12/28/16 1:21 PM
2	6	3	1	2	2	2	1972	1	1	__NA__	3	3	1	__NA__	3	1	__NA__	2	37	1	1	1	9	__NA__	6	2	12/27/16 7:43 PM	12/27/16 8:00 PM
1	7	3	1	2	1	3	1935	1	1	__NA__	2	1	5	__NA__	4	2	__NA__	7	12	1	4	1	1	__NA__	1	1	12/28/16 9:10 AM	12/28/16 9:48 AM
1	7	2	1	2	1	2	1964	1	1	__NA__	2	3	6	__NA__	3	3	__NA__	3	12	1	1	1	11	__NA__	6	2	12/28/16 9:01 AM	12/28/16 10:34 AM
7	1	2	1	2	2	1	1956	1	1	__NA__	2	6	4	__NA__	97	1	__NA__	2	30	1	3	1	9	__NA__	6	2	12/28/16 4:44 AM	12/28/16 4:58 AM
3	4	2	2	2	1	2	1928	1	1	__NA__	1	1	5	__NA__	5	3	__NA__	4	51	1	3	1	1	__NA__	5	2	12/28/16 9:45 AM	12/28/16 10:11 AM
6	3	1	2	1	1	1	1944	2	1	__NA__	2	1	5	__NA__	97	3	__NA__	5	13	1	3	2	12	__NA__	5	2	12/28/16 8:06 AM	12/28/16 8:44 AM
3	6	1	2	2	2	4	1976	1	1	__NA__	4	1	5	__NA__	5	2	__NA__	7	12	1	4	1	1	__NA__	6	2	12/28/16 10:50 AM	12/28/16 2:21 PM
7	1	2	1	2	1	1	1946	1	1	__NA__	2	1	5	__NA__	4	3	__NA__	4	55	1	3	1	9	__NA__	6	2	12/27/16 11:36 PM	12/28/16 12:14 AM
2	4	3	2	2	1	5	1933	2	6	__NA__	2	4	5	__NA__	5	3	__NA__	3	6	1	3	2	10	__NA__	6	2	12/28/16 9:41 AM	12/28/16 10:04 AM
3	6	1	2	1	2	4	1958	2	1	__NA__	4	1	2	__NA__	4	3	__NA__	4	49	1	3	1	3	__NA__	2	2	12/28/16 3:57 PM	12/28/16 4:18 PM
3	6	1	2	2	1	1	1955	2	1	__NA__	3	1	1	__NA__	12	1	__NA__	2	4	1	2	1	9	__NA__	6	2	12/27/16 7:16 PM	12/27/16 7:39 PM
7	3	3	2	2	1	4	1948	2	1	__NA__	2	1	5	__NA__	3	3	__NA__	4	53	1	3	1	11	__NA__	6	2	12/28/16 8:24 AM	12/28/16 8:55 AM
3	3	3	2	2	1	3	1950	1	1	__NA__	5	1	4	__NA__	97	3	__NA__	8	26	1	4	1	1	__NA__	4	2	01/03/2017 12:19	01/03/2017 12:48
7	2	1	2	1	1	2	1957	2	7	__NA__	3	6	4	__NA__	2	1	__NA__	2	13	1	2	1	12	__NA__	3	2	12/28/16 3:16 PM	12/28/16 3:40 PM
4	4	1	2	1	2	3	1954	2	7	__NA__	5	1	2	__NA__	9	3	__NA__	3	6	1	3	1	11	__NA__	4	2	12/29/16 1:48 PM	12/29/16 2:10 PM
3	4	1	1	2	1	1	1955	1	1	__NA__	4	3	1	__NA__	6	3	__NA__	4	6	1	3	1	1	__NA__	6	2	12/28/16 10:10 AM	12/28/16 10:31 AM
3	5	1	2	1	2	2	1963	1	1	__NA__	2	1	6	__NA__	4	1	__NA__	1	29	1	2	2	11	__NA__	6	2	12/28/16 8:40 AM	12/28/16 9:25 AM
4	7	1	1	2	2	1	1935	2	1	__NA__	3	1	5	__NA__	97	2	__NA__	6	48	1	4	1	1	__NA__	2	1	12/28/16 10:01 AM	12/28/16 10:46 AM
7	7	1	1	2	1	2	1953	1	1	__NA__	4	1	5	__NA__	12	3	__NA__	4	23	1	6	1	11	__NA__	6	2	12/28/16 8:55 AM	12/28/16 9:16 AM
5	2	2	2	1	1	3	1969	2	1	__NA__	2	1	7	__NA__	7	1	__NA__	1	4	1	1	2	10	__NA__	6	2	12/28/16 5:45 PM	12/28/16 9:16 PM
2	6	2	1	1	1	1	1960	1	1	__NA__	4	1	1	__NA__	8	3	__NA__	3	26	1	3	1	1	__NA__	5	2	01/03/2017 12:08	01/03/2017 12:25
2	6	3	1	2	1	4	1963	2	2	__NA__	3	5	8	__NA__	2	1	__NA__	1	42	1	2	1	1	__NA__	4	2	01/03/2017 12:25	01/03/2017 12:57
4	3	1	1	2	1	4	1942	2	1	__NA__	4	1	5	__NA__	10	1	__NA__	1	26	1	2	1	1	__NA__	5	2	12/28/16 9:30 AM	12/28/16 9:53 AM
4	6	2	1	1	2	2	1976	1	1	__NA__	3	5	7	__NA__	8	3	__NA__	4	1	1	3	1	11	__NA__	6	2	12/27/16 7:17 PM	12/27/16 7:32 PM
7	7	3	2	2	2	4	1974	2	1	__NA__	5	1	1	__NA__	10	2	__NA__	6	42	1	4	2	2	__NA__	6	2	01/03/2017 12:06	01/03/2017 12:34
3	5	3	2	1	1	5	1955	2	1	__NA__	5	1	5	__NA__	10	1	__NA__	1	36	1	1	1	12	__NA__	6	2	12/27/16 5:29 PM	12/27/16 6:25 PM
7	1	2	2	2	2	3	1953	1	1	__NA__	4	1	2	__NA__	8	1	__NA__	1	4	1	1	1	9	__NA__	5	2	12/27/16 6:09 PM	12/27/16 6:25 PM
6	3	3	2	2	2	1	1958	2	1	__NA__	2	1	5	__NA__	97	2	__NA__	7	17	1	5	1	1	__NA__	5	1	12/28/16 1:37 PM	12/28/16 1:55 PM
3	7	1	1	1	2	5	1950	1	1	__NA__	5	5	5	__NA__	97	1	__NA__	1	6	1	2	1	9	__NA__	5	2	01/03/2017 12:04	01/03/2017 12:37
6	2	3	2	1	2	2	1947	2	6	__NA__	2	1	5	__NA__	7	2	__NA__	6	6	1	3	2	1	__NA__	5	1	12/27/16 5:26 PM	12/27/16 7:38 PM
2	6	1	2	1	2	5	1963	1	1	__NA__	4	1	1	__NA__	8	2	__NA__	7	17	1	4	1	9	__NA__	6	2	12/28/16 5:59 AM	12/28/16 6:24 AM
3	7	3	1	2	2	1	1948	2	1	__NA__	2	4	5	__NA__	4	1	__NA__	1	53	1	3	3	11	__NA__	6	2	12/28/16 6:23 AM	12/28/16 7:40 AM
4	3	2	2	1	2	4	1981	2	3	__NA__	5	5	4	__NA__	1	1	__NA__	2	6	1	2	3	2	__NA__	6	2	12/28/16 10:46 AM	12/28/16 12:10 PM
2	5	3	2	2	2	5	1957	1	1	__NA__	2	1	2	__NA__	6	3	__NA__	4	20	1	3	1	1	__NA__	5	1	12/28/16 2:03 AM	12/28/16 2:30 AM
5	4	3	1	2	2	1	1947	2	1	__NA__	1	3	5	__NA__	2	2	__NA__	6	39	1	4	2	1	__NA__	6	2	12/28/16 6:57 AM	12/28/16 7:24 AM
4	4	2	1	1	2	4	1951	2	1	__NA__	1	1	7	__NA__	97	2	__NA__	6	39	1	4	2	11	__NA__	5	1	12/28/16 6:44 AM	12/28/16 7:01 AM
4	5	3	1	2	2	1	1950	2	3	__NA__	3	1	5	__NA__	4	1	__NA__	1	26	1	1	3	2	__NA__	2	2	12/27/16 10:18 PM	12/27/16 10:34 PM
4	4	1	1	1	1	3	1956	2	1	__NA__	2	1	7	__NA__	7	2	__NA__	6	17	1	3	2	2	__NA__	5	2	12/27/16 5:48 PM	12/27/16 6:07 PM
3	7	3	2	1	1	3	1953	1	1	__NA__	2	1	6	__NA__	8	1	__NA__	2	39	1	3	1	1	__NA__	5	1	12/28/16 6:43 AM	12/28/16 6:59 AM
3	5	1	1	1	1	5	1957	2	1	__NA__	2	5	6	__NA__	1	1	__NA__	2	53	1	4	2	11	__NA__	6	2	12/27/16 4:20 PM	12/27/16 5:00 PM
2	5	3	1	2	2	5	1972	2	2	__NA__	2	1	1	__NA__	6	1	__NA__	1	21	1	3	1	12	__NA__	1	1	12/28/16 3:21 PM	12/28/16 4:06 PM
1	4	1	2	2	1	1	1952	2	1	__NA__	2	1	6	__NA__	4	3	__NA__	4	39	1	5	1	1	__NA__	1	1	12/28/16 2:30 AM	12/28/16 2:58 AM
3	5	1	2	1	1	4	1970	2	1	__NA__	2	1	1	__NA__	97	2	__NA__	6	21	1	5	2	1	__NA__	5	1	12/28/16 5:48 PM	12/28/16 5:57 PM
3	5	3	2	2	1	2	1962	2	1	__NA__	2	2	5	__NA__	97	3	__NA__	4	12	1	6	1	1	__NA__	1	1	12/28/16 8:47 AM	12/28/16 1:59 PM
1	7	3	2	2	1	1	1948	1	1	__NA__	2	4	5	__NA__	5	3	__NA__	5	51	1	4	2	1	__NA__	2	1	12/28/16 7:22 AM	12/28/16 7:35 AM
6	6	3	1	1	2	1	1952	2	1	__NA__	2	1	5	__NA__	4	3	__NA__	4	45	1	5	1	2	__NA__	5	2	12/28/16 10:58 AM	12/28/16 11:09 AM
6	6	1	1	2	2	3	1973	2	2	__NA__	5	3	1	__NA__	8	3	__NA__	4	13	1	3	4	11	__NA__	3	2	01/03/2017 12:09	01/03/2017 12:31
4	4	1	1	2	1	4	1944	1	1	__NA__	2	1	5	__NA__	3	2	__NA__	6	12	1	3	2	5	__NA__	6	2	12/28/16 3:50 AM	12/28/16 4:15 AM
5	4	2	2	2	1	2	1951	2	1	__NA__	3	1	5	__NA__	6	3	__NA__	5	29	1	5	1	1	__NA__	1	2	12/28/16 9:20 AM	12/28/16 9:44 AM
5	3	1	2	2	1	3	1969	2	6	__NA__	2	1	1	__NA__	10	3	__NA__	3	55	1	4	3	2	__NA__	4	2	12/28/16 2:58 AM	12/28/16 3:26 AM
4	4	1	1	1	2	3	1973	2	1	__NA__	3	1	2	__NA__	10	2	__NA__	7	40	1	5	4	1	__NA__	2	1	12/28/16 9:32 PM	12/28/16 9:41 PM
4	6	1	1	1	1	2	1946	2	1	__NA__	2	1	5	__NA__	7	2	__NA__	7	47	1	5	1	2	__NA__	1	2	01/03/2017 12:21	01/03/2017 12:43
4	3	1	2	2	1	4	1975	1	1	__NA__	4	1	1	__NA__	97	1	__NA__	1	32	1	3	3	11	__NA__	4	2	12/27/16 7:52 PM	12/27/16 7:59 PM
4	4	1	2	2	2	4	1962	1	1	__NA__	5	1	1	__NA__	97	2	__NA__	7	49	1	5	1	12	__NA__	7	2	12/27/16 7:26 PM	12/27/16 7:38 PM
2	6	1	1	1	2	5	1953	1	2	__NA__	2	3	5	__NA__	2	1	__NA__	1	28	1	2	1	1	__NA__	4	2	12/28/16 2:05 PM	12/28/16 2:49 PM
6	6	1	2	1	2	4	1970	1	1	__NA__	6	1	1	__NA__	11	1	__NA__	2	24	1	3	1	5	__NA__	5	2	12/27/16 4:26 PM	12/27/16 5:51 PM
4	4	3	1	2	2	2	1944	2	1	__NA__	2	3	5	__NA__	6	1	__NA__	1	6	1	2	1	9	__NA__	6	2	01/03/2017 12:04	01/03/2017 12:32
3	6	3	1	1	2	3	1982	2	1	__NA__	6	1	1	__NA__	10	3	__NA__	3	27	1	3	2	1	__NA__	1	1	12/27/16 7:27 PM	12/27/16 7:47 PM
4	5	1	2	2	1	2	1984	2	1	__NA__	6	5	1	__NA__	4	1	__NA__	2	42	1	1	1	10	__NA__	4	2	12/28/16 5:38 AM	12/28/16 5:50 AM
4	4	3	2	1	1	6	1955	2	2	__NA__	2	1	4	__NA__	4	1	__NA__	1	22	1	2	2	1	__NA__	2	1	12/28/16 7:45 AM	12/28/16 8:05 AM
2	6	1	1	1	2	5	1946	2	1	__NA__	2	3	9	__NA__	4	1	__NA__	1	13	1	2	1	2	__NA__	5	2	12/28/16 9:20 AM	12/28/16 9:46 AM
2	5	2	1	1	2	4	1953	1	1	__NA__	3	1	1	__NA__	7	2	__NA__	7	6	1	5	2	2	__NA__	6	2	12/28/16 9:58 AM	12/28/16 10:39 AM
7	1	2	2	2	1	1	1959	2	2	__NA__	3	3	1	__NA__	9	2	__NA__	7	6	1	3	1	1	__NA__	4	1	12/28/16 10:49 AM	12/28/16 11:06 AM
2	4	3	2	2	2	2	1956	2	1	__NA__	3	1	5	__NA__	97	2	__NA__	7	41	1	4	2	11	__NA__	6	2	12/27/16 4:44 PM	12/27/16 5:07 PM
4	4	1	2	2	1	5	1946	2	1	__NA__	5	1	5	__NA__	6	2	__NA__	7	12	1	4	1	2	__NA__	5	2	01/03/2017 11:59	01/03/2017 12:33
2	6	3	2	2	2	1	1962	1	1	__NA__	5	3	1	__NA__	8	3	__NA__	5	55	1	5	1	1	__NA__	2	1	01/03/2017 12:21	01/03/2017 12:54
5	6	1	2	2	2	5	1970	1	1	__NA__	6	1	1	__NA__	14	3	__NA__	4	27	1	3	1	9	__NA__	6	2	12/27/16 7:47 PM	12/27/16 8:11 PM
2	6	1	1	1	2	4	1962	1	1	__NA__	3	1	1	__NA__	9	1	__NA__	1	36	1	2	1	1	__NA__	6	2	12/27/16 9:55 PM	12/27/16 10:25 PM
3	6	1	2	2	2	2	1960	1	1	__NA__	2	1	1	__NA__	4	2	__NA__	7	4	2	3	4	3	__NA__	6	2	12/28/16 1:30 PM	12/28/16 1:57 PM
3	3	3	2	1	1	2	1968	1	1	__NA__	5	1	1	__NA__	9	1	__NA__	1	12	1	2	1	1	__NA__	2	1	12/27/16 8:34 PM	12/27/16 9:01 PM
4	4	2	1	1	2	4	1953	2	1	__NA__	3	4	4	__NA__	4	3	__NA__	8	4	1	3	7	1	__NA__	7	1	12/27/16 4:40 PM	12/27/16 5:00 PM
3	6	3	2	1	2	5	1956	2	1	__NA__	4	1	6	__NA__	4	3	__NA__	3	12	1	1	1	11	__NA__	5	2	12/27/16 10:36 PM	12/27/16 11:19 PM
2	4	2	1	2	1	4	1952	2	1	__NA__	3	3	2	__NA__	7	2	__NA__	7	12	1	5	2	2	__NA__	2	1	12/28/16 3:13 PM	01/02/2017 10:09
1	1	1	1	2	1	3	1955	1	1	__NA__	2	5	6	__NA__	2	2	__NA__	6	48	1	3	4	1	__NA__	6	1	12/28/16 12:46 PM	12/30/16 12:55 PM
5	4	2	2	1	2	4	1950	2	1	__NA__	6	5	5	__NA__	8	2	__NA__	7	12	1	4	2	5	__NA__	6	2	12/27/16 12:53 PM	12/27/16 1:15 PM
4	7	2	1	1	1	3	1942	1	3	__NA__	1	4	5	__NA__	10	1	__NA__	1	36	1	2	1	2	__NA__	5	2	12/28/16 5:40 AM	12/28/16 7:28 AM
2	7	1	1	1	2	1	1935	2	1	__NA__	2	4	2	__NA__	97	2	__NA__	7	48	1	5	1	1	__NA__	2	1	12/28/16 9:40 AM	12/28/16 10:04 AM
4	4	1	2	1	2	3	1972	1	3	__NA__	2	5	4	__NA__	97	5	__NA__	8	34	2	3	3	2	__NA__	3	1	12/29/16 4:33 PM	12/29/16 4:47 PM
1	7	2	1	2	2	2	1938	1	1	__NA__	6	1	5	__NA__	9	1	__NA__	2	36	1	2	1	11	__NA__	5	2	01/03/2017 12:22	01/03/2017 12:54
2	4	2	2	2	1	4	1950	2	2	__NA__	4	1	5	__NA__	3	1	__NA__	1	1	1	3	3	1	__NA__	1	1	12/28/16 6:34 AM	12/28/16 6:50 AM
1	7	1	2	2	1	3	1942	2	1	__NA__	2	4	5	__NA__	5	2	__NA__	6	36	1	3	2	1	__NA__	5	2	12/28/16 5:40 AM	12/28/16 10:03 AM
4	4	1	2	1	2	3	1955	1	1	__NA__	2	5	5	__NA__	3	3	__NA__	5	25	1	4	1	2	__NA__	6	1	12/28/16 3:03 PM	12/28/16 3:21 PM
2	7	2	1	1	1	1	1939	1	1	__NA__	2	3	5	__NA__	4	1	__NA__	2	13	1	3	1	11	__NA__	6	2	12/28/16 5:49 AM	12/28/16 6:18 AM
1	7	3	1	2	2	1	1967	2	1	__NA__	5	3	1	__NA__	12	3	__NA__	4	6	1	3	1	2	__NA__	4	2	12/27/16 4:24 PM	12/27/16 4:50 PM
1	7	3	1	1	2	4	1960	1	4	__NA__	5	1	1	__NA__	97	3	__NA__	5	51	1	3	1	10	__NA__	6	2	12/27/16 6:28 PM	12/27/16 6:55 PM
3	5	2	2	1	1	4	1924	2	1	__NA__	2	4	7	__NA__	4	2	__NA__	7	39	1	5	1	1	__NA__	1	1	12/28/16 7:37 AM	12/28/16 8:23 AM
5	3	2	2	1	2	2	1983	1	1	__NA__	5	1	1	__NA__	97	2	__NA__	6	6	1	4	1	1	__NA__	1	1	12/28/16 12:07 PM	12/28/16 12:40 PM
2	7	3	1	1	1	2	1941	1	1	__NA__	2	4	5	__NA__	9	2	__NA__	7	19	1	4	1	2	__NA__	2	2	12/28/16 8:25 AM	12/28/16 8:44 AM
1	7	1	1	2	2	1	1959	2	1	__NA__	2	1	7	__NA__	97	2	__NA__	7	21	1	5	1	3	__NA__	4	1	12/28/16 4:36 PM	12/28/16 5:01 PM
2	6	2	1	2	2	3	1955	2	1	__NA__	5	1	1	__NA__	8	2	__NA__	6	21	1	4	1	1	__NA__	2	1	12/27/16 7:21 PM	12/27/16 7:45 PM
3	5	2	2	2	2	4	1942	2	1	__NA__	2	4	5	__NA__	4	1	__NA__	2	42	1	1	1	1	__NA__	5	1	12/28/16 7:00 AM	12/28/16 7:25 AM
1	7	2	1	2	1	2	1958	1	1	__NA__	5	1	1	__NA__	12	3	__NA__	5	26	1	4	1	2	__NA__	5	2	12/29/16 1:49 PM	12/29/16 2:23 PM
1	1	3	1	2	1	6	1977	1	2	__NA__	5	5	1	__NA__	10	1	__NA__	1	48	1	5	2	11	__NA__	1	1	12/28/16 8:37 AM	12/28/16 8:44 AM
2	5	1	1	2	1	5	1955	2	6	__NA__	3	3	1	__NA__	9	1	__NA__	1	38	1	2	1	12	__NA__	5	2	12/28/16 2:54 PM	12/28/16 3:20 PM
3	6	2	1	1	2	2	1943	1	1	__NA__	2	1	5	__NA__	97	3	__NA__	5	51	1	5	2	2	__NA__	2	1	12/28/16 8:22 AM	12/28/16 9:07 AM
3	4	3	1	2	2	1	1991	2	1	__NA__	5	6	1	__NA__	5	3	__NA__	3	53	1	3	2	10	__NA__	5	2	12/28/16 9:01 AM	12/28/16 9:38 AM
4	4	3	2	1	1	4	1955	2	5	__NA__	4	1	1	__NA__	9	3	__NA__	4	37	1	3	2	1	__NA__	4	1	01/03/2017 12:24	01/03/2017 12:52
4	4	3	2	2	1	2	1939	2	3	__NA__	6	1	2	__NA__	11	1	__NA__	1	6	1	2	1	8	__NA__	2	2	12/28/16 8:12 AM	12/28/16 8:37 AM
2	4	2	1	2	2	4	1945	2	1	__NA__	2	3	7	__NA__	2	1	__NA__	1	36	1	3	2	5	__NA__	5	2	12/28/16 5:37 AM	12/28/16 7:32 AM
1	1	3	1	2	1	6	1953	2	2	__NA__	2	1	2	__NA__	4	1	__NA__	1	6	1	1	1	1	__NA__	1	1	12/28/16 12:52 PM	12/28/16 12:59 PM
1	7	1	1	2	2	2	1984	1	2	__NA__	4	1	1	__NA__	7	3	__NA__	4	6	1	3	1	1	__NA__	3	2	12/28/16 7:02 PM	12/28/16 7:33 PM
1	2	1	2	2	2	5	1976	2	1	__NA__	2	1	7	__NA__	6	2	__NA__	7	13	1	3	4	11	__NA__	5	2	12/28/16 10:04 AM	12/28/16 10:16 AM
3	5	2	2	1	1	1	1953	1	1	__NA__	3	1	6	__NA__	10	1	__NA__	2	36	1	4	3	1	__NA__	4	2	01/03/2017 12:10	01/03/2017 12:31
2	4	1	1	1	1	1	1947	1	1	__NA__	4	1	5	__NA__	8	1	__NA__	1	30	1	2	1	1	__NA__	5	2	12/27/16 4:55 PM	12/27/16 5:12 PM
2	7	2	1	1	1	2	1943	1	1	__NA__	2	1	5	__NA__	3	2	__NA__	6	37	1	3	1	1	__NA__	5	1	12/28/16 7:51 AM	12/28/16 8:20 AM
4	5	2	2	2	2	5	1953	1	1	__NA__	2	1	1	__NA__	9	1	__NA__	1	42	1	1	1	9	__NA__	6	2	12/28/16 6:35 AM	12/28/16 6:57 AM
4	6	1	1	2	1	1	1959	2	1	__NA__	3	1	1	__NA__	97	2	__NA__	7	17	1	5	2	1	__NA__	2	1	01/03/2017 12:05	01/03/2017 13:06
7	2	2	2	2	1	3	1978	2	1	__NA__	3	1	7	__NA__	9	2	__NA__	7	13	1	5	1	11	__NA__	5	1	01/03/2017 12:25	01/03/2017 12:46
5	2	1	2	2	2	4	1949	1	1	__NA__	1	3	5	__NA__	5	1	__NA__	2	47	1	4	1	2	__NA__	5	1	12/27/16 10:04 PM	12/27/16 10:24 PM
7	1	1	2	2	2	1	1952	2	1	__NA__	3	1	5	__NA__	97	2	__NA__	7	32	1	5	1	1	__NA__	6	1	12/28/16 2:29 PM	12/28/16 3:04 PM
4	4	2	1	2	2	4	1976	1	2	__NA__	2	5	1	__NA__	8	1	__NA__	1	12	1	3	4	11	__NA__	6	2	12/29/16 10:11 AM	12/29/16 10:18 AM
2	6	1	1	2	1	3	1948	2	1	__NA__	5	1	5	__NA__	97	1	__NA__	1	6	1	2	1	10	__NA__	6	2	12/27/16 12:53 PM	12/27/16 1:19 PM
5	2	1	2	1	2	2	1967	2	1	__NA__	5	3	1	__NA__	7	1	__NA__	1	8	1	2	2	1	__NA__	6	2	12/27/16 8:52 PM	12/27/16 9:22 PM
2	3	2	1	2	1	2	1980	2	4	__NA__	5	5	1	__NA__	97	1	__NA__	2	17	1	3	2	11	__NA__	6	1	12/28/16 5:29 AM	12/28/16 5:52 AM
1	7	1	1	1	1	5	1960	2	1	__NA__	6	3	1	__NA__	6	1	__NA__	1	6	1	2	1	9	__NA__	6	2	12/27/16 6:11 PM	12/27/16 6:35 PM
5	4	2	2	2	2	1	1953	1	1	__NA__	3	1	5	__NA__	1	3	__NA__	4	6	1	6	2	9	__NA__	6	2	01/03/2017 12:23	01/03/2017 12:53
5	3	3	2	1	1	3	1977	1	1	__NA__	6	1	1	__NA__	8	3	__NA__	3	6	1	1	1	9	__NA__	6	2	12/28/16 4:29 AM	12/28/16 4:46 AM
3	6	1	1	2	1	2	1958	2	1	__NA__	2	3	1	__NA__	3	1	__NA__	2	8	1	2	1	11	__NA__	6	2	12/28/16 4:50 PM	12/28/16 5:19 PM
3	6	1	1	2	2	2	1943	1	1	__NA__	3	3	4	__NA__	4	3	__NA__	5	27	1	4	1	2	__NA__	2	2	12/27/16 6:48 PM	12/27/16 7:18 PM
6	3	2	2	2	2	1	1955	2	3	__NA__	2	1	1	__NA__	97	1	__NA__	2	35	1	5	1	2	__NA__	2	2	12/28/16 3:41 PM	12/30/16 4:08 PM
5	3	1	2	2	1	2	1938	1	1	__NA__	2	1	5	__NA__	7	2	__NA__	7	27	1	5	1	1	__NA__	1	1	12/27/16 10:22 PM	12/27/16 10:58 PM
5	3	2	2	1	2	5	1947	1	1	__NA__	5	1	2	__NA__	8	2	__NA__	7	28	1	4	1	2	__NA__	5	2	12/27/16 4:19 PM	12/27/16 4:54 PM
7	4	1	2	2	2	2	1946	2	1	__NA__	2	4	5	__NA__	9	2	__NA__	6	34	1	3	1	2	__NA__	5	2	12/28/16 8:31 AM	12/28/16 9:08 AM
1	7	2	1	2	1	2	1946	1	1	__NA__	6	1	1	__NA__	10	2	__NA__	6	56	1	3	1	1	__NA__	1	1	12/27/16 7:20 PM	12/27/16 7:41 PM
3	7	2	1	2	2	5	1948	1	1	__NA__	2	1	9	__NA__	8	2	__NA__	7	37	1	5	2	1	__NA__	4	1	12/27/16 9:44 PM	12/27/16 10:22 PM
3	6	2	2	1	1	3	1939	1	1	__NA__	2	3	5	__NA__	2	2	__NA__	7	32	1	4	2	2	__NA__	5	2	12/28/16 8:29 AM	01/02/2017 09:53
1	6	1	1	1	1	3	1924	1	1	__NA__	3	4	5	__NA__	7	1	__NA__	1	6	1	2	1	4	__NA__	2	2	12/27/16 5:58 PM	12/27/16 6:24 PM
5	3	2	2	1	1	5	1940	2	1	__NA__	6	3	5	__NA__	4	1	__NA__	1	53	1	1	1	2	__NA__	2	2	12/27/16 5:14 PM	12/27/16 5:45 PM
6	4	3	2	1	2	2	1959	2	1	__NA__	4	3	5	__NA__	6	1	__NA__	1	6	1	3	1	10	__NA__	6	2	12/28/16 3:29 PM	12/28/16 3:47 PM
2	6	2	2	2	2	5	1950	1	1	__NA__	3	3	1	__NA__	11	3	__NA__	5	12	1	4	1	1	__NA__	3	1	12/27/16 5:56 PM	12/27/16 6:24 PM
4	4	3	2	2	1	3	1953	1	1	__NA__	5	1	6	__NA__	97	3	__NA__	5	12	1	4	1	1	__NA__	3	1	12/28/16 12:17 PM	12/28/16 12:33 PM
3	4	1	2	1	2	1	1939	2	1	__NA__	2	1	5	__NA__	4	1	__NA__	2	39	1	3	1	1	__NA__	6	2	12/28/16 6:39 AM	12/28/16 7:03 AM
5	3	3	1	1	1	1	1967	1	1	__NA__	2	3	1	__NA__	7	2	__NA__	7	41	1	5	1	12	__NA__	6	1	12/28/16 2:38 PM	12/28/16 4:16 PM
3	6	2	1	1	2	5	1953	1	1	__NA__	5	1	1	__NA__	11	2	__NA__	6	36	1	3	1	1	__NA__	5	2	12/27/16 7:29 PM	12/27/16 7:45 PM
3	5	2	1	1	1	1	1938	1	1	__NA__	2	1	5	__NA__	3	2	__NA__	7	25	1	4	1	2	__NA__	5	2	12/28/16 6:02 AM	12/28/16 6:44 AM
6	3	3	2	1	1	2	1976	1	1	__NA__	5	1	1	__NA__	9	2	__NA__	7	19	1	5	1	2	__NA__	2	2	12/27/16 6:45 PM	12/27/16 7:09 PM
4	4	1	2	2	2	2	1979	2	1	__NA__	2	1	7	__NA__	7	1	__NA__	1	25	2	2	4	11	__NA__	6	2	12/28/16 7:21 AM	12/28/16 7:37 AM
1	7	2	1	2	2	2	1946	1	1	__NA__	6	1	2	__NA__	97	3	__NA__	5	51	1	3	1	12	__NA__	2	1	01/03/2017 12:24	01/03/2017 12:53
3	4	2	2	2	2	1	1950	2	1	__NA__	2	1	5	__NA__	4	2	__NA__	6	47	1	3	3	1	__NA__	5	1	12/28/16 6:54 AM	12/28/16 7:16 AM
3	4	2	2	2	2	5	1954	1	1	__NA__	3	1	1	__NA__	11	2	__NA__	6	26	1	4	1	10	__NA__	6	2	12/28/16 5:16 AM	12/28/16 5:59 AM
4	4	3	2	1	1	4	1944	1	1	__NA__	6	1	5	__NA__	7	2	__NA__	7	27	1	4	1	1	__NA__	1	1	01/03/2017 12:08	01/03/2017 12:58
1	7	3	1	2	2	4	1951	2	1	__NA__	2	5	5	__NA__	2	1	__NA__	2	6	1	3	1	1	__NA__	6	2	12/28/16 9:22 AM	12/28/16 10:21 AM
2	4	2	2	1	1	1	1952	2	1	__NA__	2	1	5	__NA__	5	2	__NA__	6	39	2	4	3	2	__NA__	6	2	12/28/16 7:25 AM	12/28/16 8:02 AM
2	2	2	2	2	2	4	1952	1	1	__NA__	2	6	5	__NA__	4	3	__NA__	4	36	2	3	1	1	__NA__	2	2	12/28/16 12:17 PM	12/28/16 12:44 PM
7	1	2	2	2	2	1	1943	1	1	__NA__	5	1	5	__NA__	4	3	__NA__	5	41	1	4	1	3	__NA__	1	2	12/27/16 5:01 PM	12/27/16 5:16 PM
7	4	3	1	2	2	1	1988	1	3	__NA__	2	5	1	__NA__	6	4	__NA__	5	12	1	4	1	2	__NA__	6	2	12/29/16 3:09 PM	12/29/16 4:14 PM
7	1	1	1	1	1	1	1962	2	1	__NA__	4	4	6	__NA__	6	3	__NA__	5	12	1	3	1	11	__NA__	6	2	12/27/16 4:42 PM	12/27/16 5:22 PM
4	4	1	2	1	1	5	1965	2	3	__NA__	5	6	1	__NA__	7	1	__NA__	1	24	1	1	2	2	__NA__	3	2	01/03/2017 12:25	01/03/2017 12:58
5	3	3	2	1	2	4	1949	2	1	__NA__	5	1	5	__NA__	6	2	__NA__	6	55	1	4	3	1	__NA__	2	1	01/03/2017 11:59	01/03/2017 12:17
1	7	2	1	1	1	5	1955	1	1	__NA__	2	1	6	__NA__	4	1	__NA__	1	39	1	2	1	9	__NA__	6	2	12/28/16 2:42 PM	12/28/16 5:52 PM
4	4	2	2	1	2	4	1958	1	1	__NA__	2	3	1	__NA__	6	2	__NA__	7	31	1	4	1	2	__NA__	2	2	12/28/16 1:17 PM	12/28/16 1:41 PM
5	6	1	1	2	1	4	1965	2	1	__NA__	2	1	1	__NA__	8	1	__NA__	2	40	1	2	2	1	__NA__	6	2	12/28/16 7:01 AM	12/28/16 7:39 AM
4	4	1	1	1	2	6	1980	1	3	__NA__	2	5	2	__NA__	97	2	__NA__	7	12	1	4	1	2	__NA__	4	1	12/27/16 5:22 PM	12/27/16 6:02 PM
3	4	1	2	2	1	3	1952	1	1	__NA__	3	1	5	__NA__	5	2	__NA__	6	36	1	4	1	9	__NA__	6	2	12/28/16 6:22 AM	12/28/16 6:40 AM
5	4	3	1	1	1	4	1963	2	1	__NA__	5	3	6	__NA__	11	2	__NA__	7	28	1	5	1	1	__NA__	1	1	12/27/16 7:51 PM	12/27/16 8:05 PM
2	5	2	1	1	2	3	1956	2	1	__NA__	2	1	7	__NA__	9	3	__NA__	5	39	1	5	4	2	__NA__	2	2	12/28/16 2:34 PM	12/28/16 3:02 PM
4	5	3	2	1	1	4	1943	2	1	__NA__	3	1	5	__NA__	8	1	__NA__	1	21	1	2	1	1	__NA__	1	1	12/28/16 8:00 AM	12/28/16 8:22 AM
5	4	3	2	1	1	3	1940	2	1	__NA__	6	1	5	__NA__	8	1	__NA__	1	5	1	2	2	1	__NA__	2	2	12/27/16 12:47 PM	12/27/16 1:06 PM
5	3	1	2	1	2	1	1950	2	1	__NA__	2	1	5	__NA__	4	2	__NA__	6	27	1	5	1	1	__NA__	6	1	12/28/16 4:40 AM	12/28/16 5:01 AM
1	7	1	1	2	1	2	1943	2	3	__NA__	2	1	5	__NA__	5	1	__NA__	1	48	1	2	1	2	__NA__	5	2	12/27/16 9:08 PM	12/28/16 7:57 AM
2	7	2	1	2	2	4	1956	2	1	__NA__	5	3	1	__NA__	3	2	__NA__	7	12	1	5	1	1	__NA__	1	1	01/03/2017 12:24	01/03/2017 12:39
3	6	2	1	1	2	5	1942	2	1	__NA__	2	3	5	__NA__	2	2	__NA__	7	13	1	5	1	1	__NA__	2	1	12/28/16 6:18 AM	12/28/16 6:50 AM
5	4	3	2	1	1	4	1941	1	1	__NA__	5	1	1	__NA__	31	2	__NA__	6	15	1	4	1	2	__NA__	2	2	01/03/2017 12:00	01/03/2017 12:47
3	5	2	1	2	1	3	1947	1	1	__NA__	2	1	5	__NA__	97	3	__NA__	5	2	1	5	2	1	__NA__	2	1	12/28/16 10:01 AM	12/28/16 10:28 AM
4	4	1	2	2	1	4	1945	2	1	__NA__	3	1	5	__NA__	9	1	__NA__	1	17	1	2	1	5	__NA__	5	2	12/27/16 4:21 PM	12/27/16 4:38 PM
5	3	3	2	1	1	5	1955	1	1	__NA__	3	1	1	__NA__	6	1	__NA__	1	53	1	3	1	2	__NA__	6	2	12/27/16 5:25 PM	12/27/16 5:54 PM
4	3	1	1	2	1	5	1961	1	1	__NA__	2	5	6	__NA__	2	1	__NA__	1	6	1	3	3	11	__NA__	6	2	01/03/2017 12:06	01/03/2017 12:25
5	4	1	2	2	2	1	1964	2	1	__NA__	2	4	1	__NA__	3	2	__NA__	7	54	1	5	2	1	__NA__	3	1	12/28/16 5:31 PM	12/28/16 5:51 PM
2	7	1	1	1	2	1	1977	2	1	__NA__	4	4	5	__NA__	97	2	__NA__	7	19	1	4	1	1	__NA__	4	2	12/29/16 5:34 AM	12/29/16 6:16 AM
2	6	1	1	2	2	1	1940	1	1	__NA__	5	1	5	__NA__	8	2	__NA__	7	42	1	4	1	2	__NA__	2	2	01/03/2017 12:10	01/03/2017 12:42
6	4	2	1	1	2	2	1975	1	1	__NA__	4	1	1	__NA__	10	3	__NA__	5	36	1	4	1	1	__NA__	3	2	12/28/16 5:30 PM	12/28/16 5:37 PM
6	3	2	1	1	1	3	1939	2	1	__NA__	3	6	5	__NA__	5	3	__NA__	4	42	1	4	1	1	__NA__	5	2	01/03/2017 12:19	01/03/2017 12:42
3	2	1	2	2	2	5	1978	2	1	__NA__	3	1	1	__NA__	10	1	__NA__	1	48	1	1	2	1	__NA__	3	2	12/29/16 5:42 AM	12/29/16 5:55 AM
4	4	2	2	2	2	2	1942	2	1	__NA__	1	5	5	__NA__	3	3	__NA__	5	55	1	4	2	2	__NA__	5	2	12/28/16 5:01 AM	12/28/16 5:21 AM
3	4	1	2	2	2	3	1941	2	6	__NA__	2	4	5	__NA__	2	3	__NA__	5	22	1	4	3	2	__NA__	5	1	12/28/16 7:10 AM	12/28/16 7:45 AM
2	7	2	1	1	1	1	1977	1	1	__NA__	6	1	1	__NA__	12	2	__NA__	7	4	1	5	1	9	__NA__	6	2	12/28/16 2:04 AM	12/28/16 7:33 AM
1	6	1	2	1	2	1	1959	2	4	__NA__	2	1	1	__NA__	5	3	__NA__	4	13	1	3	1	2	__NA__	3	2	12/28/16 11:05 AM	12/28/16 11:28 AM
2	7	3	1	2	2	5	1985	2	4	__NA__	6	5	4	__NA__	5	1	__NA__	1	42	1	1	2	7	__NA__	3	1	12/27/16 12:53 PM	12/27/16 1:09 PM
3	4	1	2	2	2	4	1983	2	1	__NA__	3	5	1	__NA__	8	1	__NA__	1	36	1	3	1	2	__NA__	7	2	12/28/16 8:00 AM	12/28/16 8:17 AM
2	6	3	1	2	1	2	1963	1	1	__NA__	3	5	1	__NA__	7	3	__NA__	5	48	1	3	1	9	__NA__	6	2	01/03/2017 12:06	01/03/2017 12:32
4	4	1	2	1	2	1	1952	1	5	__NA__	2	1	5	__NA__	8	3	__NA__	4	27	1	3	1	11	__NA__	6	2	12/28/16 12:21 PM	12/28/16 12:57 PM
1	7	2	1	2	1	1	1952	1	2	__NA__	5	1	5	__NA__	97	3	__NA__	3	26	1	3	1	1	__NA__	5	1	12/28/16 4:53 AM	12/28/16 5:16 AM
7	1	1	2	1	1	1	1972	1	1	__NA__	3	5	4	__NA__	11	2	__NA__	7	9	1	5	1	5	__NA__	5	2	12/28/16 6:30 PM	12/28/16 7:30 PM
2	7	1	2	1	1	4	1960	1	3	__NA__	5	5	2	__NA__	3	1	__NA__	1	34	1	2	1	2	__NA__	3	2	01/03/2017 12:22	01/03/2017 12:47
3	4	2	2	1	2	4	1968	2	1	__NA__	5	4	1	__NA__	4	2	__NA__	6	37	1	4	2	1	__NA__	2	1	12/27/16 6:21 PM	12/27/16 6:41 PM
4	4	2	2	1	1	3	1958	1	1	__NA__	2	1	5	__NA__	97	2	__NA__	7	34	1	4	1	2	__NA__	2	2	12/27/16 4:18 PM	12/27/16 4:47 PM
2	6	3	1	1	1	3	1970	2	1	__NA__	5	1	1	__NA__	10	2	__NA__	7	48	1	5	1	1	__NA__	1	2	12/27/16 4:32 PM	12/27/16 4:42 PM
4	4	2	2	2	1	1	1949	2	2	__NA__	2	4	2	__NA__	3	3	__NA__	3	42	1	3	4	11	__NA__	6	2	12/28/16 6:27 AM	12/28/16 6:38 AM
6	2	3	2	1	2	1	1941	1	1	__NA__	1	1	5	__NA__	2	3	__NA__	3	41	1	2	1	9	__NA__	6	2	12/28/16 7:15 AM	12/28/16 7:37 AM
4	3	1	1	2	2	4	1959	1	3	__NA__	3	3	2	__NA__	4	3	__NA__	5	12	2	3	3	2	__NA__	5	2	12/28/16 1:24 PM	12/28/16 2:28 PM
5	5	1	1	1	2	2	1949	2	2	__NA__	4	3	5	__NA__	4	3	__NA__	3	53	1	3	1	1	__NA__	1	1	12/28/16 9:16 AM	12/28/16 9:45 AM
3	4	3	1	1	1	3	1969	1	1	__NA__	3	1	1	__NA__	9	1	__NA__	1	6	1	2	1	11	__NA__	6	2	01/03/2017 12:23	01/03/2017 12:44
3	4	3	2	2	1	4	1938	2	1	__NA__	2	4	5	__NA__	1	2	__NA__	7	48	1	4	2	1	__NA__	1	1	12/28/16 5:46 AM	12/28/16 6:14 AM
4	4	3	2	1	1	5	1982	2	1	__NA__	2	1	2	__NA__	6	2	__NA__	6	5	1	4	2	1	__NA__	5	1	12/27/16 10:33 PM	12/27/16 10:49 PM
1	7	1	1	2	1	3	1952	1	1	__NA__	6	1	1	__NA__	11	1	__NA__	1	36	1	2	1	5	__NA__	6	2	12/27/16 4:59 PM	12/27/16 5:12 PM
1	5	1	1	2	1	1	1964	1	2	__NA__	3	1	1	__NA__	12	1	__NA__	1	24	1	2	2	9	__NA__	6	2	12/28/16 7:21 AM	12/28/16 10:03 AM
2	6	2	2	1	2	1	1947	1	1	__NA__	2	1	5	__NA__	10	3	__NA__	5	37	1	4	1	2	__NA__	6	2	12/28/16 8:30 AM	12/28/16 8:53 AM
5	6	1	2	1	2	2	1949	1	1	__NA__	4	3	5	__NA__	4	2	__NA__	7	6	1	4	1	1	__NA__	5	2	12/27/16 4:47 PM	12/27/16 5:57 PM
3	3	3	2	2	1	5	1966	2	1	__NA__	4	1	7	__NA__	4	2	__NA__	6	17	1	3	1	2	__NA__	5	2	12/28/16 4:25 PM	12/28/16 4:42 PM
4	4	1	1	1	2	2	1966	2	6	__NA__	6	1	2	__NA__	5	3	__NA__	5	36	1	3	1	1	__NA__	4	2	12/27/16 5:17 PM	12/27/16 5:40 PM
2	4	1	2	2	1	3	1958	2	2	__NA__	3	1	5	__NA__	7	1	__NA__	1	17	1	2	1	1	__NA__	5	2	12/27/16 7:35 PM	12/27/16 7:56 PM
3	5	2	2	2	2	2	1944	1	1	__NA__	1	1	5	__NA__	97	2	__NA__	7	47	2	5	1	1	__NA__	2	1	12/28/16 9:31 AM	12/28/16 10:09 AM
2	6	3	1	1	2	5	1960	1	1	__NA__	3	5	4	__NA__	2	3	__NA__	5	6	1	4	3	9	__NA__	6	2	12/28/16 9:54 AM	12/28/16 10:41 AM
3	4	1	1	1	1	3	1953	1	1	__NA__	2	1	5	__NA__	97	2	__NA__	7	12	1	4	2	1	__NA__	6	2	12/28/16 5:34 AM	12/28/16 5:56 AM
1	6	1	1	1	1	1	1952	2	1	__NA__	2	1	5	__NA__	6	2	__NA__	7	1	1	5	2	12	__NA__	1	2	01/03/2017 12:18	01/03/2017 12:49
1	4	1	1	2	2	4	1946	2	1	__NA__	6	1	5	__NA__	97	3	__NA__	3	25	1	2	1	11	__NA__	6	2	01/03/2017 12:24	01/03/2017 12:47
3	4	2	1	1	1	1	1968	1	1	__NA__	5	5	7	__NA__	97	3	__NA__	3	32	1	1	1	10	__NA__	6	2	12/28/16 8:34 AM	12/28/16 8:52 AM
1	7	2	1	2	2	1	1946	1	1	__NA__	2	1	5	__NA__	97	3	__NA__	4	25	1	4	1	2	__NA__	6	2	12/28/16 5:38 AM	12/28/16 6:07 AM
6	2	2	2	2	1	1	1976	1	1	__NA__	3	1	8	__NA__	5	3	__NA__	4	42	1	3	1	9	__NA__	6	2	12/28/16 7:17 AM	12/28/16 8:19 AM
1	6	3	2	2	2	1	1941	1	1	__NA__	1	1	5	__NA__	7	3	__NA__	5	22	1	4	1	1	__NA__	6	2	12/28/16 7:25 AM	12/28/16 8:03 AM
2	5	3	2	2	1	4	1962	1	1	__NA__	5	1	1	__NA__	11	1	__NA__	2	35	1	3	1	9	__NA__	6	2	12/29/16 1:42 PM	12/29/16 2:03 PM
4	4	2	1	1	1	3	1937	1	1	__NA__	2	1	5	__NA__	4	3	__NA__	4	53	1	3	1	2	__NA__	3	2	12/28/16 9:18 AM	12/28/16 9:54 AM
3	7	2	1	1	2	4	1952	2	4	__NA__	4	1	5	__NA__	11	1	__NA__	2	15	1	3	1	7	__NA__	4	2	01/03/2017 12:19	01/03/2017 12:38
4	4	1	2	1	1	2	1958	2	1	__NA__	2	4	1	__NA__	97	3	__NA__	4	11	1	1	1	2	__NA__	5	2	12/28/16 7:33 AM	12/28/16 6:30 PM
3	3	3	2	1	1	1	1952	2	1	__NA__	3	1	2	__NA__	4	1	__NA__	1	53	1	1	1	11	__NA__	6	2	12/27/16 8:28 PM	12/27/16 8:53 PM
7	2	2	1	2	2	1	1976	2	1	__NA__	3	4	1	__NA__	97	2	__NA__	6	6	1	4	1	1	__NA__	4	2	12/28/16 4:52 PM	12/28/16 5:42 PM
2	4	1	1	1	2	5	1961	1	1	__NA__	4	5	9	__NA__	4	1	__NA__	1	6	1	2	2	9	__NA__	6	2	12/28/16 12:27 PM	12/28/16 12:47 PM
1	6	1	1	2	2	2	1966	1	3	__NA__	3	3	1	__NA__	3	1	__NA__	2	48	1	3	1	1	__NA__	1	1	12/27/16 9:23 PM	12/28/16 9:00 PM
3	5	3	2	1	1	3	1956	1	1	__NA__	5	1	1	__NA__	11	3	__NA__	4	26	1	4	1	2	__NA__	1	2	01/03/2017 12:03	01/03/2017 12:26
4	6	1	2	1	2	1	1951	2	1	__NA__	2	1	5	__NA__	4	3	__NA__	5	34	1	3	2	1	__NA__	2	1	12/28/16 7:46 AM	12/28/16 8:05 AM
6	2	1	2	1	2	1	1956	1	1	__NA__	2	1	1	__NA__	97	2	__NA__	6	4	1	4	1	11	__NA__	3	1	12/28/16 3:22 PM	12/28/16 3:55 PM
4	4	2	2	2	2	2	1965	2	2	__NA__	3	5	4	__NA__	1	1	__NA__	1	26	1	6	2	11	__NA__	3	1	12/27/16 9:05 PM	12/27/16 9:43 PM
4	4	1	2	2	2	2	1944	1	3	__NA__	1	1	5	__NA__	97	1	__NA__	2	6	1	3	1	2	__NA__	6	2	12/28/16 8:34 AM	12/28/16 9:03 AM
2	7	3	1	1	2	4	1940	2	1	__NA__	2	1	5	__NA__	97	1	__NA__	1	17	1	1	2	1	__NA__	4	1	12/28/16 9:31 AM	12/29/16 2:51 PM
6	5	3	2	1	1	3	1940	2	1	__NA__	2	1	2	__NA__	5	2	__NA__	7	12	1	4	3	11	__NA__	6	2	12/27/16 9:18 PM	12/27/16 9:50 PM
2	2	2	2	1	1	2	1972	2	1	__NA__	5	5	8	__NA__	2	2	__NA__	6	12	1	5	2	5	__NA__	5	2	12/29/16 1:36 PM	12/29/16 1:44 PM
4	3	3	1	2	2	3	1960	2	1	__NA__	2	5	2	__NA__	97	1	__NA__	1	25	1	2	2	1	__NA__	4	2	12/27/16 11:02 PM	12/27/16 11:22 PM
3	6	1	1	2	2	1	1956	2	1	__NA__	5	1	7	__NA__	6	3	__NA__	5	37	1	4	1	11	__NA__	5	2	12/27/16 5:38 PM	12/27/16 5:58 PM
6	3	3	2	1	2	5	1954	1	3	__NA__	2	1	5	__NA__	8	2	__NA__	7	4	1	5	1	11	__NA__	5	1	12/28/16 2:52 PM	12/28/16 3:14 PM
1	7	2	1	1	1	1	1953	1	1	__NA__	5	1	6	__NA__	9	3	__NA__	5	51	1	5	1	1	__NA__	2	1	12/28/16 10:06 AM	12/28/16 10:25 AM
3	5	3	2	1	1	1	1956	2	1	__NA__	4	1	5	__NA__	6	1	__NA__	1	6	1	2	3	11	__NA__	6	2	12/28/16 4:08 PM	01/01/2017 13:23
3	3	3	2	1	2	3	1955	2	1	__NA__	2	5	5	__NA__	4	2	__NA__	6	51	1	3	2	1	__NA__	4	2	12/28/16 4:51 AM	12/28/16 5:04 AM
6	4	1	2	1	1	3	1935	2	1	__NA__	2	4	5	__NA__	2	2	__NA__	6	17	1	4	1	2	__NA__	2	2	12/28/16 10:24 AM	12/28/16 10:51 AM
2	6	2	1	1	2	2	1970	1	1	__NA__	3	5	2	__NA__	6	3	__NA__	5	37	1	3	1	1	__NA__	3	2	01/03/2017 12:20	01/03/2017 12:40
4	4	3	2	1	1	2	1949	2	1	__NA__	2	1	5	__NA__	3	1	__NA__	1	55	1	2	1	9	__NA__	6	2	12/28/16 7:03 AM	12/28/16 7:24 AM
3	4	1	1	2	2	1	1946	2	1	__NA__	2	1	5	__NA__	97	2	__NA__	7	21	1	5	1	1	__NA__	1	1	12/28/16 9:03 AM	12/28/16 10:05 AM
3	4	3	2	2	1	6	1961	1	1	__NA__	4	6	6	__NA__	4	1	__NA__	2	48	1	2	1	2	__NA__	5	2	12/28/16 6:45 AM	12/28/16 7:37 AM
5	5	3	1	1	2	2	1954	1	1	__NA__	4	1	5	__NA__	8	2	__NA__	7	48	1	1	4	11	__NA__	4	2	12/27/16 12:13 PM	12/27/16 12:20 PM
1	7	3	1	2	1	4	1953	1	1	__NA__	2	1	6	__NA__	4	1	__NA__	1	12	1	1	1	12	__NA__	6	1	12/28/16 7:38 AM	12/28/16 7:59 AM
2	4	1	1	2	1	1	1935	1	1	__NA__	2	3	5	__NA__	3	3	__NA__	4	35	3	4	1	2	__NA__	5	2	12/28/16 9:36 AM	12/28/16 9:55 AM
1	7	3	1	2	2	5	1955	1	2	__NA__	3	1	5	__NA__	9	3	__NA__	4	13	1	1	1	11	__NA__	6	2	12/28/16 8:56 AM	12/28/16 9:15 AM
4	5	2	1	2	2	4	1955	2	1	__NA__	2	1	5	__NA__	3	1	__NA__	1	39	1	2	1	1	__NA__	4	2	12/28/16 9:25 AM	12/28/16 10:00 AM
2	6	2	2	2	1	4	1979	1	1	__NA__	6	1	1	__NA__	11	2	__NA__	6	10	1	4	1	2	__NA__	2	2	12/27/16 5:46 PM	12/27/16 6:00 PM
1	7	2	2	1	1	5	1952	2	4	__NA__	2	1	5	__NA__	3	1	__NA__	1	12	1	3	1	1	__NA__	5	1	12/27/16 12:54 PM	12/27/16 1:16 PM
1	7	1	1	2	1	3	1937	2	1	__NA__	2	1	5	__NA__	7	2	__NA__	7	37	1	5	1	1	__NA__	2	1	12/28/16 8:06 AM	12/28/16 8:29 AM
5	4	2	2	2	2	2	1951	1	1	__NA__	3	6	5	__NA__	97	3	__NA__	3	55	1	3	1	11	__NA__	5	2	01/03/2017 12:23	01/03/2017 12:47
4	3	3	2	2	1	1	1988	2	1	__NA__	6	1	1	__NA__	7	1	__NA__	2	45	1	3	3	1	__NA__	4	2	01/03/2017 12:13	01/03/2017 12:24
1	6	2	1	2	1	3	1988	2	1	__NA__	5	1	4	__NA__	6	3	__NA__	3	39	1	2	2	11	__NA__	6	2	01/03/2017 12:01	01/03/2017 12:42
4	4	2	2	1	1	2	1981	1	1	__NA__	2	1	2	__NA__	97	3	__NA__	5	42	1	3	3	1	__NA__	6	2	12/28/16 12:25 AM	12/28/16 12:41 AM
2	6	3	2	2	1	2	1937	2	1	__NA__	3	1	5	__NA__	8	2	__NA__	7	48	1	4	1	1	__NA__	1	1	12/28/16 9:58 AM	12/28/16 10:25 AM
3	4	2	2	1	2	6	1964	1	3	__NA__	3	6	1	__NA__	9	3	__NA__	4	25	1	3	1	2	__NA__	1	1	12/27/16 7:09 PM	12/28/16 2:20 PM
1	6	1	1	1	2	3	1943	2	1	__NA__	2	4	5	__NA__	3	3	__NA__	5	4	1	3	1	2	__NA__	5	2	12/28/16 5:44 AM	12/28/16 6:14 AM
1	2	1	2	1	1	5	1955	1	3	__NA__	4	1	1	__NA__	8	2	__NA__	7	8	1	2	2	1	__NA__	1	1	12/28/16 9:25 AM	12/28/16 9:36 AM
4	3	1	2	1	1	1	1962	1	1	__NA__	2	5	1	__NA__	3	3	__NA__	5	51	1	5	1	1	__NA__	5	2	12/28/16 11:15 AM	12/31/16 10:34 AM
2	6	3	2	2	1	2	1955	1	7	__NA__	6	1	1	__NA__	97	3	__NA__	4	16	1	4	1	5	__NA__	1	2	12/27/16 4:40 PM	12/27/16 4:55 PM
4	4	2	1	1	2	3	1976	1	7	__NA__	6	5	1	__NA__	11	3	__NA__	5	39	1	4	1	2	__NA__	6	2	12/27/16 8:22 PM	12/27/16 8:43 PM
1	6	1	1	1	2	2	1951	1	1	__NA__	1	6	1	__NA__	8	3	__NA__	5	17	1	3	1	1	__NA__	5	1	12/28/16 5:51 AM	12/28/16 11:29 AM
1	6	1	2	2	1	6	1980	2	2	__NA__	3	5	4	__NA__	6	1	__NA__	1	48	1	1	1	1	__NA__	2	1	12/28/16 12:41 PM	12/28/16 1:20 PM
6	2	3	2	1	1	4	1980	2	1	__NA__	2	1	7	__NA__	4	1	__NA__	2	6	1	3	3	2	__NA__	5	2	12/28/16 4:51 PM	12/28/16 5:21 PM
1	6	1	1	2	2	2	1962	2	3	__NA__	6	4	1	__NA__	11	3	__NA__	3	37	1	1	1	2	__NA__	4	2	12/27/16 8:59 PM	12/28/16 10:28 AM
3	5	2	1	1	2	1	1972	2	1	__NA__	5	3	1	__NA__	5	1	__NA__	1	12	1	1	2	5	__NA__	6	2	01/03/2017 12:09	01/03/2017 12:26
4	3	3	2	2	1	4	1976	1	1	__NA__	4	5	1	__NA__	6	1	__NA__	1	27	1	2	1	2	__NA__	4	2	12/28/16 11:04 AM	12/28/16 11:11 AM
2	7	3	1	1	1	1	1949	1	1	__NA__	5	1	5	__NA__	9	2	__NA__	7	6	1	4	1	1	__NA__	5	2	12/27/16 6:08 PM	12/27/16 7:01 PM
1	7	2	1	1	2	1	1956	1	3	__NA__	3	1	1	__NA__	11	2	__NA__	6	6	1	4	1	2	__NA__	4	2	12/28/16 10:59 AM	12/28/16 11:13 AM
2	6	2	1	2	1	1	1953	2	1	__NA__	4	1	2	__NA__	13	2	__NA__	6	6	1	4	1	1	__NA__	3	1	12/27/16 4:26 PM	12/27/16 4:52 PM
2	7	1	2	1	2	1	1979	2	1	__NA__	3	2	7	__NA__	2	2	__NA__	6	48	1	4	3	1	__NA__	5	1	12/28/16 8:08 AM	12/28/16 8:19 AM
2	4	1	1	2	2	2	1959	1	7	__NA__	5	1	1	__NA__	97	1	__NA__	1	41	1	4	1	2	__NA__	2	2	12/27/16 9:13 PM	12/27/16 9:42 PM
6	3	3	2	1	1	1	1959	1	1	__NA__	6	1	8	__NA__	9	3	__NA__	4	54	1	3	1	9	__NA__	6	2	01/03/2017 12:10	01/03/2017 12:34
1	7	2	1	1	2	2	1975	2	1	__NA__	5	1	7	__NA__	3	3	__NA__	4	17	1	3	1	2	__NA__	6	2	12/29/16 1:42 PM	12/29/16 2:04 PM
3	5	2	2	2	2	4	1953	1	1	__NA__	2	5	5	__NA__	5	1	__NA__	1	9	1	1	1	10	__NA__	6	2	12/28/16 2:35 PM	12/28/16 2:55 PM
3	4	2	1	1	1	5	1988	2	3	__NA__	5	5	7	__NA__	10	2	__NA__	7	6	1	5	7	2	__NA__	6	2	12/28/16 10:51 AM	12/28/16 12:45 PM
4	4	1	2	1	1	3	1976	1	2	__NA__	5	5	9	__NA__	97	1	__NA__	2	17	1	3	3	1	__NA__	2	1	12/27/16 7:31 PM	12/27/16 7:46 PM
2	4	1	2	2	2	3	1964	2	3	__NA__	2	1	2	__NA__	4	1	__NA__	2	48	1	2	2	2	__NA__	5	2	12/29/16 1:52 PM	12/29/16 2:13 PM
2	6	3	2	2	1	2	1954	1	1	__NA__	5	1	5	__NA__	97	3	__NA__	5	53	1	3	1	1	__NA__	4	1	12/28/16 10:52 AM	12/28/16 11:29 AM
2	6	2	1	2	1	5	1952	2	1	__NA__	3	2	4	__NA__	6	2	__NA__	7	53	1	5	1	1	__NA__	1	1	12/27/16 8:28 PM	12/27/16 8:59 PM
2	6	1	1	2	1	4	1980	1	1	__NA__	2	5	2	__NA__	1	3	__NA__	3	17	1	3	1	11	__NA__	6	2	12/29/16 3:34 PM	12/29/16 3:45 PM
4	4	1	2	1	2	2	1941	1	1	__NA__	2	1	2	__NA__	12	3	__NA__	4	48	1	4	1	11	__NA__	2	2	12/27/16 4:20 PM	12/27/16 5:18 PM
4	4	2	2	1	1	2	1967	2	1	__NA__	1	6	1	__NA__	97	3	__NA__	4	44	1	3	1	11	__NA__	6	2	12/28/16 4:34 PM	12/28/16 4:59 PM
2	6	2	1	1	2	5	1954	1	1	__NA__	3	1	6	__NA__	3	2	__NA__	7	55	1	4	1	12	__NA__	6	2	01/03/2017 12:05	01/03/2017 12:45
2	4	3	2	2	2	6	1928	2	1	__NA__	3	1	5	__NA__	4	1	__NA__	1	41	1	1	1	1	__NA__	2	2	12/27/16 5:09 PM	12/27/16 6:08 PM
3	3	2	1	1	2	5	1956	1	2	__NA__	3	5	5	__NA__	3	1	__NA__	1	36	1	5	2	11	__NA__	7	2	12/28/16 8:32 AM	12/28/16 8:38 AM
4	3	1	1	1	2	4	1984	2	2	__NA__	2	5	2	__NA__	1	1	__NA__	1	36	2	3	3	1	__NA__	6	2	12/28/16 6:47 AM	12/28/16 6:56 AM
4	4	1	2	1	2	4	1947	2	2	__NA__	2	1	5	__NA__	4	1	__NA__	1	13	1	3	1	2	__NA__	6	2	12/28/16 7:42 AM	12/28/16 8:15 AM
2	6	2	1	1	2	4	1934	1	1	__NA__	5	1	5	__NA__	97	2	__NA__	7	26	1	5	1	1	__NA__	1	2	12/27/16 5:36 PM	12/27/16 6:13 PM
6	2	1	2	1	2	3	1989	1	1	__NA__	3	6	1	__NA__	5	3	__NA__	3	53	1	2	1	10	__NA__	5	2	12/29/16 1:37 PM	12/29/16 1:51 PM
2	6	2	1	2	1	3	1963	1	1	__NA__	3	3	1	__NA__	7	3	__NA__	3	48	1	3	1	9	__NA__	6	2	01/03/2017 12:10	01/03/2017 12:41
5	2	3	2	1	2	6	1955	2	1	__NA__	2	1	6	__NA__	5	1	__NA__	1	27	1	2	1	11	__NA__	6	2	12/28/16 7:53 AM	12/28/16 8:19 AM
4	4	3	1	1	1	3	1954	2	2	__NA__	4	2	1	__NA__	2	1	__NA__	1	13	1	3	3	1	__NA__	2	2	01/03/2017 12:17	01/03/2017 12:26
4	4	2	2	2	1	4	1990	1	1	__NA__	3	5	2	__NA__	97	3	__NA__	4	27	1	3	3	9	__NA__	6	2	12/28/16 8:19 AM	12/28/16 8:31 AM
1	6	2	1	2	2	3	1953	2	1	__NA__	3	1	1	__NA__	4	2	__NA__	7	16	1	4	1	12	__NA__	5	2	12/28/16 11:07 AM	12/28/16 11:46 AM
1	5	3	1	2	1	5	1952	1	3	__NA__	5	1	2	__NA__	8	2	__NA__	7	51	1	4	1	1	__NA__	1	1	12/27/16 5:36 PM	12/27/16 6:16 PM
3	4	1	2	1	2	5	1949	2	2	__NA__	6	1	8	__NA__	9	1	__NA__	1	6	1	3	2	1	__NA__	2	2	12/27/16 7:21 PM	12/27/16 8:11 PM
3	4	1	2	2	1	4	1956	2	1	__NA__	2	2	6	__NA__	2	1	__NA__	1	41	1	2	2	11	__NA__	5	1	12/28/16 3:26 PM	12/28/16 5:31 PM
2	6	1	1	2	1	4	1959	1	1	__NA__	2	3	1	__NA__	5	2	__NA__	7	5	1	4	1	1	__NA__	4	1	12/28/16 3:55 PM	12/28/16 4:10 PM
7	1	3	2	2	1	1	1978	2	6	__NA__	6	1	1	__NA__	10	1	__NA__	2	53	1	2	1	9	__NA__	6	2	12/28/16 7:23 AM	12/28/16 12:12 PM
2	2	3	2	2	2	4	1959	2	1	__NA__	6	3	1	__NA__	7	2	__NA__	7	40	1	4	2	1	__NA__	2	1	12/27/16 6:31 PM	12/27/16 6:51 PM
4	4	1	1	1	2	2	1953	2	2	__NA__	3	3	5	__NA__	5	1	__NA__	2	48	1	4	4	1	__NA__	2	1	12/27/16 7:37 PM	12/27/16 8:06 PM
4	4	3	2	1	1	3	1982	2	1	__NA__	4	1	1	__NA__	10	1	__NA__	2	21	2	3	3	11	__NA__	6	2	12/27/16 4:34 PM	12/27/16 4:42 PM
3	3	1	2	2	2	4	1959	1	1	__NA__	2	3	6	__NA__	2	2	__NA__	7	18	1	4	1	1	__NA__	4	2	01/03/2017 12:08	01/03/2017 12:35
3	4	1	1	1	1	3	1964	1	2	__NA__	3	4	6	__NA__	2	1	__NA__	2	12	1	1	3	1	__NA__	7	1	12/28/16 8:49 AM	12/28/16 9:01 AM
2	4	1	1	1	2	4	1953	2	1	__NA__	5	1	5	__NA__	10	1	__NA__	1	55	1	2	1	2	__NA__	2	2	12/27/16 5:06 PM	12/27/16 5:31 PM
1	7	3	1	2	1	6	1943	2	1	__NA__	5	3	5	__NA__	4	1	__NA__	1	51	1	1	1	1	__NA__	2	2	12/27/16 12:22 PM	12/27/16 12:51 PM
2	6	3	2	2	1	1	1964	2	1	__NA__	2	2	6	__NA__	97	1	__NA__	1	48	1	3	2	1	__NA__	5	2	12/28/16 5:32 AM	12/28/16 5:52 AM
3	3	3	2	1	2	2	1947	1	1	__NA__	2	1	5	__NA__	4	2	__NA__	7	27	1	4	2	2	__NA__	2	1	12/28/16 5:38 AM	12/30/16 2:41 PM
1	7	1	2	2	2	3	1954	2	1	__NA__	3	1	6	__NA__	9	1	__NA__	1	48	1	2	1	1	__NA__	2	1	12/28/16 12:25 AM	12/28/16 12:50 AM
4	4	2	1	1	2	2	1965	2	6	__NA__	1	1	7	__NA__	97	2	__NA__	6	4	1	6	3	2	__NA__	6	2	12/28/16 10:30 AM	12/28/16 10:59 AM
2	6	1	1	1	1	5	1940	1	1	__NA__	3	1	5	__NA__	6	2	__NA__	7	56	1	4	1	1	__NA__	2	1	01/03/2017 12:26	01/03/2017 12:59
6	3	2	2	2	2	4	1964	2	1	__NA__	3	1	2	__NA__	3	2	__NA__	6	47	1	3	3	1	__NA__	6	2	12/27/16 7:31 PM	12/27/16 7:51 PM
3	6	3	1	2	1	2	1981	1	1	__NA__	3	5	8	__NA__	10	2	__NA__	7	17	1	5	1	2	__NA__	5	2	12/28/16 3:07 AM	12/28/16 3:30 AM
4	4	3	2	2	2	4	1966	2	1	__NA__	2	5	4	__NA__	1	2	__NA__	7	6	1	5	2	11	__NA__	6	2	12/27/16 8:13 PM	12/27/16 8:23 PM
2	6	2	1	1	1	1	1947	1	1	__NA__	4	3	5	__NA__	3	2	__NA__	6	42	1	4	1	1	__NA__	5	2	01/03/2017 12:20	01/03/2017 12:47
1	7	1	2	2	1	4	1967	2	1	__NA__	3	1	6	__NA__	2	1	__NA__	2	6	1	1	2	1	__NA__	5	2	01/03/2017 12:06	01/03/2017 14:19
3	3	1	2	2	2	3	1938	2	1	__NA__	5	4	5	__NA__	2	3	__NA__	4	24	1	2	2	1	__NA__	4	2	01/03/2017 12:20	01/03/2017 12:49
5	3	2	2	2	1	1	1954	2	5	__NA__	4	1	5	__NA__	9	3	__NA__	5	51	1	3	2	1	__NA__	2	1	12/27/16 6:25 PM	12/27/16 6:57 PM
3	4	3	1	1	2	5	1966	2	1	__NA__	2	1	1	__NA__	6	1	__NA__	1	54	1	3	2	1	__NA__	4	1	12/28/16 8:17 AM	12/28/16 8:39 AM
4	4	3	1	2	1	4	1953	2	1	__NA__	3	1	2	__NA__	97	1	__NA__	1	37	1	1	1	2	__NA__	5	2	01/03/2017 12:04	01/03/2017 12:34
4	4	2	1	1	1	5	1961	1	1	__NA__	1	5	6	__NA__	1	3	__NA__	4	13	1	3	2	1	__NA__	2	1	12/27/16 5:23 PM	12/27/16 5:36 PM
7	1	3	1	2	1	2	1963	2	1	__NA__	6	3	1	__NA__	3	3	__NA__	4	51	1	3	2	11	__NA__	2	1	12/27/16 4:48 PM	12/27/16 9:27 PM
2	7	3	1	1	1	1	1939	1	1	__NA__	3	1	1	__NA__	5	3	__NA__	5	26	1	4	1	2	__NA__	5	2	12/27/16 6:53 PM	12/27/16 7:21 PM
1	6	3	1	1	2	5	1952	1	1	__NA__	3	1	6	__NA__	97	3	__NA__	4	41	1	3	2	1	__NA__	1	1	12/27/16 5:07 PM	12/27/16 5:59 PM
1	2	3	2	1	2	4	1972	2	1	__NA__	2	5	3	__NA__	1	2	__NA__	7	12	1	1	1	10	__NA__	3	1	12/28/16 4:42 PM	12/28/16 4:48 PM
4	4	2	2	1	1	4	1966	2	1	__NA__	1	1	7	__NA__	3	2	__NA__	7	21	1	4	7	1	__NA__	1	1	12/28/16 9:01 AM	12/28/16 9:55 AM
7	1	2	2	1	1	4	1992	2	1	__NA__	5	5	1	__NA__	97	3	__NA__	8	36	1	2	2	11	__NA__	5	2	12/28/16 9:28 AM	12/28/16 9:44 AM
1	7	3	1	2	1	1	1953	1	1	__NA__	2	4	1	__NA__	6	2	__NA__	7	10	1	5	1	1	__NA__	5	1	12/28/16 2:21 AM	12/28/16 2:37 AM
3	4	3	2	2	2	3	1942	2	1	__NA__	3	3	5	__NA__	4	2	__NA__	7	6	1	5	1	1	__NA__	6	2	01/03/2017 12:19	01/03/2017 12:51
3	4	3	1	1	1	4	1954	2	2	__NA__	2	3	6	__NA__	97	1	__NA__	1	13	1	4	2	11	__NA__	5	2	12/28/16 3:02 PM	12/28/16 4:40 PM
2	3	3	2	2	2	4	1983	2	1	__NA__	5	1	1	__NA__	9	5	__NA__	8	17	2	4	2	11	__NA__	6	2	12/27/16 7:00 PM	12/27/16 7:06 PM
3	4	1	2	2	2	2	1992	2	1	__NA__	3	1	1	__NA__	5	2	__NA__	7	45	1	4	1	1	__NA__	4	2	12/28/16 12:24 PM	12/29/16 3:26 AM
2	6	2	1	2	1	4	1964	1	1	__NA__	5	5	1	__NA__	6	3	__NA__	5	36	3	4	2	2	__NA__	6	2	12/29/16 1:36 PM	12/29/16 2:08 PM
3	4	2	1	1	1	1	1952	2	1	__NA__	2	4	5	__NA__	97	2	__NA__	6	6	1	3	1	1	__NA__	3	1	12/28/16 12:19 PM	12/28/16 12:43 PM
3	4	1	1	1	2	2	1939	1	1	__NA__	2	1	5	__NA__	6	1	__NA__	1	55	1	2	2	1	__NA__	5	2	12/28/16 7:56 AM	12/28/16 8:53 AM
4	4	1	2	1	2	2	1956	2	3	__NA__	2	1	6	__NA__	2	5	__NA__	4	32	1	3	7	2	__NA__	2	1	12/28/16 2:41 PM	12/28/16 3:03 PM
6	3	3	2	1	1	2	1943	2	1	__NA__	5	1	5	__NA__	97	2	__NA__	7	51	1	4	1	1	__NA__	2	2	01/03/2017 12:08	01/03/2017 12:36
2	5	1	1	2	1	1	1935	1	1	__NA__	2	1	5	__NA__	2	2	__NA__	7	46	1	5	1	1	__NA__	4	1	12/28/16 8:04 AM	12/28/16 8:43 AM
2	6	1	1	1	1	4	1928	1	1	__NA__	6	1	5	__NA__	13	1	__NA__	1	53	1	2	1	10	__NA__	6	2	12/27/16 7:07 PM	12/27/16 7:40 PM
2	6	1	1	2	2	2	1954	2	1	__NA__	3	1	1	__NA__	10	2	__NA__	7	4	1	4	1	2	__NA__	6	2	12/28/16 4:56 PM	12/28/16 5:20 PM
4	4	2	1	2	1	1	1960	1	1	__NA__	6	3	1	__NA__	8	2	__NA__	6	50	1	4	1	1	__NA__	6	2	12/27/16 8:08 PM	12/27/16 8:17 PM
3	2	3	1	1	1	4	1979	1	4	__NA__	5	1	1	__NA__	10	3	__NA__	4	53	1	3	3	11	__NA__	6	2	12/28/16 6:00 AM	12/28/16 6:11 AM
3	3	1	2	2	2	1	1957	2	1	__NA__	5	5	1	__NA__	4	1	__NA__	1	41	1	1	1	5	__NA__	5	2	12/27/16 4:33 PM	12/28/16 12:29 PM
2	5	3	1	2	1	4	1956	1	1	__NA__	5	3	5	__NA__	5	1	__NA__	1	27	1	2	1	11	__NA__	6	2	12/28/16 5:11 AM	12/28/16 5:29 AM
1	7	3	1	1	1	2	1965	1	1	__NA__	2	1	1	__NA__	12	3	__NA__	5	45	1	4	1	1	__NA__	3	2	12/28/16 2:39 PM	12/28/16 3:11 PM
4	4	3	2	1	1	2	1974	2	1	__NA__	2	1	2	__NA__	11	2	__NA__	7	18	1	4	2	12	__NA__	2	1	12/28/16 5:05 AM	12/28/16 5:15 AM
6	2	1	2	2	2	1	1951	1	1	__NA__	2	1	6	__NA__	4	1	__NA__	1	17	1	3	1	1	__NA__	5	1	12/28/16 9:02 AM	12/28/16 9:34 AM
3	6	2	1	1	2	4	1980	2	1	__NA__	6	1	4	__NA__	9	3	__NA__	3	10	1	3	1	10	__NA__	5	2	01/03/2017 12:12	01/03/2017 12:35
2	6	2	2	2	2	1	1951	2	1	__NA__	4	2	1	__NA__	7	2	__NA__	7	47	1	4	2	1	__NA__	3	1	12/27/16 5:17 PM	12/27/16 5:54 PM
6	6	3	1	1	1	5	1954	2	2	__NA__	5	3	5	__NA__	9	1	__NA__	1	34	1	6	3	1	__NA__	1	1	12/29/16 1:54 PM	12/29/16 4:22 PM
5	6	3	2	1	2	4	1963	2	1	__NA__	2	1	6	__NA__	9	3	__NA__	5	17	1	3	3	1	__NA__	6	2	01/03/2017 12:23	01/03/2017 13:02
3	4	3	2	2	1	1	1993	1	1	__NA__	5	5	1	__NA__	97	2	__NA__	7	25	1	5	1	10	__NA__	5	2	12/27/16 6:35 PM	12/27/16 6:53 PM
5	6	3	1	1	1	1	1939	1	1	__NA__	1	6	5	__NA__	2	3	__NA__	4	9	1	3	1	2	__NA__	5	2	12/27/16 5:11 PM	12/27/16 5:32 PM
2	5	3	2	2	1	4	1944	1	1	__NA__	6	1	1	__NA__	9	3	__NA__	5	12	1	4	2	1	__NA__	2	1	12/27/16 4:20 PM	12/27/16 5:14 PM
5	6	2	1	1	1	1	1937	2	1	__NA__	2	1	5	__NA__	3	3	__NA__	3	17	1	3	1	1	__NA__	5	2	12/28/16 7:07 AM	12/30/16 7:11 AM
3	5	1	2	1	1	4	1992	1	2	__NA__	2	5	1	__NA__	6	1	__NA__	1	34	1	3	2	6	__NA__	2	2	12/28/16 8:01 PM	12/28/16 8:25 PM
1	6	3	1	2	2	1	1971	1	1	__NA__	5	1	1	__NA__	10	3	__NA__	4	18	1	6	1	10	__NA__	6	2	12/29/16 1:36 PM	12/29/16 2:25 PM
1	7	2	1	2	1	5	1992	1	2	__NA__	2	5	2	__NA__	1	1	__NA__	1	48	1	5	2	2	__NA__	6	1	12/29/16 3:11 PM	12/29/16 3:43 PM
6	2	3	2	1	1	4	1951	1	2	__NA__	2	1	5	__NA__	4	1	__NA__	1	48	1	2	2	2	__NA__	3	1	12/28/16 9:36 AM	12/28/16 12:43 PM
5	1	1	2	2	1	1	1974	2	1	__NA__	6	5	4	__NA__	2	1	__NA__	1	53	1	2	1	1	__NA__	2	2	12/27/16 7:14 PM	12/27/16 7:42 PM
7	1	1	2	2	2	2	1952	2	1	__NA__	3	1	5	__NA__	3	3	__NA__	5	12	1	3	1	1	__NA__	5	2	12/27/16 6:50 PM	12/27/16 7:05 PM
7	6	2	1	2	2	1	1989	2	1	__NA__	3	3	1	__NA__	97	2	__NA__	7	6	1	5	1	9	__NA__	6	2	12/28/16 3:35 PM	12/28/16 3:56 PM
7	1	3	2	1	2	5	1990	1	1	__NA__	2	5	4	__NA__	97	1	__NA__	1	17	1	1	1	1	__NA__	2	2	12/29/16 3:50 PM	12/29/16 4:09 PM
2	2	3	2	1	2	4	1979	1	3	__NA__	3	5	1	__NA__	1	1	__NA__	1	6	1	5	2	9	__NA__	2	2	12/28/16 6:52 PM	12/28/16 7:27 PM
5	3	1	2	2	2	4	1961	1	1	__NA__	2	1	6	__NA__	3	1	__NA__	2	29	2	3	2	1	__NA__	5	1	12/28/16 8:34 AM	12/28/16 9:00 AM
1	5	1	2	1	1	3	1963	1	1	__NA__	3	1	2	__NA__	4	2	__NA__	7	42	1	5	1	1	__NA__	1	2	12/28/16 6:54 AM	12/28/16 7:04 AM
3	4	2	1	2	2	4	1970	1	1	__NA__	3	3	5	__NA__	3	2	__NA__	7	37	1	2	1	11	__NA__	5	1	12/28/16 9:12 AM	12/28/16 9:26 AM
5	3	1	1	1	1	5	1997	2	2	__NA__	2	5	4	__NA__	97	5	__NA__	8	53	2	6	7	1	__NA__	7	2	12/28/16 9:07 AM	12/28/16 9:19 AM
4	4	3	2	1	2	1	1947	1	1	__NA__	3	1	5	__NA__	97	3	__NA__	4	26	1	4	1	2	__NA__	2	2	12/27/16 7:34 PM	12/29/16 9:37 AM
4	4	3	2	2	2	4	1973	2	1	__NA__	2	5	2	__NA__	97	2	__NA__	6	22	1	6	7	2	__NA__	2	1	01/03/2017 12:18	01/03/2017 12:29
4	4	2	1	2	1	2	1955	2	3	__NA__	2	3	5	__NA__	3	3	__NA__	4	35	1	2	2	11	__NA__	6	2	12/28/16 12:34 PM	12/29/16 8:43 PM
4	4	3	2	2	1	4	1956	2	1	__NA__	2	1	5	__NA__	97	1	__NA__	1	39	1	1	1	9	__NA__	6	2	12/28/16 9:20 AM	12/29/16 11:47 PM
1	7	2	2	2	1	4	1936	2	1	__NA__	2	4	5	__NA__	2	2	__NA__	6	45	1	3	1	1	__NA__	5	2	12/28/16 8:03 AM	12/28/16 8:21 AM
6	2	1	2	1	1	2	1958	2	1	__NA__	6	1	5	__NA__	5	1	__NA__	1	21	1	2	1	10	__NA__	6	2	12/27/16 12:20 PM	12/27/16 12:35 PM
4	4	2	2	1	2	5	1953	2	1	__NA__	4	1	5	__NA__	8	1	__NA__	1	37	1	3	2	5	__NA__	4	2	12/28/16 4:25 PM	12/28/16 4:34 PM
4	4	1	2	1	2	1	1951	1	1	__NA__	3	3	1	__NA__	9	3	__NA__	3	26	1	3	1	11	__NA__	6	2	12/27/16 4:45 PM	12/27/16 4:59 PM
4	5	3	2	2	2	1	1976	1	3	__NA__	5	1	2	__NA__	9	2	__NA__	6	12	1	4	2	2	__NA__	4	2	12/28/16 5:50 AM	12/28/16 6:11 AM
4	4	1	2	2	1	4	1951	1	1	__NA__	5	1	5	__NA__	7	1	__NA__	1	24	1	2	3	1	__NA__	3	2	01/03/2017 12:19	01/03/2017 12:40
3	5	1	1	1	2	4	1980	1	1	__NA__	4	5	1	__NA__	7	1	__NA__	1	44	1	2	1	2	__NA__	4	2	12/28/16 1:44 PM	12/28/16 2:05 PM
3	7	2	2	2	2	4	1965	2	1	__NA__	2	5	6	__NA__	6	1	__NA__	1	25	2	6	4	2	__NA__	6	2	12/28/16 11:44 AM	12/28/16 11:53 AM
1	7	1	1	2	1	2	1968	2	3	__NA__	3	4	6	__NA__	3	1	__NA__	1	37	1	3	2	11	__NA__	4	2	12/28/16 8:40 AM	12/29/16 8:51 AM
3	5	1	2	2	1	3	1953	1	1	__NA__	3	5	1	__NA__	5	1	__NA__	2	27	1	3	1	11	__NA__	5	2	12/27/16 6:05 PM	12/27/16 6:25 PM
4	4	1	1	2	2	5	1952	2	3	__NA__	2	1	7	__NA__	3	3	__NA__	5	12	2	4	3	2	__NA__	6	1	12/28/16 5:10 AM	12/28/16 5:29 AM
7	1	2	1	1	1	1	1980	1	2	__NA__	4	5	1	__NA__	7	3	__NA__	4	40	1	3	1	11	__NA__	5	1	12/28/16 12:52 AM	12/28/16 1:18 AM
3	5	3	1	2	1	5	1953	1	1	__NA__	2	1	5	__NA__	3	1	__NA__	2	42	1	4	2	2	__NA__	6	2	12/28/16 4:41 AM	12/28/16 4:58 AM
4	4	2	2	1	1	4	1960	2	1	__NA__	2	1	7	__NA__	5	1	__NA__	2	17	1	3	3	2	__NA__	5	2	12/28/16 11:07 AM	12/28/16 11:38 AM
4	4	1	1	1	1	2	1972	1	1	__NA__	5	5	1	__NA__	4	3	__NA__	3	17	1	2	2	9	__NA__	6	2	12/28/16 11:26 AM	12/28/16 11:44 AM
4	4	1	1	2	1	4	1972	1	1	__NA__	5	1	1	__NA__	9	1	__NA__	1	6	1	3	2	5	__NA__	6	2	12/27/16 5:25 PM	12/27/16 5:39 PM
2	6	3	2	2	2	2	1945	2	1	__NA__	2	4	5	__NA__	2	1	__NA__	1	30	1	1	4	11	__NA__	6	2	12/28/16 10:08 AM	12/28/16 10:32 AM
4	4	1	1	1	1	4	1987	2	1	__NA__	2	5	7	__NA__	4	2	__NA__	7	13	1	5	1	11	__NA__	4	1	01/03/2017 12:00	01/03/2017 12:11
3	5	2	1	1	1	2	1956	2	1	__NA__	2	4	4	__NA__	3	2	__NA__	7	17	1	4	3	1	__NA__	5	1	12/28/16 10:03 AM	12/28/16 10:20 AM
2	5	1	1	1	2	6	1949	2	2	__NA__	5	1	2	__NA__	11	1	__NA__	1	51	1	3	2	1	__NA__	1	1	12/27/16 5:15 PM	12/27/16 5:44 PM
4	4	3	1	1	2	3	1933	1	1	__NA__	6	3	6	__NA__	1	5	__NA__	8	17	3	6	7	11	__NA__	5	1	12/27/16 5:20 PM	12/27/16 5:26 PM
7	1	3	2	1	1	1	1961	2	3	__NA__	4	1	6	__NA__	5	3	__NA__	4	42	1	2	1	2	__NA__	3	2	12/28/16 10:22 AM	12/28/16 11:01 AM
4	4	2	2	1	2	5	1950	1	2	__NA__	2	3	5	__NA__	3	1	__NA__	1	48	1	2	1	1	__NA__	5	2	12/28/16 8:06 AM	12/28/16 8:42 AM
5	4	2	2	1	2	2	1974	2	1	__NA__	5	3	2	__NA__	5	3	__NA__	5	45	1	3	2	11	__NA__	5	1	01/03/2017 12:04	01/03/2017 12:53
5	6	3	2	2	2	1	1973	1	1	__NA__	2	5	2	__NA__	1	3	__NA__	4	36	1	5	4	5	__NA__	6	2	12/27/16 8:07 PM	12/27/16 8:44 PM
4	5	2	1	1	1	1	1976	2	2	__NA__	2	5	1	__NA__	3	1	__NA__	1	11	1	1	1	11	__NA__	5	2	12/28/16 4:36 PM	12/28/16 5:59 PM
4	6	1	2	1	2	4	1955	1	1	__NA__	2	3	1	__NA__	4	2	__NA__	7	13	1	5	2	1	__NA__	1	1	12/27/16 7:44 PM	12/27/16 8:08 PM
5	3	2	2	2	1	1	1947	1	1	__NA__	4	6	5	__NA__	2	2	__NA__	7	40	1	4	1	1	__NA__	6	1	12/27/16 5:18 PM	12/27/16 5:37 PM
4	4	1	2	2	1	1	1984	1	2	__NA__	2	5	4	__NA__	5	1	__NA__	1	17	1	2	1	1	__NA__	2	2	12/29/16 5:14 PM	12/29/16 5:24 PM
4	4	2	2	2	2	1	1973	2	1	__NA__	2	5	2	__NA__	3	5	__NA__	4	48	2	6	2	12	__NA__	6	2	12/28/16 2:39 PM	12/28/16 3:19 PM
7	1	1	2	1	1	2	1968	2	1	__NA__	5	1	1	__NA__	10	2	__NA__	7	55	1	4	1	2	__NA__	6	2	12/27/16 8:54 PM	12/27/16 9:11 PM
1	7	1	1	2	1	5	1952	2	1	__NA__	5	6	5	__NA__	6	1	__NA__	1	23	1	2	2	1	__NA__	5	1	12/27/16 8:45 PM	12/27/16 9:00 PM
1	5	1	2	1	1	2	1967	2	1	__NA__	2	3	1	__NA__	3	5	__NA__	8	29	2	6	3	11	__NA__	6	2	12/28/16 5:41 PM	12/30/16 1:14 PM
4	4	3	2	2	1	3	1939	2	1	__NA__	2	4	5	__NA__	2	2	__NA__	6	34	1	4	3	1	__NA__	5	2	12/28/16 6:32 AM	12/28/16 6:46 AM
3	3	3	2	1	2	1	1967	2	2	__NA__	4	6	4	__NA__	1	1	__NA__	1	12	1	3	2	1	__NA__	2	1	01/03/2017 12:19	01/03/2017 12:52
4	4	2	1	2	1	1	1988	1	3	__NA__	3	5	1	__NA__	4	5	__NA__	8	36	1	6	7	9	__NA__	6	2	12/27/16 5:39 PM	12/27/16 5:45 PM
2	7	1	1	2	1	4	1953	1	1	__NA__	2	4	1	__NA__	6	1	__NA__	1	53	1	2	1	9	__NA__	6	2	01/03/2017 12:04	01/03/2017 12:32
3	5	2	2	2	1	2	1956	1	1	__NA__	4	1	2	__NA__	5	2	__NA__	6	32	1	5	1	1	__NA__	4	1	12/27/16 7:41 PM	12/27/16 8:04 PM
6	3	3	2	1	2	2	1971	2	3	__NA__	5	1	2	__NA__	5	1	__NA__	2	19	1	3	2	11	__NA__	6	2	12/28/16 7:23 AM	12/28/16 7:48 AM
1	7	1	2	2	1	3	1967	1	1	__NA__	6	1	1	__NA__	11	3	__NA__	5	36	1	4	1	5	__NA__	1	2	12/27/16 8:22 PM	12/27/16 8:38 PM
3	7	1	1	2	1	4	1968	1	1	__NA__	2	1	6	__NA__	3	2	__NA__	7	55	1	5	2	1	__NA__	2	1	12/28/16 7:26 AM	12/28/16 7:50 AM
3	7	2	1	1	1	3	1958	2	1	__NA__	2	4	4	__NA__	3	1	__NA__	2	35	1	2	2	2	__NA__	5	2	12/28/16 7:10 AM	12/28/16 7:32 AM
1	2	3	2	2	2	6	1965	1	1	__NA__	2	1	5	__NA__	4	1	__NA__	1	6	1	1	4	1	__NA__	6	2	12/28/16 1:03 AM	12/28/16 1:19 AM
7	7	1	2	2	1	5	1980	1	3	__NA__	3	5	1	__NA__	6	1	__NA__	1	6	1	3	1	11	__NA__	6	2	12/29/16 2:01 PM	12/29/16 2:20 PM
6	2	2	2	2	1	4	1958	2	1	__NA__	6	6	2	__NA__	4	2	__NA__	7	12	1	4	1	1	__NA__	4	1	12/27/16 4:57 PM	12/27/16 5:42 PM
4	4	3	2	1	1	3	1974	2	1	__NA__	2	1	7	__NA__	3	4	__NA__	4	54	1	5	3	1	__NA__	1	1	12/28/16 5:58 AM	12/28/16 6:09 AM
5	5	2	2	2	1	4	1959	1	1	__NA__	1	1	6	__NA__	2	3	__NA__	3	24	3	2	2	11	__NA__	4	2	12/28/16 5:08 AM	12/28/16 5:30 AM
3	6	1	1	1	2	1	1987	1	1	__NA__	2	5	9	__NA__	5	3	__NA__	4	42	2	3	1	11	__NA__	6	2	12/29/16 1:00 PM	12/29/16 1:42 PM
1	1	2	1	1	1	6	1978	2	8	__NA__	3	3	1	__NA__	1	5	__NA__	8	34	2	6	4	6	__NA__	2	2	12/28/16 10:22 AM	12/28/16 10:35 AM
6	2	1	2	2	1	3	1943	1	1	__NA__	2	4	5	__NA__	4	1	__NA__	1	12	1	3	1	2	__NA__	5	2	01/03/2017 12:05	01/03/2017 12:19
4	5	3	2	2	2	4	1980	2	4	__NA__	2	1	7	__NA__	9	2	__NA__	7	6	1	4	3	11	__NA__	2	1	12/28/16 11:25 AM	12/28/16 11:50 AM
4	4	1	1	1	1	3	1985	2	3	__NA__	2	1	7	__NA__	3	3	__NA__	4	32	1	3	4	11	__NA__	2	2	12/27/16 6:26 PM	12/27/16 6:34 PM
3	3	2	2	1	2	4	1969	1	1	__NA__	5	5	1	__NA__	4	1	__NA__	2	55	1	4	4	1	__NA__	5	2	12/27/16 6:41 PM	12/27/16 7:04 PM
4	4	1	2	2	1	3	1953	2	1	__NA__	4	1	6	__NA__	1	1	__NA__	2	56	1	3	2	11	__NA__	5	2	12/28/16 2:39 PM	12/28/16 3:24 PM
3	3	2	2	2	1	1	1988	2	1	__NA__	2	5	6	__NA__	1	3	__NA__	3	39	1	1	1	12	__NA__	4	2	12/27/16 6:51 PM	12/27/16 7:26 PM
7	4	3	2	1	2	1	1976	1	1	__NA__	5	2	1	__NA__	11	1	__NA__	2	6	1	1	2	12	__NA__	6	2	12/28/16 9:27 AM	12/28/16 10:04 AM
4	4	3	1	1	1	2	1972	2	2	__NA__	4	5	1	__NA__	1	1	__NA__	2	1	1	2	2	1	__NA__	2	1	12/28/16 9:04 AM	12/28/16 9:18 AM
3	5	3	1	1	1	1	1970	2	1	__NA__	3	1	7	__NA__	8	2	__NA__	7	45	1	5	3	12	__NA__	2	1	12/27/16 5:34 PM	12/27/16 5:46 PM
4	4	3	1	1	2	3	1975	2	1	__NA__	3	1	1	__NA__	7	1	__NA__	2	53	1	2	2	11	__NA__	6	2	12/28/16 3:40 PM	12/28/16 4:20 PM
4	5	3	2	1	2	2	1996	2	1	__NA__	2	5	2	__NA__	97	5	__NA__	4	36	2	6	4	5	__NA__	5	2	12/27/16 9:16 PM	12/28/16 9:14 PM
3	5	2	2	2	1	3	1991	2	2	__NA__	4	5	4	__NA__	5	1	__NA__	1	45	1	1	3	1	Baptist	5	1	12/28/16 9:39 PM	12/28/16 10:18 PM
4	4	1	1	2	2	1	1977	1	1	__NA__	2	5	1	__NA__	5	3	__NA__	4	26	1	3	1	11	__NA__	6	2	12/28/16 8:07 AM	12/28/16 8:23 AM
2	5	2	2	2	1	2	1963	1	1	__NA__	2	1	1	__NA__	11	2	__NA__	6	17	1	4	1	1	__NA__	6	2	12/28/16 3:29 PM	12/28/16 3:47 PM
3	5	3	1	1	1	3	1943	1	1	__NA__	3	1	5	__NA__	4	1	__NA__	2	41	1	4	2	1	__NA__	1	1	12/27/16 8:01 PM	12/27/16 8:20 PM
2	4	2	1	2	2	4	1975	1	1	__NA__	5	1	1	__NA__	10	2	__NA__	7	13	1	4	1	11	__NA__	5	2	12/28/16 6:04 AM	12/28/16 6:24 AM
7	1	2	2	1	2	3	1975	1	6	__NA__	3	6	1	__NA__	9	1	__NA__	1	41	1	1	1	10	__NA__	5	2	12/27/16 6:52 PM	12/27/16 7:12 PM
2	7	1	2	2	1	5	1987	2	2	__NA__	2	5	4	__NA__	5	2	__NA__	7	42	1	3	4	4	__NA__	3	1	12/29/16 11:34 AM	12/29/16 11:39 AM
2	2	1	1	2	2	5	1946	1	3	__NA__	2	1	5	__NA__	3	1	__NA__	1	17	1	3	1	2	__NA__	6	2	12/28/16 5:08 AM	12/28/16 5:37 AM
5	4	1	1	2	2	3	1995	1	1	__NA__	2	5	4	__NA__	2	1	__NA__	2	21	2	3	4	11	__NA__	5	2	12/29/16 1:29 PM	12/29/16 1:48 PM
7	1	2	2	2	2	4	1980	2	3	__NA__	1	5	2	__NA__	2	3	__NA__	4	36	1	6	4	1	__NA__	3	2	12/28/16 4:00 PM	12/28/16 4:24 PM
3	5	1	1	1	2	3	1952	1	1	__NA__	2	1	5	__NA__	6	3	__NA__	5	36	1	3	2	10	__NA__	6	2	12/28/16 6:28 AM	12/28/16 6:43 AM
1	7	2	1	2	1	1	1993	2	2	__NA__	5	5	8	__NA__	97	1	__NA__	2	22	1	2	2	1	__NA__	1	1	12/29/16 1:45 PM	12/29/16 2:05 PM
5	5	3	1	2	2	1	1973	1	1	__NA__	2	1	6	__NA__	1	2	__NA__	6	12	1	4	2	1	__NA__	5	1	12/29/16 4:41 PM	12/29/16 4:56 PM
2	4	3	1	2	2	1	1967	1	1	__NA__	2	1	6	__NA__	4	2	__NA__	6	21	1	4	4	2	__NA__	6	2	12/28/16 11:05 AM	12/28/16 11:38 AM
2	7	3	1	2	2	4	1996	2	1	__NA__	3	5	8	__NA__	97	2	__NA__	7	17	1	5	3	2	__NA__	4	1	12/28/16 2:54 PM	12/28/16 3:09 PM
2	4	2	1	2	1	4	1953	2	2	__NA__	6	5	6	__NA__	7	1	__NA__	1	17	1	2	1	1	__NA__	5	2	12/27/16 1:05 PM	12/27/16 1:56 PM
3	3	2	2	2	2	2	1956	2	2	__NA__	6	5	5	__NA__	3	1	__NA__	2	21	1	2	1	2	__NA__	5	2	12/27/16 5:33 PM	12/27/16 5:59 PM
5	6	1	1	1	2	3	1987	1	1	__NA__	6	5	1	__NA__	8	3	__NA__	5	27	1	3	1	1	__NA__	1	1	01/03/2017 12:18	01/03/2017 13:55
4	4	1	1	1	1	5	1949	2	1	__NA__	2	1	2	__NA__	97	1	__NA__	1	40	1	3	3	1	__NA__	4	2	12/28/16 1:59 AM	12/28/16 2:25 AM
4	4	3	2	1	1	4	1945	2	1	__NA__	2	1	5	__NA__	7	2	__NA__	6	42	1	4	1	1	__NA__	2	1	12/28/16 2:55 AM	12/28/16 3:27 AM
7	2	2	1	2	1	4	1963	2	1	__NA__	4	3	3	__NA__	1	2	__NA__	6	6	2	2	1	2	__NA__	6	2	01/03/2017 12:17	01/03/2017 12:49
4	4	2	1	2	1	4	1960	2	1	__NA__	3	1	7	__NA__	7	2	__NA__	6	42	1	2	3	2	__NA__	2	2	01/03/2017 12:00	01/03/2017 12:12
2	4	3	2	2	1	2	1982	2	1	__NA__	5	5	1	__NA__	4	3	__NA__	4	20	2	3	3	10	__NA__	6	2	01/03/2017 12:05	01/03/2017 12:21
1	7	2	1	2	2	3	1957	1	1	__NA__	1	2	6	__NA__	2	3	__NA__	4	6	1	3	1	11	__NA__	6	1	12/28/16 10:24 AM	12/28/16 1:34 PM
3	3	1	2	1	2	1	1960	2	2	__NA__	1	1	6	__NA__	9	2	__NA__	7	36	1	4	1	2	__NA__	5	2	12/29/16 1:39 PM	12/29/16 2:08 PM
4	4	3	1	1	1	1	1987	2	1	__NA__	2	6	1	__NA__	97	1	__NA__	2	41	1	3	4	11	__NA__	6	2	12/27/16 7:22 PM	12/27/16 7:39 PM
3	5	1	2	2	1	5	1971	2	1	__NA__	2	6	4	__NA__	2	3	__NA__	3	55	1	3	2	11	__NA__	3	1	12/28/16 5:04 AM	12/28/16 5:30 AM
4	5	3	1	1	1	4	1947	2	2	__NA__	2	1	5	__NA__	5	1	__NA__	1	24	1	4	3	1	__NA__	5	1	12/28/16 8:30 AM	12/28/16 9:23 AM
2	7	3	2	1	2	6	1967	2	2	__NA__	2	1	6	__NA__	1	1	__NA__	1	28	1	1	4	1	__NA__	2	1	12/28/16 10:16 AM	12/28/16 10:46 AM
7	7	2	1	1	2	1	1953	1	1	__NA__	5	1	4	__NA__	12	3	__NA__	4	34	1	4	1	2	__NA__	3	2	12/27/16 5:26 PM	12/27/16 5:50 PM
4	4	2	1	2	1	1	1990	2	6	__NA__	3	1	7	__NA__	6	1	__NA__	1	18	1	1	4	9	__NA__	6	2	12/28/16 7:02 AM	12/28/16 7:12 AM
3	3	1	1	2	2	3	1973	2	1	__NA__	4	1	2	__NA__	6	2	__NA__	6	4	1	3	2	2	__NA__	6	2	01/03/2017 12:25	01/03/2017 12:46
3	4	2	1	2	2	3	1950	2	1	__NA__	3	2	5	__NA__	97	3	__NA__	5	19	1	6	3	1	__NA__	1	1	01/03/2017 12:01	01/03/2017 12:34
4	5	3	2	2	1	2	1980	1	1	__NA__	3	5	4	__NA__	1	3	__NA__	3	41	2	3	4	10	__NA__	6	2	12/28/16 12:55 AM	12/28/16 1:07 AM
4	5	2	1	2	2	3	1955	2	1	__NA__	2	1	2	__NA__	2	3	__NA__	4	5	1	4	3	2	__NA__	6	2	12/28/16 5:26 AM	12/28/16 5:47 AM
6	2	1	2	1	2	4	1945	1	1	__NA__	2	3	1	__NA__	4	2	__NA__	6	6	1	4	1	5	__NA__	6	2	12/28/16 9:00 AM	12/30/16 5:53 AM
4	4	3	2	1	2	4	1948	2	1	__NA__	3	3	5	__NA__	2	1	__NA__	1	39	1	1	1	9	__NA__	6	2	01/03/2017 12:04	01/03/2017 12:25
5	3	1	2	2	2	4	1992	1	3	__NA__	3	5	8	__NA__	6	1	__NA__	2	23	3	3	3	2	__NA__	6	2	12/29/16 9:39 AM	12/29/16 9:55 AM
4	4	1	2	1	1	1	1977	2	1	__NA__	2	1	4	__NA__	1	3	__NA__	4	51	1	3	3	2	__NA__	6	1	12/28/16 9:33 AM	12/28/16 9:59 AM
2	6	1	1	2	1	1	1990	1	1	__NA__	4	5	6	__NA__	3	3	__NA__	3	45	1	1	1	11	__NA__	6	2	12/28/16 10:42 AM	12/28/16 12:02 PM
1	7	3	1	1	1	2	1954	1	1	__NA__	5	1	3	__NA__	6	2	__NA__	7	17	1	4	3	1	__NA__	1	1	12/27/16 6:16 PM	12/27/16 6:34 PM
3	4	2	1	2	1	3	1964	1	2	__NA__	3	2	1	__NA__	6	1	__NA__	1	36	1	4	2	11	__NA__	2	2	12/28/16 7:33 AM	12/28/16 8:05 AM
3	4	3	1	1	1	2	1968	2	1	__NA__	6	1	1	__NA__	8	1	__NA__	1	41	1	1	3	10	__NA__	6	2	12/27/16 6:59 PM	12/27/16 7:25 PM
1	6	1	1	1	1	3	1967	1	1	__NA__	6	5	1	__NA__	10	2	__NA__	7	6	1	4	1	2	__NA__	3	2	12/27/16 11:19 PM	12/27/16 11:30 PM
1	1	2	2	1	2	2	1982	2	2	__NA__	3	6	7	__NA__	97	5	__NA__	8	36	1	6	1	2	__NA__	6	2	12/28/16 3:41 AM	12/28/16 3:55 AM
3	5	1	2	2	1	2	1993	1	1	__NA__	3	5	6	__NA__	4	1	__NA__	1	12	1	1	1	9	__NA__	6	2	12/28/16 8:34 PM	12/28/16 8:52 PM
4	4	3	2	1	2	4	1984	2	1	__NA__	5	1	1	__NA__	8	2	__NA__	6	30	1	4	2	2	__NA__	5	1	12/27/16 6:36 PM	12/27/16 7:12 PM
4	4	2	1	2	2	2	1996	2	3	__NA__	4	5	1	__NA__	3	1	__NA__	1	42	1	6	7	11	__NA__	6	2	12/29/16 1:51 PM	12/29/16 2:04 PM
6	2	3	2	2	2	3	1989	2	1	__NA__	6	5	8	__NA__	97	3	__NA__	3	37	1	2	2	11	__NA__	6	2	01/03/2017 12:05	01/03/2017 12:26
1	7	3	1	1	1	5	1971	2	1	__NA__	2	5	6	__NA__	4	1	__NA__	2	55	1	3	4	10	__NA__	6	2	12/28/16 12:34 AM	12/28/16 12:50 AM
4	4	1	2	2	2	2	1950	2	1	__NA__	2	3	2	__NA__	5	1	__NA__	1	4	1	2	1	9	__NA__	6	2	12/28/16 8:24 AM	12/28/16 8:54 AM
3	4	3	1	1	2	2	1967	2	1	__NA__	5	5	5	__NA__	3	3	__NA__	4	25	1	3	1	2	__NA__	6	2	01/03/2017 12:26	01/03/2017 13:12
2	6	3	1	2	2	3	1958	1	1	__NA__	6	5	1	__NA__	6	3	__NA__	4	33	1	3	1	11	__NA__	5	2	12/27/16 11:58 PM	12/28/16 12:17 AM
3	6	3	2	2	1	3	1950	1	1	__NA__	6	1	5	__NA__	9	1	__NA__	2	8	1	2	1	11	__NA__	6	2	12/27/16 7:10 PM	12/27/16 7:29 PM
4	4	2	1	2	1	4	1994	2	1	__NA__	3	5	8	__NA__	97	3	__NA__	3	31	1	2	1	11	__NA__	6	2	12/28/16 6:30 PM	12/28/16 6:51 PM
4	4	1	1	1	1	1	1973	2	5	__NA__	6	5	9	__NA__	97	5	__NA__	8	12	1	6	7	11	__NA__	1	1	12/28/16 7:24 AM	12/28/16 8:17 AM
1	7	1	1	1	1	4	1972	1	1	__NA__	6	1	1	__NA__	11	3	__NA__	5	21	1	3	1	2	__NA__	2	2	12/27/16 8:35 PM	12/27/16 8:59 PM
5	3	2	2	2	1	2	1990	1	1	__NA__	2	5	1	__NA__	97	2	__NA__	6	6	1	4	3	11	__NA__	5	2	12/29/16 4:56 PM	12/31/16 9:52 AM
3	5	3	1	2	1	2	1960	1	1	__NA__	2	1	1	__NA__	8	2	__NA__	6	23	1	3	1	1	__NA__	6	2	12/28/16 3:48 PM	12/28/16 4:08 PM
4	4	1	2	2	2	2	1961	2	3	__NA__	2	1	2	__NA__	6	1	__NA__	2	6	1	2	4	1	__NA__	5	2	12/28/16 10:02 AM	12/28/16 10:18 AM
3	4	2	2	2	1	6	1979	2	2	__NA__	4	3	2	__NA__	4	1	__NA__	1	1	1	1	1	1	__NA__	5	2	12/28/16 2:01 AM	12/28/16 2:36 AM
6	4	1	2	1	1	4	1955	1	3	__NA__	4	1	1	__NA__	8	2	__NA__	7	12	1	3	2	2	__NA__	3	2	12/28/16 1:58 PM	12/28/16 2:22 PM
4	4	3	2	2	2	3	1986	2	1	__NA__	2	5	2	__NA__	2	2	__NA__	7	51	1	6	3	1	__NA__	4	1	12/28/16 7:51 AM	12/28/16 8:14 AM
1	7	2	1	2	2	1	1993	1	3	__NA__	3	5	8	__NA__	8	3	__NA__	5	6	1	3	1	2	__NA__	2	2	12/29/16 2:22 AM	12/29/16 2:38 AM
1	7	3	1	1	1	4	1988	1	1	__NA__	6	6	1	__NA__	14	1	__NA__	1	55	1	1	1	2	__NA__	2	2	12/27/16 8:04 PM	12/27/16 8:16 PM
2	5	1	1	1	1	5	1952	1	1	__NA__	6	1	5	__NA__	10	1	__NA__	2	6	1	2	1	12	Not superstitious	6	2	12/27/16 7:10 PM	12/27/16 7:36 PM
3	5	1	2	2	2	2	1983	2	1	__NA__	6	1	1	__NA__	97	1	__NA__	1	8	1	2	1	1	__NA__	3	2	12/27/16 8:00 PM	12/27/16 8:20 PM
3	5	3	1	2	1	1	1998	2	4	__NA__	2	5	8	__NA__	5	1	__NA__	2	37	1	1	3	9	__NA__	6	2	12/28/16 10:59 AM	12/28/16 11:14 AM
2	6	2	1	1	1	4	1997	2	1	__NA__	3	5	8	__NA__	97	1	__NA__	1	13	1	2	1	2	__NA__	4	2	12/28/16 2:49 PM	12/28/16 2:58 PM
2	6	2	2	1	2	2	1989	1	2	__NA__	5	5	1	__NA__	97	3	__NA__	4	25	1	3	3	2	__NA__	4	2	12/28/16 12:12 AM	12/28/16 12:44 AM
2	5	2	1	1	1	1	1943	2	1	__NA__	3	5	5	__NA__	3	1	__NA__	1	13	1	2	1	11	__NA__	6	2	12/28/16 7:55 AM	12/28/16 8:38 AM
3	6	2	1	1	1	3	1968	2	1	__NA__	3	4	2	__NA__	4	1	__NA__	1	6	1	1	1	1	__NA__	4	2	12/28/16 5:10 PM	12/28/16 5:28 PM
3	2	3	1	1	1	4	1974	2	5	__NA__	5	1	1	__NA__	6	1	__NA__	2	35	1	3	2	12	Native American traditional	5	2	12/27/16 7:33 PM	12/27/16 7:56 PM
4	4	3	1	1	1	3	1975	1	2	__NA__	5	5	4	__NA__	1	1	__NA__	1	12	1	3	4	1	__NA__	5	2	12/28/16 8:33 AM	12/28/16 9:10 AM
2	7	3	1	1	1	2	1958	2	1	__NA__	6	6	5	__NA__	31	3	__NA__	3	2	1	3	2	1	__NA__	4	2	12/27/16 6:50 PM	12/27/16 7:13 PM
3	6	2	1	1	2	2	1965	2	1	__NA__	4	3	6	__NA__	2	1	__NA__	1	53	1	1	1	11	__NA__	6	2	12/28/16 11:03 AM	12/28/16 11:25 AM
4	4	1	1	1	1	4	1987	2	1	__NA__	3	1	1	__NA__	3	2	__NA__	7	36	2	3	3	2	__NA__	4	2	12/28/16 5:19 AM	12/28/16 5:30 AM
2	5	3	2	2	2	2	1949	1	1	__NA__	6	1	5	__NA__	97	1	__NA__	2	37	1	3	1	5	__NA__	4	2	12/27/16 7:27 PM	12/27/16 7:51 PM
5	3	3	2	1	2	1	1987	1	1	__NA__	5	5	1	__NA__	7	4	Libertarian	5	11	1	3	1	1	__NA__	4	2	12/28/16 7:01 AM	12/28/16 7:15 AM
3	3	3	1	2	2	4	1965	2	1	__NA__	2	6	2	__NA__	2	3	__NA__	4	12	2	3	2	2	__NA__	4	2	12/28/16 5:44 PM	12/28/16 5:54 PM
2	7	2	1	1	1	2	1973	2	1	__NA__	6	1	1	__NA__	12	3	__NA__	3	55	1	2	1	1	__NA__	6	2	12/27/16 12:27 PM	12/27/16 12:39 PM
4	6	1	1	2	2	1	1965	1	1	__NA__	2	1	1	__NA__	9	3	__NA__	5	39	1	4	2	2	__NA__	4	1	12/28/16 9:59 AM	12/28/16 10:26 AM
4	4	1	1	2	2	1	1972	2	2	__NA__	4	3	1	__NA__	5	1	__NA__	2	42	1	3	3	1	__NA__	5	2	12/28/16 3:24 AM	12/28/16 3:41 AM
7	1	3	1	1	1	1	1966	2	1	__NA__	5	3	7	__NA__	1	3	__NA__	5	42	1	3	3	2	__NA__	2	2	12/27/16 4:56 PM	12/27/16 5:10 PM
5	4	1	1	1	2	3	1989	1	1	__NA__	5	5	3	__NA__	5	3	__NA__	5	6	1	2	3	7	__NA__	7	2	01/03/2017 12:14	01/03/2017 14:13
2	4	2	1	2	2	3	1958	2	2	__NA__	2	3	4	__NA__	4	1	__NA__	1	36	1	5	3	1	__NA__	4	2	12/28/16 8:30 AM	12/28/16 8:48 AM
4	4	1	2	1	1	4	1951	2	2	__NA__	2	1	5	__NA__	4	1	__NA__	1	12	1	3	2	1	__NA__	4	2	12/28/16 4:21 AM	12/28/16 4:39 AM
2	2	2	2	2	1	5	1952	2	1	__NA__	2	3	5	__NA__	97	4	__NA__	4	6	1	1	4	3	__NA__	6	1	12/28/16 11:26 AM	12/28/16 11:48 AM
3	7	2	1	2	2	1	1991	1	1	__NA__	3	5	1	__NA__	97	2	__NA__	7	8	1	5	1	1	__NA__	4	2	12/27/16 7:12 PM	12/27/16 7:40 PM
4	4	3	1	1	2	2	1981	2	1	__NA__	2	1	4	__NA__	4	5	__NA__	4	21	2	3	2	1	__NA__	5	2	12/28/16 3:27 PM	12/28/16 3:56 PM
3	4	2	1	1	1	5	1990	1	1	__NA__	4	5	1	__NA__	5	3	__NA__	4	19	1	3	2	11	__NA__	6	2	12/28/16 8:09 AM	12/28/16 8:57 AM
2	6	2	1	2	1	2	1989	2	1	__NA__	5	5	1	__NA__	7	1	__NA__	1	11	1	2	1	5	__NA__	4	2	12/28/16 9:59 AM	12/28/16 10:16 AM
3	5	2	2	1	2	4	1968	2	1	__NA__	5	1	1	__NA__	8	1	__NA__	2	18	1	2	2	10	__NA__	5	2	01/03/2017 12:06	01/03/2017 13:23
2	6	2	1	2	2	5	1962	2	1	__NA__	2	1	7	__NA__	4	3	__NA__	4	12	1	3	1	1	__NA__	5	1	12/28/16 2:26 PM	12/28/16 3:26 PM
1	5	3	2	2	1	5	1977	2	1	__NA__	6	1	1	__NA__	8	3	__NA__	4	22	1	3	1	2	__NA__	2	2	12/27/16 12:42 PM	12/27/16 1:23 PM
4	4	3	2	1	2	5	1987	2	2	__NA__	3	5	8	__NA__	1	1	__NA__	1	26	3	6	7	1	__NA__	2	1	12/29/16 1:49 PM	12/29/16 2:28 PM
4	4	1	1	1	2	2	1994	2	2	__NA__	2	6	7	__NA__	14	1	__NA__	1	47	1	1	7	1	__NA__	5	2	12/28/16 10:22 AM	12/28/16 10:28 AM
3	5	3	1	1	1	2	1990	2	1	__NA__	4	5	8	__NA__	2	1	__NA__	2	36	1	2	3	10	__NA__	6	2	12/28/16 7:09 AM	12/28/16 7:22 AM
4	4	2	2	2	1	1	1983	2	1	__NA__	2	3	6	__NA__	2	4	__NA__	4	42	2	1	2	9	__NA__	6	2	12/27/16 9:26 PM	12/27/16 9:45 PM
4	4	2	1	1	1	3	1965	1	1	__NA__	2	1	1	__NA__	5	2	__NA__	7	36	1	4	3	2	__NA__	5	2	12/28/16 7:22 AM	12/28/16 7:30 AM
5	3	1	2	1	1	1	1938	1	2	__NA__	3	1	5	__NA__	11	3	__NA__	4	51	1	4	1	1	__NA__	3	2	12/27/16 4:55 PM	12/27/16 5:40 PM
2	5	3	1	2	2	1	1980	1	1	__NA__	5	5	1	__NA__	5	3	__NA__	3	4	1	3	3	9	__NA__	6	2	12/28/16 5:58 AM	12/28/16 6:21 AM
5	3	1	2	2	2	1	1963	2	1	__NA__	5	1	2	__NA__	4	2	__NA__	6	31	1	3	2	1	__NA__	1	1	12/27/16 12:24 PM	12/27/16 12:52 PM
5	2	2	2	2	1	1	1955	2	1	__NA__	4	1	1	__NA__	5	1	__NA__	1	12	1	2	1	2	__NA__	5	2	12/28/16 5:01 PM	12/28/16 5:24 PM
1	6	2	2	2	1	5	1976	1	1	__NA__	5	5	6	__NA__	3	1	__NA__	1	24	1	2	3	2	__NA__	7	2	12/28/16 8:32 AM	12/28/16 9:20 AM
3	6	2	1	2	2	5	1954	2	2	__NA__	3	1	5	__NA__	6	3	__NA__	5	45	1	4	2	1	__NA__	2	1	12/28/16 12:55 AM	12/28/16 1:35 AM
5	7	1	2	1	1	1	1964	1	1	__NA__	2	5	6	__NA__	3	2	__NA__	6	13	1	3	1	1	__NA__	5	1	12/28/16 3:40 PM	12/28/16 4:00 PM
2	2	1	2	2	1	5	1954	1	1	__NA__	3	5	5	__NA__	3	2	__NA__	7	12	1	4	3	12	__NA__	4	1	12/27/16 5:08 PM	12/27/16 5:30 PM
4	4	2	2	1	1	3	1973	1	1	__NA__	2	5	1	__NA__	2	2	__NA__	6	12	2	6	3	11	__NA__	5	2	12/27/16 10:55 PM	12/27/16 11:10 PM
1	7	1	1	1	1	5	1963	2	2	__NA__	3	4	6	__NA__	10	1	__NA__	1	42	1	5	1	12	__NA__	1	1	01/03/2017 12:06	01/03/2017 12:22
4	4	3	2	1	2	3	1987	2	3	__NA__	2	3	7	__NA__	1	1	__NA__	2	48	2	6	7	2	__NA__	5	2	12/27/16 8:47 PM	12/27/16 8:58 PM
1	7	3	2	2	1	5	1963	1	1	__NA__	3	3	1	__NA__	10	3	__NA__	4	48	1	3	1	1	__NA__	2	1	01/03/2017 12:15	01/03/2017 12:57
4	6	3	1	2	1	3	1996	2	3	__NA__	2	5	1	__NA__	3	1	__NA__	1	42	1	3	2	6	__NA__	4	2	12/29/16 2:26 PM	12/29/16 3:06 PM
5	5	3	2	1	1	2	1989	2	1	__NA__	5	5	2	__NA__	2	1	__NA__	2	36	1	2	1	11	__NA__	6	2	01/03/2017 12:01	01/03/2017 12:14
4	4	1	2	1	1	2	1959	2	1	__NA__	3	1	5	__NA__	6	2	__NA__	7	26	1	5	2	1	__NA__	1	1	12/28/16 4:59 PM	12/28/16 5:22 PM
7	3	3	1	1	1	2	1971	2	1	__NA__	6	1	1	__NA__	11	1	__NA__	1	34	1	1	1	10	__NA__	6	2	01/03/2017 12:22	01/03/2017 12:37
4	4	3	2	1	1	3	1987	2	1	__NA__	3	1	7	__NA__	6	2	__NA__	6	31	1	4	2	1	__NA__	1	2	12/28/16 1:18 PM	12/28/16 1:32 PM
4	4	1	1	1	1	4	1971	2	1	__NA__	1	1	7	__NA__	97	2	__NA__	7	48	1	3	2	1	Baptist	5	1	12/28/16 1:03 PM	12/28/16 1:23 PM
2	1	1	1	2	1	3	1972	2	1	__NA__	6	1	1	__NA__	14	2	__NA__	7	12	1	5	3	1	__NA__	3	2	12/27/16 7:42 PM	12/27/16 7:55 PM
2	6	2	1	1	2	4	1960	2	1	__NA__	5	3	4	__NA__	10	1	__NA__	2	17	1	2	2	1	__NA__	4	2	12/27/16 12:24 PM	12/27/16 12:42 PM
4	4	3	1	1	1	4	1959	2	1	__NA__	2	4	1	__NA__	3	2	__NA__	6	42	2	3	4	1	__NA__	5	2	12/28/16 9:51 AM	12/28/16 10:09 AM
3	6	1	1	1	1	4	1942	1	1	__NA__	6	1	5	__NA__	10	2	__NA__	7	1	1	4	2	1	__NA__	6	2	01/03/2017 12:05	01/03/2017 13:13
5	6	1	2	1	2	1	1997	2	1	__NA__	1	5	2	__NA__	4	4	__NA__	5	17	2	4	2	12	__NA__	6	2	12/27/16 12:08 PM	12/27/16 12:48 PM
7	1	2	2	2	2	1	1956	1	1	__NA__	2	1	6	__NA__	97	1	__NA__	2	41	1	3	2	11	__NA__	6	2	12/28/16 3:19 PM	12/28/16 3:46 PM
7	1	1	2	1	1	4	1985	1	1	__NA__	5	1	1	__NA__	7	1	__NA__	1	42	1	2	1	1	__NA__	2	1	12/27/16 9:53 PM	12/27/16 10:10 PM
2	6	2	1	1	2	4	1980	1	1	__NA__	3	5	6	__NA__	97	2	__NA__	7	13	1	5	1	2	__NA__	5	2	12/27/16 1:10 PM	12/27/16 1:27 PM
4	4	1	2	1	2	3	1956	2	1	__NA__	2	3	6	__NA__	97	3	__NA__	5	36	1	5	2	2	__NA__	4	2	12/28/16 11:34 AM	12/28/16 11:57 AM
3	1	3	1	1	1	3	1990	2	6	__NA__	5	6	1	__NA__	5	3	__NA__	4	42	1	4	3	11	__NA__	6	2	12/28/16 8:30 AM	12/28/16 8:40 AM
2	6	3	1	2	1	5	1951	1	1	__NA__	2	1	9	__NA__	8	1	__NA__	1	8	1	3	1	1	__NA__	6	2	01/03/2017 12:09	01/03/2017 12:59
2	4	1	1	1	1	4	1985	2	2	__NA__	1	5	4	__NA__	4	3	__NA__	8	13	1	6	4	1	__NA__	5	1	12/28/16 7:26 AM	12/28/16 8:04 AM
3	5	1	1	1	1	4	1994	2	7	__NA__	3	5	2	__NA__	97	1	__NA__	2	6	1	3	2	2	__NA__	5	2	12/28/16 12:15 AM	12/28/16 12:31 AM
4	4	1	2	2	2	2	1960	2	1	__NA__	2	5	1	__NA__	3	3	__NA__	5	37	1	3	1	11	__NA__	5	1	12/28/16 7:39 AM	12/28/16 8:05 AM
4	4	2	1	2	1	3	1987	2	2	__NA__	2	5	1	__NA__	3	1	__NA__	1	17	1	6	7	11	__NA__	7	1	12/27/16 4:45 PM	12/27/16 4:54 PM
2	5	3	1	1	2	1	1997	2	4	__NA__	3	5	8	__NA__	2	1	__NA__	1	6	1	2	4	9	__NA__	6	2	12/27/16 9:37 PM	12/27/16 10:00 PM
4	3	3	1	2	2	1	1965	1	1	__NA__	2	5	6	__NA__	1	1	__NA__	1	34	1	5	2	5	__NA__	5	2	12/28/16 12:25 AM	12/28/16 12:56 AM
1	4	1	2	1	1	1	1987	2	1	__NA__	4	1	1	__NA__	6	1	__NA__	2	19	1	3	1	9	__NA__	6	2	12/28/16 6:03 AM	12/28/16 6:10 AM
2	6	1	1	2	1	4	1958	2	1	__NA__	4	1	5	__NA__	10	2	__NA__	7	36	1	3	2	2	__NA__	4	2	01/03/2017 12:06	01/03/2017 12:34
4	4	2	2	1	1	4	1982	1	2	__NA__	1	5	1	__NA__	1	5	__NA__	8	18	3	6	7	1	__NA__	7	2	12/29/16 1:03 PM	01/03/2017 08:41
2	6	2	1	1	2	2	1960	1	1	__NA__	2	1	1	__NA__	9	2	__NA__	6	29	1	4	2	2	__NA__	4	2	12/28/16 2:58 AM	12/28/16 3:20 AM
7	6	2	2	1	2	1	1968	1	1	__NA__	3	1	1	__NA__	7	2	__NA__	6	40	1	4	2	1	__NA__	1	1	12/27/16 12:40 PM	12/27/16 1:09 PM
4	3	2	2	1	2	3	1960	2	1	__NA__	3	1	1	__NA__	9	3	__NA__	4	39	1	3	2	2	__NA__	3	2	01/03/2017 12:09	01/03/2017 12:44
3	4	1	2	1	1	4	1962	2	2	__NA__	5	5	6	__NA__	1	1	__NA__	1	21	1	2	1	2	__NA__	4	2	01/03/2017 12:03	01/03/2017 12:39
4	4	2	2	2	1	2	1990	2	1	__NA__	2	5	1	__NA__	5	1	__NA__	2	26	1	6	4	9	__NA__	6	2	12/28/16 6:52 PM	12/28/16 7:07 PM
2	4	3	2	2	2	1	1996	1	4	__NA__	3	5	8	__NA__	97	3	__NA__	3	22	1	1	1	9	__NA__	4	2	12/29/16 2:29 PM	12/29/16 4:24 PM
3	4	1	2	2	1	4	1994	2	3	__NA__	2	1	2	__NA__	1	1	__NA__	1	51	3	5	3	1	__NA__	2	1	12/29/16 9:37 AM	12/29/16 9:53 AM
3	6	1	2	1	1	1	1986	1	2	__NA__	3	5	1	__NA__	2	1	__NA__	1	47	1	1	4	11	__NA__	5	2	12/27/16 8:09 PM	12/27/16 8:28 PM
3	2	3	2	2	1	3	1971	2	1	__NA__	3	1	7	__NA__	5	2	__NA__	6	22	2	3	2	1	__NA__	5	1	12/27/16 12:15 PM	12/27/16 12:23 PM
7	2	2	2	2	1	1	1979	1	1	__NA__	1	5	9	__NA__	13	3	__NA__	3	6	1	3	1	5	__NA__	2	2	12/27/16 11:22 PM	12/27/16 11:54 PM
3	2	3	1	2	1	4	1997	2	2	__NA__	1	5	4	__NA__	1	5	__NA__	4	39	2	6	4	1	__NA__	5	2	12/28/16 1:15 PM	12/28/16 1:27 PM
2	6	1	1	1	2	3	1994	2	1	__NA__	3	5	8	__NA__	97	1	__NA__	2	17	1	2	1	1	__NA__	5	2	01/03/2017 12:21	01/03/2017 12:29
4	4	1	1	2	2	4	1984	1	2	__NA__	2	6	2	__NA__	7	1	__NA__	1	39	1	2	1	11	__NA__	5	2	12/29/16 3:48 PM	12/29/16 6:24 PM
7	1	1	2	1	1	1	1990	1	1	__NA__	3	5	4	__NA__	1	3	__NA__	4	25	1	3	1	12	__NA__	6	2	12/29/16 2:27 PM	12/29/16 2:46 PM
4	4	1	2	2	1	2	1981	2	1	__NA__	3	5	7	__NA__	97	3	__NA__	3	39	1	3	2	1	__NA__	6	2	12/28/16 9:52 AM	12/28/16 10:09 AM
3	6	1	1	2	1	4	1989	2	3	__NA__	2	1	7	__NA__	1	1	__NA__	1	53	2	6	7	1	__NA__	1	1	12/29/16 2:47 PM	12/29/16 2:52 PM
4	3	2	2	2	2	4	1983	2	1	__NA__	2	1	7	__NA__	4	2	__NA__	7	42	1	6	7	2	__NA__	6	1	12/28/16 5:54 AM	12/28/16 6:04 AM
3	5	3	2	2	1	2	1953	2	1	__NA__	3	3	5	__NA__	3	2	__NA__	6	6	1	4	2	1	__NA__	3	1	12/28/16 3:35 PM	12/28/16 4:44 PM
4	4	3	1	1	2	1	1981	2	1	__NA__	2	1	1	__NA__	3	3	__NA__	4	32	2	3	3	11	__NA__	6	2	12/28/16 10:50 AM	12/28/16 11:03 AM
4	4	3	1	1	1	1	1980	1	1	__NA__	2	5	1	__NA__	2	3	__NA__	4	21	2	3	2	11	__NA__	5	2	12/29/16 11:36 AM	12/29/16 11:53 AM
7	1	3	1	2	1	1	1987	2	1	__NA__	4	5	4	__NA__	97	4	__NA__	4	5	1	1	1	12	__NA__	6	2	12/28/16 3:58 PM	12/28/16 4:12 PM
3	4	1	2	2	1	3	1988	2	4	__NA__	6	1	2	__NA__	6	1	__NA__	2	25	2	2	3	6	__NA__	4	2	01/03/2017 12:09	01/03/2017 12:18
3	5	1	2	2	1	3	1990	2	1	__NA__	5	6	1	__NA__	4	1	__NA__	1	36	1	1	1	2	__NA__	4	2	12/27/16 6:17 PM	12/27/16 6:35 PM
1	7	2	1	2	1	4	1984	2	1	__NA__	5	5	1	__NA__	6	1	__NA__	2	26	1	3	2	1	__NA__	2	1	12/28/16 8:00 AM	12/28/16 8:14 AM
4	4	1	1	2	2	5	1985	2	1	__NA__	6	2	1	__NA__	97	2	__NA__	6	48	2	3	3	1	__NA__	5	2	01/03/2017 12:22	01/03/2017 12:37
3	4	3	1	2	1	3	1995	1	1	__NA__	4	5	8	__NA__	10	2	__NA__	6	53	1	4	2	2	__NA__	5	2	12/29/16 8:05 AM	12/29/16 8:16 AM
6	2	3	2	1	1	4	1992	2	3	__NA__	5	5	8	__NA__	2	3	__NA__	3	51	1	2	1	2	__NA__	6	2	01/03/2017 12:06	01/03/2017 12:18
4	5	2	2	2	2	4	1952	2	3	__NA__	1	1	4	__NA__	1	1	__NA__	2	36	1	3	3	2	__NA__	6	2	12/28/16 3:06 PM	12/28/16 3:39 PM
2	5	1	1	1	1	5	1958	2	1	__NA__	3	5	1	__NA__	4	1	__NA__	2	33	1	3	1	1	__NA__	3	2	12/28/16 4:27 PM	12/28/16 5:18 PM
1	6	1	1	2	1	5	1959	2	1	__NA__	5	5	5	__NA__	4	1	__NA__	1	47	1	2	1	1	__NA__	2	2	12/27/16 6:19 PM	12/27/16 6:53 PM
4	4	2	1	1	1	1	1962	1	1	__NA__	2	4	2	__NA__	2	5	__NA__	4	29	1	6	4	1	__NA__	6	1	12/27/16 6:48 PM	12/27/16 7:38 PM
3	6	2	1	1	1	1	1989	1	1	__NA__	4	5	2	__NA__	4	4	__NA__	4	16	1	1	1	9	__NA__	6	2	01/03/2017 12:23	01/03/2017 13:00
3	3	2	2	2	2	3	1983	2	1	__NA__	2	1	7	__NA__	5	2	__NA__	7	53	1	5	7	1	__NA__	2	1	12/28/16 10:18 AM	12/28/16 11:17 AM
1	4	1	1	1	2	5	1942	2	4	__NA__	6	1	5	__NA__	4	1	__NA__	1	34	1	3	1	8	__NA__	2	2	12/27/16 6:32 PM	12/27/16 6:51 PM
1	7	1	2	1	2	2	1964	1	1	__NA__	2	1	2	__NA__	3	2	__NA__	6	30	1	4	1	1	__NA__	2	2	12/28/16 8:30 AM	12/28/16 8:49 AM
3	5	2	1	1	1	4	1966	2	1	__NA__	3	1	7	__NA__	11	2	__NA__	7	12	1	4	1	2	__NA__	5	2	01/03/2017 12:03	01/03/2017 12:50
4	4	2	2	1	2	3	1969	2	1	__NA__	4	1	9	__NA__	9	2	__NA__	7	54	1	5	1	2	__NA__	2	2	12/27/16 7:42 PM	12/27/16 8:05 PM
1	5	1	1	1	2	4	1995	2	1	__NA__	2	1	7	__NA__	4	2	__NA__	7	42	2	6	2	12	__NA__	5	1	12/28/16 8:13 AM	12/28/16 8:29 AM
2	5	2	2	1	2	3	1992	2	1	__NA__	1	1	7	__NA__	4	3	__NA__	4	40	2	6	4	11	__NA__	5	2	12/28/16 8:20 PM	12/28/16 8:34 PM
3	4	1	2	2	2	4	1988	2	2	__NA__	3	5	4	__NA__	8	3	__NA__	4	26	1	6	4	11	__NA__	6	2	12/28/16 8:12 PM	12/28/16 9:08 PM
5	3	1	2	1	1	2	1987	2	1	__NA__	3	1	7	__NA__	3	2	__NA__	6	47	2	2	2	11	__NA__	6	2	12/29/16 8:59 AM	12/29/16 9:18 AM
3	5	1	2	1	2	2	1979	2	1	__NA__	3	1	7	__NA__	9	1	__NA__	1	21	1	1	2	11	__NA__	5	2	12/28/16 6:25 AM	12/28/16 6:43 AM
5	5	3	2	1	1	4	1982	2	1	__NA__	2	1	1	__NA__	3	3	__NA__	5	26	1	3	1	2	__NA__	3	1	12/28/16 12:03 PM	12/28/16 12:10 PM
2	5	2	2	2	2	1	1992	2	1	__NA__	4	5	2	__NA__	97	5	__NA__	4	12	1	6	4	11	__NA__	6	2	12/29/16 5:07 AM	12/29/16 5:24 AM
3	3	2	1	2	2	5	1954	2	1	__NA__	2	1	2	__NA__	5	2	__NA__	6	26	1	3	7	1	__NA__	5	2	12/28/16 4:43 PM	12/28/16 4:59 PM
1	6	3	1	2	1	3	1987	1	1	__NA__	6	6	2	__NA__	4	3	__NA__	4	2	1	3	1	9	__NA__	5	2	12/28/16 7:30 AM	12/28/16 7:50 AM
3	3	1	1	1	2	5	1994	2	3	__NA__	2	5	6	__NA__	1	2	__NA__	7	42	1	2	2	11	__NA__	6	1	12/29/16 3:19 PM	12/29/16 3:27 PM
4	6	3	2	2	2	5	1979	2	1	__NA__	3	5	1	__NA__	5	2	__NA__	7	42	1	3	2	2	__NA__	5	2	12/28/16 7:26 AM	12/28/16 9:15 AM
3	5	2	1	2	1	2	1984	1	1	__NA__	2	1	1	__NA__	6	4	__NA__	4	5	1	5	1	1	__NA__	2	1	12/29/16 4:44 PM	12/29/16 5:08 PM
3	2	2	1	2	1	3	1990	2	3	__NA__	2	1	4	__NA__	10	5	__NA__	8	42	3	6	3	11	__NA__	7	2	12/29/16 2:50 PM	12/29/16 3:31 PM
3	3	1	1	2	2	2	1981	2	1	__NA__	5	1	7	__NA__	8	1	__NA__	2	42	1	4	3	1	__NA__	2	1	12/28/16 4:04 AM	12/28/16 4:22 AM
5	3	3	2	2	2	3	1978	2	1	__NA__	3	1	7	__NA__	4	2	__NA__	7	42	1	6	4	1	__NA__	2	2	12/28/16 4:48 PM	12/28/16 5:35 PM
4	4	3	2	2	2	3	1983	2	2	__NA__	3	5	7	__NA__	3	1	__NA__	1	22	1	3	3	2	__NA__	5	2	12/28/16 10:22 AM	12/28/16 11:05 AM
1	5	1	1	2	1	4	1984	2	1	__NA__	5	5	2	__NA__	2	1	__NA__	1	17	1	1	2	11	__NA__	5	2	01/03/2017 12:19	01/03/2017 12:31
1	6	2	2	2	1	4	1947	2	1	__NA__	2	4	5	__NA__	4	1	__NA__	2	42	1	3	3	1	__NA__	2	2	12/27/16 6:28 PM	12/27/16 6:44 PM
4	4	2	1	1	2	4	1971	2	1	__NA__	1	1	7	__NA__	5	3	__NA__	4	37	1	3	4	12	__NA__	6	2	12/28/16 5:46 PM	12/28/16 6:04 PM
4	4	3	1	1	2	1	1959	2	1	__NA__	3	1	4	__NA__	2	2	__NA__	7	32	1	4	2	2	__NA__	4	2	12/28/16 3:56 AM	12/28/16 4:17 AM
3	4	1	2	1	2	1	1974	2	1	__NA__	3	3	2	__NA__	4	3	__NA__	4	42	1	3	2	10	__NA__	4	2	12/28/16 4:52 PM	12/28/16 5:14 PM
4	4	1	1	1	2	1	1989	1	8	__NA__	3	5	2	__NA__	4	4	__NA__	4	27	1	1	7	9	__NA__	6	2	12/28/16 7:50 AM	12/28/16 8:03 AM
4	4	1	1	1	2	3	1974	2	1	__NA__	2	1	7	__NA__	4	2	__NA__	7	42	1	4	3	2	__NA__	4	1	12/28/16 5:25 AM	12/28/16 5:45 AM
3	5	2	2	1	1	4	1979	2	1	__NA__	5	5	1	__NA__	5	1	__NA__	2	55	2	6	3	1	__NA__	2	2	01/03/2017 12:01	01/03/2017 12:49
4	4	3	1	1	1	4	1985	2	1	__NA__	2	1	7	__NA__	97	2	__NA__	7	47	1	5	1	1	__NA__	7	1	12/27/16 7:44 PM	12/27/16 8:00 PM
4	4	2	2	2	1	3	1987	2	1	__NA__	4	1	1	__NA__	7	2	__NA__	7	18	1	4	3	1	__NA__	1	1	12/28/16 8:15 AM	12/28/16 8:22 AM
2	2	1	1	2	2	4	1991	2	3	__NA__	2	1	1	__NA__	4	1	__NA__	1	25	2	2	2	12	__NA__	5	2	12/29/16 12:45 PM	12/29/16 1:15 PM
5	4	2	1	2	1	1	1983	2	1	__NA__	2	5	1	__NA__	2	2	__NA__	7	34	2	4	1	2	__NA__	3	2	12/28/16 4:17 AM	12/28/16 4:29 AM
4	4	2	2	1	2	3	1980	2	1	__NA__	3	1	1	__NA__	8	2	__NA__	7	21	1	5	3	12	__NA__	2	1	01/03/2017 12:09	01/03/2017 12:38
1	7	2	2	2	2	2	1988	2	2	__NA__	3	5	6	__NA__	97	3	__NA__	4	4	1	3	1	11	__NA__	2	1	12/29/16 2:24 PM	12/29/16 2:35 PM
6	5	1	2	1	2	2	1994	2	6	__NA__	5	5	2	__NA__	97	3	__NA__	4	6	1	3	4	11	__NA__	6	2	01/03/2017 12:09	01/03/2017 12:21
3	3	1	1	2	1	3	1984	2	1	__NA__	2	6	6	__NA__	2	2	__NA__	7	18	1	5	1	1	__NA__	2	1	12/27/16 12:52 PM	12/27/16 1:06 PM
4	3	3	1	1	1	3	1979	2	3	__NA__	5	1	1	__NA__	97	1	__NA__	2	12	2	4	7	2	__NA__	4	1	12/28/16 6:49 AM	12/28/16 7:25 AM
2	2	2	2	1	1	5	1996	2	1	__NA__	1	5	4	__NA__	8	2	__NA__	7	36	2	5	3	11	__NA__	6	2	12/27/16 8:38 PM	12/27/16 8:55 PM
7	1	1	2	2	1	1	1978	2	1	__NA__	3	1	7	__NA__	5	3	__NA__	4	27	1	2	1	12	Christian	4	1	12/28/16 7:09 PM	12/28/16 7:29 PM
1	7	2	1	2	1	5	1996	2	3	__NA__	2	5	1	__NA__	97	1	__NA__	2	42	1	1	2	2	__NA__	5	2	12/29/16 12:38 PM	12/29/16 1:45 PM
1	4	2	1	1	2	1	1961	2	1	__NA__	2	1	1	__NA__	97	1	__NA__	1	12	1	2	1	11	__NA__	5	2	12/28/16 10:34 AM	12/28/16 3:19 PM
4	7	3	1	1	1	1	1990	2	2	__NA__	3	1	1	__NA__	97	1	__NA__	1	47	1	6	4	1	__NA__	2	1	12/29/16 5:37 AM	12/29/16 5:57 AM
1	3	2	2	1	1	1	1973	2	1	__NA__	1	6	6	__NA__	3	3	__NA__	4	36	2	6	7	1	__NA__	5	2	12/28/16 2:04 PM	12/28/16 2:37 PM
3	4	2	1	2	2	3	1996	1	1	__NA__	3	5	8	__NA__	10	2	__NA__	7	37	1	5	1	1	__NA__	3	1	12/27/16 8:34 PM	12/27/16 8:47 PM
2	5	3	2	2	1	6	1996	1	1	__NA__	2	5	1	__NA__	10	5	__NA__	4	42	1	3	3	12	__NA__	6	2	12/29/16 5:39 PM	12/30/16 12:45 PM
2	7	2	1	2	2	2	1960	1	1	__NA__	3	1	5	__NA__	5	2	__NA__	7	47	1	5	2	12	__NA__	1	1	01/03/2017 12:05	01/03/2017 12:54
4	4	1	2	1	2	3	1981	2	1	__NA__	3	1	1	__NA__	4	3	__NA__	4	12	1	4	3	11	__NA__	5	2	12/28/16 9:43 AM	12/28/16 9:50 AM
2	4	1	1	1	2	5	1936	1	1	__NA__	2	1	5	__NA__	1	2	__NA__	7	12	1	5	2	1	__NA__	2	1	12/28/16 10:02 AM	12/28/16 10:24 AM
4	4	3	1	1	1	3	1989	1	1	__NA__	2	1	1	__NA__	9	5	__NA__	4	51	1	3	3	11	__NA__	5	2	12/29/16 10:21 AM	12/29/16 10:27 AM
6	5	2	1	1	1	4	1995	2	1	__NA__	3	5	2	__NA__	97	3	__NA__	5	6	1	4	2	1	__NA__	1	1	12/27/16 10:03 PM	12/27/16 10:14 PM
4	4	3	1	2	1	3	1993	2	3	__NA__	3	5	8	__NA__	97	1	__NA__	2	24	2	2	2	2	__NA__	3	2	12/29/16 9:46 AM	12/29/16 9:58 AM
4	4	3	2	2	2	2	1959	2	1	__NA__	5	5	9	__NA__	1	1	__NA__	2	36	1	1	1	9	__NA__	6	2	12/27/16 8:38 PM	12/27/16 9:07 PM
3	3	3	2	1	2	4	1937	1	1	__NA__	3	1	5	__NA__	4	2	__NA__	7	18	1	4	1	1	__NA__	2	1	12/27/16 6:05 PM	12/29/16 3:15 PM
3	4	3	1	2	2	4	1968	2	1	__NA__	6	1	6	__NA__	7	1	__NA__	2	9	1	3	1	2	__NA__	2	2	12/27/16 12:59 PM	12/27/16 1:15 PM
1	6	3	2	2	2	3	1956	2	1	__NA__	4	1	1	__NA__	11	1	__NA__	1	12	1	2	1	10	__NA__	6	2	12/27/16 9:31 PM	12/28/16 7:16 PM
3	5	2	1	2	1	5	1982	2	1	__NA__	5	1	2	__NA__	5	1	__NA__	1	53	1	1	2	11	__NA__	5	2	12/29/16 1:58 PM	12/29/16 3:13 PM
2	7	2	1	1	1	1	1947	2	1	__NA__	2	4	5	__NA__	3	3	__NA__	4	34	1	3	1	11	__NA__	6	2	12/28/16 9:43 AM	12/28/16 9:58 AM
3	3	3	1	2	2	1	1955	2	1	__NA__	6	5	6	__NA__	3	1	__NA__	1	42	1	1	2	7	__NA__	5	2	12/27/16 12:39 PM	12/27/16 12:59 PM
3	5	2	1	2	2	3	1990	2	4	__NA__	5	1	1	__NA__	5	1	__NA__	2	49	2	2	3	3	__NA__	2	2	12/28/16 7:07 AM	12/28/16 7:26 AM
4	4	1	2	2	2	2	1979	1	3	__NA__	2	5	4	__NA__	10	3	__NA__	4	9	2	3	2	11	__NA__	2	1	12/29/16 12:08 PM	12/29/16 1:40 PM
4	4	1	2	1	2	4	1966	2	1	__NA__	4	3	1	__NA__	97	5	__NA__	8	41	2	6	7	2	__NA__	2	2	12/28/16 2:45 PM	12/28/16 3:55 PM
6	2	1	2	2	2	3	1958	2	1	__NA__	5	6	6	__NA__	7	1	__NA__	1	30	1	3	2	1	__NA__	5	1	12/27/16 5:57 PM	12/27/16 6:28 PM
3	4	2	1	2	1	3	1986	2	3	__NA__	4	1	7	__NA__	3	2	__NA__	7	48	1	5	2	12	__NA__	4	1	12/27/16 9:07 PM	12/27/16 9:22 PM
1	6	1	1	2	2	2	1957	1	1	__NA__	5	5	5	__NA__	2	1	__NA__	1	6	1	2	1	2	__NA__	5	2	12/27/16 10:40 PM	12/27/16 11:08 PM
1	2	3	2	1	1	4	1981	2	3	__NA__	2	1	2	__NA__	4	1	__NA__	1	6	2	2	1	2	__NA__	6	2	12/28/16 10:00 AM	12/28/16 10:16 AM
4	4	2	2	1	1	5	1975	2	1	__NA__	6	5	1	__NA__	5	2	__NA__	7	45	1	5	1	1	__NA__	4	1	12/27/16 4:37 PM	12/27/16 6:02 PM
4	4	3	2	1	1	2	1974	2	1	__NA__	3	1	3	__NA__	11	2	__NA__	7	5	1	4	1	1	__NA__	4	1	12/28/16 10:37 AM	12/28/16 10:54 AM
2	4	2	1	1	2	3	1933	1	1	__NA__	5	1	5	__NA__	9	3	__NA__	4	34	1	3	1	5	__NA__	4	2	12/27/16 5:50 PM	12/27/16 6:20 PM
2	6	2	1	2	1	4	1959	1	1	__NA__	2	6	6	__NA__	2	3	__NA__	5	6	1	4	1	2	__NA__	5	2	12/28/16 10:25 AM	12/28/16 11:16 AM
3	4	2	2	2	2	4	1956	1	1	__NA__	5	5	9	__NA__	2	1	__NA__	1	38	1	2	1	1	__NA__	4	2	12/27/16 5:25 PM	12/27/16 6:22 PM
4	3	3	2	1	1	2	1993	1	2	__NA__	2	3	1	__NA__	4	1	__NA__	1	22	1	3	2	1	__NA__	5	2	12/29/16 12:35 PM	12/29/16 12:42 PM
5	5	3	1	2	1	1	1972	1	1	__NA__	5	1	7	__NA__	6	2	__NA__	7	42	1	4	1	1	__NA__	5	2	01/03/2017 12:26	01/03/2017 12:57
3	7	1	2	2	1	1	1965	2	1	__NA__	5	1	7	__NA__	31	2	__NA__	6	12	1	4	1	1	__NA__	2	1	12/27/16 5:45 PM	12/27/16 6:02 PM
4	4	1	1	1	2	3	1978	1	1	__NA__	2	1	1	__NA__	4	2	__NA__	6	39	1	3	2	12	__NA__	5	2	12/29/16 5:40 PM	12/29/16 5:48 PM
2	4	1	2	1	1	2	1984	1	1	__NA__	4	1	2	__NA__	5	1	__NA__	1	36	1	3	1	6	__NA__	1	2	12/28/16 12:58 AM	12/28/16 1:15 AM
2	7	2	1	1	2	1	1972	1	1	__NA__	2	1	1	__NA__	6	2	__NA__	6	12	1	4	1	1	__NA__	4	2	12/29/16 9:52 AM	12/29/16 10:08 AM
2	6	2	1	1	2	1	1954	1	8	__NA__	6	3	6	__NA__	3	1	__NA__	2	6	1	1	1	9	__NA__	6	2	12/27/16 5:10 PM	12/27/16 5:22 PM
4	4	3	2	1	2	5	1996	2	3	__NA__	3	5	2	__NA__	97	1	__NA__	1	6	1	2	2	2	__NA__	7	2	12/28/16 8:52 AM	12/28/16 9:06 AM
2	6	2	1	1	1	1	1969	2	1	__NA__	6	3	1	__NA__	7	1	__NA__	1	4	1	1	1	9	__NA__	6	2	01/03/2017 12:11	01/03/2017 12:35
1	7	3	1	2	2	4	1967	1	1	__NA__	6	1	7	__NA__	8	1	__NA__	1	12	1	1	1	9	__NA__	6	2	12/28/16 2:48 AM	12/28/16 3:10 AM
4	5	2	2	1	2	1	1983	2	1	__NA__	2	1	1	__NA__	6	1	__NA__	2	6	2	4	2	11	__NA__	1	1	12/27/16 4:46 PM	12/27/16 5:07 PM
1	7	1	1	2	2	5	1995	1	1	__NA__	2	5	4	__NA__	97	3	__NA__	5	17	1	3	1	10	__NA__	6	2	12/28/16 1:12 PM	12/28/16 1:31 PM
5	7	2	2	1	2	3	1980	2	1	__NA__	3	1	7	__NA__	4	5	__NA__	4	20	1	3	1	1	__NA__	6	1	12/28/16 4:09 AM	12/28/16 4:35 AM
5	3	3	2	1	2	2	1985	1	2	__NA__	2	5	1	__NA__	6	1	__NA__	2	17	1	2	2	9	__NA__	6	2	12/29/16 2:56 PM	12/29/16 3:26 PM
7	2	1	2	2	1	1	1985	2	2	__NA__	2	1	2	__NA__	2	1	__NA__	1	47	1	3	2	12	__NA__	5	1	12/28/16 4:44 PM	12/28/16 5:04 PM
6	3	2	2	1	2	3	1980	1	1	__NA__	3	5	1	__NA__	4	2	__NA__	7	26	1	3	1	1	__NA__	5	1	12/27/16 7:44 PM	12/27/16 8:01 PM
6	5	2	2	1	1	5	1982	1	1	__NA__	2	1	1	__NA__	4	1	__NA__	1	48	2	2	1	6	__NA__	1	2	12/29/16 12:55 PM	12/29/16 1:15 PM
3	4	2	2	2	1	2	1991	1	1	__NA__	5	5	4	__NA__	9	3	__NA__	5	6	1	4	2	12	__NA__	3	1	01/03/2017 12:18	01/03/2017 14:16
5	4	2	2	1	1	4	1975	2	1	__NA__	5	1	1	__NA__	5	2	__NA__	7	42	1	4	3	2	__NA__	3	2	12/27/16 12:37 PM	12/27/16 1:00 PM
1	7	3	1	1	1	4	1997	2	1	__NA__	3	5	8	__NA__	9	1	__NA__	2	26	1	3	3	1	__NA__	2	2	12/27/16 6:44 PM	12/27/16 6:57 PM
4	5	2	1	1	2	1	1985	1	1	__NA__	6	6	1	__NA__	97	1	__NA__	1	27	1	1	1	10	__NA__	6	2	12/28/16 5:19 AM	12/28/16 5:37 AM
7	1	2	1	2	2	1	1992	2	1	__NA__	2	5	7	__NA__	2	2	__NA__	7	37	1	5	2	1	__NA__	1	1	12/28/16 6:40 AM	12/28/16 7:01 AM
4	5	2	1	1	1	4	1976	1	1	__NA__	2	1	4	__NA__	1	3	__NA__	4	48	2	6	7	9	__NA__	6	2	12/28/16 1:38 AM	12/28/16 1:45 AM
3	4	2	1	1	1	1	1953	2	1	__NA__	3	3	5	__NA__	2	3	__NA__	4	28	1	5	1	12	__NA__	3	1	12/28/16 4:48 PM	12/28/16 5:37 PM
4	4	1	1	1	2	3	1987	2	1	__NA__	5	1	1	__NA__	7	2	__NA__	7	35	1	5	3	1	__NA__	2	1	12/27/16 9:06 PM	12/27/16 9:17 PM
3	3	2	1	1	2	1	1973	1	1	__NA__	2	3	1	__NA__	3	3	__NA__	4	25	1	3	2	9	__NA__	6	2	12/29/16 2:17 PM	12/29/16 2:31 PM
4	4	2	1	2	1	1	1991	2	1	__NA__	2	6	2	__NA__	8	2	__NA__	7	13	2	4	2	1	__NA__	2	2	12/28/16 8:58 PM	12/28/16 9:22 PM
4	4	2	2	2	1	5	1974	1	4	__NA__	5	1	1	__NA__	5	1	__NA__	1	39	3	3	2	8	__NA__	3	2	12/28/16 7:09 AM	12/28/16 7:19 AM
4	3	2	2	2	2	3	1978	2	1	__NA__	2	1	1	__NA__	6	5	__NA__	4	16	2	6	4	11	__NA__	5	2	12/28/16 5:57 AM	12/28/16 6:27 AM
1	7	2	1	2	1	1	1947	1	7	__NA__	3	1	5	__NA__	4	3	__NA__	4	6	1	3	2	12	__NA__	5	2	12/27/16 5:41 PM	12/27/16 6:14 PM
5	3	2	2	2	2	2	1944	2	1	__NA__	5	3	5	__NA__	3	1	__NA__	1	39	1	1	1	1	__NA__	2	2	01/03/2017 12:22	01/03/2017 12:45
3	4	3	2	2	2	4	1979	2	1	__NA__	2	1	7	__NA__	4	5	__NA__	4	6	1	4	4	12	__NA__	2	2	12/28/16 7:13 AM	12/28/16 7:51 AM
6	2	1	2	2	2	1	1987	1	3	__NA__	2	5	4	__NA__	5	3	__NA__	4	41	1	2	1	9	__NA__	6	2	12/28/16 3:01 PM	12/28/16 3:20 PM
7	4	1	2	1	2	1	1943	2	1	__NA__	5	4	5	__NA__	10	2	__NA__	6	24	1	3	1	2	__NA__	4	2	12/27/16 12:51 PM	12/27/16 2:20 PM
6	2	2	1	1	2	2	1991	2	3	__NA__	5	5	3	__NA__	97	5	__NA__	4	51	2	6	2	1	__NA__	1	1	12/28/16 7:25 AM	12/31/16 12:35 PM
4	5	2	1	1	1	4	1990	1	5	__NA__	5	1	1	__NA__	7	3	__NA__	3	18	1	1	1	9	__NA__	6	2	01/03/2017 12:20	01/03/2017 12:40
6	2	3	2	1	2	5	1988	2	1	__NA__	5	5	1	__NA__	4	1	__NA__	1	36	1	1	1	11	__NA__	6	2	12/28/16 12:42 PM	12/28/16 12:57 PM
3	3	3	2	2	2	4	1990	2	3	__NA__	4	5	2	__NA__	5	1	__NA__	1	27	1	2	3	2	__NA__	3	1	12/29/16 9:53 AM	12/29/16 10:03 AM
3	5	3	2	2	2	3	1952	1	1	__NA__	6	1	5	__NA__	10	3	__NA__	5	34	1	4	2	2	__NA__	5	2	12/27/16 5:23 PM	12/27/16 5:54 PM
4	7	2	2	1	1	1	1976	1	2	__NA__	2	6	6	__NA__	1	1	__NA__	2	12	2	3	2	1	__NA__	7	2	12/29/16 10:57 AM	12/29/16 11:09 AM
3	5	1	1	2	1	3	1986	2	1	__NA__	5	5	2	__NA__	97	1	__NA__	1	36	1	1	1	10	__NA__	6	2	12/28/16 6:43 AM	12/28/16 6:58 AM
3	6	3	1	1	2	2	1993	1	3	__NA__	4	5	8	__NA__	6	3	__NA__	5	49	2	3	1	3	__NA__	2	2	12/29/16 1:56 PM	12/29/16 2:16 PM
2	6	1	1	1	2	3	1987	2	1	__NA__	6	1	7	__NA__	8	3	__NA__	3	6	1	1	1	9	__NA__	6	2	12/27/16 12:10 PM	12/27/16 12:25 PM
4	4	2	1	2	2	2	1965	2	2	__NA__	5	1	2	__NA__	8	1	__NA__	1	24	1	2	2	1	__NA__	4	2	12/27/16 10:22 PM	12/27/16 10:46 PM
7	1	3	1	1	2	1	1965	2	1	__NA__	2	6	4	__NA__	10	3	__NA__	4	48	2	6	4	11	__NA__	6	2	12/28/16 4:32 PM	12/28/16 4:46 PM
5	3	2	2	2	1	1	1958	2	1	__NA__	5	3	6	__NA__	2	1	__NA__	1	51	1	1	1	1	__NA__	2	2	12/27/16 12:10 PM	12/27/16 12:52 PM
2	5	1	1	2	2	4	1992	2	4	__NA__	5	5	8	__NA__	3	2	__NA__	7	29	1	4	2	1	__NA__	1	1	01/03/2017 12:20	01/03/2017 13:02
2	6	3	1	1	2	4	1981	1	2	__NA__	3	5	1	__NA__	3	1	__NA__	1	45	1	2	1	11	__NA__	5	2	12/28/16 9:40 PM	12/29/16 10:56 AM
4	4	1	1	2	2	4	1994	2	1	__NA__	2	5	4	__NA__	2	1	__NA__	1	55	1	2	3	11	__NA__	6	2	12/28/16 12:51 AM	12/28/16 1:20 AM
4	4	2	1	1	1	4	1970	1	3	__NA__	2	1	1	__NA__	5	5	__NA__	8	42	2	6	7	2	__NA__	6	2	12/27/16 9:35 PM	12/27/16 9:47 PM
4	4	1	1	2	2	2	1944	2	1	__NA__	3	3	5	__NA__	3	2	__NA__	6	51	1	4	2	2	__NA__	3	2	01/03/2017 12:01	01/03/2017 12:29
4	4	3	2	2	1	5	1985	2	3	__NA__	2	6	4	__NA__	1	1	__NA__	1	6	1	5	1	2	__NA__	7	2	12/27/16 9:00 PM	12/27/16 9:25 PM
2	6	1	2	1	2	3	1992	2	3	__NA__	5	5	1	__NA__	7	1	__NA__	2	45	1	3	1	2	__NA__	3	2	12/28/16 6:43 AM	12/28/16 10:45 AM
2	7	1	1	2	2	4	1992	2	5	__NA__	6	1	7	__NA__	6	2	__NA__	7	48	1	5	2	1	__NA__	1	1	12/28/16 8:26 AM	12/28/16 8:49 AM
3	4	2	2	1	2	4	1975	1	1	__NA__	4	1	1	__NA__	9	2	__NA__	7	37	1	5	1	1	__NA__	1	1	12/28/16 8:05 AM	12/28/16 8:32 AM
3	2	1	1	1	1	3	1980	2	1	__NA__	3	6	1	__NA__	10	2	__NA__	6	6	1	4	2	2	__NA__	5	2	12/27/16 9:28 PM	12/27/16 9:33 PM
5	6	3	1	1	2	1	1995	1	1	__NA__	3	5	8	__NA__	10	1	__NA__	2	41	1	1	1	9	__NA__	6	2	12/27/16 4:27 PM	12/27/16 4:41 PM
6	2	1	2	1	1	5	1992	1	1	__NA__	6	5	4	__NA__	8	2	__NA__	6	39	2	4	2	12	__NA__	5	2	01/03/2017 12:24	01/03/2017 12:46
4	2	2	2	1	1	1	1989	1	1	__NA__	5	1	1	__NA__	5	1	__NA__	2	24	1	2	2	9	__NA__	6	2	12/28/16 5:09 AM	12/28/16 5:20 AM
7	1	2	2	2	2	1	1958	2	4	__NA__	6	1	1	__NA__	10	3	__NA__	3	36	1	4	1	7	__NA__	4	2	12/27/16 5:58 PM	12/27/16 6:17 PM
3	7	2	1	2	1	4	1957	2	1	__NA__	2	6	6	__NA__	2	1	__NA__	2	4	2	6	2	11	__NA__	5	1	12/27/16 8:52 PM	12/28/16 4:26 PM
4	4	2	2	1	2	2	1972	1	1	__NA__	2	5	8	__NA__	2	2	__NA__	6	12	1	4	3	10	__NA__	6	2	12/29/16 9:28 AM	12/29/16 9:45 AM
4	4	3	2	1	2	4	1993	2	3	__NA__	3	6	1	__NA__	4	5	__NA__	8	32	1	2	3	2	__NA__	6	1	12/29/16 1:47 AM	12/29/16 1:56 AM
5	4	1	2	2	1	6	1961	1	1	__NA__	3	1	2	__NA__	97	2	__NA__	7	25	1	5	1	9	__NA__	6	2	01/03/2017 12:12	01/03/2017 12:39
5	1	1	2	1	1	4	1960	2	2	__NA__	4	1	6	__NA__	6	1	__NA__	1	48	1	2	2	11	__NA__	5	2	12/28/16 4:55 AM	12/28/16 5:13 AM
4	4	2	1	1	2	4	1986	2	1	__NA__	6	1	1	__NA__	11	5	__NA__	8	37	1	2	3	1	__NA__	3	1	12/28/16 6:06 AM	12/28/16 6:13 AM
3	4	2	2	1	1	3	1990	2	1	__NA__	4	1	9	__NA__	6	2	__NA__	6	39	1	6	4	1	__NA__	5	2	12/27/16 4:26 PM	12/27/16 4:40 PM
2	7	1	1	1	2	2	1975	2	2	__NA__	5	5	9	__NA__	6	1	__NA__	1	28	1	2	1	1	__NA__	6	2	12/28/16 5:57 AM	12/28/16 6:19 AM
2	3	1	1	2	2	5	1987	2	1	__NA__	3	1	1	__NA__	10	1	__NA__	1	26	2	3	2	2	__NA__	1	1	12/29/16 9:50 AM	12/29/16 10:37 AM
6	5	3	1	1	2	1	1995	1	1	__NA__	4	5	2	__NA__	9	3	__NA__	4	29	1	4	1	1	__NA__	5	2	12/28/16 11:45 AM	12/28/16 12:21 PM
4	4	3	1	2	1	4	1973	1	1	__NA__	2	1	6	__NA__	3	3	__NA__	4	42	1	3	2	1	__NA__	7	2	12/28/16 5:48 PM	12/28/16 5:53 PM
2	2	1	1	1	2	4	1988	1	2	__NA__	3	5	2	__NA__	4	1	__NA__	1	36	2	5	1	11	__NA__	6	2	12/27/16 5:46 PM	12/27/16 5:54 PM
4	1	1	1	2	1	3	1995	2	2	__NA__	2	1	7	__NA__	1	5	__NA__	8	18	3	6	2	11	__NA__	5	2	12/29/16 10:10 AM	12/29/16 10:30 AM
3	4	2	1	2	2	5	1988	1	3	__NA__	5	1	2	__NA__	8	1	__NA__	2	51	1	3	2	1	__NA__	1	2	12/27/16 7:09 PM	12/27/16 7:19 PM
7	6	1	1	1	1	3	1977	1	1	__NA__	1	1	1	__NA__	3	5	__NA__	8	39	2	6	7	11	__NA__	6	2	01/02/2017 11:17	01/02/2017 11:23
4	4	2	2	1	1	4	1991	2	1	__NA__	2	5	2	__NA__	1	2	__NA__	7	37	1	6	7	1	__NA__	1	1	12/28/16 9:10 AM	12/28/16 9:17 AM
7	3	1	2	2	2	5	1974	2	6	__NA__	5	1	2	__NA__	3	3	__NA__	3	2	1	2	2	12	__NA__	6	2	12/27/16 10:53 PM	12/27/16 11:28 PM
4	6	2	1	2	2	4	1979	2	1	__NA__	4	3	1	__NA__	4	2	__NA__	6	42	1	3	3	1	__NA__	3	2	12/27/16 4:23 PM	12/27/16 4:48 PM
2	2	3	2	2	1	4	1937	1	1	__NA__	4	1	5	__NA__	97	2	__NA__	7	39	1	3	2	2	__NA__	2	2	12/27/16 4:53 PM	12/27/16 5:23 PM
1	4	3	1	2	2	4	1948	1	1	__NA__	2	1	5	__NA__	5	3	__NA__	5	34	1	6	2	2	__NA__	1	2	12/28/16 7:02 AM	12/28/16 7:35 AM
4	3	3	1	2	1	4	1958	2	1	__NA__	6	1	1	__NA__	11	1	__NA__	1	53	1	1	1	1	__NA__	2	2	12/27/16 4:47 PM	12/27/16 5:05 PM
4	3	1	2	2	2	3	1977	2	1	__NA__	2	3	2	__NA__	2	3	__NA__	4	23	1	3	3	1	__NA__	5	1	12/28/16 4:33 PM	12/28/16 4:48 PM
2	7	3	1	1	2	1	1990	2	1	__NA__	3	5	4	__NA__	3	3	__NA__	4	29	1	2	2	12	__NA__	7	2	12/27/16 11:23 PM	12/27/16 11:52 PM
3	4	2	1	2	1	2	1969	2	3	__NA__	4	1	3	__NA__	3	1	__NA__	1	12	1	1	2	3	__NA__	2	1	12/28/16 5:42 AM	12/28/16 5:57 AM
4	3	2	2	2	2	3	1975	1	2	__NA__	4	1	1	__NA__	8	1	__NA__	1	18	1	4	3	6	__NA__	5	2	12/28/16 9:40 AM	12/28/16 10:11 AM
4	4	2	2	2	1	1	1992	2	1	__NA__	2	2	4	__NA__	97	5	__NA__	4	51	2	6	4	11	__NA__	6	2	12/27/16 7:28 PM	12/27/16 7:55 PM
4	4	1	2	1	1	3	1953	1	1	__NA__	2	1	2	__NA__	6	2	__NA__	6	42	1	4	3	1	__NA__	2	1	12/28/16 4:46 AM	12/28/16 5:06 AM
4	4	3	2	1	1	1	1989	2	2	__NA__	2	5	4	__NA__	97	1	__NA__	1	12	1	2	2	11	__NA__	6	2	12/28/16 6:09 PM	12/28/16 6:20 PM
3	5	3	1	2	2	4	1994	1	1	__NA__	3	5	4	__NA__	5	2	__NA__	7	6	1	4	1	2	__NA__	1	2	12/28/16 5:07 PM	12/28/16 5:31 PM
7	2	1	2	1	1	2	1976	1	1	__NA__	5	5	2	__NA__	8	3	__NA__	4	6	1	3	1	11	__NA__	3	2	12/28/16 8:33 AM	12/28/16 8:46 AM
3	3	2	2	2	2	1	1989	1	1	__NA__	2	5	1	__NA__	7	1	__NA__	1	36	1	1	1	5	__NA__	4	2	12/29/16 3:25 PM	12/29/16 3:43 PM
4	4	2	1	1	2	2	1998	1	4	__NA__	2	5	2	__NA__	7	5	__NA__	3	6	1	2	3	1	__NA__	5	1	12/29/16 4:05 PM	12/29/16 5:55 PM
2	2	3	2	1	2	4	1978	2	1	__NA__	2	1	7	__NA__	6	3	__NA__	4	39	2	3	3	1	__NA__	6	1	12/28/16 10:01 AM	12/28/16 10:17 AM
1	7	3	2	1	1	5	1978	1	1	__NA__	2	5	6	__NA__	2	1	__NA__	2	34	1	5	1	1	__NA__	6	2	12/29/16 3:25 PM	12/29/16 3:49 PM
5	3	2	2	1	2	5	1996	1	3	__NA__	2	5	8	__NA__	3	1	__NA__	1	48	1	4	3	2	__NA__	2	2	12/29/16 12:25 PM	12/29/16 12:42 PM
2	5	3	1	1	2	4	1998	2	1	__NA__	3	5	8	__NA__	9	3	__NA__	4	36	1	3	3	1	__NA__	3	2	12/28/16 7:23 PM	12/28/16 7:38 PM
4	3	2	1	1	2	4	1990	1	1	__NA__	4	1	1	__NA__	9	1	__NA__	2	12	1	3	3	1	__NA__	5	2	12/29/16 2:33 PM	12/29/16 2:53 PM
4	3	1	2	2	2	3	1981	1	1	__NA__	2	1	1	__NA__	10	3	__NA__	3	12	1	3	1	12	__NA__	6	2	12/27/16 5:24 PM	12/27/16 5:41 PM
7	1	3	2	1	2	1	1958	2	1	__NA__	3	1	6	__NA__	4	2	__NA__	7	53	1	5	1	1	__NA__	2	1	01/03/2017 12:03	01/03/2017 12:43
4	4	1	2	1	1	3	1976	1	3	__NA__	2	1	1	__NA__	3	1	__NA__	2	48	1	3	7	11	__NA__	3	2	12/29/16 3:19 PM	12/29/16 4:30 PM
4	4	3	1	2	1	3	1984	2	1	__NA__	2	1	7	__NA__	6	5	__NA__	4	39	2	6	4	11	__NA__	6	2	01/03/2017 12:10	01/03/2017 12:23
5	6	2	1	1	2	4	1986	2	1	__NA__	5	1	7	__NA__	11	2	__NA__	6	36	1	4	1	5	__NA__	4	2	12/28/16 12:34 PM	12/28/16 12:43 PM
4	5	1	2	1	1	3	1996	2	1	__NA__	2	1	2	__NA__	3	3	__NA__	4	26	2	3	3	1	__NA__	2	2	12/28/16 8:56 PM	12/28/16 9:02 PM
6	4	3	1	1	2	2	1981	1	1	__NA__	5	3	1	__NA__	6	4	__NA__	4	48	1	3	1	3	__NA__	2	2	12/28/16 8:00 AM	12/28/16 8:19 AM
3	6	3	1	2	2	3	1980	2	1	__NA__	4	1	7	__NA__	8	2	__NA__	6	12	1	3	3	11	__NA__	2	2	01/03/2017 12:20	01/03/2017 12:36
3	2	1	2	1	2	4	1991	2	3	__NA__	1	1	7	__NA__	2	5	__NA__	3	17	2	4	4	2	__NA__	6	2	12/28/16 10:25 AM	12/28/16 10:34 AM
3	5	3	2	2	2	5	1954	1	1	__NA__	6	1	4	__NA__	8	3	__NA__	3	27	1	3	1	1	__NA__	2	2	12/27/16 6:18 PM	12/27/16 6:37 PM
2	3	3	1	2	1	4	1986	1	3	__NA__	2	5	1	__NA__	8	1	__NA__	1	36	1	3	2	2	__NA__	4	2	12/29/16 9:33 AM	12/29/16 9:50 AM
5	3	3	2	2	1	4	1954	2	1	__NA__	6	1	5	__NA__	10	1	__NA__	1	12	1	1	2	12	__NA__	4	2	12/27/16 5:16 PM	12/27/16 5:40 PM
2	4	3	1	2	1	4	1983	2	2	__NA__	5	5	1	__NA__	5	1	__NA__	1	24	1	3	3	1	__NA__	5	2	12/28/16 5:14 AM	12/28/16 5:58 AM
6	2	3	2	1	2	2	1974	2	1	__NA__	4	3	1	__NA__	5	1	__NA__	1	24	1	1	1	2	__NA__	5	2	12/28/16 8:42 AM	12/28/16 9:15 AM
4	3	3	1	1	1	4	1990	1	3	__NA__	5	1	1	__NA__	4	1	__NA__	1	12	1	3	2	12	__NA__	2	1	12/28/16 12:22 PM	12/28/16 12:42 PM
1	7	3	1	1	2	4	1998	1	1	__NA__	2	5	8	__NA__	3	1	__NA__	1	13	1	1	2	1	__NA__	5	2	12/29/16 3:54 PM	12/29/16 4:08 PM
6	4	1	2	1	2	2	1985	1	1	__NA__	2	5	1	__NA__	4	4	__NA__	3	42	1	1	1	10	__NA__	6	2	12/29/16 5:01 PM	12/29/16 5:24 PM
2	7	1	1	1	1	1	1987	1	6	__NA__	3	5	8	__NA__	2	3	__NA__	3	26	1	2	2	10	__NA__	5	2	12/27/16 10:19 PM	12/28/16 11:29 AM
4	5	2	2	2	2	3	1997	2	4	__NA__	3	5	8	__NA__	7	3	__NA__	4	8	1	2	3	11	__NA__	6	2	12/27/16 8:03 PM	12/27/16 8:15 PM
5	4	3	2	2	1	2	1958	2	1	__NA__	2	3	6	__NA__	2	1	__NA__	1	8	1	2	3	11	__NA__	6	2	12/28/16 2:05 PM	12/28/16 2:57 PM
2	2	1	2	1	2	4	1986	2	2	__NA__	3	1	1	__NA__	2	1	__NA__	1	22	1	3	1	1	__NA__	5	1	12/28/16 12:50 PM	12/28/16 12:55 PM
4	4	2	2	2	1	1	1957	1	1	__NA__	2	3	1	__NA__	4	3	__NA__	5	4	1	4	1	10	__NA__	6	2	12/28/16 1:48 PM	12/30/16 5:25 AM
4	2	3	1	1	2	2	1958	1	1	__NA__	2	3	9	__NA__	1	3	__NA__	3	39	1	3	2	12	__NA__	6	2	12/28/16 9:35 AM	12/28/16 9:57 AM
4	4	2	1	1	2	1	1989	1	1	__NA__	2	3	1	__NA__	5	2	__NA__	6	42	2	4	2	1	__NA__	6	1	12/29/16 5:20 PM	12/29/16 5:32 PM
1	6	2	1	2	1	2	1964	2	1	__NA__	5	5	6	__NA__	1	2	__NA__	7	36	1	5	1	1	__NA__	4	2	12/27/16 7:47 PM	12/27/16 9:45 PM
5	5	2	2	1	2	2	1973	1	1	__NA__	3	5	2	__NA__	2	3	__NA__	3	47	2	2	3	9	__NA__	6	2	12/29/16 8:19 AM	12/29/16 8:34 AM
2	6	3	2	2	2	5	1986	1	1	__NA__	2	1	6	__NA__	2	2	__NA__	7	51	1	4	2	1	__NA__	3	1	01/03/2017 12:00	01/03/2017 12:17
5	4	3	2	1	2	1	1972	2	1	__NA__	2	3	7	__NA__	3	1	__NA__	1	42	1	1	1	9	__NA__	6	2	01/03/2017 12:12	01/03/2017 12:23
6	4	3	2	1	1	2	1997	2	2	__NA__	2	5	7	__NA__	97	5	__NA__	8	22	3	6	7	11	__NA__	6	2	12/28/16 8:59 AM	12/28/16 9:08 AM
6	4	3	2	1	1	1	1998	1	1	__NA__	2	5	8	__NA__	11	3	__NA__	5	21	1	3	1	2	__NA__	2	2	12/29/16 1:32 PM	12/29/16 1:45 PM
3	5	1	2	1	2	3	1958	1	1	__NA__	2	1	2	__NA__	4	3	__NA__	5	48	1	4	1	1	__NA__	5	2	12/28/16 2:08 PM	12/28/16 2:29 PM
7	2	2	2	2	1	1	1990	2	1	__NA__	5	1	7	__NA__	7	2	__NA__	7	17	1	5	2	1	__NA__	2	1	12/28/16 10:57 AM	12/28/16 11:13 AM
1	6	3	1	2	2	3	1994	2	6	__NA__	6	5	8	__NA__	12	1	__NA__	1	12	1	2	1	2	__NA__	4	2	12/28/16 8:33 AM	12/28/16 8:44 AM
4	5	3	1	2	2	3	1977	2	1	__NA__	4	1	1	__NA__	4	2	__NA__	6	42	1	3	3	2	__NA__	5	2	12/28/16 2:00 PM	12/28/16 2:36 PM
3	5	2	2	1	1	5	1971	2	1	__NA__	4	1	7	__NA__	9	1	__NA__	1	39	1	1	1	11	__NA__	5	2	12/28/16 4:54 PM	12/28/16 5:10 PM
4	4	3	2	2	2	3	1986	2	3	__NA__	5	1	8	__NA__	97	1	__NA__	2	42	2	6	4	1	__NA__	3	1	01/03/2017 12:05	01/03/2017 12:22
4	4	1	1	2	2	4	1978	1	1	__NA__	5	5	2	__NA__	1	2	__NA__	7	26	1	5	4	1	__NA__	1	1	01/03/2017 12:11	01/03/2017 12:20
4	5	2	2	1	2	4	1965	2	2	__NA__	2	4	7	__NA__	2	1	__NA__	2	51	1	2	3	11	__NA__	2	2	12/28/16 7:35 AM	12/28/16 7:53 AM
5	7	1	2	2	2	1	1971	2	1	__NA__	5	1	4	__NA__	1	2	__NA__	7	36	1	4	1	10	__NA__	6	2	12/27/16 5:31 PM	12/27/16 5:41 PM
4	4	2	2	2	1	3	1972	1	1	__NA__	3	5	4	__NA__	97	3	__NA__	5	34	2	6	4	2	__NA__	5	2	12/28/16 1:36 PM	12/28/16 1:57 PM
4	4	3	1	2	1	2	1965	1	1	__NA__	2	5	6	__NA__	2	3	__NA__	5	23	1	4	3	1	__NA__	3	2	12/28/16 9:32 AM	12/28/16 10:07 AM
4	4	1	1	1	2	1	1979	2	1	__NA__	4	1	2	__NA__	3	5	__NA__	8	46	2	6	2	1	__NA__	5	2	12/28/16 5:15 AM	12/28/16 5:40 AM
2	4	2	1	2	2	2	1960	2	1	__NA__	3	3	6	__NA__	1	3	__NA__	3	18	2	2	2	10	__NA__	6	2	12/28/16 1:58 PM	12/29/16 6:29 AM
3	4	1	1	2	1	3	1989	1	1	__NA__	5	1	1	__NA__	5	2	__NA__	6	27	1	4	1	1	__NA__	2	1	12/28/16 9:57 AM	12/28/16 10:14 AM
4	4	3	2	1	1	4	1982	2	1	__NA__	3	5	1	__NA__	3	1	__NA__	2	6	1	6	7	2	__NA__	5	1	12/28/16 1:56 PM	12/29/16 10:04 AM
7	7	3	2	1	1	5	1976	2	3	__NA__	2	1	4	__NA__	2	3	__NA__	8	42	1	6	7	2	__NA__	3	1	12/29/16 9:41 AM	12/29/16 9:48 AM
1	1	3	1	2	2	6	1983	1	3	__NA__	5	1	1	__NA__	4	2	__NA__	7	9	1	1	2	2	__NA__	2	1	12/27/16 1:03 PM	12/27/16 1:20 PM
7	1	2	2	1	2	1	1991	1	7	__NA__	2	5	3	__NA__	2	4	__NA__	4	36	1	2	1	12	__NA__	6	2	12/28/16 1:12 PM	12/28/16 1:24 PM
1	7	3	1	2	1	4	1961	1	1	__NA__	5	3	6	__NA__	3	2	__NA__	7	39	1	5	1	2	__NA__	5	2	01/03/2017 12:14	01/03/2017 12:46
2	6	2	1	2	1	2	1982	2	1	__NA__	5	5	1	__NA__	6	1	__NA__	1	6	1	2	1	9	__NA__	6	2	12/29/16 1:43 PM	12/29/16 1:58 PM
2	6	1	1	2	1	2	1980	2	1	__NA__	5	1	1	__NA__	31	2	__NA__	7	51	1	4	1	10	__NA__	5	2	12/28/16 12:03 PM	12/28/16 12:28 PM
6	3	1	2	1	2	1	1985	2	1	__NA__	5	1	1	__NA__	97	4	Progressive	3	18	1	1	1	12	__NA__	6	2	12/29/16 1:44 PM	12/29/16 2:04 PM
3	7	1	2	2	1	1	1955	1	1	__NA__	5	1	6	__NA__	6	3	__NA__	4	53	1	3	1	2	__NA__	2	2	12/27/16 7:28 PM	12/27/16 8:07 PM
6	3	2	2	1	2	1	1986	1	1	__NA__	3	5	1	__NA__	5	1	__NA__	2	6	1	1	1	1	__NA__	2	2	12/28/16 11:53 AM	12/28/16 12:14 PM
3	4	2	2	1	1	4	1964	2	1	__NA__	5	1	1	__NA__	97	1	__NA__	1	48	1	2	1	1	__NA__	1	2	01/03/2017 12:22	01/03/2017 14:04
3	2	3	2	1	1	3	1986	2	1	__NA__	3	1	7	__NA__	4	1	__NA__	1	6	1	1	1	1	__NA__	6	1	12/28/16 10:31 AM	12/28/16 10:55 AM
2	4	3	1	1	1	4	1985	2	1	__NA__	5	1	1	__NA__	6	2	__NA__	6	51	1	4	3	1	__NA__	2	1	12/28/16 5:25 AM	12/28/16 5:44 AM
6	5	3	2	1	2	4	1988	2	3	__NA__	2	5	1	__NA__	4	1	__NA__	1	48	1	1	3	12	__NA__	2	2	12/29/16 2:10 PM	12/29/16 2:27 PM
4	4	3	2	2	2	3	1961	2	1	__NA__	2	5	4	__NA__	1	1	__NA__	2	21	1	3	2	11	__NA__	6	2	12/28/16 5:45 PM	12/28/16 6:09 PM
7	7	2	2	1	1	6	1983	1	1	__NA__	2	1	8	__NA__	2	5	__NA__	8	40	3	6	7	6	__NA__	5	2	12/28/16 2:58 PM	12/28/16 3:06 PM
5	4	3	2	2	2	5	1995	2	3	__NA__	2	4	3	__NA__	1	1	__NA__	1	37	1	2	3	6	__NA__	5	1	12/29/16 10:31 AM	12/29/16 10:51 AM
2	2	1	1	1	2	4	1990	1	1	__NA__	2	1	1	__NA__	3	1	__NA__	1	37	1	4	3	6	__NA__	1	1	12/29/16 11:05 AM	12/29/16 11:10 AM
7	2	3	2	1	1	1	1977	2	3	__NA__	5	5	1	__NA__	7	3	__NA__	4	47	1	3	2	9	__NA__	6	2	12/27/16 11:37 PM	12/28/16 8:02 PM
6	3	3	2	2	1	6	1998	1	3	__NA__	2	5	8	__NA__	16	4	__NA__	5	48	1	3	1	2	__NA__	3	2	12/29/16 5:11 PM	12/29/16 7:39 PM
3	5	1	2	2	1	4	1974	2	1	__NA__	5	1	7	__NA__	10	1	__NA__	1	9	1	2	1	2	__NA__	5	2	12/28/16 10:58 AM	12/28/16 11:13 AM
2	5	3	2	2	1	5	1957	1	1	__NA__	2	3	5	__NA__	4	2	__NA__	6	22	2	4	3	2	__NA__	4	2	12/28/16 10:26 AM	12/28/16 10:52 AM
3	4	1	1	1	1	2	1991	2	1	__NA__	2	5	4	__NA__	3	5	__NA__	8	36	2	6	4	11	__NA__	6	2	12/28/16 2:29 PM	12/28/16 2:49 PM
6	2	3	2	1	1	1	1979	1	1	__NA__	2	1	2	__NA__	12	2	__NA__	6	55	1	4	1	2	__NA__	5	2	12/29/16 4:29 PM	12/29/16 4:48 PM
2	5	2	1	2	2	4	1983	1	1	__NA__	5	1	1	__NA__	9	1	__NA__	1	49	1	2	3	2	__NA__	2	1	12/28/16 4:32 AM	12/28/16 4:42 AM
2	6	3	2	2	1	4	1970	2	1	__NA__	5	1	1	__NA__	4	1	__NA__	2	29	2	2	1	11	__NA__	5	2	12/27/16 4:41 PM	12/27/16 5:17 PM
3	6	2	1	1	2	5	1955	1	1	__NA__	2	5	6	__NA__	1	2	__NA__	6	12	3	4	1	1	__NA__	2	1	12/28/16 5:32 AM	12/28/16 5:59 AM
4	4	3	2	2	1	4	1984	2	3	__NA__	4	2	1	__NA__	5	5	__NA__	8	48	2	6	7	2	__NA__	3	2	12/28/16 2:44 PM	12/28/16 2:56 PM
3	5	2	1	2	2	3	1962	1	4	__NA__	2	5	6	__NA__	2	3	__NA__	4	25	1	3	2	9	__NA__	6	2	12/28/16 2:14 PM	12/28/16 3:03 PM
4	5	3	2	1	2	2	1965	1	1	__NA__	5	5	1	__NA__	5	3	__NA__	5	6	2	5	1	1	__NA__	1	1	12/29/16 1:59 PM	12/29/16 2:11 PM
6	4	2	2	2	2	4	1952	1	1	__NA__	4	5	1	__NA__	97	3	__NA__	4	6	1	3	2	1	__NA__	5	1	12/27/16 5:52 PM	12/27/16 6:23 PM
4	4	2	2	1	1	4	1933	2	7	__NA__	3	1	1	__NA__	11	3	__NA__	4	22	1	3	1	1	__NA__	2	1	12/28/16 9:03 AM	12/28/16 9:19 AM
7	1	3	2	2	2	1	1951	1	1	__NA__	5	1	5	__NA__	97	2	__NA__	7	40	1	4	2	1	__NA__	1	1	01/03/2017 12:11	01/03/2017 12:34
1	7	3	1	2	1	1	1979	2	1	__NA__	4	1	7	__NA__	97	4	__NA__	4	45	1	2	3	1	__NA__	7	1	12/28/16 11:51 AM	12/28/16 12:33 PM
6	2	3	2	2	1	2	1989	1	1	__NA__	3	1	1	__NA__	7	1	__NA__	1	50	1	1	1	9	__NA__	6	2	12/28/16 5:17 AM	12/28/16 5:30 AM
2	6	3	1	2	1	1	1990	2	1	__NA__	6	5	2	__NA__	2	1	__NA__	1	55	1	2	2	10	__NA__	5	2	01/03/2017 12:09	01/03/2017 12:49
7	7	3	1	2	1	1	1992	1	1	__NA__	2	3	1	__NA__	10	2	__NA__	7	47	1	5	2	1	__NA__	5	1	12/29/16 9:24 AM	12/29/16 9:44 AM
3	5	2	1	2	1	4	1984	2	8	__NA__	5	1	2	__NA__	97	2	__NA__	7	9	1	4	3	1	__NA__	1	1	12/28/16 8:05 AM	01/02/2017 13:34
2	7	1	2	2	2	4	1969	2	1	__NA__	3	6	6	__NA__	4	1	__NA__	1	26	1	3	3	2	__NA__	3	1	01/03/2017 12:23	01/03/2017 13:59
4	4	3	2	1	2	2	1963	1	3	__NA__	5	3	1	__NA__	9	3	__NA__	4	12	1	4	2	2	__NA__	5	2	12/28/16 4:44 AM	12/28/16 4:49 AM
3	5	2	1	2	2	1	1987	1	1	__NA__	2	5	1	__NA__	4	4	__NA__	5	26	1	4	1	11	__NA__	6	2	12/29/16 9:44 AM	12/29/16 10:00 AM
7	1	1	2	2	2	3	1985	2	1	__NA__	3	1	7	__NA__	4	3	__NA__	3	24	1	3	2	11	__NA__	5	1	12/27/16 4:30 PM	12/27/16 4:50 PM
1	6	2	1	1	2	3	1979	1	1	__NA__	3	5	4	__NA__	4	1	__NA__	1	8	1	1	1	9	__NA__	6	2	01/03/2017 12:17	01/03/2017 12:41
3	4	2	1	1	2	3	1983	1	1	__NA__	5	5	6	__NA__	3	1	__NA__	2	42	1	2	2	1	__NA__	4	1	12/28/16 5:47 AM	12/28/16 6:01 AM
7	1	3	1	2	2	1	1996	1	1	__NA__	1	5	1	__NA__	3	4	__NA__	4	51	2	6	3	12	__NA__	1	1	12/29/16 4:58 PM	12/29/16 5:30 PM
7	1	2	2	1	2	1	1974	1	2	__NA__	2	3	9	__NA__	97	3	__NA__	4	55	1	6	1	12	__NA__	6	1	12/29/16 3:33 PM	12/29/16 4:23 PM
7	2	3	1	2	1	2	1978	1	1	__NA__	3	5	1	__NA__	4	1	__NA__	1	39	1	1	1	2	__NA__	5	2	12/28/16 5:31 PM	12/28/16 5:48 PM
2	4	3	1	1	2	4	1954	2	1	__NA__	4	4	6	__NA__	1	1	__NA__	1	4	1	1	2	3	__NA__	2	1	12/28/16 5:00 PM	12/28/16 5:40 PM
4	4	1	2	2	2	1	1970	2	1	__NA__	3	1	7	__NA__	9	3	__NA__	4	12	1	4	3	1	__NA__	2	1	01/03/2017 12:17	01/03/2017 12:38
5	3	1	2	1	2	4	1972	1	1	__NA__	5	1	1	__NA__	10	1	__NA__	1	48	1	1	1	9	__NA__	6	2	12/28/16 5:30 AM	12/28/16 5:55 AM
1	4	2	1	1	1	6	1962	1	1	__NA__	2	6	1	__NA__	4	2	__NA__	7	36	1	5	1	2	__NA__	2	2	12/28/16 1:10 PM	12/28/16 1:24 PM
1	7	3	1	1	2	1	1952	1	1	__NA__	6	6	1	__NA__	11	3	__NA__	3	42	1	3	1	2	__NA__	1	2	12/27/16 7:55 PM	12/27/16 8:24 PM
4	4	1	2	1	1	4	1989	2	1	__NA__	4	1	7	__NA__	5	3	__NA__	4	40	1	3	2	1	__NA__	2	1	01/03/2017 12:20	01/03/2017 12:28
3	5	2	1	2	1	5	1972	2	5	__NA__	4	1	2	__NA__	3	1	__NA__	2	39	1	4	2	1	__NA__	2	1	12/28/16 11:03 AM	12/28/16 11:20 AM
2	5	3	1	1	1	3	1989	2	1	__NA__	5	1	3	__NA__	97	3	__NA__	3	18	1	2	1	9	__NA__	6	2	12/28/16 10:49 AM	12/28/16 11:26 AM
1	1	1	2	2	1	1	1988	1	1	__NA__	3	1	1	__NA__	97	2	__NA__	7	48	1	5	2	2	__NA__	2	2	12/27/16 8:15 PM	12/27/16 8:31 PM
6	3	3	2	1	2	4	1983	1	4	__NA__	5	1	1	__NA__	10	1	__NA__	1	48	1	2	1	9	__NA__	6	2	12/28/16 5:41 AM	12/28/16 6:11 AM
5	4	2	2	1	1	5	1974	2	1	__NA__	2	5	4	__NA__	4	1	__NA__	1	40	1	3	2	9	__NA__	6	2	12/28/16 1:21 PM	12/28/16 1:41 PM
5	3	2	2	1	2	1	1975	2	1	__NA__	3	1	2	__NA__	8	2	__NA__	6	41	1	3	2	2	__NA__	5	2	01/03/2017 12:21	01/03/2017 13:16
3	5	1	2	2	2	4	1998	2	3	__NA__	3	1	8	__NA__	3	2	__NA__	6	12	1	1	1	11	__NA__	5	2	12/29/16 1:55 PM	12/29/16 2:05 PM
4	4	1	2	2	2	4	1991	1	1	__NA__	5	5	1	__NA__	11	1	__NA__	1	6	1	3	1	6	__NA__	1	2	12/28/16 5:48 AM	12/28/16 6:09 AM
2	4	3	2	2	1	4	1992	2	1	__NA__	4	5	1	__NA__	1	5	__NA__	8	9	2	2	2	2	__NA__	4	2	12/28/16 7:06 PM	12/28/16 7:16 PM
2	2	3	2	1	2	2	1951	2	5	__NA__	6	4	5	__NA__	3	1	__NA__	1	20	1	1	1	1	__NA__	5	2	01/03/2017 12:24	01/03/2017 12:37
3	5	3	1	1	1	3	1994	1	1	__NA__	3	5	8	__NA__	97	3	__NA__	3	1	1	4	2	9	__NA__	6	2	12/29/16 1:52 PM	12/29/16 2:07 PM
6	3	2	2	1	1	3	1994	1	1	__NA__	3	5	8	__NA__	16	1	__NA__	1	6	1	2	1	9	__NA__	6	2	12/29/16 9:55 AM	12/29/16 10:12 AM
3	6	3	2	1	1	4	1940	1	2	__NA__	6	4	2	__NA__	5	1	__NA__	2	24	1	3	1	1	__NA__	4	2	12/27/16 7:18 PM	12/27/16 7:50 PM
2	3	3	2	2	1	2	1984	1	5	__NA__	1	5	4	__NA__	3	1	__NA__	1	6	3	5	2	6	__NA__	2	2	12/29/16 2:10 PM	12/29/16 2:32 PM
3	5	3	1	2	2	4	1978	1	1	__NA__	2	4	6	__NA__	2	2	__NA__	7	39	1	3	3	9	__NA__	6	2	12/28/16 6:25 PM	12/28/16 6:44 PM
6	4	2	2	1	1	1	1967	1	1	__NA__	2	5	1	__NA__	97	2	__NA__	7	36	1	2	1	2	__NA__	6	2	12/28/16 6:25 AM	12/28/16 6:52 AM
6	3	1	1	1	2	4	1952	2	1	__NA__	3	3	6	__NA__	2	3	__NA__	3	6	1	2	2	10	__NA__	6	2	12/28/16 2:58 PM	12/28/16 3:23 PM
7	5	3	2	2	1	1	1995	2	1	__NA__	3	5	8	__NA__	8	3	__NA__	3	36	1	1	1	11	__NA__	5	2	12/27/16 9:42 PM	12/27/16 10:23 PM
6	2	1	1	1	1	3	1971	2	1	__NA__	4	1	1	__NA__	7	3	__NA__	4	12	2	3	2	1	__NA__	4	1	12/28/16 3:19 PM	12/28/16 3:33 PM
4	3	2	2	1	2	6	1973	1	2	__NA__	2	1	1	__NA__	3	1	__NA__	1	1	1	2	4	1	__NA__	1	1	12/29/16 11:47 AM	12/29/16 11:55 AM
3	3	3	1	2	1	1	1981	1	3	__NA__	3	3	1	__NA__	10	4	I don't agree with the states winning votes and just going off by that	4	48	2	5	4	2	__NA__	6	2	12/27/16 12:08 PM	12/27/16 1:05 PM
6	3	1	1	1	2	2	1974	1	1	__NA__	3	3	3	__NA__	4	3	__NA__	4	22	2	6	4	11	__NA__	6	2	12/28/16 4:03 PM	12/28/16 4:36 PM
3	4	3	1	2	2	2	1975	1	1	__NA__	2	5	4	__NA__	3	1	__NA__	1	17	1	2	2	2	__NA__	5	2	12/28/16 11:29 AM	12/28/16 5:26 PM
7	1	2	2	1	2	2	1996	1	1	__NA__	3	5	8	__NA__	11	4	__NA__	3	36	1	6	1	5	__NA__	2	2	12/28/16 3:25 PM	12/28/16 3:47 PM
2	6	2	1	1	2	4	1991	1	1	__NA__	5	5	4	__NA__	5	1	__NA__	1	51	1	1	1	9	__NA__	5	2	01/03/2017 12:06	01/03/2017 12:37
1	6	3	1	1	1	1	1995	2	1	__NA__	1	1	7	__NA__	97	3	__NA__	4	35	2	2	4	11	__NA__	6	2	12/28/16 2:27 PM	12/28/16 2:50 PM
4	5	1	1	1	2	3	1991	2	1	__NA__	3	5	2	__NA__	2	1	__NA__	1	25	1	3	2	2	__NA__	4	2	12/28/16 6:32 AM	12/28/16 6:46 AM
3	4	2	1	1	1	5	1980	2	3	__NA__	5	3	2	__NA__	1	2	__NA__	6	42	1	3	7	1	__NA__	4	1	12/28/16 8:44 AM	12/28/16 9:13 AM
3	4	3	1	1	2	5	1963	2	1	__NA__	5	3	1	__NA__	6	3	__NA__	3	9	1	3	2	2	__NA__	4	2	12/27/16 7:14 PM	12/27/16 7:35 PM
2	4	3	2	2	1	4	1991	2	1	__NA__	5	5	1	__NA__	31	1	__NA__	2	36	1	3	1	5	__NA__	4	2	12/28/16 7:55 AM	12/28/16 11:16 AM
4	5	3	1	1	1	4	1982	2	6	__NA__	4	1	6	__NA__	1	5	__NA__	8	37	1	6	3	11	__NA__	2	2	12/28/16 10:20 AM	12/28/16 10:52 AM
7	3	2	1	2	1	1	1979	2	1	__NA__	4	1	1	__NA__	5	3	__NA__	4	42	1	3	2	9	__NA__	5	2	12/28/16 7:14 AM	12/28/16 9:08 AM
2	6	2	1	1	2	4	1996	2	1	__NA__	3	5	8	__NA__	31	2	__NA__	6	36	1	4	2	2	__NA__	2	2	12/29/16 9:37 AM	12/29/16 10:05 AM
2	2	2	1	1	1	5	1993	1	1	__NA__	5	5	1	__NA__	10	1	__NA__	1	6	1	2	1	1	__NA__	2	1	12/29/16 1:47 PM	12/29/16 2:32 PM
3	4	3	2	1	2	4	1961	1	1	__NA__	2	3	5	__NA__	1	1	__NA__	1	21	2	2	1	11	__NA__	5	2	12/28/16 10:01 AM	12/28/16 10:19 AM
4	4	3	1	1	2	5	1975	1	1	__NA__	6	1	1	__NA__	31	2	__NA__	7	53	1	3	1	10	__NA__	5	2	12/27/16 8:53 PM	12/27/16 9:02 PM
4	4	2	1	2	2	6	1974	2	1	__NA__	2	1	7	__NA__	97	1	__NA__	2	12	2	2	2	6	__NA__	7	2	12/28/16 4:15 PM	12/28/16 4:44 PM
3	7	3	1	1	2	5	1985	1	1	__NA__	3	1	1	__NA__	7	1	__NA__	2	36	1	3	2	11	__NA__	4	2	12/28/16 8:35 PM	12/28/16 9:33 PM
1	6	2	1	1	2	5	1981	1	1	__NA__	3	1	2	__NA__	9	3	__NA__	3	6	2	3	2	11	__NA__	2	1	01/03/2017 12:19	01/03/2017 13:34
1	1	2	2	2	1	6	1982	1	1	__NA__	2	5	2	__NA__	2	2	__NA__	7	21	1	5	1	11	__NA__	2	2	12/29/16 3:54 PM	12/29/16 5:07 PM
5	2	1	2	1	2	1	1994	1	1	__NA__	2	5	4	__NA__	9	1	__NA__	2	55	1	2	1	1	__NA__	2	1	12/29/16 10:13 AM	12/29/16 10:34 AM
3	2	3	2	1	2	3	1981	1	1	__NA__	2	5	2	__NA__	5	2	__NA__	6	48	2	3	3	3	__NA__	3	2	12/29/16 1:25 PM	12/29/16 1:30 PM
4	4	2	2	1	2	4	1969	2	3	__NA__	3	4	7	__NA__	4	1	__NA__	2	6	1	3	2	11	__NA__	6	2	12/28/16 10:11 AM	12/28/16 10:41 AM
5	7	3	2	1	2	4	1991	1	1	__NA__	2	5	3	__NA__	4	3	__NA__	4	6	2	4	4	6	__NA__	5	1	12/29/16 2:48 PM	12/29/16 2:54 PM
3	4	3	2	1	1	4	1991	2	3	__NA__	4	5	1	__NA__	3	1	__NA__	1	53	2	6	4	2	__NA__	5	2	12/28/16 11:06 PM	12/28/16 11:31 PM
3	3	3	1	2	1	5	1990	1	1	__NA__	2	5	8	__NA__	8	3	__NA__	4	37	2	3	3	9	__NA__	6	2	12/29/16 1:37 PM	12/29/16 1:53 PM
2	3	2	1	2	1	6	1983	2	3	__NA__	4	1	2	__NA__	5	1	__NA__	1	45	1	3	3	2	__NA__	2	2	01/03/2017 12:12	01/03/2017 13:08
3	4	2	2	2	1	2	1982	2	1	__NA__	4	1	1	__NA__	7	2	__NA__	7	55	1	4	3	1	Baptist	1	1	12/28/16 3:01 PM	12/28/16 3:21 PM
1	6	1	1	2	1	4	1979	1	1	__NA__	2	1	6	__NA__	5	3	__NA__	4	12	1	1	2	1	__NA__	2	1	12/29/16 10:49 AM	12/29/16 11:31 AM
2	6	1	1	1	2	5	1961	2	1	__NA__	6	1	1	__NA__	97	1	__NA__	2	19	1	3	1	2	__NA__	4	2	01/03/2017 12:16	01/03/2017 12:39
4	3	1	2	2	1	4	1996	2	1	__NA__	3	5	8	__NA__	8	1	__NA__	1	36	1	2	1	2	__NA__	4	2	01/03/2017 12:22	01/03/2017 13:03
3	7	2	1	2	1	2	1962	2	1	__NA__	2	3	9	Disability	2	3	__NA__	4	19	1	3	2	12	Christian	4	2	12/28/16 2:48 PM	12/28/16 3:37 PM
4	5	3	1	2	2	4	1968	2	2	__NA__	2	5	6	__NA__	1	3	__NA__	4	6	1	1	4	11	__NA__	3	1	12/28/16 4:25 PM	12/28/16 5:01 PM
1	4	3	2	2	2	4	1969	1	1	__NA__	5	3	4	__NA__	2	3	__NA__	5	51	1	3	2	1	__NA__	2	1	12/28/16 6:27 AM	12/28/16 7:09 AM
3	3	3	1	2	1	3	1997	1	1	__NA__	1	5	2	__NA__	2	1	__NA__	1	36	3	3	7	6	__NA__	3	2	12/29/16 12:49 PM	12/29/16 1:02 PM
3	5	3	2	1	1	4	1981	2	3	__NA__	5	1	1	__NA__	5	3	__NA__	4	12	3	4	2	11	__NA__	6	1	01/03/2017 12:20	01/03/2017 12:41
4	3	2	2	2	1	4	1986	1	1	__NA__	2	1	4	__NA__	1	3	__NA__	4	36	3	3	1	6	__NA__	4	2	01/03/2017 12:10	01/03/2017 12:42
